# Supplementary material for: Deep Learning for Reconstructing Low-Quality FTIR and Raman Spectra—A Case Study in Microplastic Analyses
Source: Anal Chem. 2021 Nov 22;93(49):16360–8. doi: 10.1021/acs.analchem.1c02618 (PMC8674871; doi:10.1021/acs.analchem.1c02618)
Supplement: Supplementary file 2 — ac1c02618_si_002.zip [file ac1c02618_si_002.zip]

Archive with 331 entries (318 files):
- SpectraReconstruction/.gitignore
- SpectraReconstruction/ATR Reference Spectra Source.txt
- SpectraReconstruction/ATR Spectra/
- SpectraReconstruction/ATR Spectra/1_2_polybutadiene.csv
- SpectraReconstruction/ATR Spectra/acrylonitrile_butadiene.csv
- SpectraReconstruction/ATR Spectra/acrylonitrile_butadiene_styrene.csv
- SpectraReconstruction/ATR Spectra/algae laminaria sacharina.csv
- SpectraReconstruction/ATR Spectra/algae_desmarestia_viridis.csv
- SpectraReconstruction/ATR Spectra/algae_fucus_serratus.csv
- SpectraReconstruction/ATR Spectra/algae_laminaria_digita_and_hyperborea.csv
- SpectraReconstruction/ATR Spectra/alginic_acid_ sodium_salt.csv
- SpectraReconstruction/ATR Spectra/alkyd_varnish.csv
- SpectraReconstruction/ATR Spectra/amber.csv
- SpectraReconstruction/ATR Spectra/aramid.csv
- SpectraReconstruction/ATR Spectra/black_broodcomb.csv
- SpectraReconstruction/ATR Spectra/broodcomb.csv
- SpectraReconstruction/ATR Spectra/broodcomb_once_brooded.csv
- SpectraReconstruction/ATR Spectra/butyl_methacrylate_isobutyl_methacrolate.csv
- SpectraReconstruction/ATR Spectra/cellulose.csv
- SpectraReconstruction/ATR Spectra/cellulose_acetate.csv
- SpectraReconstruction/ATR Spectra/cellulose_acetate_butyrate.csv
- SpectraReconstruction/ATR Spectra/cellulose_propionate.csv
- SpectraReconstruction/ATR Spectra/cellulose_wipe.csv
- SpectraReconstruction/ATR Spectra/chitin_cancer_pagurus.csv
- SpectraReconstruction/ATR Spectra/chitin_crangon_antonia.csv
- SpectraReconstruction/ATR Spectra/chitin_from_crustacean_shells.csv
- SpectraReconstruction/ATR Spectra/cigarette_filter.csv
- SpectraReconstruction/ATR Spectra/coal.csv
- SpectraReconstruction/ATR Spectra/copolyamide.csv
- SpectraReconstruction/ATR Spectra/copolyester.csv
- SpectraReconstruction/ATR Spectra/crangon _chitin_exuvie.csv
- SpectraReconstruction/ATR Spectra/epoxide_resin.csv
- SpectraReconstruction/ATR Spectra/ethyl_cellulose.csv
- SpectraReconstruction/ATR Spectra/ethylene_acrylic_acid.csv
- SpectraReconstruction/ATR Spectra/ethylene_ethyl_acrylate.csv
- SpectraReconstruction/ATR Spectra/ethylene_propylene.csv
- SpectraReconstruction/ATR Spectra/ethylene_vinyl_acetate.csv
- SpectraReconstruction/ATR Spectra/ethylene_vinyl_alcohol.csv
- SpectraReconstruction/ATR Spectra/fibre_acetate.csv
- SpectraReconstruction/ATR Spectra/fibre_cocoanut.csv
- SpectraReconstruction/ATR Spectra/fibre_cotton_combers.csv
- SpectraReconstruction/ATR Spectra/fibre_cotton_US_pima.csv
- SpectraReconstruction/ATR Spectra/fibre_cotton_uzbekistan.csv
- SpectraReconstruction/ATR Spectra/fibre_flax.csv
- SpectraReconstruction/ATR Spectra/fibre_grass.csv
- SpectraReconstruction/ATR Spectra/fibre_hemp_fine.csv
- SpectraReconstruction/ATR Spectra/fibre_indian_raw_cotton.csv
- SpectraReconstruction/ATR Spectra/fibre_kapok.csv
- SpectraReconstruction/ATR Spectra/fibre_mulberry_silk.csv
- SpectraReconstruction/ATR Spectra/fibre_polyactide.csv
- SpectraReconstruction/ATR Spectra/fibre_polyamide_6.csv
- SpectraReconstruction/ATR Spectra/fibre_polyamide_6_P6.6.csv
- SpectraReconstruction/ATR Spectra/fibre_polyester.csv
- SpectraReconstruction/ATR Spectra/fibre_polyetheretherketone.csv
- SpectraReconstruction/ATR Spectra/fibre_polypropylene.csv
- SpectraReconstruction/ATR Spectra/fibre_polypropylene_dyed.csv
- SpectraReconstruction/ATR Spectra/fibre_polyvinyl_alcohol.csv
- SpectraReconstruction/ATR Spectra/fibre_polyvinylidene_fluoride.csv
- SpectraReconstruction/ATR Spectra/fibre_poplar_down.csv
- SpectraReconstruction/ATR Spectra/fibre_roasted_flax.csv
- SpectraReconstruction/ATR Spectra/fibre_silk_slubbing.csv
- SpectraReconstruction/ATR Spectra/fibre_thermoplastic_elastomere.csv
- SpectraReconstruction/ATR Spectra/fibre_turf.csv
- SpectraReconstruction/ATR Spectra/fibre_tussah_silk.csv
- SpectraReconstruction/ATR Spectra/fibre_urtica_dioica_L_conar_fibra.csv
- SpectraReconstruction/ATR Spectra/fibre_viscose.csv
- SpectraReconstruction/ATR Spectra/fibre_viscose_dyed.csv
- SpectraReconstruction/ATR Spectra/fur_alpaca.csv
- SpectraReconstruction/ATR Spectra/fur_yak_bleached.csv
- SpectraReconstruction/ATR Spectra/honeycomb.csv
- SpectraReconstruction/ATR Spectra/hydroxyethyl_cellulose.csv
- SpectraReconstruction/ATR Spectra/hydroxypropyl_cellulose.csv
- SpectraReconstruction/ATR Spectra/hydroxypropyl_methyl_cellulose.csv
- SpectraReconstruction/ATR Spectra/lahmian_medium_acrylic_paint.csv
- SpectraReconstruction/ATR Spectra/merino_scoured_wool_made_rough.csv
- SpectraReconstruction/ATR Spectra/methyl_vinyl_ether_maleic_acid.csv
- SpectraReconstruction/ATR Spectra/methyl_vinyl_ether_maleic_anhydride.csv
- SpectraReconstruction/ATR Spectra/n_vinylpyrrolidone_vinyl_acetate.csv
- SpectraReconstruction/ATR Spectra/nitrile_rubber.csv
- SpectraReconstruction/ATR Spectra/nylon_11.csv
- SpectraReconstruction/ATR Spectra/nylon_12.csv
- SpectraReconstruction/ATR Spectra/nylon_6.csv
- SpectraReconstruction/ATR Spectra/nylon_6_12.csv
- SpectraReconstruction/ATR Spectra/nylon_6_6.csv
- SpectraReconstruction/ATR Spectra/PA6.CSV
- SpectraReconstruction/ATR Spectra/PE.csv
- SpectraReconstruction/ATR Spectra/PET.csv
- SpectraReconstruction/ATR Spectra/PHB.CSV
- SpectraReconstruction/ATR Spectra/phenoxy_resin.csv
- SpectraReconstruction/ATR Spectra/PLLA.CSV
- SpectraReconstruction/ATR Spectra/PMMA.CSV
- SpectraReconstruction/ATR Spectra/poly(1_butene)_isotactic.csv
- SpectraReconstruction/ATR Spectra/poly(2_4_6_tribromostyrene).csv
- SpectraReconstruction/ATR Spectra/poly(2_6_dimethyl_p_phenylene_oxide).csv
- SpectraReconstruction/ATR Spectra/poly(2_hydroxyethyl_methacrylate).csv
- SpectraReconstruction/ATR Spectra/poly(4_4'_dipropoxy_2_2'_diphenyl_propane_fumarate).csv
- SpectraReconstruction/ATR Spectra/poly(4_methyl_1_pentene).csv
- SpectraReconstruction/ATR Spectra/poly(acrylic_acid).csv
- SpectraReconstruction/ATR Spectra/poly(butylene_terephthalate).csv
- SpectraReconstruction/ATR Spectra/poly(diallyl_isophthalate).csv
- SpectraReconstruction/ATR Spectra/poly(ethyl_methacrylate).csv
- SpectraReconstruction/ATR Spectra/poly(ethylene_glycol).csv
- SpectraReconstruction/ATR Spectra/poly(ethylene_oxide).csv
- SpectraReconstruction/ATR Spectra/poly(isobutyl_methacrylate).csv
- SpectraReconstruction/ATR Spectra/poly(p_phenylene_ether_sulphone).csv
- SpectraReconstruction/ATR Spectra/poly(phenylene_sulfide).csv
- SpectraReconstruction/ATR Spectra/poly(tetrafluoroethylene).csv
- SpectraReconstruction/ATR Spectra/poly(vinyl_acetate).csv
- SpectraReconstruction/ATR Spectra/poly(vinyl_alcohol).csv
- SpectraReconstruction/ATR Spectra/poly(vinyl_butyral).csv
- SpectraReconstruction/ATR Spectra/poly(vinyl_chloride)_carboxylated.csv
- SpectraReconstruction/ATR Spectra/poly(vinyl_formal).csv
- SpectraReconstruction/ATR Spectra/poly(vinyl_stearate).csv
- SpectraReconstruction/ATR Spectra/poly(vinylidene_fluoride).csv
- SpectraReconstruction/ATR Spectra/polyacetal.csv
- SpectraReconstruction/ATR Spectra/polyacrylamide.csv
- SpectraReconstruction/ATR Spectra/polyacrylamide_carboxyl_modified.csv
- SpectraReconstruction/ATR Spectra/polyamide.csv
- SpectraReconstruction/ATR Spectra/polyamide_6.csv
- SpectraReconstruction/ATR Spectra/polyamide_resin.csv
- SpectraReconstruction/ATR Spectra/polycaprolactone.csv
- SpectraReconstruction/ATR Spectra/polycarbonate.csv
- SpectraReconstruction/ATR Spectra/polychloroprene.csv
- SpectraReconstruction/ATR Spectra/polyester.csv
- SpectraReconstruction/ATR Spectra/polyester_epoxide.csv
- SpectraReconstruction/ATR Spectra/polyesterurethane.csv
- SpectraReconstruction/ATR Spectra/polyetherester.csv
- SpectraReconstruction/ATR Spectra/polyethylene_chlorinated.csv
- SpectraReconstruction/ATR Spectra/polyethylene_chlorosulfonated.csv
- SpectraReconstruction/ATR Spectra/polyethylene_foamed.csv
- SpectraReconstruction/ATR Spectra/polyethylene_high_density.csv
- SpectraReconstruction/ATR Spectra/polyethylene_low_density.csv
- SpectraReconstruction/ATR Spectra/polyethylene_low_density_linear.csv
- SpectraReconstruction/ATR Spectra/polyethylene_wax.csv
- SpectraReconstruction/ATR Spectra/polyethylene_wax_oxidized.csv
- SpectraReconstruction/ATR Spectra/polyhydroxybutyric_acid.csv
- SpectraReconstruction/ATR Spectra/polyimide.csv
- SpectraReconstruction/ATR Spectra/polyisoprene_chlorinated.csv
- SpectraReconstruction/ATR Spectra/polylactic_acid.csv
- SpectraReconstruction/ATR Spectra/polymaide_66.csv
- SpectraReconstruction/ATR Spectra/polymethyl methacrylate.csv
- SpectraReconstruction/ATR Spectra/polyoxymethylene.csv
- SpectraReconstruction/ATR Spectra/polyphenylsulfone.csv
- SpectraReconstruction/ATR Spectra/polypropylene.csv
- SpectraReconstruction/ATR Spectra/polypropylene_isotactic.csv
- SpectraReconstruction/ATR Spectra/polystyrene.csv
- SpectraReconstruction/ATR Spectra/polystyrene_expanded.csv
- SpectraReconstruction/ATR Spectra/polysulfone.csv
- SpectraReconstruction/ATR Spectra/polytehylene_terephthalate.csv
- SpectraReconstruction/ATR Spectra/polyurethane.csv
- SpectraReconstruction/ATR Spectra/polyurethane_acrylic_resin.csv
- SpectraReconstruction/ATR Spectra/polyvinylchloride.csv
- SpectraReconstruction/ATR Spectra/polyvinylchloride_with_plasticizer.csv
- SpectraReconstruction/ATR Spectra/polyvinylpyrrolidone.csv
- SpectraReconstruction/ATR Spectra/PP.csv
- SpectraReconstruction/ATR Spectra/PS.csv
- SpectraReconstruction/ATR Spectra/PVC.csv
- SpectraReconstruction/ATR Spectra/resin_dispersion.csv
- SpectraReconstruction/ATR Spectra/scoured wool_ not_made_rough.csv
- SpectraReconstruction/ATR Spectra/sealing_ring_EPDM.csv
- SpectraReconstruction/ATR Spectra/sealing_ring_Gardena_1124_large.csv
- SpectraReconstruction/ATR Spectra/silicone_rubber.csv
- SpectraReconstruction/ATR Spectra/silicone_seal_reactor.csv
- SpectraReconstruction/ATR Spectra/styrene_acrylonitrile.csv
- SpectraReconstruction/ATR Spectra/styrene_allyl_alcohol.csv
- SpectraReconstruction/ATR Spectra/styrene_butadiene.csv
- SpectraReconstruction/ATR Spectra/styrene_butyl_methacrylate.csv
- SpectraReconstruction/ATR Spectra/styrene_ethylene_butylene.csv
- SpectraReconstruction/ATR Spectra/styrene_isoprene.csv
- SpectraReconstruction/ATR Spectra/styrene_maleic_anhydride.csv
- SpectraReconstruction/ATR Spectra/vinyl_chloride_vinyl_acetate.csv
- SpectraReconstruction/ATR Spectra/vinyl_chloride_vinyl_acetate_hydroxypropyl_acrylate.csv
- SpectraReconstruction/ATR Spectra/vinyl_chloride_vinyl_acetate_maleic_acid.csv
- SpectraReconstruction/ATR Spectra/vinylidene_chloride_acrylonitrile.csv
- SpectraReconstruction/ATR Spectra/vinylidene_chloride_vinyl_chloride.csv
- SpectraReconstruction/ATR Spectra/windscreen_wiper_rubber.csv
- SpectraReconstruction/ATR Spectra/wool.csv
- SpectraReconstruction/benchmarkATR.py
- SpectraReconstruction/benchmarkMicroFTIR.py
- SpectraReconstruction/benchmarkMicroFTIR_Real.py
- SpectraReconstruction/benchmarkMicroFTIRFromATR.py
- SpectraReconstruction/benchmarkQuantitative.py
- SpectraReconstruction/benchmarkRaman.py
- SpectraReconstruction/distort.py
- SpectraReconstruction/functions.py
- SpectraReconstruction/globals.py
- SpectraReconstruction/importData.py
- SpectraReconstruction/ManuscriptImages/
- SpectraReconstruction/ManuscriptImages/Figure 4.py
- SpectraReconstruction/ManuscriptImages/Figure 5.py
- SpectraReconstruction/ManuscriptImages/Figure 6.py
- SpectraReconstruction/ManuscriptImages/Figure_S1.py
- SpectraReconstruction/ManuscriptImages/Figure_S2.py
- SpectraReconstruction/ManuscriptImages/Figure_S3.py
- SpectraReconstruction/ManuscriptImages/Figure_S4.py
- SpectraReconstruction/ManuscriptImages/Figure2.py
- SpectraReconstruction/ManuscriptImages/Figure3.py
- SpectraReconstruction/MicroFTIRSpectra/
- SpectraReconstruction/MicroFTIRSpectra/PE.txt
- SpectraReconstruction/MicroFTIRSpectra/PET.txt
- SpectraReconstruction/MicroFTIRSpectra/PMMA.txt
- SpectraReconstruction/MicroFTIRSpectra/polymerNames.txt
- SpectraReconstruction/MicroFTIRSpectra/polymers.npy
- SpectraReconstruction/MicroFTIRSpectra/PP.txt
- SpectraReconstruction/MicroFTIRSpectra/PS.txt
- SpectraReconstruction/MicroFTIRSpectra/PVC.txt
- SpectraReconstruction/MicroFTIRSpectra/Soil.npy
- SpectraReconstruction/outGraphs.py
- SpectraReconstruction/peakConvDeconv.py
- SpectraReconstruction/RamanReferenceSpectra/
- SpectraReconstruction/RamanReferenceSpectra/Raman reference spectra.h5
- SpectraReconstruction/README.md
- SpectraReconstruction/Reconstruction.py
- SpectraReconstruction/requirements.txt
- SpectraReconstruction/Spectra Generation/
- SpectraReconstruction/Spectra Generation/gan.py
- SpectraReconstruction/Spectra Generation/generationOutput/
- SpectraReconstruction/Spectra Generation/generationOutput/generatedSpecsEpoch_1.npy
- SpectraReconstruction/Spectra Generation/generationOutput/generatedSpecsEpoch_101.npy
- SpectraReconstruction/Spectra Generation/generationOutput/generatedSpecsEpoch_121.npy
- SpectraReconstruction/Spectra Generation/generationOutput/generatedSpecsEpoch_141.npy
- SpectraReconstruction/Spectra Generation/generationOutput/generatedSpecsEpoch_161.npy
- SpectraReconstruction/Spectra Generation/generationOutput/generatedSpecsEpoch_181.npy
- SpectraReconstruction/Spectra Generation/generationOutput/generatedSpecsEpoch_201.npy
- SpectraReconstruction/Spectra Generation/generationOutput/generatedSpecsEpoch_21.npy
- SpectraReconstruction/Spectra Generation/generationOutput/generatedSpecsEpoch_221.npy
- SpectraReconstruction/Spectra Generation/generationOutput/generatedSpecsEpoch_241.npy
- SpectraReconstruction/Spectra Generation/generationOutput/generatedSpecsEpoch_261.npy
- SpectraReconstruction/Spectra Generation/generationOutput/generatedSpecsEpoch_281.npy
- SpectraReconstruction/Spectra Generation/generationOutput/generatedSpecsEpoch_301.npy
- SpectraReconstruction/Spectra Generation/generationOutput/generatedSpecsEpoch_321.npy
- SpectraReconstruction/Spectra Generation/generationOutput/generatedSpecsEpoch_341.npy
- SpectraReconstruction/Spectra Generation/generationOutput/generatedSpecsEpoch_361.npy
- SpectraReconstruction/Spectra Generation/generationOutput/generatedSpecsEpoch_381.npy
- SpectraReconstruction/Spectra Generation/generationOutput/generatedSpecsEpoch_401.npy
- SpectraReconstruction/Spectra Generation/generationOutput/generatedSpecsEpoch_41.npy
- SpectraReconstruction/Spectra Generation/generationOutput/generatedSpecsEpoch_421.npy
- SpectraReconstruction/Spectra Generation/generationOutput/generatedSpecsEpoch_441.npy
- SpectraReconstruction/Spectra Generation/generationOutput/generatedSpecsEpoch_461.npy
- SpectraReconstruction/Spectra Generation/generationOutput/generatedSpecsEpoch_481.npy
- SpectraReconstruction/Spectra Generation/generationOutput/generatedSpecsEpoch_501.npy
- SpectraReconstruction/Spectra Generation/generationOutput/generatedSpecsEpoch_521.npy
- SpectraReconstruction/Spectra Generation/generationOutput/generatedSpecsEpoch_541.npy
- SpectraReconstruction/Spectra Generation/generationOutput/generatedSpecsEpoch_561.npy
- SpectraReconstruction/Spectra Generation/generationOutput/generatedSpecsEpoch_581.npy
- SpectraReconstruction/Spectra Generation/generationOutput/generatedSpecsEpoch_601.npy
- SpectraReconstruction/Spectra Generation/generationOutput/generatedSpecsEpoch_61.npy
- SpectraReconstruction/Spectra Generation/generationOutput/generatedSpecsEpoch_621.npy
- SpectraReconstruction/Spectra Generation/generationOutput/generatedSpecsEpoch_641.npy
- SpectraReconstruction/Spectra Generation/generationOutput/generatedSpecsEpoch_661.npy
- SpectraReconstruction/Spectra Generation/generationOutput/generatedSpecsEpoch_681.npy
- SpectraReconstruction/Spectra Generation/generationOutput/generatedSpecsEpoch_701.npy
- SpectraReconstruction/Spectra Generation/generationOutput/generatedSpecsEpoch_721.npy
- SpectraReconstruction/Spectra Generation/generationOutput/generatedSpecsEpoch_741.npy
- SpectraReconstruction/Spectra Generation/generationOutput/generatedSpecsEpoch_761.npy
- SpectraReconstruction/Spectra Generation/generationOutput/generatedSpecsEpoch_781.npy
- SpectraReconstruction/Spectra Generation/generationOutput/generatedSpecsEpoch_801.npy
- SpectraReconstruction/Spectra Generation/generationOutput/generatedSpecsEpoch_81.npy
- SpectraReconstruction/Spectra Generation/generationOutput/generatedSpecsEpoch_821.npy
- SpectraReconstruction/Spectra Generation/generationOutput/generatedSpecsEpoch_841.npy
- SpectraReconstruction/Spectra Generation/generationOutput/generatedSpecsEpoch_861.npy
- SpectraReconstruction/Spectra Generation/generationOutput/generatedSpecsEpoch_881.npy
- SpectraReconstruction/Spectra Generation/generationOutput/generatedSpecsEpoch_901.npy
- SpectraReconstruction/Spectra Generation/generationOutput/generatedSpecsEpoch_921.npy
- SpectraReconstruction/Spectra Generation/generationOutput/generatedSpecsEpoch_941.npy
- SpectraReconstruction/Spectra Generation/generationOutput/generatedSpecsEpoch_961.npy
- SpectraReconstruction/Spectra Generation/generationOutput/generatedSpecsEpoch_981.npy
- SpectraReconstruction/Spectra Generation/generationOutput/Random Specs after epoch 1.png
- SpectraReconstruction/Spectra Generation/generationOutput/Random Specs after epoch 101.png
- SpectraReconstruction/Spectra Generation/generationOutput/Random Specs after epoch 121.png
- SpectraReconstruction/Spectra Generation/generationOutput/Random Specs after epoch 141.png
- SpectraReconstruction/Spectra Generation/generationOutput/Random Specs after epoch 161.png
- SpectraReconstruction/Spectra Generation/generationOutput/Random Specs after epoch 181.png
- SpectraReconstruction/Spectra Generation/generationOutput/Random Specs after epoch 201.png
- SpectraReconstruction/Spectra Generation/generationOutput/Random Specs after epoch 21.png
- SpectraReconstruction/Spectra Generation/generationOutput/Random Specs after epoch 221.png
- SpectraReconstruction/Spectra Generation/generationOutput/Random Specs after epoch 241.png
- SpectraReconstruction/Spectra Generation/generationOutput/Random Specs after epoch 261.png
- SpectraReconstruction/Spectra Generation/generationOutput/Random Specs after epoch 281.png
- SpectraReconstruction/Spectra Generation/generationOutput/Random Specs after epoch 301.png
- SpectraReconstruction/Spectra Generation/generationOutput/Random Specs after epoch 321.png
- SpectraReconstruction/Spectra Generation/generationOutput/Random Specs after epoch 341.png
- SpectraReconstruction/Spectra Generation/generationOutput/Random Specs after epoch 361.png
- SpectraReconstruction/Spectra Generation/generationOutput/Random Specs after epoch 381.png
- SpectraReconstruction/Spectra Generation/generationOutput/Random Specs after epoch 401.png
- SpectraReconstruction/Spectra Generation/generationOutput/Random Specs after epoch 41.png
- SpectraReconstruction/Spectra Generation/generationOutput/Random Specs after epoch 421.png
- SpectraReconstruction/Spectra Generation/generationOutput/Random Specs after epoch 441.png
- SpectraReconstruction/Spectra Generation/generationOutput/Random Specs after epoch 461.png
- SpectraReconstruction/Spectra Generation/generationOutput/Random Specs after epoch 481.png
- SpectraReconstruction/Spectra Generation/generationOutput/Random Specs after epoch 501.png
- SpectraReconstruction/Spectra Generation/generationOutput/Random Specs after epoch 521.png
- SpectraReconstruction/Spectra Generation/generationOutput/Random Specs after epoch 541.png
- SpectraReconstruction/Spectra Generation/generationOutput/Random Specs after epoch 561.png
- SpectraReconstruction/Spectra Generation/generationOutput/Random Specs after epoch 581.png
- SpectraReconstruction/Spectra Generation/generationOutput/Random Specs after epoch 601.png
- SpectraReconstruction/Spectra Generation/generationOutput/Random Specs after epoch 61.png
- SpectraReconstruction/Spectra Generation/generationOutput/Random Specs after epoch 621.png
- SpectraReconstruction/Spectra Generation/generationOutput/Random Specs after epoch 641.png
- SpectraReconstruction/Spectra Generation/generationOutput/Random Specs after epoch 661.png
[truncated: 31 more entries]
