# Supplementary material for: Deep Learning for Reconstructing Low-Quality FTIR and Raman Spectra—A Case Study in Microplastic Analyses
Source: Anal Chem. 2021 Nov 22;93(49):16360–8. doi: 10.1021/acs.analchem.1c02618 (PMC8674871; doi:10.1021/acs.analchem.1c02618)
Supplement: Supplementary file 2 — ac1c02618_si_002.zip [file ac1c02618_si_002.zip › SpectraReconstruction/ATR Reference Spectra Source.txt]

The ATR Reference Spectra were obtained with permission from simple-plastics.eu/download.html.

The reference databases were first described in 
Primpke, S.; Wirth, M; Lorenz, C.; Gerdts, G., 
"Reference database design for the automated analysis of microplastic samples based on 
Fourier transform infrared (FTIR) spectroscopy." Anal. Bioanal. Chem. 2018, 410, 5131–5141.
