# Supplementary material for: Deep Learning for Reconstructing Low-Quality FTIR and Raman Spectra—A Case Study in Microplastic Analyses
Source: Anal Chem. 2021 Nov 22;93(49):16360–8. doi: 10.1021/acs.analchem.1c02618 (PMC8674871; doi:10.1021/acs.analchem.1c02618)
Supplement: Supplementary file 2 — ac1c02618_si_002.zip [file ac1c02618_si_002.zip › SpectraReconstruction/ATR Spectra/coal.csv]

4.011999999999999886e+02	3.289999999999999739e-04
4.031000000000000227e+02	5.439999999999999957e-04
4.050000000000000000e+02	6.269999999999999532e-04
4.070000000000000000e+02	8.689999999999999808e-04
4.088999999999999773e+02	1.199999999999999895e-03
4.108000000000000114e+02	1.360000000000000098e-03
4.128000000000000114e+02	1.539999999999999919e-03
4.146999999999999886e+02	1.949999999999999910e-03
4.166000000000000227e+02	2.340000000000000066e-03
4.186000000000000227e+02	2.459999999999999947e-03
4.205000000000000000e+02	2.510000000000000078e-03
4.223999999999999773e+02	2.720000000000000195e-03
4.243000000000000114e+02	3.000000000000000062e-03
4.263000000000000114e+02	3.129999999999999970e-03
4.281999999999999886e+02	3.099999999999999891e-03
4.301000000000000227e+02	3.160000000000000048e-03
4.321000000000000227e+02	3.399999999999999811e-03
4.340000000000000000e+02	3.609999999999999928e-03
4.358999999999999773e+02	3.690000000000000138e-03
4.378000000000000114e+02	3.779999999999999940e-03
4.398000000000000114e+02	3.959999999999999978e-03
4.416999999999999886e+02	4.129999999999999991e-03
4.436000000000000227e+02	4.309999999999999595e-03
4.456000000000000227e+02	4.490000000000000067e-03
4.475000000000000000e+02	4.510000000000000120e-03
4.493999999999999773e+02	4.389999999999999805e-03
4.513000000000000114e+02	4.460000000000000422e-03
4.533000000000000114e+02	4.769999999999999934e-03
4.551999999999999886e+02	4.950000000000000407e-03
4.571000000000000227e+02	5.049999999999999802e-03
4.591000000000000227e+02	5.400000000000000286e-03
4.610000000000000000e+02	5.810000000000000060e-03
4.628999999999999773e+02	5.950000000000000427e-03
4.648000000000000114e+02	5.950000000000000427e-03
4.668000000000000114e+02	6.029999999999999770e-03
4.686999999999999886e+02	6.109999999999999980e-03
4.706000000000000227e+02	6.130000000000000032e-03
4.726000000000000227e+02	6.130000000000000032e-03
4.745000000000000000e+02	6.190000000000000190e-03
4.763999999999999773e+02	6.389999999999999847e-03
4.783000000000000114e+02	6.539999999999999807e-03
4.803000000000000114e+02	6.459999999999999597e-03
4.821999999999999886e+02	6.440000000000000412e-03
4.841000000000000227e+02	6.640000000000000069e-03
4.861000000000000227e+02	6.769999999999999976e-03
4.880000000000000000e+02	6.850000000000000186e-03
4.898999999999999773e+02	7.029999999999999791e-03
4.918000000000000114e+02	7.190000000000000210e-03
4.938000000000000114e+02	7.259999999999999960e-03
4.956999999999999886e+02	7.369999999999999815e-03
4.976000000000000227e+02	7.550000000000000287e-03
4.996000000000000227e+02	7.669999999999999735e-03
5.015000000000000000e+02	7.660000000000000142e-03
5.033999999999999773e+02	7.629999999999999630e-03
5.053000000000000114e+02	7.709999999999999840e-03
5.073000000000000114e+02	7.879999999999999852e-03
5.091999999999999886e+02	8.070000000000000784e-03
5.111000000000000227e+02	8.250000000000000389e-03
5.131000000000000227e+02	8.359999999999999376e-03
5.150000000000000000e+02	8.429999999999999993e-03
5.168999999999999773e+02	8.569999999999999493e-03
5.187999999999999545e+02	8.739999999999999505e-03
5.207999999999999545e+02	8.890000000000000333e-03
5.227000000000000455e+02	9.029999999999999832e-03
5.246000000000000227e+02	9.110000000000000042e-03
5.266000000000000227e+02	9.180000000000000659e-03
5.285000000000000000e+02	9.369999999999999857e-03
5.303999999999999773e+02	9.629999999999999671e-03
5.323999999999999773e+02	9.759999999999999579e-03
5.342999999999999545e+02	9.780000000000000498e-03
5.362000000000000455e+02	9.820000000000000603e-03
5.381000000000000227e+02	9.870000000000000301e-03
5.401000000000000227e+02	9.919999999999999998e-03
5.420000000000000000e+02	9.990000000000000616e-03
5.438999999999999773e+02	1.009000000000000001e-02
5.458999999999999773e+02	1.020000000000000073e-02
5.477999999999999545e+02	1.030999999999999972e-02
5.497000000000000455e+02	1.039999999999999952e-02
5.516000000000000227e+02	1.051000000000000024e-02
5.536000000000000227e+02	1.064000000000000015e-02
5.555000000000000000e+02	1.077000000000000006e-02
5.573999999999999773e+02	1.088000000000000078e-02
5.593999999999999773e+02	1.099999999999999936e-02
5.612999999999999545e+02	1.118000000000000070e-02
5.632000000000000455e+02	1.139000000000000082e-02
5.651000000000000227e+02	1.162000000000000012e-02
5.671000000000000227e+02	1.183999999999999983e-02
5.690000000000000000e+02	1.200999999999999984e-02
5.708999999999999773e+02	1.213000000000000016e-02
5.728999999999999773e+02	1.223999999999999914e-02
5.747999999999999545e+02	1.238000000000000038e-02
5.767000000000000455e+02	1.246000000000000059e-02
5.786000000000000227e+02	1.252999999999999947e-02
5.806000000000000227e+02	1.260999999999999968e-02
5.825000000000000000e+02	1.264000000000000019e-02
5.843999999999999773e+02	1.260999999999999968e-02
5.863999999999999773e+02	1.256999999999999958e-02
5.882999999999999545e+02	1.251999999999999988e-02
5.902000000000000455e+02	1.246000000000000059e-02
5.921000000000000227e+02	1.240999999999999916e-02
5.941000000000000227e+02	1.237000000000000079e-02
5.960000000000000000e+02	1.234999999999999987e-02
5.978999999999999773e+02	1.234999999999999987e-02
5.998999999999999773e+02	1.234999999999999987e-02
6.017999999999999545e+02	1.233000000000000068e-02
6.037000000000000455e+02	1.229000000000000058e-02
6.056000000000000227e+02	1.222999999999999955e-02
6.076000000000000227e+02	1.221999999999999996e-02
6.095000000000000000e+02	1.222999999999999955e-02
6.113999999999999773e+02	1.221000000000000037e-02
6.133999999999999773e+02	1.221000000000000037e-02
6.152999999999999545e+02	1.222999999999999955e-02
6.172000000000000455e+02	1.223999999999999914e-02
6.191000000000000227e+02	1.221000000000000037e-02
6.211000000000000227e+02	1.213999999999999975e-02
6.230000000000000000e+02	1.208000000000000046e-02
6.248999999999999773e+02	1.208000000000000046e-02
6.268999999999999773e+02	1.212000000000000056e-02
6.287999999999999545e+02	1.217000000000000026e-02
6.307000000000000455e+02	1.218999999999999945e-02
6.326000000000000227e+02	1.220000000000000077e-02
6.346000000000000227e+02	1.222999999999999955e-02
6.365000000000000000e+02	1.226000000000000006e-02
6.383999999999999773e+02	1.227999999999999925e-02
6.403999999999999773e+02	1.237000000000000079e-02
6.422999999999999545e+02	1.250000000000000069e-02
6.442000000000000455e+02	1.260000000000000009e-02
6.462000000000000455e+02	1.263000000000000060e-02
6.481000000000000227e+02	1.260000000000000009e-02
6.500000000000000000e+02	1.252999999999999947e-02
6.518999999999999773e+02	1.251000000000000029e-02
6.538999999999999773e+02	1.251999999999999988e-02
6.557999999999999545e+02	1.252999999999999947e-02
6.577000000000000455e+02	1.256999999999999958e-02
6.597000000000000455e+02	1.264000000000000019e-02
6.616000000000000227e+02	1.269999999999999948e-02
6.635000000000000000e+02	1.274999999999999918e-02
6.653999999999999773e+02	1.277999999999999969e-02
6.673999999999999773e+02	1.281999999999999980e-02
6.692999999999999545e+02	1.288000000000000082e-02
6.712000000000000455e+02	1.295999999999999930e-02
6.732000000000000455e+02	1.303999999999999951e-02
6.751000000000000227e+02	1.311000000000000013e-02
6.770000000000000000e+02	1.318000000000000074e-02
6.788999999999999773e+02	1.323000000000000044e-02
6.808999999999999773e+02	1.327000000000000055e-02
6.827999999999999545e+02	1.332000000000000024e-02
6.847000000000000455e+02	1.336999999999999994e-02
6.867000000000000455e+02	1.341999999999999964e-02
6.886000000000000227e+02	1.346999999999999933e-02
6.905000000000000000e+02	1.349999999999999985e-02
6.923999999999999773e+02	1.353000000000000036e-02
6.943999999999999773e+02	1.359999999999999924e-02
6.962999999999999545e+02	1.369000000000000078e-02
6.982000000000000455e+02	1.375999999999999966e-02
7.002000000000000455e+02	1.382000000000000069e-02
7.021000000000000227e+02	1.389999999999999916e-02
7.040000000000000000e+02	1.396999999999999978e-02
7.058999999999999773e+02	1.401999999999999948e-02
7.078999999999999773e+02	1.405999999999999958e-02
7.097999999999999545e+02	1.414999999999999938e-02
7.117000000000000455e+02	1.431999999999999940e-02
7.137000000000000455e+02	1.455000000000000043e-02
7.156000000000000227e+02	1.478999999999999933e-02
7.175000000000000000e+02	1.502999999999999996e-02
7.193999999999999773e+02	1.524000000000000007e-02
7.213999999999999773e+02	1.542999999999999927e-02
7.232999999999999545e+02	1.565000000000000072e-02
7.252000000000000455e+02	1.592999999999999972e-02
7.272000000000000455e+02	1.623000000000000137e-02
7.291000000000000227e+02	1.654999999999999874e-02
7.310000000000000000e+02	1.692000000000000101e-02
7.328999999999999773e+02	1.733000000000000165e-02
7.348999999999999773e+02	1.777000000000000107e-02
7.367999999999999545e+02	1.824999999999999886e-02
7.387000000000000455e+02	1.873000000000000012e-02
7.407000000000000455e+02	1.914000000000000076e-02
7.426000000000000227e+02	1.946000000000000160e-02
7.445000000000000000e+02	1.968999999999999917e-02
7.463999999999999773e+02	1.981000000000000122e-02
7.483999999999999773e+02	1.985999999999999918e-02
7.502999999999999545e+02	1.981000000000000122e-02
7.522000000000000455e+02	1.966000000000000039e-02
7.542000000000000455e+02	1.941999999999999976e-02
7.561000000000000227e+02	1.917999999999999913e-02
7.580000000000000000e+02	1.885999999999999829e-02
7.598999999999999773e+02	1.837000000000000091e-02
7.618999999999999773e+02	1.776000000000000148e-02
7.637999999999999545e+02	1.717000000000000123e-02
7.657000000000000455e+02	1.667000000000000079e-02
7.677000000000000455e+02	1.626000000000000015e-02
7.696000000000000227e+02	1.592000000000000012e-02
7.715000000000000000e+02	1.566999999999999990e-02
7.735000000000000000e+02	1.554999999999999959e-02
7.753999999999999773e+02	1.554999999999999959e-02
7.772999999999999545e+02	1.561000000000000061e-02
7.792000000000000455e+02	1.576999999999999930e-02
7.812000000000000455e+02	1.600999999999999993e-02
7.831000000000000227e+02	1.631000000000000158e-02
7.850000000000000000e+02	1.661999999999999936e-02
7.870000000000000000e+02	1.688999999999999876e-02
7.888999999999999773e+02	1.712999999999999939e-02
7.907999999999999545e+02	1.736000000000000043e-02
7.927000000000000455e+02	1.756999999999999881e-02
7.947000000000000455e+02	1.776000000000000148e-02
7.966000000000000227e+02	1.791999999999999843e-02
7.985000000000000000e+02	1.805000000000000007e-02
8.005000000000000000e+02	1.812000000000000069e-02
8.023999999999999773e+02	1.818000000000000171e-02
8.042999999999999545e+02	1.822000000000000008e-02
8.062000000000000455e+02	1.822000000000000008e-02
8.082000000000000455e+02	1.822000000000000008e-02
8.101000000000000227e+02	1.821000000000000049e-02
8.120000000000000000e+02	1.814999999999999947e-02
8.140000000000000000e+02	1.803000000000000089e-02
8.158999999999999773e+02	1.787000000000000047e-02
8.177999999999999545e+02	1.764999999999999902e-02
8.197000000000000455e+02	1.738999999999999921e-02
8.217000000000000455e+02	1.708000000000000143e-02
8.236000000000000227e+02	1.676000000000000059e-02
8.255000000000000000e+02	1.644999999999999934e-02
8.275000000000000000e+02	1.618999999999999953e-02
8.293999999999999773e+02	1.598000000000000115e-02
8.312999999999999545e+02	1.581000000000000114e-02
8.332000000000000455e+02	1.559999999999999928e-02
8.352000000000000455e+02	1.528000000000000018e-02
8.371000000000000227e+02	1.481999999999999984e-02
8.390000000000000000e+02	1.423999999999999919e-02
8.410000000000000000e+02	1.359999999999999924e-02
8.428999999999999773e+02	1.302000000000000032e-02
8.447999999999999545e+02	1.259000000000000050e-02
8.467000000000000455e+02	1.237000000000000079e-02
8.487000000000000455e+02	1.234000000000000027e-02
8.506000000000000227e+02	1.251000000000000029e-02
8.525000000000000000e+02	1.284000000000000072e-02
8.545000000000000000e+02	1.332999999999999984e-02
8.563999999999999773e+02	1.396999999999999978e-02
8.582999999999999545e+02	1.473000000000000004e-02
8.602000000000000455e+02	1.553999999999999999e-02
8.622000000000000455e+02	1.634999999999999995e-02
8.641000000000000227e+02	1.708000000000000143e-02
8.660000000000000000e+02	1.768000000000000127e-02
8.680000000000000000e+02	1.815999999999999906e-02
8.698999999999999773e+02	1.847000000000000031e-02
8.717999999999999545e+02	1.849999999999999908e-02
8.737000000000000455e+02	1.827000000000000152e-02
8.757000000000000455e+02	1.781999999999999904e-02
8.776000000000000227e+02	1.714999999999999858e-02
8.795000000000000000e+02	1.634000000000000036e-02
8.815000000000000000e+02	1.550999999999999948e-02
8.833999999999999773e+02	1.468000000000000034e-02
8.852999999999999545e+02	1.383000000000000028e-02
8.872999999999999545e+02	1.302999999999999992e-02
8.892000000000000455e+02	1.230000000000000017e-02
8.911000000000000227e+02	1.159999999999999920e-02
8.930000000000000000e+02	1.089999999999999997e-02
8.950000000000000000e+02	1.021000000000000033e-02
8.968999999999999773e+02	9.549999999999999462e-03
8.987999999999999545e+02	8.909999999999999518e-03
9.007999999999999545e+02	8.290000000000000493e-03
9.027000000000000455e+02	7.720000000000000299e-03
9.046000000000000227e+02	7.280000000000000013e-03
9.065000000000000000e+02	6.960000000000000041e-03
9.085000000000000000e+02	6.729999999999999871e-03
9.103999999999999773e+02	6.570000000000000319e-03
9.122999999999999545e+02	6.450000000000000004e-03
9.142999999999999545e+02	6.420000000000000359e-03
9.162000000000000455e+02	6.490000000000000109e-03
9.181000000000000227e+02	6.620000000000000016e-03
9.200000000000000000e+02	6.760000000000000384e-03
9.220000000000000000e+02	6.910000000000000343e-03
9.238999999999999773e+02	7.080000000000000356e-03
9.257999999999999545e+02	7.280000000000000013e-03
9.277999999999999545e+02	7.530000000000000235e-03
9.297000000000000455e+02	7.820000000000000562e-03
9.316000000000000227e+02	8.120000000000000481e-03
9.335000000000000000e+02	8.410000000000000808e-03
9.355000000000000000e+02	8.699999999999999400e-03
9.373999999999999773e+02	9.010000000000000647e-03
9.392999999999999545e+02	9.329999999999999752e-03
9.412999999999999545e+02	9.650000000000000591e-03
9.432000000000000455e+02	9.929999999999999591e-03
9.451000000000000227e+02	1.017000000000000022e-02
9.470000000000000000e+02	1.041000000000000085e-02
9.490000000000000000e+02	1.064000000000000015e-02
9.508999999999999773e+02	1.085000000000000027e-02
9.527999999999999545e+02	1.106000000000000039e-02
9.547999999999999545e+02	1.124999999999999958e-02
9.567000000000000455e+02	1.140000000000000041e-02
9.586000000000000227e+02	1.153000000000000032e-02
9.605000000000000000e+02	1.167999999999999941e-02
9.625000000000000000e+02	1.183000000000000024e-02
9.643999999999999773e+02	1.196999999999999974e-02
9.662999999999999545e+02	1.207000000000000087e-02
9.682999999999999545e+02	1.216000000000000067e-02
9.702000000000000455e+02	1.229000000000000058e-02
9.721000000000000227e+02	1.244999999999999926e-02
9.740000000000000000e+02	1.260999999999999968e-02
9.760000000000000000e+02	1.277000000000000010e-02
9.778999999999999773e+02	1.297000000000000063e-02
9.797999999999999545e+02	1.316999999999999942e-02
9.817999999999999545e+02	1.337999999999999953e-02
9.837000000000000455e+02	1.358999999999999965e-02
9.856000000000000227e+02	1.379999999999999977e-02
9.875000000000000000e+02	1.399000000000000070e-02
9.895000000000000000e+02	1.416000000000000071e-02
9.913999999999999773e+02	1.434000000000000032e-02
9.932999999999999545e+02	1.451999999999999992e-02
9.952999999999999545e+02	1.469999999999999953e-02
9.972000000000000455e+02	1.485000000000000035e-02
9.991000000000000227e+02	1.499999999999999944e-02
1.001100000000000023e+03	1.516999999999999946e-02
1.003000000000000000e+03	1.537999999999999957e-02
1.004899999999999977e+03	1.558000000000000010e-02
1.006799999999999955e+03	1.573000000000000093e-02
1.008799999999999955e+03	1.583999999999999991e-02
1.010700000000000045e+03	1.595999999999999849e-02
1.012600000000000023e+03	1.610999999999999932e-02
1.014600000000000023e+03	1.623000000000000137e-02
1.016500000000000000e+03	1.633000000000000076e-02
1.018399999999999977e+03	1.646999999999999853e-02
1.020299999999999955e+03	1.660999999999999976e-02
1.022299999999999955e+03	1.671999999999999875e-02
1.024200000000000045e+03	1.683000000000000121e-02
1.026099999999999909e+03	1.694000000000000020e-02
1.028099999999999909e+03	1.705999999999999878e-02
1.030000000000000000e+03	1.718000000000000083e-02
1.031900000000000091e+03	1.731999999999999859e-02
1.033799999999999955e+03	1.747999999999999901e-02
1.035799999999999955e+03	1.761000000000000065e-02
1.037700000000000045e+03	1.769000000000000086e-02
1.039599999999999909e+03	1.779000000000000026e-02
1.041599999999999909e+03	1.790999999999999884e-02
1.043500000000000000e+03	1.799999999999999864e-02
1.045400000000000091e+03	1.803000000000000089e-02
1.047299999999999955e+03	1.805000000000000007e-02
1.049299999999999955e+03	1.808999999999999844e-02
1.051200000000000045e+03	1.813000000000000028e-02
1.053099999999999909e+03	1.818000000000000171e-02
1.055099999999999909e+03	1.824999999999999886e-02
1.057000000000000000e+03	1.836000000000000132e-02
1.058900000000000091e+03	1.847000000000000031e-02
1.060799999999999955e+03	1.858999999999999889e-02
1.062799999999999955e+03	1.873999999999999971e-02
1.064700000000000045e+03	1.888000000000000095e-02
1.066599999999999909e+03	1.898999999999999994e-02
1.068599999999999909e+03	1.907000000000000015e-02
1.070500000000000000e+03	1.914000000000000076e-02
1.072400000000000091e+03	1.924000000000000016e-02
1.074299999999999955e+03	1.936999999999999833e-02
1.076299999999999955e+03	1.950999999999999956e-02
1.078200000000000045e+03	1.963000000000000161e-02
1.080099999999999909e+03	1.972000000000000142e-02
1.082099999999999909e+03	1.981000000000000122e-02
1.084000000000000000e+03	1.991000000000000061e-02
1.085900000000000091e+03	2.001000000000000001e-02
1.087799999999999955e+03	2.011999999999999900e-02
1.089799999999999955e+03	2.023000000000000145e-02
1.091700000000000045e+03	2.032000000000000126e-02
1.093599999999999909e+03	2.038999999999999840e-02
1.095599999999999909e+03	2.045999999999999902e-02
1.097500000000000000e+03	2.054999999999999882e-02
1.099400000000000091e+03	2.067000000000000087e-02
1.101299999999999955e+03	2.077999999999999986e-02
1.103299999999999955e+03	2.085000000000000048e-02
1.105200000000000045e+03	2.092000000000000109e-02
1.107099999999999909e+03	2.100000000000000130e-02
1.109099999999999909e+03	2.110000000000000070e-02
1.111000000000000000e+03	2.121999999999999928e-02
1.112900000000000091e+03	2.136000000000000051e-02
1.114900000000000091e+03	2.147999999999999909e-02
1.116799999999999955e+03	2.156999999999999890e-02
1.118700000000000045e+03	2.166999999999999829e-02
1.120599999999999909e+03	2.176000000000000156e-02
1.122599999999999909e+03	2.186000000000000096e-02
1.124500000000000000e+03	2.196999999999999995e-02
1.126400000000000091e+03	2.208999999999999853e-02
1.128400000000000091e+03	2.221000000000000058e-02
1.130299999999999955e+03	2.230999999999999997e-02
1.132200000000000045e+03	2.239000000000000018e-02
1.134099999999999909e+03	2.246000000000000080e-02
1.136099999999999909e+03	2.255000000000000060e-02
1.138000000000000000e+03	2.263000000000000081e-02
1.139900000000000091e+03	2.270000000000000143e-02
1.141900000000000091e+03	2.276999999999999857e-02
1.143799999999999955e+03	2.280000000000000082e-02
1.145700000000000045e+03	2.279000000000000123e-02
1.147599999999999909e+03	2.278000000000000164e-02
1.149599999999999909e+03	2.278000000000000164e-02
1.151500000000000000e+03	2.278000000000000164e-02
1.153400000000000091e+03	2.276999999999999857e-02
1.155400000000000091e+03	2.273000000000000020e-02
1.157299999999999955e+03	2.266999999999999918e-02
1.159200000000000045e+03	2.259999999999999856e-02
1.161099999999999909e+03	2.253000000000000141e-02
1.163099999999999909e+03	2.245000000000000120e-02
1.165000000000000000e+03	2.238000000000000059e-02
1.166900000000000091e+03	2.230999999999999997e-02
1.168900000000000091e+03	2.222000000000000017e-02
1.170799999999999955e+03	2.211000000000000118e-02
1.172700000000000045e+03	2.200999999999999832e-02
1.174599999999999909e+03	2.193000000000000158e-02
1.176599999999999909e+03	2.186000000000000096e-02
1.178500000000000000e+03	2.179999999999999993e-02
1.180400000000000091e+03	2.174999999999999850e-02
1.182400000000000091e+03	2.171000000000000013e-02
1.184299999999999955e+03	2.166999999999999829e-02
1.186200000000000045e+03	2.162000000000000033e-02
1.188099999999999909e+03	2.156999999999999890e-02
1.190099999999999909e+03	2.152000000000000093e-02
1.192000000000000000e+03	2.145000000000000032e-02
1.193900000000000091e+03	2.137999999999999970e-02
1.195900000000000091e+03	2.129999999999999949e-02
1.197799999999999955e+03	2.121999999999999928e-02
1.199700000000000045e+03	2.116000000000000172e-02
1.201599999999999909e+03	2.112999999999999948e-02
1.203599999999999909e+03	2.110000000000000070e-02
1.205500000000000000e+03	2.104999999999999927e-02
1.207400000000000091e+03	2.099000000000000171e-02
1.209400000000000091e+03	2.094000000000000028e-02
1.211299999999999955e+03	2.086999999999999966e-02
1.213200000000000045e+03	2.079999999999999905e-02
1.215099999999999909e+03	2.074000000000000149e-02
1.217099999999999909e+03	2.070999999999999924e-02
1.219000000000000000e+03	2.067000000000000087e-02
1.220900000000000091e+03	2.061999999999999944e-02
1.222900000000000091e+03	2.057000000000000148e-02
1.224799999999999955e+03	2.052000000000000005e-02
1.226700000000000045e+03	2.048000000000000168e-02
1.228599999999999909e+03	2.043999999999999984e-02
1.230599999999999909e+03	2.042000000000000065e-02
1.232500000000000000e+03	2.041000000000000106e-02
1.234400000000000091e+03	2.037999999999999881e-02
1.236400000000000091e+03	2.033000000000000085e-02
1.238299999999999955e+03	2.026999999999999982e-02
1.240200000000000045e+03	2.019999999999999921e-02
1.242200000000000045e+03	2.012999999999999859e-02
1.244099999999999909e+03	2.006000000000000144e-02
1.246000000000000000e+03	1.997000000000000164e-02
1.247900000000000091e+03	1.987999999999999837e-02
1.249900000000000091e+03	1.980000000000000163e-02
1.251799999999999955e+03	1.970999999999999835e-02
1.253700000000000045e+03	1.960999999999999896e-02
1.255700000000000045e+03	1.949000000000000038e-02
1.257599999999999909e+03	1.938000000000000139e-02
1.259500000000000000e+03	1.925999999999999934e-02
1.261400000000000091e+03	1.915999999999999995e-02
1.263400000000000091e+03	1.907999999999999974e-02
1.265299999999999955e+03	1.898999999999999994e-02
1.267200000000000045e+03	1.885999999999999829e-02
1.269200000000000045e+03	1.873000000000000012e-02
1.271099999999999909e+03	1.861000000000000154e-02
1.273000000000000000e+03	1.849999999999999908e-02
1.274900000000000091e+03	1.839000000000000010e-02
1.276900000000000091e+03	1.829000000000000070e-02
1.278799999999999955e+03	1.818000000000000171e-02
1.280700000000000045e+03	1.807999999999999885e-02
1.282700000000000045e+03	1.796999999999999986e-02
1.284599999999999909e+03	1.786000000000000087e-02
1.286500000000000000e+03	1.776000000000000148e-02
1.288400000000000091e+03	1.765999999999999862e-02
1.290400000000000091e+03	1.755999999999999922e-02
1.292299999999999955e+03	1.745000000000000023e-02
1.294200000000000045e+03	1.731999999999999859e-02
1.296200000000000045e+03	1.720999999999999960e-02
1.298099999999999909e+03	1.710000000000000062e-02
1.300000000000000000e+03	1.700000000000000122e-02
1.301900000000000091e+03	1.688999999999999876e-02
1.303900000000000091e+03	1.678999999999999937e-02
1.305799999999999955e+03	1.668999999999999997e-02
1.307700000000000045e+03	1.660000000000000017e-02
1.309700000000000045e+03	1.651000000000000037e-02
1.311599999999999909e+03	1.641000000000000097e-02
1.313500000000000000e+03	1.631000000000000158e-02
1.315400000000000091e+03	1.619999999999999912e-02
1.317400000000000091e+03	1.610999999999999932e-02
1.319299999999999955e+03	1.600999999999999993e-02
1.321200000000000045e+03	1.590000000000000094e-02
1.323200000000000045e+03	1.578999999999999848e-02
1.325099999999999909e+03	1.568999999999999909e-02
1.327000000000000000e+03	1.558000000000000010e-02
1.328900000000000091e+03	1.545999999999999978e-02
1.330900000000000091e+03	1.535000000000000080e-02
1.332799999999999955e+03	1.527000000000000059e-02
1.334700000000000045e+03	1.521999999999999915e-02
1.336700000000000045e+03	1.519999999999999997e-02
1.338599999999999909e+03	1.524999999999999967e-02
1.340500000000000000e+03	1.528999999999999977e-02
1.342400000000000091e+03	1.519000000000000038e-02
1.344400000000000091e+03	1.493000000000000056e-02
1.346299999999999955e+03	1.465999999999999942e-02
1.348200000000000045e+03	1.446000000000000063e-02
1.350200000000000045e+03	1.434999999999999991e-02
1.352099999999999909e+03	1.427999999999999929e-02
1.354000000000000000e+03	1.422999999999999959e-02
1.356000000000000000e+03	1.413999999999999979e-02
1.357900000000000091e+03	1.400999999999999988e-02
1.359799999999999955e+03	1.388999999999999957e-02
1.361700000000000045e+03	1.376999999999999925e-02
1.363700000000000045e+03	1.366000000000000027e-02
1.365599999999999909e+03	1.355999999999999914e-02
1.367500000000000000e+03	1.345999999999999974e-02
1.369500000000000000e+03	1.336999999999999994e-02
1.371400000000000091e+03	1.328000000000000014e-02
1.373299999999999955e+03	1.319000000000000034e-02
1.375200000000000045e+03	1.310000000000000053e-02
1.377200000000000045e+03	1.299999999999999940e-02
1.379099999999999909e+03	1.290000000000000001e-02
1.381000000000000000e+03	1.281999999999999980e-02
1.383000000000000000e+03	1.276000000000000051e-02
1.384900000000000091e+03	1.272000000000000040e-02
1.386799999999999955e+03	1.268999999999999989e-02
1.388700000000000045e+03	1.267000000000000071e-02
1.390700000000000045e+03	1.263000000000000060e-02
1.392599999999999909e+03	1.257999999999999917e-02
1.394500000000000000e+03	1.252999999999999947e-02
1.396500000000000000e+03	1.246000000000000059e-02
1.398400000000000091e+03	1.237000000000000079e-02
1.400299999999999955e+03	1.226000000000000006e-02
1.402200000000000045e+03	1.213999999999999975e-02
1.404200000000000045e+03	1.203000000000000076e-02
1.406099999999999909e+03	1.193999999999999923e-02
1.408000000000000000e+03	1.183999999999999983e-02
1.410000000000000000e+03	1.173000000000000084e-02
1.411900000000000091e+03	1.162000000000000012e-02
1.413799999999999955e+03	1.152000000000000073e-02
1.415700000000000045e+03	1.142999999999999919e-02
1.417700000000000045e+03	1.136000000000000031e-02
1.419599999999999909e+03	1.128000000000000010e-02
1.421500000000000000e+03	1.119999999999999989e-02
1.423500000000000000e+03	1.111000000000000008e-02
1.425400000000000091e+03	1.101000000000000069e-02
1.427299999999999955e+03	1.090999999999999956e-02
1.429200000000000045e+03	1.080000000000000057e-02
1.431200000000000045e+03	1.069999999999999944e-02
1.433099999999999909e+03	1.058000000000000086e-02
1.435000000000000000e+03	1.044999999999999922e-02
1.437000000000000000e+03	1.030999999999999972e-02
1.438900000000000091e+03	1.018999999999999941e-02
1.440799999999999955e+03	1.005999999999999950e-02
1.442700000000000045e+03	9.919999999999999998e-03
1.444700000000000045e+03	9.749999999999999986e-03
1.446599999999999909e+03	9.599999999999999159e-03
1.448500000000000000e+03	9.459999999999999659e-03
1.450500000000000000e+03	9.339999999999999344e-03
1.452400000000000091e+03	9.230000000000000357e-03
1.454299999999999955e+03	9.129999999999999227e-03
1.456200000000000045e+03	9.029999999999999832e-03
1.458200000000000045e+03	8.920000000000000845e-03
1.460099999999999909e+03	8.840000000000000635e-03
1.462000000000000000e+03	8.770000000000000018e-03
1.464000000000000000e+03	8.710000000000000728e-03
1.465900000000000091e+03	8.659999999999999296e-03
1.467799999999999955e+03	8.600000000000000006e-03
1.469799999999999955e+03	8.559999999999999901e-03
1.471700000000000045e+03	8.529999999999999388e-03
1.473599999999999909e+03	8.519999999999999796e-03
1.475500000000000000e+03	8.519999999999999796e-03
1.477500000000000000e+03	8.519999999999999796e-03
1.479400000000000091e+03	8.529999999999999388e-03
1.481299999999999955e+03	8.529999999999999388e-03
1.483299999999999955e+03	8.540000000000000716e-03
1.485200000000000045e+03	8.559999999999999901e-03
1.487099999999999909e+03	8.580000000000000820e-03
1.489000000000000000e+03	8.609999999999999598e-03
1.491000000000000000e+03	8.649999999999999703e-03
1.492900000000000091e+03	8.680000000000000215e-03
1.494799999999999955e+03	8.720000000000000320e-03
1.496799999999999955e+03	8.789999999999999203e-03
1.498700000000000045e+03	8.869999999999999413e-03
1.500599999999999909e+03	8.930000000000000437e-03
1.502500000000000000e+03	8.970000000000000542e-03
1.504500000000000000e+03	9.010000000000000647e-03
1.506400000000000091e+03	9.060000000000000345e-03
1.508299999999999955e+03	9.129999999999999227e-03
1.510299999999999955e+03	9.199999999999999845e-03
1.512200000000000045e+03	9.280000000000000054e-03
1.514099999999999909e+03	9.360000000000000264e-03
1.516000000000000000e+03	9.440000000000000474e-03
1.518000000000000000e+03	9.509999999999999357e-03
1.519900000000000091e+03	9.589999999999999566e-03
1.521799999999999955e+03	9.709999999999999881e-03
1.523799999999999955e+03	9.820000000000000603e-03
1.525700000000000045e+03	9.929999999999999591e-03
1.527599999999999909e+03	1.001999999999999939e-02
1.529500000000000000e+03	1.009999999999999960e-02
1.531500000000000000e+03	1.017999999999999981e-02
1.533400000000000091e+03	1.027999999999999921e-02
1.535299999999999955e+03	1.035999999999999942e-02
1.537299999999999955e+03	1.043000000000000003e-02
1.539200000000000045e+03	1.051999999999999984e-02
1.541099999999999909e+03	1.061999999999999923e-02
1.543000000000000000e+03	1.073999999999999955e-02
1.545000000000000000e+03	1.088000000000000078e-02
1.546900000000000091e+03	1.103999999999999947e-02
1.548799999999999955e+03	1.123999999999999999e-02
1.550799999999999955e+03	1.141999999999999960e-02
1.552700000000000045e+03	1.157000000000000042e-02
1.554599999999999909e+03	1.166000000000000023e-02
1.556500000000000000e+03	1.170000000000000033e-02
1.558500000000000000e+03	1.170999999999999992e-02
1.560400000000000091e+03	1.170999999999999992e-02
1.562299999999999955e+03	1.170000000000000033e-02
1.564299999999999955e+03	1.173000000000000084e-02
1.566200000000000045e+03	1.182000000000000065e-02
1.568099999999999909e+03	1.197999999999999933e-02
1.570000000000000000e+03	1.218999999999999945e-02
1.572000000000000000e+03	1.226999999999999966e-02
1.573900000000000091e+03	1.207000000000000087e-02
1.575799999999999955e+03	1.169000000000000074e-02
1.577799999999999955e+03	1.128999999999999969e-02
1.579700000000000045e+03	1.093000000000000048e-02
1.581599999999999909e+03	1.055999999999999994e-02
1.583599999999999909e+03	1.018999999999999941e-02
1.585500000000000000e+03	9.820000000000000603e-03
1.587400000000000091e+03	9.480000000000000579e-03
1.589299999999999955e+03	9.159999999999999740e-03
1.591299999999999955e+03	8.859999999999999820e-03
1.593200000000000045e+03	8.569999999999999493e-03
1.595099999999999909e+03	8.240000000000000796e-03
1.597099999999999909e+03	7.879999999999999852e-03
1.599000000000000000e+03	7.490000000000000130e-03
1.600900000000000091e+03	7.100000000000000408e-03
1.602799999999999955e+03	6.709999999999999819e-03
1.604799999999999955e+03	6.320000000000000097e-03
1.606700000000000045e+03	5.930000000000000375e-03
1.608599999999999909e+03	5.559999999999999838e-03
1.610599999999999909e+03	5.210000000000000221e-03
1.612500000000000000e+03	4.839999999999999684e-03
1.614400000000000091e+03	4.460000000000000422e-03
1.616299999999999955e+03	4.100000000000000346e-03
1.618299999999999955e+03	3.759999999999999887e-03
1.620200000000000045e+03	3.399999999999999811e-03
1.622099999999999909e+03	3.040000000000000167e-03
1.624099999999999909e+03	2.690000000000000117e-03
1.626000000000000000e+03	2.370000000000000145e-03
1.627900000000000091e+03	2.069999999999999792e-03
1.629799999999999955e+03	1.789999999999999925e-03
1.631799999999999955e+03	1.510000000000000057e-03
1.633700000000000045e+03	1.229999999999999974e-03
1.635599999999999909e+03	9.959999999999999236e-04
1.637599999999999909e+03	8.170000000000000179e-04
1.639500000000000000e+03	6.570000000000000319e-04
1.641400000000000091e+03	4.970000000000000459e-04
1.643299999999999955e+03	3.690000000000000246e-04
1.645299999999999955e+03	2.829999999999999942e-04
1.647200000000000045e+03	2.139999999999999975e-04
1.649099999999999909e+03	1.399999999999999877e-04
1.651099999999999909e+03	7.069999999999999733e-05
1.653000000000000000e+03	3.699999999999999811e-05
1.654900000000000091e+03	2.650000000000000039e-05
1.656799999999999955e+03	1.569999999999999876e-05
1.658799999999999955e+03	1.079999999999999993e-05
1.660700000000000045e+03	6.980000000000000086e-06
1.662599999999999909e+03	8.339999999999999771e-06
1.664599999999999909e+03	2.320000000000000149e-05
1.666500000000000000e+03	5.300000000000000078e-05
1.668400000000000091e+03	8.509999999999999498e-05
1.670299999999999955e+03	1.100000000000000039e-04
1.672299999999999955e+03	1.210000000000000002e-04
1.674200000000000045e+03	1.369999999999999961e-04
1.676099999999999909e+03	1.769999999999999926e-04
1.678099999999999909e+03	2.290000000000000098e-04
1.680000000000000000e+03	2.709999999999999735e-04
1.681900000000000091e+03	3.060000000000000111e-04
1.683799999999999955e+03	3.449999999999999833e-04
1.685799999999999955e+03	3.739999999999999835e-04
1.687700000000000045e+03	3.750000000000000078e-04
1.689599999999999909e+03	3.600000000000000227e-04
1.691599999999999909e+03	3.460000000000000076e-04
1.693500000000000000e+03	3.310000000000000225e-04
1.695400000000000091e+03	3.040000000000000167e-04
1.697299999999999955e+03	2.640000000000000202e-04
1.699299999999999955e+03	2.239999999999999966e-04
1.701200000000000045e+03	1.920000000000000049e-04
1.703099999999999909e+03	1.520000000000000084e-04
1.705099999999999909e+03	1.179999999999999951e-04
1.707000000000000000e+03	1.010000000000000020e-04
1.708900000000000091e+03	9.220000000000000493e-05
1.710900000000000091e+03	7.720000000000000625e-05
1.712799999999999955e+03	5.069999999999999908e-05
1.714700000000000045e+03	2.739999999999999855e-05
1.716599999999999909e+03	2.760000000000000002e-05
1.718599999999999909e+03	4.800000000000000122e-05
1.720500000000000000e+03	6.600000000000000506e-05
1.722400000000000091e+03	7.310000000000000146e-05
1.724400000000000091e+03	8.129999999999999749e-05
1.726299999999999955e+03	1.010000000000000020e-04
1.728200000000000045e+03	1.230000000000000082e-04
1.730099999999999909e+03	1.440000000000000036e-04
1.732099999999999909e+03	1.710000000000000094e-04
1.734000000000000000e+03	2.030000000000000012e-04
1.735900000000000091e+03	2.259999999999999910e-04
1.737900000000000091e+03	2.449999999999999921e-04
1.739799999999999955e+03	2.719999999999999979e-04
1.741700000000000045e+03	2.950000000000000148e-04
1.743599999999999909e+03	3.119999999999999944e-04
1.745599999999999909e+03	3.310000000000000225e-04
1.747500000000000000e+03	3.480000000000000020e-04
1.749400000000000091e+03	3.629999999999999872e-04
1.751400000000000091e+03	3.780000000000000265e-04
1.753299999999999955e+03	3.970000000000000005e-04
1.755200000000000045e+03	4.260000000000000006e-04
1.757099999999999909e+03	4.589999999999999896e-04
1.759099999999999909e+03	4.789999999999999879e-04
1.761000000000000000e+03	4.840000000000000010e-04
1.762900000000000091e+03	4.820000000000000066e-04
1.764900000000000091e+03	4.809999999999999823e-04
1.766799999999999955e+03	4.809999999999999823e-04
1.768700000000000045e+03	4.650000000000000270e-04
1.770599999999999909e+03	4.369999999999999970e-04
1.772599999999999909e+03	4.249999999999999763e-04
1.774500000000000000e+03	4.260000000000000006e-04
1.776400000000000091e+03	4.339999999999999782e-04
1.778400000000000091e+03	4.670000000000000214e-04
1.780299999999999955e+03	5.090000000000000123e-04
1.782200000000000045e+03	5.330000000000000536e-04
1.784099999999999909e+03	5.460000000000000443e-04
1.786099999999999909e+03	5.559999999999999621e-04
1.788000000000000000e+03	5.619999999999999996e-04
1.789900000000000091e+03	5.649999999999999641e-04
1.791900000000000091e+03	5.670000000000000127e-04
1.793799999999999955e+03	5.730000000000000501e-04
1.795700000000000045e+03	5.850000000000000165e-04
1.797599999999999909e+03	5.890000000000000053e-04
1.799599999999999909e+03	5.829999999999999679e-04
1.801500000000000000e+03	5.680000000000000370e-04
1.803400000000000091e+03	5.320000000000000293e-04
1.805400000000000091e+03	4.970000000000000459e-04
1.807299999999999955e+03	4.970000000000000459e-04
1.809200000000000045e+03	5.100000000000000366e-04
1.811099999999999909e+03	4.949999999999999973e-04
1.813099999999999909e+03	4.139999999999999800e-04
1.815000000000000000e+03	2.849999999999999886e-04
1.816900000000000091e+03	2.200000000000000078e-04
1.818900000000000091e+03	2.849999999999999886e-04
1.820799999999999955e+03	3.919999999999999873e-04
1.822700000000000045e+03	4.420000000000000101e-04
1.824700000000000045e+03	4.350000000000000026e-04
1.826599999999999909e+03	4.229999999999999819e-04
1.828500000000000000e+03	4.330000000000000081e-04
1.830400000000000091e+03	4.409999999999999858e-04
1.832400000000000091e+03	4.240000000000000062e-04
1.834299999999999955e+03	4.009999999999999893e-04
1.836200000000000045e+03	3.820000000000000153e-04
1.838200000000000045e+03	3.589999999999999984e-04
1.840099999999999909e+03	3.539999999999999853e-04
1.842000000000000000e+03	3.750000000000000078e-04
1.843900000000000091e+03	4.049999999999999781e-04
1.845900000000000091e+03	4.270000000000000249e-04
1.847799999999999955e+03	4.319999999999999838e-04
1.849700000000000045e+03	4.339999999999999782e-04
1.851700000000000045e+03	4.310000000000000137e-04
1.853599999999999909e+03	4.180000000000000230e-04
1.855500000000000000e+03	4.260000000000000006e-04
1.857400000000000091e+03	4.629999999999999784e-04
1.859400000000000091e+03	4.889999999999999599e-04
1.861299999999999955e+03	4.939999999999999730e-04
1.863200000000000045e+03	4.960000000000000216e-04
1.865200000000000045e+03	4.979999999999999618e-04
1.867099999999999909e+03	4.979999999999999618e-04
1.869000000000000000e+03	4.960000000000000216e-04
1.870900000000000091e+03	4.859999999999999954e-04
1.872900000000000091e+03	4.710000000000000102e-04
1.874799999999999955e+03	4.550000000000000008e-04
1.876700000000000045e+03	4.499999999999999877e-04
1.878700000000000045e+03	4.739999999999999747e-04
1.880599999999999909e+03	5.060000000000000478e-04
1.882500000000000000e+03	5.019999999999999506e-04
1.884400000000000091e+03	4.730000000000000046e-04
1.886400000000000091e+03	4.609999999999999840e-04
1.888299999999999955e+03	4.560000000000000251e-04
1.890200000000000045e+03	4.220000000000000118e-04
1.892200000000000045e+03	3.519999999999999908e-04
1.894099999999999909e+03	2.820000000000000241e-04
1.896000000000000000e+03	2.559999999999999884e-04
1.897900000000000091e+03	2.790000000000000054e-04
1.899900000000000091e+03	3.080000000000000055e-04
1.901799999999999955e+03	2.999999999999999737e-04
1.903700000000000045e+03	2.910000000000000260e-04
1.905700000000000045e+03	2.829999999999999942e-04
1.907599999999999909e+03	2.750000000000000166e-04
1.909500000000000000e+03	2.669999999999999847e-04
1.911400000000000091e+03	2.599999999999999772e-04
1.913400000000000091e+03	2.519999999999999996e-04
1.915299999999999955e+03	2.449999999999999921e-04
1.917200000000000045e+03	2.369999999999999874e-04
1.919200000000000045e+03	2.300000000000000070e-04
1.921099999999999909e+03	2.229999999999999994e-04
1.923000000000000000e+03	2.159999999999999919e-04
1.924900000000000091e+03	2.090000000000000115e-04
1.926900000000000091e+03	2.030000000000000012e-04
1.928799999999999955e+03	1.959999999999999937e-04
1.930700000000000045e+03	1.900000000000000105e-04
1.932700000000000045e+03	1.830000000000000029e-04
1.934599999999999909e+03	1.769999999999999926e-04
1.936500000000000000e+03	1.710000000000000094e-04
1.938500000000000000e+03	1.649999999999999991e-04
1.940400000000000091e+03	1.589999999999999888e-04
1.942299999999999955e+03	1.530000000000000056e-04
1.944200000000000045e+03	1.479999999999999925e-04
1.946200000000000045e+03	1.420000000000000092e-04
1.948099999999999909e+03	1.369999999999999961e-04
1.950000000000000000e+03	1.320000000000000101e-04
1.952000000000000000e+03	1.269999999999999970e-04
1.953900000000000091e+03	1.219999999999999974e-04
1.955799999999999955e+03	1.169999999999999979e-04
1.957700000000000045e+03	1.119999999999999983e-04
1.959700000000000045e+03	1.079999999999999960e-04
1.961599999999999909e+03	1.029999999999999964e-04
1.963500000000000000e+03	9.890000000000000516e-05
1.965500000000000000e+03	9.469999999999999794e-05
1.967400000000000091e+03	9.060000000000000670e-05
1.969299999999999955e+03	8.670000000000000677e-05
1.971200000000000045e+03	8.289999999999999572e-05
1.973200000000000045e+03	7.920000000000000065e-05
1.975099999999999909e+03	7.559999999999999446e-05
1.977000000000000000e+03	7.210000000000000425e-05
1.979000000000000000e+03	6.880000000000000536e-05
1.980900000000000091e+03	6.559999999999999534e-05
1.982799999999999955e+03	6.250000000000000130e-05
1.984700000000000045e+03	5.920000000000000240e-05
1.986700000000000045e+03	5.589999999999999673e-05
1.988599999999999909e+03	5.280000000000000269e-05
1.990500000000000000e+03	4.979999999999999753e-05
1.992500000000000000e+03	4.690000000000000158e-05
1.994400000000000091e+03	4.419999999999999694e-05
1.996299999999999955e+03	4.149999999999999907e-05
1.998200000000000045e+03	3.899999999999999929e-05
2.000200000000000045e+03	3.669999999999999760e-05
2.002099999999999909e+03	3.440000000000000268e-05
2.004000000000000000e+03	3.229999999999999907e-05
2.006000000000000000e+03	3.030000000000000128e-05
2.007900000000000091e+03	2.839999999999999914e-05
2.009799999999999955e+03	2.669999999999999847e-05
2.011700000000000045e+03	2.510000000000000024e-05
2.013700000000000045e+03	2.360000000000000105e-05
2.015599999999999909e+03	2.220000000000000090e-05
2.017500000000000000e+03	2.089999999999999980e-05
2.019500000000000000e+03	1.980000000000000016e-05
2.021400000000000091e+03	1.879999999999999957e-05
2.023299999999999955e+03	1.800000000000000046e-05
2.025200000000000045e+03	1.720000000000000134e-05
2.027200000000000045e+03	1.639999999999999883e-05
2.029099999999999909e+03	1.569999999999999876e-05
2.031000000000000000e+03	1.520000000000000016e-05
2.033000000000000000e+03	1.469999999999999986e-05
2.034900000000000091e+03	1.439999999999999935e-05
2.036799999999999955e+03	1.399999999999999979e-05
2.038700000000000045e+03	1.349999999999999949e-05
2.040700000000000045e+03	1.169999999999999979e-05
2.042599999999999909e+03	9.959999999999999507e-06
2.044500000000000000e+03	8.389999999999999292e-06
2.046500000000000000e+03	6.950000000000000374e-06
2.048400000000000091e+03	5.620000000000000402e-06
2.050300000000000182e+03	4.420000000000000033e-06
2.052300000000000182e+03	3.350000000000000113e-06
2.054199999999999818e+03	2.399999999999999891e-06
2.056099999999999909e+03	1.579999999999999907e-06
2.058000000000000000e+03	8.840000000000000278e-07
2.060000000000000000e+03	3.099999999999999966e-07
2.061900000000000091e+03	-1.360000000000000002e-07
2.063800000000000182e+03	-4.569999999999999761e-07
2.065800000000000182e+03	-6.540000000000000064e-07
2.067699999999999818e+03	-7.239999999999999715e-07
2.069599999999999909e+03	-6.710000000000000130e-07
2.071500000000000000e+03	-4.899999999999999672e-07
2.073500000000000000e+03	-5.449999999999999700e-07
2.075400000000000091e+03	-6.160000000000000102e-07
2.077300000000000182e+03	-5.689999999999999732e-07
2.079300000000000182e+03	-3.949999999999999768e-07
2.081199999999999818e+03	-2.940000000000000121e-07
2.083099999999999909e+03	-2.650000000000000039e-07
2.085000000000000000e+03	-3.540000000000000200e-07
2.087000000000000000e+03	-3.189999999999999845e-07
2.088900000000000091e+03	-2.049999999999999960e-07
2.090800000000000182e+03	3.270000000000000164e-08
2.092800000000000182e+03	3.929999999999999854e-07
2.094699999999999818e+03	8.600000000000000246e-07
2.096599999999999909e+03	-1.220000000000000072e-07
2.098500000000000000e+03	-9.719999999999999687e-07
2.100500000000000000e+03	-1.700000000000000029e-06
2.102400000000000091e+03	-2.309999999999999906e-06
2.104300000000000182e+03	-2.780000000000000065e-06
2.106300000000000182e+03	-3.140000000000000006e-06
2.108199999999999818e+03	-3.360000000000000017e-06
2.110099999999999909e+03	-3.459999999999999907e-06
2.112000000000000000e+03	-3.440000000000000098e-06
2.114000000000000000e+03	-3.289999999999999841e-06
2.115900000000000091e+03	-3.019999999999999885e-06
2.117800000000000182e+03	-2.619999999999999903e-06
2.119800000000000182e+03	-2.089999999999999895e-06
2.121699999999999818e+03	-1.749999999999999974e-06
2.123599999999999909e+03	-1.399999999999999937e-06
2.125500000000000000e+03	-1.269999999999999911e-06
2.127500000000000000e+03	-1.019999999999999975e-06
2.129400000000000091e+03	-6.430000000000000270e-07
2.131300000000000182e+03	-3.309999999999999861e-07
2.133300000000000182e+03	-4.269999999999999854e-08
2.135199999999999818e+03	2.210000000000000069e-07
2.137099999999999909e+03	6.169999999999999795e-07
2.139000000000000000e+03	1.129999999999999981e-06
2.141000000000000000e+03	1.329999999999999972e-06
2.142900000000000091e+03	1.590000000000000023e-06
2.144800000000000182e+03	1.880000000000000000e-06
2.146800000000000182e+03	2.290000000000000098e-06
2.148699999999999818e+03	2.489999999999999877e-06
2.150599999999999909e+03	2.830000000000000010e-06
2.152500000000000000e+03	2.020000000000000142e-06
2.154500000000000000e+03	1.320000000000000067e-06
2.156400000000000091e+03	7.659999999999999505e-07
2.158300000000000182e+03	3.300000000000000168e-07
2.160300000000000182e+03	1.829999999999999843e-08
2.162199999999999818e+03	-1.650000000000000084e-07
2.164099999999999909e+03	-2.289999999999999992e-07
2.166099999999999909e+03	-1.710000000000000092e-07
2.168000000000000000e+03	3.730000000000000148e-09
2.169900000000000091e+03	1.010000000000000044e-07
2.171800000000000182e+03	9.999999999999999547e-08
2.173800000000000182e+03	1.270000000000000123e-07
2.175699999999999818e+03	1.669999999999999999e-07
2.177599999999999909e+03	2.350000000000000000e-07
2.179599999999999909e+03	3.420000000000000184e-07
2.181500000000000000e+03	5.220000000000000420e-07
2.183400000000000091e+03	4.250000000000000072e-07
2.185300000000000182e+03	4.099999999999999920e-07
2.187300000000000182e+03	2.650000000000000039e-07
2.189199999999999818e+03	2.420000000000000229e-07
2.191099999999999909e+03	2.680000000000000175e-07
2.193099999999999909e+03	1.020000000000000001e-07
2.195000000000000000e+03	1.430000000000000066e-08
2.196900000000000091e+03	-2.440000000000000011e-08
2.198800000000000182e+03	5.599999999999999852e-08
2.200800000000000182e+03	2.280000000000000034e-07
2.202699999999999818e+03	5.239999999999999805e-07
2.204599999999999909e+03	9.449999999999999519e-07
2.206599999999999909e+03	1.489999999999999922e-06
2.208500000000000000e+03	1.540000000000000079e-06
2.210400000000000091e+03	1.349999999999999992e-06
2.212300000000000182e+03	1.140000000000000097e-06
2.214300000000000182e+03	1.060000000000000016e-06
2.216199999999999818e+03	8.899999999999999491e-07
2.218099999999999909e+03	6.540000000000000064e-07
2.220099999999999909e+03	5.050000000000000354e-07
2.222000000000000000e+03	3.970000000000000212e-07
2.223900000000000091e+03	3.449999999999999791e-07
2.225800000000000182e+03	4.259999999999999765e-07
2.227800000000000182e+03	5.069999999999999739e-07
2.229699999999999818e+03	3.080000000000000051e-07
2.231599999999999909e+03	-5.159999999999999883e-08
2.233599999999999909e+03	-2.970000000000000257e-07
2.235500000000000000e+03	-4.189999999999999800e-07
2.237400000000000091e+03	-4.950000000000000252e-07
2.239300000000000182e+03	-4.479999999999999882e-07
2.241300000000000182e+03	-3.990000000000000126e-07
2.243199999999999818e+03	-6.679999999999999994e-07
2.245099999999999909e+03	-8.150000000000000319e-07
2.247099999999999909e+03	-9.190000000000000103e-07
2.249000000000000000e+03	-1.010000000000000071e-06
2.250900000000000091e+03	-1.089999999999999940e-06
2.252800000000000182e+03	-1.039999999999999995e-06
2.254800000000000182e+03	-8.719999999999999732e-07
2.256699999999999818e+03	-5.719999999999999868e-07
2.258599999999999909e+03	-1.489999999999999975e-07
2.260599999999999909e+03	3.999999999999999819e-07
2.262500000000000000e+03	1.080000000000000036e-06
2.264400000000000091e+03	1.870000000000000095e-06
2.266300000000000182e+03	1.599999999999999928e-06
2.268300000000000182e+03	1.329999999999999972e-06
2.270199999999999818e+03	1.190000000000000041e-06
2.272099999999999909e+03	7.560000000000000463e-07
2.274099999999999909e+03	2.739999999999999918e-07
2.276000000000000000e+03	-8.379999999999999600e-08
2.277900000000000091e+03	-3.169999999999999931e-07
2.279800000000000182e+03	-4.210000000000000244e-07
2.281800000000000182e+03	-6.109999999999999522e-07
2.283699999999999818e+03	-1.069999999999999920e-06
2.285599999999999909e+03	-1.399999999999999937e-06
2.287599999999999909e+03	-1.610000000000000044e-06
2.289500000000000000e+03	-1.689999999999999913e-06
2.291400000000000091e+03	-1.810000000000000035e-06
2.293400000000000091e+03	-1.799999999999999919e-06
2.295300000000000182e+03	-1.659999999999999988e-06
2.297199999999999818e+03	-1.410000000000000053e-06
2.299099999999999909e+03	-1.019999999999999975e-06
2.301099999999999909e+03	-5.150000000000000455e-07
2.303000000000000000e+03	1.210000000000000115e-07
2.304900000000000091e+03	8.780000000000000005e-07
2.306900000000000091e+03	1.760000000000000090e-06
2.308800000000000182e+03	2.770000000000000161e-06
2.310699999999999818e+03	3.909999999999999834e-06
2.312599999999999909e+03	5.169999999999999628e-06
2.314599999999999909e+03	6.559999999999999873e-06
2.316500000000000000e+03	8.060000000000000758e-06
2.318400000000000091e+03	9.700000000000000302e-06
2.320400000000000091e+03	1.150000000000000001e-05
2.322300000000000182e+03	1.320000000000000067e-05
2.324199999999999818e+03	1.509999999999999942e-05
2.326099999999999909e+03	1.699999999999999987e-05
2.328099999999999909e+03	1.910000000000000009e-05
2.330000000000000000e+03	2.139999999999999840e-05
2.331900000000000091e+03	2.370000000000000009e-05
2.333900000000000091e+03	2.619999999999999987e-05
2.335800000000000182e+03	2.879999999999999870e-05
2.337699999999999818e+03	3.160000000000000238e-05
2.339599999999999909e+03	3.440000000000000268e-05
2.341599999999999909e+03	3.740000000000000106e-05
2.343500000000000000e+03	4.050000000000000187e-05
2.345400000000000091e+03	4.380000000000000077e-05
2.347400000000000091e+03	4.709999999999999967e-05
2.349300000000000182e+03	5.059999999999999665e-05
2.351199999999999818e+03	5.420000000000000284e-05
2.353099999999999909e+03	5.800000000000000034e-05
2.355099999999999909e+03	6.179999999999999784e-05
2.357000000000000000e+03	6.580000000000000020e-05
2.358900000000000091e+03	6.990000000000000499e-05
2.360900000000000091e+03	7.420000000000000109e-05
2.362800000000000182e+03	7.849999999999999719e-05
2.364699999999999818e+03	8.299999999999999815e-05
2.366599999999999909e+03	8.760000000000000154e-05
2.368599999999999909e+03	9.239999999999999624e-05
2.370500000000000000e+03	9.720000000000000450e-05
2.372400000000000091e+03	1.019999999999999992e-04
2.374400000000000091e+03	1.069999999999999988e-04
2.376300000000000182e+03	1.129999999999999955e-04
2.378199999999999818e+03	1.179999999999999951e-04
2.380099999999999909e+03	1.230000000000000082e-04
2.382099999999999909e+03	1.289999999999999914e-04
2.384000000000000000e+03	1.350000000000000017e-04
2.385900000000000091e+03	1.410000000000000120e-04
2.387900000000000091e+03	1.469999999999999953e-04
2.389800000000000182e+03	1.530000000000000056e-04
2.391699999999999818e+03	1.589999999999999888e-04
2.393599999999999909e+03	1.649999999999999991e-04
2.395599999999999909e+03	1.720000000000000066e-04
2.397500000000000000e+03	1.779999999999999898e-04
2.399400000000000091e+03	1.849999999999999973e-04
2.401400000000000091e+03	1.920000000000000049e-04
2.403300000000000182e+03	1.710000000000000094e-04
2.405199999999999818e+03	1.649999999999999991e-04
2.407199999999999818e+03	1.890000000000000133e-04
2.409099999999999909e+03	2.390000000000000089e-04
2.411000000000000000e+03	2.730000000000000222e-04
2.412900000000000091e+03	2.530000000000000239e-04
2.414900000000000091e+03	2.049999999999999956e-04
2.416800000000000182e+03	1.759999999999999954e-04
2.418699999999999818e+03	1.740000000000000010e-04
2.420699999999999818e+03	1.720000000000000066e-04
2.422599999999999909e+03	1.459999999999999981e-04
2.424500000000000000e+03	1.119999999999999983e-04
2.426400000000000091e+03	1.039999999999999936e-04
2.428400000000000091e+03	1.219999999999999974e-04
2.430300000000000182e+03	1.340000000000000045e-04
2.432199999999999818e+03	1.389999999999999905e-04
2.434199999999999818e+03	1.550000000000000000e-04
2.436099999999999909e+03	1.759999999999999954e-04
2.438000000000000000e+03	1.840000000000000001e-04
2.439900000000000091e+03	1.849999999999999973e-04
2.441900000000000091e+03	1.949999999999999965e-04
2.443800000000000182e+03	2.210000000000000050e-04
2.445699999999999818e+03	2.509999999999999753e-04
2.447699999999999818e+03	2.559999999999999884e-04
2.449599999999999909e+03	2.519999999999999996e-04
2.451500000000000000e+03	2.900000000000000017e-04
2.453400000000000091e+03	3.519999999999999908e-04
2.455400000000000091e+03	3.719999999999999891e-04
2.457300000000000182e+03	3.370000000000000057e-04
2.459199999999999818e+03	2.719999999999999979e-04
2.461199999999999818e+03	2.059999999999999928e-04
2.463099999999999909e+03	1.789999999999999870e-04
2.465000000000000000e+03	1.740000000000000010e-04
2.466900000000000091e+03	1.389999999999999905e-04
2.468900000000000091e+03	8.660000000000000434e-05
2.470800000000000182e+03	5.899999999999999754e-05
2.472699999999999818e+03	6.870000000000000293e-05
2.474699999999999818e+03	9.289999999999999484e-05
2.476599999999999909e+03	1.039999999999999936e-04
2.478500000000000000e+03	1.129999999999999955e-04
2.480400000000000091e+03	1.330000000000000073e-04
2.482400000000000091e+03	1.420000000000000092e-04
2.484300000000000182e+03	1.179999999999999951e-04
2.486199999999999818e+03	9.390000000000000560e-05
2.488199999999999818e+03	1.029999999999999964e-04
2.490099999999999909e+03	1.269999999999999970e-04
2.492000000000000000e+03	1.479999999999999925e-04
2.493900000000000091e+03	1.499999999999999869e-04
2.495900000000000091e+03	1.019999999999999992e-04
2.497800000000000182e+03	4.600000000000000004e-05
2.499699999999999818e+03	4.470000000000000232e-05
2.501699999999999818e+03	7.660000000000000522e-05
2.503599999999999909e+03	8.210000000000000338e-05
2.505500000000000000e+03	6.600000000000000506e-05
2.507400000000000091e+03	7.160000000000000565e-05
2.509400000000000091e+03	9.880000000000000273e-05
2.511300000000000182e+03	1.250000000000000026e-04
2.513199999999999818e+03	1.129999999999999955e-04
2.515199999999999818e+03	5.560000000000000299e-05
2.517099999999999909e+03	3.339999999999999870e-05
2.519000000000000000e+03	8.529999999999999985e-05
2.521000000000000000e+03	1.410000000000000120e-04
2.522900000000000091e+03	1.330000000000000073e-04
2.524800000000000182e+03	9.009999999999999455e-05
2.526699999999999818e+03	7.360000000000000006e-05
2.528699999999999818e+03	7.459999999999999726e-05
2.530599999999999909e+03	5.330000000000000129e-05
2.532500000000000000e+03	2.089999999999999980e-05
2.534500000000000000e+03	6.909999999999999910e-06
2.536400000000000091e+03	9.520000000000000332e-06
2.538300000000000182e+03	1.590000000000000023e-05
2.540199999999999818e+03	3.479999999999999885e-05
2.542199999999999818e+03	5.539999999999999813e-05
2.544099999999999909e+03	4.880000000000000033e-05
2.546000000000000000e+03	3.509999999999999936e-05
2.548000000000000000e+03	4.220000000000000254e-05
2.549900000000000091e+03	4.600000000000000004e-05
2.551800000000000182e+03	4.410000000000000129e-05
2.553699999999999818e+03	5.369999999999999746e-05
2.555699999999999818e+03	7.090000000000000219e-05
2.557599999999999909e+03	9.189999999999999764e-05
2.559500000000000000e+03	1.110000000000000011e-04
2.561500000000000000e+03	1.160000000000000007e-04
2.563400000000000091e+03	1.050000000000000044e-04
2.565300000000000182e+03	7.990000000000000411e-05
2.567199999999999818e+03	6.609999999999999394e-05
2.569199999999999818e+03	7.210000000000000425e-05
2.571099999999999909e+03	7.629999999999999792e-05
2.573000000000000000e+03	8.160000000000000478e-05
2.575000000000000000e+03	1.029999999999999964e-04
2.576900000000000091e+03	1.330000000000000073e-04
2.578800000000000182e+03	1.520000000000000084e-04
2.580699999999999818e+03	1.499999999999999869e-04
2.582699999999999818e+03	1.410000000000000120e-04
2.584599999999999909e+03	1.459999999999999981e-04
2.586500000000000000e+03	1.659999999999999963e-04
2.588500000000000000e+03	1.969999999999999909e-04
2.590400000000000091e+03	2.320000000000000014e-04
2.592300000000000182e+03	2.509999999999999753e-04
2.594199999999999818e+03	2.640000000000000202e-04
2.596199999999999818e+03	3.060000000000000111e-04
2.598099999999999909e+03	3.559999999999999797e-04
2.600000000000000000e+03	3.759999999999999779e-04
2.602000000000000000e+03	3.849999999999999798e-04
2.603900000000000091e+03	4.070000000000000267e-04
2.605800000000000182e+03	4.440000000000000045e-04
2.607699999999999818e+03	4.939999999999999730e-04
2.609699999999999818e+03	5.429999999999999714e-04
2.611599999999999909e+03	5.800000000000000034e-04
2.613500000000000000e+03	6.130000000000000466e-04
2.615500000000000000e+03	6.449999999999999570e-04
2.617400000000000091e+03	6.780000000000000002e-04
2.619300000000000182e+03	7.169999999999999724e-04
2.621199999999999818e+03	7.609999999999999577e-04
2.623199999999999818e+03	8.090000000000000403e-04
2.625099999999999909e+03	8.710000000000000294e-04
2.627000000000000000e+03	9.510000000000000224e-04
2.629000000000000000e+03	1.030000000000000100e-03
2.630900000000000091e+03	1.110000000000000092e-03
2.632800000000000182e+03	1.190000000000000085e-03
2.634800000000000182e+03	1.240000000000000000e-03
2.636699999999999818e+03	1.270000000000000078e-03
2.638599999999999909e+03	1.319999999999999993e-03
2.640500000000000000e+03	1.369999999999999907e-03
2.642500000000000000e+03	1.430000000000000064e-03
2.644400000000000091e+03	1.500000000000000031e-03
2.646300000000000182e+03	1.580000000000000024e-03
2.648300000000000182e+03	1.660000000000000017e-03
2.650199999999999818e+03	1.709999999999999932e-03
2.652099999999999909e+03	1.750000000000000036e-03
2.654000000000000000e+03	1.779999999999999898e-03
2.656000000000000000e+03	1.809999999999999977e-03
2.657900000000000091e+03	1.840000000000000056e-03
2.659800000000000182e+03	1.860000000000000108e-03
2.661800000000000182e+03	1.830000000000000029e-03
2.663699999999999818e+03	1.779999999999999898e-03
2.665599999999999909e+03	1.699999999999999905e-03
2.667500000000000000e+03	1.629999999999999939e-03
2.669500000000000000e+03	1.600000000000000077e-03
2.671400000000000091e+03	1.600000000000000077e-03
2.673300000000000182e+03	1.619999999999999912e-03
2.675300000000000182e+03	1.619999999999999912e-03
2.677199999999999818e+03	1.610000000000000103e-03
2.679099999999999909e+03	1.590000000000000050e-03
2.681000000000000000e+03	1.569999999999999998e-03
2.683000000000000000e+03	1.569999999999999998e-03
2.684900000000000091e+03	1.569999999999999998e-03
2.686800000000000182e+03	1.559999999999999972e-03
2.688800000000000182e+03	1.539999999999999919e-03
2.690699999999999818e+03	1.500000000000000031e-03
2.692599999999999909e+03	1.459999999999999926e-03
2.694500000000000000e+03	1.440000000000000091e-03
2.696500000000000000e+03	1.430000000000000064e-03
2.698400000000000091e+03	1.420000000000000038e-03
2.700300000000000182e+03	1.399999999999999986e-03
2.702300000000000182e+03	1.369999999999999907e-03
2.704199999999999818e+03	1.350000000000000071e-03
2.706099999999999909e+03	1.330000000000000019e-03
2.708000000000000000e+03	1.340000000000000045e-03
2.710000000000000000e+03	1.360000000000000098e-03
2.711900000000000091e+03	1.360000000000000098e-03
2.713800000000000182e+03	1.340000000000000045e-03
2.715800000000000182e+03	1.299999999999999940e-03
2.717699999999999818e+03	1.280000000000000105e-03
2.719599999999999909e+03	1.280000000000000105e-03
2.721500000000000000e+03	1.280000000000000105e-03
2.723500000000000000e+03	1.280000000000000105e-03
2.725400000000000091e+03	1.270000000000000078e-03
2.727300000000000182e+03	1.240000000000000000e-03
2.729300000000000182e+03	1.219999999999999947e-03
2.731199999999999818e+03	1.209999999999999921e-03
2.733099999999999909e+03	1.199999999999999895e-03
2.735000000000000000e+03	1.199999999999999895e-03
2.737000000000000000e+03	1.199999999999999895e-03
2.738900000000000091e+03	1.190000000000000085e-03
2.740800000000000182e+03	1.180000000000000059e-03
2.742800000000000182e+03	1.170000000000000033e-03
2.744699999999999818e+03	1.170000000000000033e-03
2.746599999999999909e+03	1.170000000000000033e-03
2.748500000000000000e+03	1.160000000000000007e-03
2.750500000000000000e+03	1.139999999999999954e-03
2.752400000000000091e+03	1.129999999999999928e-03
2.754300000000000182e+03	1.110000000000000092e-03
2.756300000000000182e+03	1.090000000000000040e-03
2.758199999999999818e+03	1.090000000000000040e-03
2.760099999999999909e+03	1.100000000000000066e-03
2.762099999999999909e+03	1.119999999999999902e-03
2.764000000000000000e+03	1.119999999999999902e-03
2.765900000000000091e+03	1.100000000000000066e-03
2.767800000000000182e+03	1.069999999999999988e-03
2.769800000000000182e+03	1.059999999999999961e-03
2.771699999999999818e+03	1.080000000000000014e-03
2.773599999999999909e+03	1.100000000000000066e-03
2.775599999999999909e+03	1.110000000000000092e-03
2.777500000000000000e+03	1.129999999999999928e-03
2.779400000000000091e+03	1.129999999999999928e-03
2.781300000000000182e+03	1.080000000000000014e-03
2.783300000000000182e+03	1.030000000000000100e-03
2.785199999999999818e+03	1.000000000000000021e-03
2.787099999999999909e+03	1.000000000000000021e-03
2.789099999999999909e+03	1.000000000000000021e-03
2.791000000000000000e+03	9.959999999999999236e-04
2.792900000000000091e+03	9.849999999999999815e-04
2.794800000000000182e+03	9.529999999999999626e-04
2.796800000000000182e+03	9.129999999999999661e-04
2.798699999999999818e+03	8.940000000000000464e-04
2.800599999999999909e+03	8.949999999999999623e-04
2.802599999999999909e+03	9.079999999999999530e-04
2.804500000000000000e+03	9.200000000000000278e-04
2.806400000000000091e+03	9.179999999999999792e-04
2.808300000000000182e+03	9.049999999999999885e-04
2.810300000000000182e+03	8.890000000000000333e-04
2.812199999999999818e+03	8.790000000000000070e-04
2.814099999999999909e+03	8.819999999999999715e-04
2.816099999999999909e+03	8.890000000000000333e-04
2.818000000000000000e+03	8.890000000000000333e-04
2.819900000000000091e+03	8.880000000000000089e-04
2.821800000000000182e+03	8.769999999999999584e-04
2.823800000000000182e+03	8.549999999999999658e-04
2.825699999999999818e+03	8.400000000000000348e-04
2.827599999999999909e+03	8.480000000000000124e-04
2.829599999999999909e+03	8.639999999999999677e-04
2.831500000000000000e+03	8.589999999999999546e-04
2.833400000000000091e+03	8.310000000000000329e-04
2.835300000000000182e+03	8.050000000000000515e-04
2.837300000000000182e+03	7.889999999999999878e-04
2.839199999999999818e+03	7.640000000000000306e-04
2.841099999999999909e+03	7.200000000000000453e-04
2.843099999999999909e+03	6.750000000000000357e-04
2.845000000000000000e+03	6.319999999999999663e-04
2.846900000000000091e+03	5.760000000000000146e-04
2.848800000000000182e+03	5.169999999999999899e-04
2.850800000000000182e+03	4.780000000000000178e-04
2.852699999999999818e+03	4.589999999999999896e-04
2.854599999999999909e+03	4.510000000000000120e-04
2.856599999999999909e+03	4.539999999999999765e-04
2.858500000000000000e+03	4.629999999999999784e-04
2.860400000000000091e+03	4.699999999999999859e-04
2.862300000000000182e+03	4.840000000000000010e-04
2.864300000000000182e+03	5.060000000000000478e-04
2.866199999999999818e+03	5.249999999999999676e-04
2.868099999999999909e+03	5.339999999999999695e-04
2.870099999999999909e+03	5.209999999999999788e-04
2.872000000000000000e+03	5.010000000000000347e-04
2.873900000000000091e+03	5.060000000000000478e-04
2.875900000000000091e+03	5.330000000000000536e-04
2.877800000000000182e+03	5.519999999999999733e-04
2.879699999999999818e+03	5.599999999999999509e-04
2.881599999999999909e+03	5.659999999999999884e-04
2.883599999999999909e+03	5.710000000000000015e-04
2.885500000000000000e+03	5.710000000000000015e-04
2.887400000000000091e+03	5.640000000000000482e-04
2.889400000000000091e+03	5.460000000000000443e-04
2.891300000000000182e+03	5.180000000000000143e-04
2.893199999999999818e+03	4.989999999999999861e-04
2.895099999999999909e+03	4.989999999999999861e-04
2.897099999999999909e+03	5.029999999999999749e-04
2.899000000000000000e+03	4.889999999999999599e-04
2.900900000000000091e+03	4.550000000000000008e-04
2.902900000000000091e+03	4.220000000000000118e-04
2.904800000000000182e+03	4.090000000000000211e-04
2.906699999999999818e+03	3.980000000000000248e-04
2.908599999999999909e+03	3.699999999999999947e-04
2.910599999999999909e+03	3.299999999999999982e-04
2.912500000000000000e+03	2.779999999999999811e-04
2.914400000000000091e+03	2.159999999999999919e-04
2.916400000000000091e+03	1.559999999999999972e-04
2.918300000000000182e+03	9.919999999999999890e-05
2.920199999999999818e+03	5.130000000000000011e-05
2.922099999999999909e+03	3.180000000000000047e-05
2.924099999999999909e+03	2.260000000000000046e-05
2.926000000000000000e+03	4.709999999999999797e-06
2.927900000000000091e+03	4.750000000000000262e-06
2.929900000000000091e+03	4.050000000000000187e-05
2.931800000000000182e+03	8.239999999999999712e-05
2.933699999999999818e+03	1.119999999999999983e-04
2.935599999999999909e+03	1.389999999999999905e-04
2.937599999999999909e+03	1.720000000000000066e-04
2.939500000000000000e+03	2.030000000000000012e-04
2.941400000000000091e+03	2.259999999999999910e-04
2.943400000000000091e+03	2.349999999999999930e-04
2.945300000000000182e+03	2.380000000000000117e-04
2.947199999999999818e+03	2.509999999999999753e-04
2.949099999999999909e+03	2.519999999999999996e-04
2.951099999999999909e+03	2.169999999999999891e-04
2.953000000000000000e+03	1.600000000000000131e-04
2.954900000000000091e+03	1.110000000000000011e-04
2.956900000000000091e+03	6.860000000000000050e-05
2.958800000000000182e+03	3.970000000000000276e-05
2.960699999999999818e+03	4.160000000000000151e-05
2.962599999999999909e+03	7.330000000000000632e-05
2.964599999999999909e+03	1.169999999999999979e-04
2.966500000000000000e+03	1.550000000000000000e-04
2.968400000000000091e+03	1.949999999999999965e-04
2.970400000000000091e+03	2.530000000000000239e-04
2.972300000000000182e+03	3.179999999999999776e-04
2.974199999999999818e+03	3.609999999999999928e-04
2.976099999999999909e+03	3.869999999999999742e-04
2.978099999999999909e+03	4.150000000000000043e-04
2.980000000000000000e+03	4.409999999999999858e-04
2.981900000000000091e+03	4.650000000000000270e-04
2.983900000000000091e+03	4.859999999999999954e-04
2.985800000000000182e+03	4.879999999999999898e-04
2.987699999999999818e+03	4.829999999999999767e-04
2.989699999999999818e+03	5.050000000000000235e-04
2.991599999999999909e+03	5.439999999999999957e-04
2.993500000000000000e+03	5.689999999999999529e-04
2.995400000000000091e+03	5.730000000000000501e-04
2.997400000000000091e+03	5.689999999999999529e-04
2.999300000000000182e+03	5.670000000000000127e-04
3.001199999999999818e+03	5.770000000000000389e-04
3.003199999999999818e+03	5.929999999999999941e-04
3.005099999999999909e+03	6.120000000000000223e-04
3.007000000000000000e+03	6.290000000000000018e-04
3.008900000000000091e+03	6.329999999999999906e-04
3.010900000000000091e+03	6.210000000000000242e-04
3.012800000000000182e+03	5.929999999999999941e-04
3.014699999999999818e+03	5.569999999999999864e-04
3.016699999999999818e+03	5.360000000000000181e-04
3.018599999999999909e+03	5.569999999999999864e-04
3.020500000000000000e+03	5.980000000000000072e-04
3.022400000000000091e+03	6.250000000000000130e-04
3.024400000000000091e+03	6.290000000000000018e-04
3.026300000000000182e+03	6.120000000000000223e-04
3.028199999999999818e+03	5.879999999999999810e-04
3.030199999999999818e+03	5.720000000000000258e-04
3.032099999999999909e+03	5.770000000000000389e-04
3.034000000000000000e+03	5.919999999999999698e-04
3.035900000000000091e+03	5.820000000000000520e-04
3.037900000000000091e+03	5.500000000000000331e-04
3.039800000000000182e+03	5.150000000000000498e-04
3.041699999999999818e+03	4.739999999999999747e-04
3.043699999999999818e+03	4.400000000000000157e-04
3.045599999999999909e+03	4.260000000000000006e-04
3.047500000000000000e+03	4.180000000000000230e-04
3.049400000000000091e+03	3.950000000000000061e-04
3.051400000000000091e+03	3.550000000000000096e-04
3.053300000000000182e+03	2.979999999999999793e-04
3.055199999999999818e+03	2.369999999999999874e-04
3.057199999999999818e+03	2.030000000000000012e-04
3.059099999999999909e+03	2.090000000000000115e-04
3.061000000000000000e+03	2.130000000000000003e-04
3.062900000000000091e+03	1.920000000000000049e-04
3.064900000000000091e+03	1.700000000000000122e-04
3.066800000000000182e+03	1.540000000000000028e-04
3.068699999999999818e+03	1.420000000000000092e-04
3.070699999999999818e+03	1.279999999999999942e-04
3.072599999999999909e+03	1.029999999999999964e-04
3.074500000000000000e+03	6.970000000000000013e-05
3.076400000000000091e+03	3.779999999999999723e-05
3.078400000000000091e+03	1.879999999999999957e-05
3.080300000000000182e+03	2.570000000000000127e-05
3.082199999999999818e+03	5.110000000000000203e-05
3.084199999999999818e+03	5.940000000000000049e-05
3.086099999999999909e+03	4.530000000000000335e-05
3.088000000000000000e+03	3.899999999999999929e-05
3.089900000000000091e+03	3.839999999999999826e-05
3.091900000000000091e+03	2.540000000000000076e-05
3.093800000000000182e+03	1.299999999999999920e-05
3.095699999999999818e+03	2.099999999999999884e-05
3.097699999999999818e+03	4.319999999999999974e-05
3.099599999999999909e+03	5.190000000000000115e-05
3.101500000000000000e+03	3.000000000000000076e-05
3.103500000000000000e+03	6.280000000000000012e-06
3.105400000000000091e+03	1.609999999999999832e-05
3.107300000000000182e+03	4.940000000000000136e-05
3.109199999999999818e+03	6.719999999999999357e-05
3.111199999999999818e+03	5.280000000000000269e-05
3.113099999999999909e+03	3.210000000000000098e-05
3.115000000000000000e+03	3.669999999999999760e-05
3.117000000000000000e+03	4.959999999999999945e-05
3.118900000000000091e+03	4.229999999999999819e-05
3.120800000000000182e+03	2.659999999999999943e-05
3.122699999999999818e+03	2.589999999999999936e-05
3.124699999999999818e+03	4.410000000000000129e-05
3.126599999999999909e+03	6.380000000000000580e-05
3.128500000000000000e+03	6.530000000000000160e-05
3.130500000000000000e+03	5.059999999999999665e-05
3.132400000000000091e+03	4.089999999999999804e-05
3.134300000000000182e+03	4.809999999999999687e-05
3.136199999999999818e+03	6.389999999999999467e-05
3.138199999999999818e+03	7.239999999999999799e-05
3.140099999999999909e+03	7.669999999999999409e-05
3.142000000000000000e+03	9.119999999999999418e-05
3.144000000000000000e+03	1.090000000000000067e-04
3.145900000000000091e+03	1.169999999999999979e-04
3.147800000000000182e+03	1.210000000000000002e-04
3.149699999999999818e+03	1.259999999999999998e-04
3.151699999999999818e+03	1.230000000000000082e-04
3.153599999999999909e+03	1.010000000000000020e-04
3.155500000000000000e+03	6.949999999999999527e-05
3.157500000000000000e+03	4.319999999999999974e-05
3.159400000000000091e+03	3.009999999999999980e-05
3.161300000000000182e+03	3.290000000000000010e-05
3.163199999999999818e+03	5.209999999999999923e-05
3.165199999999999818e+03	7.679999999999999652e-05
3.167099999999999909e+03	9.000000000000000567e-05
3.169000000000000000e+03	9.739999999999999580e-05
3.171000000000000000e+03	1.000000000000000048e-04
3.172900000000000091e+03	8.179999999999999609e-05
3.174800000000000182e+03	5.800000000000000034e-05
3.176699999999999818e+03	4.869999999999999790e-05
3.178699999999999818e+03	4.369999999999999834e-05
3.180599999999999909e+03	4.179999999999999959e-05
3.182500000000000000e+03	5.410000000000000041e-05
3.184500000000000000e+03	6.760000000000000329e-05
3.186400000000000091e+03	6.860000000000000050e-05
3.188300000000000182e+03	6.689999999999999983e-05
3.190199999999999818e+03	5.819999999999999843e-05
3.192199999999999818e+03	2.309999999999999906e-05
3.194099999999999909e+03	-9.890000000000000177e-06
3.196000000000000000e+03	2.070000000000000086e-06
3.198000000000000000e+03	2.769999999999999906e-05
3.199900000000000091e+03	2.949999999999999877e-05
3.201800000000000182e+03	3.490000000000000128e-05
3.203699999999999818e+03	5.020000000000000048e-05
3.205699999999999818e+03	5.209999999999999923e-05
3.207599999999999909e+03	3.839999999999999826e-05
3.209500000000000000e+03	1.130000000000000023e-05
3.211500000000000000e+03	-4.089999999999999804e-06
3.213400000000000091e+03	1.380000000000000001e-05
3.215300000000000182e+03	4.069999999999999996e-05
3.217199999999999818e+03	6.019999999999999961e-05
3.219199999999999818e+03	7.799999999999999859e-05
3.221099999999999909e+03	7.210000000000000425e-05
3.223000000000000000e+03	3.830000000000000261e-05
3.225000000000000000e+03	2.099999999999999884e-05
3.226900000000000091e+03	3.839999999999999826e-05
3.228800000000000182e+03	5.300000000000000078e-05
3.230800000000000182e+03	4.000000000000000327e-05
3.232699999999999818e+03	2.570000000000000127e-05
3.234599999999999909e+03	2.949999999999999877e-05
3.236500000000000000e+03	4.989999999999999997e-05
3.238500000000000000e+03	7.810000000000000102e-05
3.240400000000000091e+03	8.890000000000000604e-05
3.242300000000000182e+03	6.310000000000000233e-05
3.244300000000000182e+03	2.050000000000000024e-05
3.246199999999999818e+03	-1.509999999999999942e-06
3.248099999999999909e+03	1.090000000000000067e-05
3.250000000000000000e+03	4.069999999999999996e-05
3.252000000000000000e+03	6.370000000000000336e-05
3.253900000000000091e+03	7.179999999999999696e-05
3.255800000000000182e+03	6.750000000000000086e-05
3.257800000000000182e+03	6.490000000000000543e-05
3.259699999999999818e+03	7.210000000000000425e-05
3.261599999999999909e+03	8.260000000000000198e-05
3.263500000000000000e+03	9.009999999999999455e-05
3.265500000000000000e+03	9.050000000000000427e-05
3.267400000000000091e+03	9.000000000000000567e-05
3.269300000000000182e+03	1.119999999999999983e-04
3.271300000000000182e+03	1.459999999999999981e-04
3.273199999999999818e+03	1.489999999999999897e-04
3.275099999999999909e+03	1.269999999999999970e-04
3.277000000000000000e+03	1.069999999999999988e-04
3.279000000000000000e+03	8.650000000000000191e-05
3.280900000000000091e+03	7.820000000000000345e-05
3.282800000000000182e+03	9.739999999999999580e-05
3.284800000000000182e+03	1.230000000000000082e-04
3.286699999999999818e+03	1.289999999999999914e-04
3.288599999999999909e+03	1.219999999999999974e-04
3.290500000000000000e+03	1.219999999999999974e-04
3.292500000000000000e+03	1.219999999999999974e-04
3.294400000000000091e+03	1.240000000000000054e-04
3.296300000000000182e+03	1.330000000000000073e-04
3.298300000000000182e+03	1.430000000000000064e-04
3.300199999999999818e+03	1.420000000000000092e-04
3.302099999999999909e+03	1.230000000000000082e-04
3.304000000000000000e+03	9.320000000000000214e-05
3.306000000000000000e+03	7.600000000000000418e-05
3.307900000000000091e+03	8.789999999999999528e-05
3.309800000000000182e+03	1.110000000000000011e-04
3.311800000000000182e+03	1.150000000000000035e-04
3.313699999999999818e+03	1.069999999999999988e-04
3.315599999999999909e+03	1.039999999999999936e-04
3.317500000000000000e+03	9.639999999999999860e-05
3.319500000000000000e+03	8.239999999999999712e-05
3.321400000000000091e+03	7.210000000000000425e-05
3.323300000000000182e+03	6.959999999999999770e-05
3.325300000000000182e+03	7.440000000000000595e-05
3.327199999999999818e+03	7.399999999999999623e-05
3.329099999999999909e+03	6.650000000000000366e-05
3.331000000000000000e+03	7.189999999999999939e-05
3.333000000000000000e+03	9.330000000000000457e-05
3.334900000000000091e+03	1.169999999999999979e-04
3.336800000000000182e+03	1.299999999999999886e-04
3.338800000000000182e+03	1.350000000000000017e-04
3.340699999999999818e+03	1.359999999999999989e-04
3.342599999999999909e+03	1.359999999999999989e-04
3.344599999999999909e+03	1.359999999999999989e-04
3.346500000000000000e+03	1.330000000000000073e-04
3.348400000000000091e+03	1.210000000000000002e-04
3.350300000000000182e+03	1.060000000000000016e-04
3.352300000000000182e+03	1.150000000000000035e-04
3.354199999999999818e+03	1.450000000000000009e-04
3.356099999999999909e+03	1.469999999999999953e-04
3.358099999999999909e+03	1.150000000000000035e-04
3.360000000000000000e+03	8.739999999999999668e-05
3.361900000000000091e+03	8.780000000000000640e-05
3.363800000000000182e+03	1.029999999999999964e-04
3.365800000000000182e+03	1.069999999999999988e-04
3.367699999999999818e+03	9.490000000000000280e-05
3.369599999999999909e+03	8.119999999999999505e-05
3.371599999999999909e+03	7.569999999999999689e-05
3.373500000000000000e+03	7.009999999999999630e-05
3.375400000000000091e+03	5.879999999999999946e-05
3.377300000000000182e+03	6.069999999999999821e-05
3.379300000000000182e+03	7.770000000000000485e-05
3.381199999999999818e+03	8.810000000000000014e-05
3.383099999999999909e+03	1.010000000000000020e-04
3.385099999999999909e+03	1.200000000000000030e-04
3.387000000000000000e+03	1.150000000000000035e-04
3.388900000000000091e+03	9.139999999999999904e-05
3.390800000000000182e+03	8.150000000000000235e-05
3.392800000000000182e+03	7.679999999999999652e-05
3.394699999999999818e+03	6.909999999999999910e-05
3.396599999999999909e+03	6.999999999999999387e-05
3.398599999999999909e+03	6.860000000000000050e-05
3.400500000000000000e+03	4.890000000000000276e-05
3.402400000000000091e+03	4.100000000000000047e-05
3.404300000000000182e+03	6.860000000000000050e-05
3.406300000000000182e+03	9.060000000000000670e-05
3.408199999999999818e+03	6.959999999999999770e-05
3.410099999999999909e+03	3.389999999999999730e-05
3.412099999999999909e+03	2.080000000000000075e-05
3.414000000000000000e+03	2.069999999999999832e-05
3.415900000000000091e+03	2.659999999999999943e-05
3.417800000000000182e+03	4.350000000000000026e-05
3.419800000000000182e+03	5.610000000000000159e-05
3.421699999999999818e+03	6.090000000000000307e-05
3.423599999999999909e+03	6.959999999999999770e-05
3.425599999999999909e+03	8.239999999999999712e-05
3.427500000000000000e+03	8.880000000000000360e-05
3.429400000000000091e+03	8.129999999999999749e-05
3.431300000000000182e+03	6.320000000000000476e-05
3.433300000000000182e+03	4.940000000000000136e-05
3.435199999999999818e+03	5.709999999999999879e-05
3.437099999999999909e+03	7.449999999999999483e-05
3.439099999999999909e+03	6.739999999999999843e-05
3.441000000000000000e+03	3.749999999999999671e-05
3.442900000000000091e+03	1.769999999999999994e-05
3.444800000000000182e+03	1.430000000000000031e-05
3.446800000000000182e+03	1.529999999999999920e-05
3.448699999999999818e+03	2.780000000000000149e-05
3.450599999999999909e+03	4.399999999999999886e-05
3.452599999999999909e+03	4.339999999999999782e-05
3.454500000000000000e+03	4.130000000000000099e-05
3.456400000000000091e+03	5.459999999999999901e-05
3.458400000000000091e+03	6.090000000000000307e-05
3.460300000000000182e+03	4.449999999999999746e-05
3.462199999999999818e+03	3.309999999999999818e-05
3.464099999999999909e+03	3.660000000000000194e-05
3.466099999999999909e+03	3.339999999999999870e-05
3.468000000000000000e+03	2.159999999999999987e-05
3.469900000000000091e+03	9.939999999999999698e-06
3.471900000000000091e+03	-3.520000000000000180e-06
3.473800000000000182e+03	-1.220000000000000008e-05
3.475699999999999818e+03	-8.430000000000000603e-06
3.477599999999999909e+03	1.140000000000000097e-06
3.479599999999999909e+03	1.779999999999999898e-05
3.481500000000000000e+03	3.399999999999999973e-05
3.483400000000000091e+03	2.790000000000000054e-05
3.485400000000000091e+03	1.779999999999999898e-05
3.487300000000000182e+03	2.349999999999999862e-05
3.489199999999999818e+03	2.739999999999999855e-05
3.491099999999999909e+03	3.109999999999999700e-05
3.493099999999999909e+03	4.520000000000000092e-05
3.495000000000000000e+03	5.520000000000000004e-05
3.496900000000000091e+03	5.119999999999999768e-05
3.498900000000000091e+03	4.149999999999999907e-05
3.500800000000000182e+03	2.920000000000000164e-05
3.502699999999999818e+03	2.440000000000000017e-05
3.504599999999999909e+03	3.889999999999999686e-05
3.506599999999999909e+03	5.319999999999999886e-05
3.508500000000000000e+03	4.740000000000000018e-05
3.510400000000000091e+03	3.499999999999999693e-05
3.512400000000000091e+03	3.589999999999999848e-05
3.514300000000000182e+03	4.720000000000000210e-05
3.516199999999999818e+03	4.699999999999999724e-05
3.518099999999999909e+03	3.600000000000000091e-05
3.520099999999999909e+03	3.889999999999999686e-05
3.522000000000000000e+03	5.849999999999999894e-05
3.523900000000000091e+03	6.459999999999999814e-05
3.525900000000000091e+03	4.110000000000000290e-05
3.527800000000000182e+03	1.540000000000000163e-05
3.529699999999999818e+03	1.580000000000000119e-05
3.531599999999999909e+03	3.290000000000000010e-05
3.533599999999999909e+03	5.209999999999999923e-05
3.535500000000000000e+03	7.640000000000000035e-05
3.537400000000000091e+03	8.969999999999999838e-05
3.539400000000000091e+03	7.920000000000000065e-05
3.541300000000000182e+03	7.009999999999999630e-05
3.543199999999999818e+03	6.179999999999999784e-05
3.545099999999999909e+03	4.250000000000000305e-05
3.547099999999999909e+03	3.630000000000000143e-05
3.549000000000000000e+03	5.209999999999999923e-05
3.550900000000000091e+03	6.899999999999999667e-05
3.552900000000000091e+03	6.920000000000000153e-05
3.554800000000000182e+03	5.940000000000000049e-05
3.556699999999999818e+03	5.170000000000000306e-05
3.558599999999999909e+03	3.940000000000000224e-05
3.560599999999999909e+03	3.270000000000000201e-05
3.562500000000000000e+03	4.360000000000000269e-05
3.564400000000000091e+03	5.099999999999999960e-05
3.566400000000000091e+03	3.820000000000000018e-05
3.568300000000000182e+03	3.270000000000000201e-05
3.570199999999999818e+03	4.350000000000000026e-05
3.572199999999999818e+03	3.940000000000000224e-05
3.574099999999999909e+03	1.160000000000000075e-05
3.576000000000000000e+03	-1.410000000000000053e-05
3.577900000000000091e+03	-1.489999999999999964e-05
3.579900000000000091e+03	-9.609999999999999470e-06
3.581800000000000182e+03	-1.599999999999999928e-05
3.583699999999999818e+03	-4.619999999999999812e-06
3.585699999999999818e+03	3.320000000000000062e-05
3.587599999999999909e+03	6.200000000000000270e-05
3.589500000000000000e+03	5.709999999999999879e-05
3.591400000000000091e+03	2.500000000000000120e-05
3.593400000000000091e+03	-1.269999999999999911e-06
3.595300000000000182e+03	2.609999999999999998e-06
3.597199999999999818e+03	2.860000000000000061e-05
3.599199999999999818e+03	4.970000000000000188e-05
3.601099999999999909e+03	5.879999999999999946e-05
3.603000000000000000e+03	7.420000000000000109e-05
3.604900000000000091e+03	9.430000000000000177e-05
3.606900000000000091e+03	9.899999999999999404e-05
3.608800000000000182e+03	9.959999999999999507e-05
3.610699999999999818e+03	1.269999999999999970e-04
3.612699999999999818e+03	1.800000000000000113e-04
3.614599999999999909e+03	2.090000000000000115e-04
3.616500000000000000e+03	1.779999999999999898e-04
3.618400000000000091e+03	1.289999999999999914e-04
3.620400000000000091e+03	1.259999999999999998e-04
3.622300000000000182e+03	1.630000000000000047e-04
3.624199999999999818e+03	2.059999999999999928e-04
3.626199999999999818e+03	2.380000000000000117e-04
3.628099999999999909e+03	2.509999999999999753e-04
3.630000000000000000e+03	2.509999999999999753e-04
3.631900000000000091e+03	2.559999999999999884e-04
3.633900000000000091e+03	2.590000000000000071e-04
3.635800000000000182e+03	2.390000000000000089e-04
3.637699999999999818e+03	2.090000000000000115e-04
3.639699999999999818e+03	1.990000000000000124e-04
3.641599999999999909e+03	2.039999999999999984e-04
3.643500000000000000e+03	2.049999999999999956e-04
3.645400000000000091e+03	1.859999999999999945e-04
3.647400000000000091e+03	1.610000000000000103e-04
3.649300000000000182e+03	1.510000000000000112e-04
3.651199999999999818e+03	1.330000000000000073e-04
3.653199999999999818e+03	1.010000000000000020e-04
3.655099999999999909e+03	9.090000000000000044e-05
3.657000000000000000e+03	1.010000000000000020e-04
3.658900000000000091e+03	1.010000000000000020e-04
3.660900000000000091e+03	9.440000000000000420e-05
3.662800000000000182e+03	1.039999999999999936e-04
3.664699999999999818e+03	1.269999999999999970e-04
3.666699999999999818e+03	1.299999999999999886e-04
3.668599999999999909e+03	8.169999999999999366e-05
3.670500000000000000e+03	2.220000000000000090e-05
3.672400000000000091e+03	1.500000000000000038e-06
3.674400000000000091e+03	1.130000000000000023e-05
3.676300000000000182e+03	5.470000000000000144e-05
3.678199999999999818e+03	8.129999999999999749e-05
3.680199999999999818e+03	7.019999999999999873e-05
3.682099999999999909e+03	5.849999999999999894e-05
3.684000000000000000e+03	4.800000000000000122e-05
3.685900000000000091e+03	2.650000000000000039e-05
3.687900000000000091e+03	2.820000000000000105e-05
3.689800000000000182e+03	6.260000000000000373e-05
3.691699999999999818e+03	8.820000000000000257e-05
3.693699999999999818e+03	8.380000000000000404e-05
3.695599999999999909e+03	5.800000000000000034e-05
3.697500000000000000e+03	3.040000000000000032e-05
3.699500000000000000e+03	3.630000000000000143e-05
3.701400000000000091e+03	7.009999999999999630e-05
3.703300000000000182e+03	8.540000000000000228e-05
3.705199999999999818e+03	7.729999999999999513e-05
3.707199999999999818e+03	6.810000000000000189e-05
3.709099999999999909e+03	6.760000000000000329e-05
3.711000000000000000e+03	8.720000000000000537e-05
3.713000000000000000e+03	1.240000000000000054e-04
3.714900000000000091e+03	1.440000000000000036e-04
3.716800000000000182e+03	1.250000000000000026e-04
3.718699999999999818e+03	8.220000000000000581e-05
3.720699999999999818e+03	4.539999999999999900e-05
3.722599999999999909e+03	3.759999999999999915e-05
3.724500000000000000e+03	6.069999999999999821e-05
3.726500000000000000e+03	9.189999999999999764e-05
3.728400000000000091e+03	1.110000000000000011e-04
3.730300000000000182e+03	1.190000000000000058e-04
3.732199999999999818e+03	1.150000000000000035e-04
3.734199999999999818e+03	1.190000000000000058e-04
3.736099999999999909e+03	1.489999999999999897e-04
3.738000000000000000e+03	1.910000000000000077e-04
3.740000000000000000e+03	2.110000000000000059e-04
3.741900000000000091e+03	1.920000000000000049e-04
3.743800000000000182e+03	1.589999999999999888e-04
3.745699999999999818e+03	1.479999999999999925e-04
3.747699999999999818e+03	1.420000000000000092e-04
3.749599999999999909e+03	1.389999999999999905e-04
3.751500000000000000e+03	1.630000000000000047e-04
3.753500000000000000e+03	1.969999999999999909e-04
3.755400000000000091e+03	1.979999999999999881e-04
3.757300000000000182e+03	1.720000000000000066e-04
3.759199999999999818e+03	1.589999999999999888e-04
3.761199999999999818e+03	1.589999999999999888e-04
3.763099999999999909e+03	1.510000000000000112e-04
3.765000000000000000e+03	1.469999999999999953e-04
3.767000000000000000e+03	1.579999999999999916e-04
3.768900000000000091e+03	1.730000000000000038e-04
3.770800000000000182e+03	1.910000000000000077e-04
3.772699999999999818e+03	2.030000000000000012e-04
3.774699999999999818e+03	1.910000000000000077e-04
3.776599999999999909e+03	1.579999999999999916e-04
3.778500000000000000e+03	1.489999999999999897e-04
3.780500000000000000e+03	1.730000000000000038e-04
3.782400000000000091e+03	1.900000000000000105e-04
3.784300000000000182e+03	1.789999999999999870e-04
3.786199999999999818e+03	1.630000000000000047e-04
3.788199999999999818e+03	1.520000000000000084e-04
3.790099999999999909e+03	1.410000000000000120e-04
3.792000000000000000e+03	1.350000000000000017e-04
3.794000000000000000e+03	1.299999999999999886e-04
3.795900000000000091e+03	1.240000000000000054e-04
3.797800000000000182e+03	1.250000000000000026e-04
3.799699999999999818e+03	1.379999999999999933e-04
3.801699999999999818e+03	1.740000000000000010e-04
3.803599999999999909e+03	2.159999999999999919e-04
3.805500000000000000e+03	2.339999999999999958e-04
3.807500000000000000e+03	2.300000000000000070e-04
3.809400000000000091e+03	2.139999999999999975e-04
3.811300000000000182e+03	1.939999999999999993e-04
3.813300000000000182e+03	1.820000000000000057e-04
3.815199999999999818e+03	1.830000000000000029e-04
3.817099999999999909e+03	1.869999999999999917e-04
3.819000000000000000e+03	1.930000000000000021e-04
3.821000000000000000e+03	2.190000000000000106e-04
3.822900000000000091e+03	2.390000000000000089e-04
3.824800000000000182e+03	2.200000000000000078e-04
3.826800000000000182e+03	1.990000000000000124e-04
3.828699999999999818e+03	2.059999999999999928e-04
3.830599999999999909e+03	2.059999999999999928e-04
3.832500000000000000e+03	1.800000000000000113e-04
3.834500000000000000e+03	1.559999999999999972e-04
3.836400000000000091e+03	1.730000000000000038e-04
3.838300000000000182e+03	2.000000000000000096e-04
3.840300000000000182e+03	1.810000000000000085e-04
3.842199999999999818e+03	1.379999999999999933e-04
3.844099999999999909e+03	1.359999999999999989e-04
3.846000000000000000e+03	1.659999999999999963e-04
3.848000000000000000e+03	1.800000000000000113e-04
3.849900000000000091e+03	1.579999999999999916e-04
3.851800000000000182e+03	1.279999999999999942e-04
3.853800000000000182e+03	1.389999999999999905e-04
3.855699999999999818e+03	1.769999999999999926e-04
3.857599999999999909e+03	1.759999999999999954e-04
3.859500000000000000e+03	1.499999999999999869e-04
3.861500000000000000e+03	1.520000000000000084e-04
3.863400000000000091e+03	1.640000000000000019e-04
3.865300000000000182e+03	1.510000000000000112e-04
3.867300000000000182e+03	1.330000000000000073e-04
3.869199999999999818e+03	1.230000000000000082e-04
3.871099999999999909e+03	1.250000000000000026e-04
3.873000000000000000e+03	1.279999999999999942e-04
3.875000000000000000e+03	1.230000000000000082e-04
3.876900000000000091e+03	1.150000000000000035e-04
3.878800000000000182e+03	1.039999999999999936e-04
3.880800000000000182e+03	9.789999999999999441e-05
3.882699999999999818e+03	9.689999999999999720e-05
3.884599999999999909e+03	1.010000000000000020e-04
3.886500000000000000e+03	1.140000000000000063e-04
3.888500000000000000e+03	1.289999999999999914e-04
3.890400000000000091e+03	1.340000000000000045e-04
3.892300000000000182e+03	1.279999999999999942e-04
3.894300000000000182e+03	1.100000000000000039e-04
3.896199999999999818e+03	8.729999999999999425e-05
3.898099999999999909e+03	6.909999999999999910e-05
3.900000000000000000e+03	6.219999999999999401e-05
3.902000000000000000e+03	6.060000000000000255e-05
3.903900000000000091e+03	6.129999999999999924e-05
3.905800000000000182e+03	6.739999999999999843e-05
3.907800000000000182e+03	6.779999999999999460e-05
3.909699999999999818e+03	6.019999999999999961e-05
3.911599999999999909e+03	4.440000000000000180e-05
3.913500000000000000e+03	1.639999999999999883e-05
3.915500000000000000e+03	-2.849999999999999818e-06
3.917400000000000091e+03	4.050000000000000187e-06
3.919300000000000182e+03	2.659999999999999943e-05
3.921300000000000182e+03	5.099999999999999960e-05
3.923199999999999818e+03	7.169999999999999453e-05
3.925099999999999909e+03	7.530000000000000072e-05
3.927099999999999909e+03	5.729999999999999688e-05
3.929000000000000000e+03	3.699999999999999811e-05
3.930900000000000091e+03	2.370000000000000009e-05
3.932800000000000182e+03	2.619999999999999987e-05
3.934800000000000182e+03	5.959999999999999857e-05
3.936699999999999818e+03	9.239999999999999624e-05
3.938599999999999909e+03	8.529999999999999985e-05
3.940599999999999909e+03	6.860000000000000050e-05
3.942500000000000000e+03	8.660000000000000434e-05
3.944400000000000091e+03	1.169999999999999979e-04
3.946300000000000182e+03	1.060000000000000016e-04
3.948300000000000182e+03	5.089999999999999717e-05
3.950199999999999818e+03	6.109999999999999946e-06
3.952099999999999909e+03	8.189999999999999513e-06
3.954099999999999909e+03	4.539999999999999900e-05
3.956000000000000000e+03	7.499999999999999343e-05
3.957900000000000091e+03	7.310000000000000146e-05
3.959800000000000182e+03	6.250000000000000130e-05
3.961800000000000182e+03	5.379999999999999989e-05
3.963699999999999818e+03	3.410000000000000216e-05
3.965599999999999909e+03	1.559999999999999972e-05
3.967599999999999909e+03	1.660000000000000031e-05
3.969500000000000000e+03	3.770000000000000158e-05
3.971400000000000091e+03	6.190000000000000027e-05
3.973300000000000182e+03	6.069999999999999821e-05
3.975300000000000182e+03	4.020000000000000136e-05
3.977199999999999818e+03	3.279999999999999767e-05
3.979099999999999909e+03	3.180000000000000047e-05
3.981099999999999909e+03	2.040000000000000119e-05
3.983000000000000000e+03	1.169999999999999979e-05
3.984900000000000091e+03	1.559999999999999972e-05
3.986800000000000182e+03	2.909999999999999921e-05
3.988800000000000182e+03	4.759999999999999827e-05
3.990699999999999818e+03	6.080000000000000064e-05
3.992599999999999909e+03	5.270000000000000026e-05
