# Supplementary material for: Deep Learning for Reconstructing Low-Quality FTIR and Raman Spectra—A Case Study in Microplastic Analyses
Source: Anal Chem. 2021 Nov 22;93(49):16360–8. doi: 10.1021/acs.analchem.1c02618 (PMC8674871; doi:10.1021/acs.analchem.1c02618)
Supplement: Supplementary file 2 — ac1c02618_si_002.zip [file ac1c02618_si_002.zip › SpectraReconstruction/ATR Spectra/ethylene_acrylic_acid.csv]

4.011999999999999886e+02	4.999999999999999562e-06
4.031000000000000227e+02	-8.400000000000000890e-05
4.050000000000000000e+02	-6.499999999999999431e-05
4.070000000000000000e+02	2.000000000000000502e-05
4.088999999999999773e+02	1.554999999999999850e-04
4.108000000000000114e+02	2.905000000000000139e-04
4.128000000000000114e+02	4.099999999999999912e-04
4.146999999999999886e+02	4.800000000000000122e-04
4.166000000000000227e+02	5.000000000000000104e-04
4.186000000000000227e+02	2.999999999999999737e-04
4.205000000000000000e+02	1.299999999999999886e-04
4.223999999999999773e+02	7.500000000000000698e-05
4.243000000000000114e+02	8.499999999999997900e-05
4.263000000000000114e+02	-9.999999999999999124e-06
4.281999999999999886e+02	-1.855000000000000095e-04
4.301000000000000227e+02	-3.499999999999999964e-04
4.321000000000000227e+02	-4.749999999999999990e-04
4.340000000000000000e+02	-4.499999999999999877e-04
4.358999999999999773e+02	-3.150000000000000131e-04
4.378000000000000114e+02	-1.900000000000000105e-04
4.398000000000000114e+02	-8.999999999999996501e-05
4.416999999999999886e+02	-1.999999999999999825e-05
4.436000000000000227e+02	0.000000000000000000e+00
4.456000000000000227e+02	2.500000000000001136e-05
4.475000000000000000e+02	6.499999999999998075e-05
4.493999999999999773e+02	9.000000000000001922e-05
4.513000000000000114e+02	2.400000000000000061e-04
4.533000000000000114e+02	5.400000000000000069e-04
4.551999999999999886e+02	6.800000000000000488e-04
4.571000000000000227e+02	6.849999999999999535e-04
4.591000000000000227e+02	6.474999999999999636e-04
4.610000000000000000e+02	6.419999999999999925e-04
4.628999999999999773e+02	5.774999999999999968e-04
4.648000000000000114e+02	4.985000000000000282e-04
4.668000000000000114e+02	4.955000000000000637e-04
4.686999999999999886e+02	5.955000000000000007e-04
4.706000000000000227e+02	6.899999999999999667e-04
4.726000000000000227e+02	7.500000000000000156e-04
4.745000000000000000e+02	7.500000000000000156e-04
4.763999999999999773e+02	8.149999999999999693e-04
4.783000000000000114e+02	7.649999999999999465e-04
4.803000000000000114e+02	5.274999999999999741e-04
4.821999999999999886e+02	3.149999999999999589e-04
4.841000000000000227e+02	3.449999999999999833e-04
4.861000000000000227e+02	4.809999999999999823e-04
4.880000000000000000e+02	5.299999999999999807e-04
4.898999999999999773e+02	5.550000000000000462e-04
4.918000000000000114e+02	6.399999999999999439e-04
4.938000000000000114e+02	7.150000000000000322e-04
4.956999999999999886e+02	8.149999999999999693e-04
4.976000000000000227e+02	8.699999999999998967e-04
4.996000000000000227e+02	8.699999999999998967e-04
5.015000000000000000e+02	9.549999999999999028e-04
5.033999999999999773e+02	1.250000000000000026e-03
5.053000000000000114e+02	1.500000000000000031e-03
5.073000000000000114e+02	1.700000000000000122e-03
5.091999999999999886e+02	1.850000000000000082e-03
5.111000000000000227e+02	2.000000000000000042e-03
5.131000000000000227e+02	2.150000000000000001e-03
5.150000000000000000e+02	2.249999999999999830e-03
5.168999999999999773e+02	2.400000000000000223e-03
5.187999999999999545e+02	2.599999999999999881e-03
5.207999999999999545e+02	2.749999999999999840e-03
5.227000000000000455e+02	3.000000000000000062e-03
5.246000000000000227e+02	3.299999999999999982e-03
5.266000000000000227e+02	3.549999999999999770e-03
5.285000000000000000e+02	3.850000000000000124e-03
5.303999999999999773e+02	4.100000000000000346e-03
5.323999999999999773e+02	4.399999999999999398e-03
5.342999999999999545e+02	4.700000000000000185e-03
5.362000000000000455e+02	5.049999999999999802e-03
5.381000000000000227e+02	5.400000000000000286e-03
5.401000000000000227e+02	5.649999999999999641e-03
5.420000000000000000e+02	5.749999999999999903e-03
5.438999999999999773e+02	5.899999999999999863e-03
5.458999999999999773e+02	6.150000000000000085e-03
5.477999999999999545e+02	6.300000000000000044e-03
5.497000000000000455e+02	6.499999999999999702e-03
5.516000000000000227e+02	6.699999999999999359e-03
5.536000000000000227e+02	6.850000000000000186e-03
5.555000000000000000e+02	7.000000000000000146e-03
5.573999999999999773e+02	7.099999999999999541e-03
5.593999999999999773e+02	7.249999999999999500e-03
5.612999999999999545e+02	7.349999999999999763e-03
5.632000000000000455e+02	7.349999999999999763e-03
5.651000000000000227e+02	7.300000000000000065e-03
5.671000000000000227e+02	7.150000000000000105e-03
5.690000000000000000e+02	6.899999999999999883e-03
5.708999999999999773e+02	6.499999999999999702e-03
5.728999999999999773e+02	6.000000000000000125e-03
5.747999999999999545e+02	5.449999999999999983e-03
5.767000000000000455e+02	4.899999999999999842e-03
5.786000000000000227e+02	4.349999999999999700e-03
5.806000000000000227e+02	3.850000000000000124e-03
5.825000000000000000e+02	3.550000000000000204e-03
5.843999999999999773e+02	3.399999999999999811e-03
5.863999999999999773e+02	3.299999999999999982e-03
5.882999999999999545e+02	3.200000000000000153e-03
5.902000000000000455e+02	3.129999999999999970e-03
5.921000000000000227e+02	3.184999999999999897e-03
5.941000000000000227e+02	3.349999999999999679e-03
5.960000000000000000e+02	3.485999999999999949e-03
5.978999999999999773e+02	3.585499999999999712e-03
5.998999999999999773e+02	3.650000000000000033e-03
6.017999999999999545e+02	3.645000000000000236e-03
6.037000000000000455e+02	3.615000000000000158e-03
6.056000000000000227e+02	3.500000000000000073e-03
6.076000000000000227e+02	3.199999999999999720e-03
6.095000000000000000e+02	3.000000000000000062e-03
6.113999999999999773e+02	2.799999999999999972e-03
6.133999999999999773e+02	2.700000000000000143e-03
6.152999999999999545e+02	2.599999999999999881e-03
6.172000000000000455e+02	2.650000000000000012e-03
6.191000000000000227e+02	2.779999999999999919e-03
6.211000000000000227e+02	2.990000000000000036e-03
6.230000000000000000e+02	3.174999999999999871e-03
6.248999999999999773e+02	3.275000000000000133e-03
6.268999999999999773e+02	3.480000000000000020e-03
6.287999999999999545e+02	3.820000000000000045e-03
6.307000000000000455e+02	4.349999999999999700e-03
6.326000000000000227e+02	5.100000000000000366e-03
6.346000000000000227e+02	5.899999999999999863e-03
6.365000000000000000e+02	6.550000000000000266e-03
6.383999999999999773e+02	7.450000000000000025e-03
6.403999999999999773e+02	7.749999999999999944e-03
6.422999999999999545e+02	7.249999999999999500e-03
6.442000000000000455e+02	6.599999999999999964e-03
6.462000000000000455e+02	5.649999999999999641e-03
6.481000000000000227e+02	4.599999999999999922e-03
6.500000000000000000e+02	3.700000000000000164e-03
6.518999999999999773e+02	3.034999999999999937e-03
6.538999999999999773e+02	2.624999999999999729e-03
6.557999999999999545e+02	2.320500000000000080e-03
6.577000000000000455e+02	2.194999999999999903e-03
6.597000000000000455e+02	2.075000000000000022e-03
6.616000000000000227e+02	1.985000000000000219e-03
6.635000000000000000e+02	1.835000000000000043e-03
6.653999999999999773e+02	1.590000000000000050e-03
6.673999999999999773e+02	1.313000000000000148e-03
6.692999999999999545e+02	1.000000000000000021e-03
6.712000000000000455e+02	7.324999999999999697e-04
6.732000000000000455e+02	4.749999999999999990e-04
6.751000000000000227e+02	3.150000000000000131e-04
6.770000000000000000e+02	2.099999999999999816e-04
6.788999999999999773e+02	1.665000000000000085e-04
6.808999999999999773e+02	1.664999999999999813e-04
6.827999999999999545e+02	1.975000000000000030e-04
6.847000000000000455e+02	2.649999999999999903e-04
6.867000000000000455e+02	3.580000000000000283e-04
6.886000000000000227e+02	5.749999999999999903e-04
6.905000000000000000e+02	8.899999999999999491e-04
6.923999999999999773e+02	1.275000000000000092e-03
6.943999999999999773e+02	1.749999999999999820e-03
6.962999999999999545e+02	2.299999999999999961e-03
6.982000000000000455e+02	3.049999999999999760e-03
7.002000000000000455e+02	4.099999999999999478e-03
7.021000000000000227e+02	5.499999999999999681e-03
7.040000000000000000e+02	7.450000000000000025e-03
7.058999999999999773e+02	1.034999999999999983e-02
7.078999999999999773e+02	1.400000000000000029e-02
7.097999999999999545e+02	1.949999999999999997e-02
7.117000000000000455e+02	2.949999999999999845e-02
7.137000000000000455e+02	4.549999999999999878e-02
7.156000000000000227e+02	6.850000000000000533e-02
7.175000000000000000e+02	8.899999999999999578e-02
7.193999999999999773e+02	9.700000000000000289e-02
7.213999999999999773e+02	8.549999999999999267e-02
7.232999999999999545e+02	7.050000000000000711e-02
7.252000000000000455e+02	5.799999999999999600e-02
7.272000000000000455e+02	4.950000000000000233e-02
7.291000000000000227e+02	4.249999999999999611e-02
7.310000000000000000e+02	3.350000000000000200e-02
7.328999999999999773e+02	2.450000000000000094e-02
7.348999999999999773e+02	1.850000000000000255e-02
7.367999999999999545e+02	1.450000000000000074e-02
7.387000000000000455e+02	1.239999999999999956e-02
7.407000000000000455e+02	1.124999999999999958e-02
7.426000000000000227e+02	1.024999999999999870e-02
7.445000000000000000e+02	9.350000000000000672e-03
7.463999999999999773e+02	9.050000000000000752e-03
7.483999999999999773e+02	8.349999999999999784e-03
7.502999999999999545e+02	8.149999999999999259e-03
7.522000000000000455e+02	7.949999999999998734e-03
7.542000000000000455e+02	7.300000000000000065e-03
7.561000000000000227e+02	7.150000000000000105e-03
7.580000000000000000e+02	7.100000000000000408e-03
7.598999999999999773e+02	7.599999999999999117e-03
7.618999999999999773e+02	7.599999999999999117e-03
7.637999999999999545e+02	7.700000000000000247e-03
7.657000000000000455e+02	7.799999999999999642e-03
7.677000000000000455e+02	8.449999999999999178e-03
7.696000000000000227e+02	8.199999999999998956e-03
7.715000000000000000e+02	9.000000000000001055e-03
7.735000000000000000e+02	9.299999999999999239e-03
7.753999999999999773e+02	9.549999999999999462e-03
7.772999999999999545e+02	9.700000000000000289e-03
7.792000000000000455e+02	9.799999999999999684e-03
7.812000000000000455e+02	9.700000000000000289e-03
7.831000000000000227e+02	9.450000000000000067e-03
7.850000000000000000e+02	8.550000000000000308e-03
7.870000000000000000e+02	8.149999999999999259e-03
7.888999999999999773e+02	7.700000000000000247e-03
7.907999999999999545e+02	6.800000000000000488e-03
7.927000000000000455e+02	6.350000000000000609e-03
7.947000000000000455e+02	5.699999999999999338e-03
7.966000000000000227e+02	5.150000000000000064e-03
7.985000000000000000e+02	4.599999999999999922e-03
8.005000000000000000e+02	4.030000000000000596e-03
8.023999999999999773e+02	3.624999999999999750e-03
8.042999999999999545e+02	3.324999999999999831e-03
8.062000000000000455e+02	3.121999999999999775e-03
8.082000000000000455e+02	2.949999999999999931e-03
8.101000000000000227e+02	2.851100000000000075e-03
8.120000000000000000e+02	2.764500000000000030e-03
8.140000000000000000e+02	2.722000000000000027e-03
8.158999999999999773e+02	2.681499999999999856e-03
8.177999999999999545e+02	2.660000000000000038e-03
8.197000000000000455e+02	2.680000000000000090e-03
8.217000000000000455e+02	2.620000000000000367e-03
8.236000000000000227e+02	2.538499999999999958e-03
8.255000000000000000e+02	2.528999999999999998e-03
8.275000000000000000e+02	2.544999999999999953e-03
8.293999999999999773e+02	2.570000000000000236e-03
8.312999999999999545e+02	2.589999999999999854e-03
8.332000000000000455e+02	2.629999999999999959e-03
8.352000000000000455e+02	2.684999999999999887e-03
8.371000000000000227e+02	2.790000000000000379e-03
8.390000000000000000e+02	2.850000000000000103e-03
8.410000000000000000e+02	2.974999999999999780e-03
8.428999999999999773e+02	3.085000000000000069e-03
8.447999999999999545e+02	3.119999999999999944e-03
8.467000000000000455e+02	3.200000000000000153e-03
8.487000000000000455e+02	3.250000000000000284e-03
8.506000000000000227e+02	3.399999999999999811e-03
8.525000000000000000e+02	3.599999999999999901e-03
8.545000000000000000e+02	3.699999999999999730e-03
8.563999999999999773e+02	3.799999999999999992e-03
8.582999999999999545e+02	3.950000000000000386e-03
8.602000000000000455e+02	4.150000000000000043e-03
8.622000000000000455e+02	4.349999999999999700e-03
8.641000000000000227e+02	4.550000000000000225e-03
8.660000000000000000e+02	4.850000000000000144e-03
8.680000000000000000e+02	5.100000000000000366e-03
8.698999999999999773e+02	5.499999999999999681e-03
8.717999999999999545e+02	5.849999999999999298e-03
8.737000000000000455e+02	6.300000000000000044e-03
8.757000000000000455e+02	6.749999999999999056e-03
8.776000000000000227e+02	7.300000000000000065e-03
8.795000000000000000e+02	8.049999999999999864e-03
8.815000000000000000e+02	9.299999999999999239e-03
8.833999999999999773e+02	1.004999999999999991e-02
8.852999999999999545e+02	1.130000000000000102e-02
8.872999999999999545e+02	1.200000000000000025e-02
8.892000000000000455e+02	1.220000000000000077e-02
8.911000000000000227e+02	1.279999999999999888e-02
8.930000000000000000e+02	1.289999999999999827e-02
8.950000000000000000e+02	1.349999999999999985e-02
8.968999999999999773e+02	1.364999999999999894e-02
8.987999999999999545e+02	1.434999999999999991e-02
9.007999999999999545e+02	1.455000000000000043e-02
9.027000000000000455e+02	1.530000000000000110e-02
9.046000000000000227e+02	1.600000000000000033e-02
9.065000000000000000e+02	1.650000000000000078e-02
9.085000000000000000e+02	1.750000000000000167e-02
9.103999999999999773e+02	1.750000000000000167e-02
9.122999999999999545e+02	1.799999999999999864e-02
9.142999999999999545e+02	1.849999999999999908e-02
9.162000000000000455e+02	1.899999999999999953e-02
9.181000000000000227e+02	2.000000000000000042e-02
9.200000000000000000e+02	2.049999999999999739e-02
9.220000000000000000e+02	2.149999999999999828e-02
9.238999999999999773e+02	2.199999999999999872e-02
9.257999999999999545e+02	2.299999999999999961e-02
9.277999999999999545e+02	2.350000000000000006e-02
9.297000000000000455e+02	2.450000000000000094e-02
9.316000000000000227e+02	2.450000000000000094e-02
9.335000000000000000e+02	2.500000000000000139e-02
9.355000000000000000e+02	2.550000000000000183e-02
9.373999999999999773e+02	2.550000000000000183e-02
9.392999999999999545e+02	2.550000000000000183e-02
9.412999999999999545e+02	2.550000000000000183e-02
9.432000000000000455e+02	2.500000000000000139e-02
9.451000000000000227e+02	2.500000000000000139e-02
9.470000000000000000e+02	2.400000000000000050e-02
9.490000000000000000e+02	2.350000000000000006e-02
9.508999999999999773e+02	2.299999999999999961e-02
9.527999999999999545e+02	2.199999999999999872e-02
9.547999999999999545e+02	2.050000000000000086e-02
9.567000000000000455e+02	1.949999999999999997e-02
9.586000000000000227e+02	1.800000000000000211e-02
9.605000000000000000e+02	1.700000000000000122e-02
9.625000000000000000e+02	1.549999999999999989e-02
9.643999999999999773e+02	1.464999999999999983e-02
9.662999999999999545e+02	1.314999999999999850e-02
9.682999999999999545e+02	1.220000000000000077e-02
9.702000000000000455e+02	1.074999999999999914e-02
9.721000000000000227e+02	9.799999999999999684e-03
9.740000000000000000e+02	8.349999999999999784e-03
9.760000000000000000e+02	7.499999999999999722e-03
9.778999999999999773e+02	6.400000000000000307e-03
9.797999999999999545e+02	5.550000000000000246e-03
9.817999999999999545e+02	4.800000000000000447e-03
9.837000000000000455e+02	4.150000000000000043e-03
9.856000000000000227e+02	3.499999999999999639e-03
9.875000000000000000e+02	2.999999999999999629e-03
9.895000000000000000e+02	2.579999999999999828e-03
9.913999999999999773e+02	2.245000000000000034e-03
9.932999999999999545e+02	1.849999999999999865e-03
9.952999999999999545e+02	1.560000000000000189e-03
9.972000000000000455e+02	1.250000000000000026e-03
9.991000000000000227e+02	1.064999999999999974e-03
1.001100000000000023e+03	8.950000000000000707e-04
1.003000000000000000e+03	7.299999999999999632e-04
1.004899999999999977e+03	5.649999999999999641e-04
1.006799999999999955e+03	4.409999999999999858e-04
1.008799999999999955e+03	2.934999999999999784e-04
1.010700000000000045e+03	1.749999999999999982e-04
1.012600000000000023e+03	1.000000000000000048e-04
1.014600000000000023e+03	4.000000000000001005e-05
1.016500000000000000e+03	-5.000000000000013115e-06
1.018399999999999977e+03	-3.049999999999999597e-05
1.020299999999999955e+03	-4.535000000000000457e-05
1.022299999999999955e+03	-7.299999999999999903e-05
1.024200000000000045e+03	-8.500000000000000611e-05
1.026099999999999909e+03	-6.899999999999999667e-05
1.028099999999999909e+03	-2.850000000000000157e-05
1.030000000000000000e+03	2.799999999999999958e-05
1.031900000000000091e+03	8.150000000000000235e-05
1.033799999999999955e+03	0.000000000000000000e+00
1.035799999999999955e+03	-6.799999999999999946e-05
1.037700000000000045e+03	-1.000000000000000048e-04
1.039599999999999909e+03	-1.349999999999999746e-04
1.041599999999999909e+03	-1.750000000000000253e-04
1.043500000000000000e+03	-1.700000000000000122e-04
1.045400000000000091e+03	-1.450000000000000009e-04
1.047299999999999955e+03	-1.129999999999999955e-04
1.049299999999999955e+03	-7.849999999999999719e-05
1.051200000000000045e+03	-4.449999999999999746e-05
1.053099999999999909e+03	-2.650000000000000039e-05
1.055099999999999909e+03	-8.499999999999999933e-06
1.057000000000000000e+03	3.549999999999999553e-05
1.058900000000000091e+03	9.200000000000000007e-05
1.060799999999999955e+03	1.440000000000000036e-04
1.062799999999999955e+03	1.935000000000000142e-04
1.064700000000000045e+03	2.030000000000000012e-04
1.066599999999999909e+03	1.689999999999999879e-04
1.068599999999999909e+03	1.200000000000000166e-04
1.070500000000000000e+03	1.250000000000000026e-04
1.072400000000000091e+03	1.924999999999999899e-04
1.074299999999999955e+03	3.022999999999999754e-04
1.076299999999999955e+03	4.380000000000000213e-04
1.078200000000000045e+03	5.800000000000000034e-04
1.080099999999999909e+03	6.650000000000000095e-04
1.082099999999999909e+03	7.049999999999998976e-04
1.084000000000000000e+03	7.249999999999999500e-04
1.085900000000000091e+03	7.424999999999999959e-04
1.087799999999999955e+03	7.594999999999999755e-04
1.089799999999999955e+03	7.949999999999999168e-04
1.091700000000000045e+03	8.249999999999999955e-04
1.093599999999999909e+03	9.150000000000000147e-04
1.095599999999999909e+03	1.085000000000000027e-03
1.097500000000000000e+03	1.270000000000000078e-03
1.099400000000000091e+03	1.564999999999999985e-03
1.101299999999999955e+03	1.939999999999999884e-03
1.103299999999999955e+03	2.485000000000000230e-03
1.105200000000000045e+03	3.050000000000000194e-03
1.107099999999999909e+03	3.607500000000000030e-03
1.109099999999999909e+03	3.993499999999999654e-03
1.111000000000000000e+03	4.248599999999999946e-03
1.112900000000000091e+03	4.287499999999999645e-03
1.114900000000000091e+03	4.329500000000000015e-03
1.116799999999999955e+03	4.381000000000000345e-03
1.118700000000000045e+03	4.479499999999999975e-03
1.120599999999999909e+03	4.572500000000000175e-03
1.122599999999999909e+03	4.575000000000000074e-03
1.124500000000000000e+03	4.599999999999999922e-03
1.126400000000000091e+03	4.628000000000000169e-03
1.128400000000000091e+03	4.739999999999999422e-03
1.130299999999999955e+03	4.890000000000000249e-03
1.132200000000000045e+03	5.199999999999999761e-03
1.134099999999999909e+03	5.550000000000000246e-03
1.136099999999999909e+03	5.749999999999999903e-03
1.138000000000000000e+03	6.450000000000000004e-03
1.139900000000000091e+03	6.699999999999999359e-03
1.141900000000000091e+03	7.400000000000000328e-03
1.143799999999999955e+03	8.149999999999999259e-03
1.145700000000000045e+03	8.449999999999999178e-03
1.147599999999999909e+03	9.199999999999999845e-03
1.149599999999999909e+03	1.000000000000000021e-02
1.151500000000000000e+03	1.030000000000000013e-02
1.153400000000000091e+03	1.115000000000000019e-02
1.155400000000000091e+03	1.149999999999999981e-02
1.157299999999999955e+03	1.190000000000000085e-02
1.159200000000000045e+03	1.230000000000000017e-02
1.161099999999999909e+03	1.269999999999999948e-02
1.163099999999999909e+03	1.300000000000000114e-02
1.165000000000000000e+03	1.400000000000000029e-02
1.166900000000000091e+03	1.450000000000000074e-02
1.168900000000000091e+03	1.450000000000000074e-02
1.170799999999999955e+03	1.549999999999999989e-02
1.172700000000000045e+03	1.600000000000000033e-02
1.174599999999999909e+03	1.600000000000000033e-02
1.176599999999999909e+03	1.700000000000000122e-02
1.178500000000000000e+03	1.700000000000000122e-02
1.180400000000000091e+03	1.750000000000000167e-02
1.182400000000000091e+03	1.750000000000000167e-02
1.184299999999999955e+03	1.800000000000000211e-02
1.186200000000000045e+03	1.849999999999999908e-02
1.188099999999999909e+03	1.849999999999999908e-02
1.190099999999999909e+03	1.849999999999999908e-02
1.192000000000000000e+03	1.899999999999999953e-02
1.193900000000000091e+03	1.899999999999999953e-02
1.195900000000000091e+03	1.949999999999999997e-02
1.197799999999999955e+03	2.050000000000000086e-02
1.199700000000000045e+03	2.050000000000000086e-02
1.201599999999999909e+03	2.099999999999999784e-02
1.203599999999999909e+03	2.149999999999999828e-02
1.205500000000000000e+03	2.249999999999999917e-02
1.207400000000000091e+03	2.299999999999999961e-02
1.209400000000000091e+03	2.400000000000000050e-02
1.211299999999999955e+03	2.450000000000000094e-02
1.213200000000000045e+03	2.600000000000000228e-02
1.215099999999999909e+03	2.699999999999999969e-02
1.217099999999999909e+03	2.750000000000000014e-02
1.219000000000000000e+03	2.800000000000000058e-02
1.220900000000000091e+03	2.899999999999999800e-02
1.222900000000000091e+03	2.899999999999999800e-02
1.224799999999999955e+03	2.949999999999999845e-02
1.226700000000000045e+03	2.999999999999999889e-02
1.228599999999999909e+03	3.049999999999999933e-02
1.230599999999999909e+03	3.049999999999999933e-02
1.232500000000000000e+03	3.099999999999999978e-02
1.234400000000000091e+03	3.099999999999999978e-02
1.236400000000000091e+03	3.150000000000000022e-02
1.238299999999999955e+03	3.150000000000000022e-02
1.240200000000000045e+03	3.200000000000000067e-02
1.242200000000000045e+03	3.200000000000000067e-02
1.244099999999999909e+03	3.300000000000000155e-02
1.246000000000000000e+03	3.300000000000000155e-02
1.247900000000000091e+03	3.400000000000000244e-02
1.249900000000000091e+03	3.450000000000000289e-02
1.251799999999999955e+03	3.499999999999999639e-02
1.253700000000000045e+03	3.499999999999999639e-02
1.255700000000000045e+03	3.549999999999999684e-02
1.257599999999999909e+03	3.449999999999999595e-02
1.259500000000000000e+03	3.350000000000000200e-02
1.261400000000000091e+03	3.300000000000000155e-02
1.263400000000000091e+03	3.200000000000000067e-02
1.265299999999999955e+03	3.049999999999999933e-02
1.267200000000000045e+03	3.049999999999999933e-02
1.269200000000000045e+03	2.949999999999999845e-02
1.271099999999999909e+03	2.850000000000000103e-02
1.273000000000000000e+03	2.800000000000000405e-02
1.274900000000000091e+03	2.700000000000000316e-02
1.276900000000000091e+03	2.650000000000000272e-02
1.278799999999999955e+03	2.600000000000000228e-02
1.280700000000000045e+03	2.550000000000000183e-02
1.282700000000000045e+03	2.500000000000000139e-02
1.284599999999999909e+03	2.450000000000000094e-02
1.286500000000000000e+03	2.350000000000000006e-02
1.288400000000000091e+03	2.299999999999999961e-02
1.290400000000000091e+03	2.249999999999999917e-02
1.292299999999999955e+03	2.149999999999999828e-02
1.294200000000000045e+03	2.050000000000000086e-02
1.296200000000000045e+03	1.949999999999999997e-02
1.298099999999999909e+03	1.850000000000000255e-02
1.300000000000000000e+03	1.700000000000000122e-02
1.301900000000000091e+03	1.549999999999999989e-02
1.303900000000000091e+03	1.485000000000000035e-02
1.305799999999999955e+03	1.349999999999999811e-02
1.307700000000000045e+03	1.215000000000000108e-02
1.309700000000000045e+03	1.129999999999999928e-02
1.311599999999999909e+03	9.950000000000000511e-03
1.313500000000000000e+03	9.100000000000000450e-03
1.315400000000000091e+03	8.250000000000000389e-03
1.317400000000000091e+03	7.199999999999999803e-03
1.319299999999999955e+03	6.399999999999999439e-03
1.321200000000000045e+03	5.650000000000000508e-03
1.323200000000000045e+03	5.049999999999999802e-03
1.325099999999999909e+03	4.550000000000000225e-03
1.327000000000000000e+03	4.250000000000000305e-03
1.328900000000000091e+03	4.049999999999999781e-03
1.330900000000000091e+03	4.049999999999999781e-03
1.332799999999999955e+03	4.199999999999999740e-03
1.334700000000000045e+03	4.499999999999999660e-03
1.336700000000000045e+03	4.949999999999999539e-03
1.338599999999999909e+03	5.400000000000000286e-03
1.340500000000000000e+03	5.749999999999999903e-03
1.342400000000000091e+03	6.049999999999999822e-03
1.344400000000000091e+03	6.049999999999999822e-03
1.346299999999999955e+03	6.000000000000000125e-03
1.348200000000000045e+03	5.950000000000000427e-03
1.350200000000000045e+03	5.850000000000000165e-03
1.352099999999999909e+03	5.650000000000000508e-03
1.354000000000000000e+03	5.350000000000000588e-03
1.356000000000000000e+03	5.049999999999999802e-03
1.357900000000000091e+03	5.000000000000000104e-03
1.359799999999999955e+03	5.300000000000000891e-03
1.361700000000000045e+03	5.900000000000000730e-03
1.363700000000000045e+03	6.850000000000000186e-03
1.365599999999999909e+03	8.099999999999999561e-03
1.367500000000000000e+03	9.100000000000000450e-03
1.369500000000000000e+03	9.950000000000000511e-03
1.371400000000000091e+03	1.060000000000000005e-02
1.373299999999999955e+03	1.175000000000000003e-02
1.375200000000000045e+03	1.260000000000000009e-02
1.377200000000000045e+03	1.370000000000000037e-02
1.379099999999999909e+03	1.449999999999999900e-02
1.381000000000000000e+03	1.400000000000000029e-02
1.383000000000000000e+03	1.200000000000000025e-02
1.384900000000000091e+03	8.949999999999999623e-03
1.386799999999999955e+03	6.049999999999999822e-03
1.388700000000000045e+03	4.049999999999999781e-03
1.390700000000000045e+03	3.099999999999999891e-03
1.392599999999999909e+03	3.250000000000000284e-03
1.394500000000000000e+03	4.150000000000000043e-03
1.396500000000000000e+03	5.499999999999999681e-03
1.398400000000000091e+03	7.249999999999999500e-03
1.400299999999999955e+03	9.450000000000000067e-03
1.402200000000000045e+03	1.145000000000000011e-02
1.404200000000000045e+03	1.299999999999999940e-02
1.406099999999999909e+03	1.450000000000000074e-02
1.408000000000000000e+03	1.549999999999999989e-02
1.410000000000000000e+03	1.549999999999999989e-02
1.411900000000000091e+03	1.549999999999999989e-02
1.413799999999999955e+03	1.445000000000000104e-02
1.415700000000000045e+03	1.304999999999999910e-02
1.417700000000000045e+03	1.179999999999999973e-02
1.419599999999999909e+03	1.075000000000000087e-02
1.421500000000000000e+03	9.900000000000000813e-03
1.423500000000000000e+03	9.850000000000001116e-03
1.425400000000000091e+03	1.014999999999999930e-02
1.427299999999999955e+03	1.080000000000000057e-02
1.429200000000000045e+03	1.220000000000000077e-02
1.431200000000000045e+03	1.434999999999999991e-02
1.433099999999999909e+03	1.650000000000000078e-02
1.435000000000000000e+03	1.899999999999999953e-02
1.437000000000000000e+03	2.199999999999999872e-02
1.438900000000000091e+03	2.350000000000000006e-02
1.440799999999999955e+03	2.550000000000000183e-02
1.442700000000000045e+03	2.800000000000000058e-02
1.444700000000000045e+03	3.049999999999999933e-02
1.446599999999999909e+03	3.300000000000000155e-02
1.448500000000000000e+03	3.649999999999999772e-02
1.450500000000000000e+03	4.100000000000000172e-02
1.452400000000000091e+03	4.800000000000000100e-02
1.454299999999999955e+03	5.550000000000000072e-02
1.456200000000000045e+03	6.300000000000000044e-02
1.458200000000000045e+03	7.000000000000000666e-02
1.460099999999999909e+03	7.899999999999998690e-02
1.462000000000000000e+03	9.099999999999999756e-02
1.464000000000000000e+03	1.000000000000000056e-01
1.465900000000000091e+03	1.050000000000000100e-01
1.467799999999999955e+03	1.084999999999999992e-01
1.469799999999999955e+03	9.900000000000000466e-02
1.471700000000000045e+03	8.699999999999999400e-02
1.473599999999999909e+03	6.550000000000000266e-02
1.475500000000000000e+03	4.049999999999999434e-02
1.477500000000000000e+03	2.099999999999999784e-02
1.479400000000000091e+03	1.115000000000000019e-02
1.481299999999999955e+03	6.699999999999999359e-03
1.483299999999999955e+03	4.250000000000000305e-03
1.485200000000000045e+03	2.799999999999999972e-03
1.487099999999999909e+03	1.799999999999999951e-03
1.489000000000000000e+03	1.180000000000000059e-03
1.491000000000000000e+03	6.800000000000000488e-04
1.492900000000000091e+03	3.584999999999999862e-04
1.494799999999999955e+03	1.400000000000000148e-04
1.496799999999999955e+03	-1.499999999999999869e-05
1.498700000000000045e+03	-1.724999999999999917e-04
1.500599999999999909e+03	-3.025000000000000345e-04
1.502500000000000000e+03	-3.299999999999999982e-04
1.504500000000000000e+03	-2.329999999999999986e-04
1.506400000000000091e+03	-1.224999999999999960e-04
1.508299999999999955e+03	-1.259999999999999727e-04
1.510299999999999955e+03	-1.724500000000000176e-04
1.512200000000000045e+03	-1.649999999999999991e-04
1.514099999999999909e+03	-1.289999999999999914e-04
1.516000000000000000e+03	-9.450000000000000663e-05
1.518000000000000000e+03	-4.500000000000000283e-05
1.519900000000000091e+03	3.500000000000000371e-05
1.521799999999999955e+03	1.054999999999999894e-04
1.523799999999999955e+03	1.160000000000000007e-04
1.525700000000000045e+03	1.100000000000000039e-04
1.527599999999999909e+03	1.265000000000000120e-04
1.529500000000000000e+03	1.649999999999999991e-04
1.531500000000000000e+03	2.175000000000000013e-04
1.533400000000000091e+03	2.600000000000000314e-04
1.535299999999999955e+03	2.849999999999999886e-04
1.537299999999999955e+03	3.099999999999999999e-04
1.539200000000000045e+03	3.850000000000000340e-04
1.541099999999999909e+03	3.750000000000000078e-04
1.543000000000000000e+03	2.649999999999999903e-04
1.545000000000000000e+03	1.364999999999999840e-04
1.546900000000000091e+03	5.000000000000000240e-05
1.548799999999999955e+03	2.000000000000001180e-05
1.550799999999999955e+03	5.000000000000013115e-06
1.552700000000000045e+03	0.000000000000000000e+00
1.554599999999999909e+03	3.000000000000000415e-05
1.556500000000000000e+03	1.160000000000000007e-04
1.558500000000000000e+03	2.025000000000000161e-04
1.560400000000000091e+03	1.620000000000000075e-04
1.562299999999999955e+03	1.499999999999999191e-05
1.564299999999999955e+03	-1.045000000000000058e-04
1.566200000000000045e+03	-1.695000000000000001e-04
1.568099999999999909e+03	-2.249999999999999938e-04
1.570000000000000000e+03	-2.700000000000000035e-04
1.572000000000000000e+03	-2.449999999999999921e-04
1.573900000000000091e+03	-1.129999999999999955e-04
1.575799999999999955e+03	1.024999999999999842e-05
1.577799999999999955e+03	9.200000000000000007e-06
1.579700000000000045e+03	-4.499999999999999606e-05
1.581599999999999909e+03	-6.150000000000000410e-05
1.583599999999999909e+03	-5.700000000000000314e-05
1.585500000000000000e+03	-5.349999999999999938e-05
1.587400000000000091e+03	-4.750000000000000262e-05
1.589299999999999955e+03	-2.749999999999999759e-05
1.591299999999999955e+03	0.000000000000000000e+00
1.593200000000000045e+03	2.549999999999999980e-05
1.595099999999999909e+03	5.750000000000000174e-05
1.597099999999999909e+03	8.449999999999999395e-05
1.599000000000000000e+03	1.185000000000000072e-04
1.600900000000000091e+03	1.534999999999999906e-04
1.602799999999999955e+03	1.960000000000000208e-04
1.604799999999999955e+03	2.514999999999999875e-04
1.606700000000000045e+03	3.249999999999999851e-04
1.608599999999999909e+03	4.150000000000000043e-04
1.610599999999999909e+03	5.150000000000000498e-04
1.612500000000000000e+03	6.499999999999999702e-04
1.614400000000000091e+03	8.399999999999999264e-04
1.616299999999999955e+03	1.059999999999999961e-03
1.618299999999999955e+03	1.149999999999999981e-03
1.620200000000000045e+03	1.289999999999999914e-03
1.622099999999999909e+03	1.514999999999999854e-03
1.624099999999999909e+03	1.749999999999999820e-03
1.626000000000000000e+03	2.000000000000000042e-03
1.627900000000000091e+03	2.250000000000000264e-03
1.629799999999999955e+03	2.500000000000000052e-03
1.631799999999999955e+03	2.799999999999999972e-03
1.633700000000000045e+03	3.249999999999999851e-03
1.635599999999999909e+03	3.749999999999999861e-03
1.637599999999999909e+03	4.150000000000000043e-03
1.639500000000000000e+03	4.649999999999999620e-03
1.641400000000000091e+03	5.150000000000000064e-03
1.643299999999999955e+03	5.599999999999999943e-03
1.645299999999999955e+03	5.950000000000000427e-03
1.647200000000000045e+03	6.349999999999999742e-03
1.649099999999999909e+03	6.649999999999999661e-03
1.651099999999999909e+03	7.049999999999999843e-03
1.653000000000000000e+03	7.549999999999999420e-03
1.654900000000000091e+03	7.849999999999999339e-03
1.656799999999999955e+03	8.000000000000000167e-03
1.658799999999999955e+03	8.699999999999999400e-03
1.660700000000000045e+03	9.499999999999999764e-03
1.662599999999999909e+03	1.034999999999999983e-02
1.664599999999999909e+03	1.124999999999999958e-02
1.666500000000000000e+03	1.275000000000000092e-02
1.668400000000000091e+03	1.400000000000000029e-02
1.670299999999999955e+03	1.549999999999999989e-02
1.672299999999999955e+03	1.750000000000000167e-02
1.674200000000000045e+03	2.050000000000000086e-02
1.676099999999999909e+03	2.400000000000000050e-02
1.678099999999999909e+03	2.800000000000000058e-02
1.680000000000000000e+03	3.350000000000000200e-02
1.681900000000000091e+03	4.049999999999999434e-02
1.683799999999999955e+03	5.000000000000000278e-02
1.685799999999999955e+03	6.199999999999999956e-02
1.687700000000000045e+03	7.850000000000000033e-02
1.689599999999999909e+03	9.850000000000000422e-02
1.691599999999999909e+03	1.250000000000000000e-01
1.693500000000000000e+03	1.450000000000000178e-01
1.695400000000000091e+03	1.699999999999999845e-01
1.697299999999999955e+03	1.799999999999999933e-01
1.699299999999999955e+03	1.849999999999999978e-01
1.701200000000000045e+03	1.799999999999999933e-01
1.703099999999999909e+03	1.649999999999999800e-01
1.705099999999999909e+03	1.435000000000000164e-01
1.707000000000000000e+03	1.234999999999999987e-01
1.708900000000000091e+03	9.950000000000000511e-02
1.710900000000000091e+03	8.299999999999999045e-02
1.712799999999999955e+03	6.550000000000000266e-02
1.714700000000000045e+03	5.249999999999999806e-02
1.716599999999999909e+03	4.250000000000000305e-02
1.718599999999999909e+03	3.500000000000000333e-02
1.720500000000000000e+03	2.899999999999999800e-02
1.722400000000000091e+03	2.400000000000000050e-02
1.724400000000000091e+03	2.015000000000000124e-02
1.726299999999999955e+03	1.800000000000000211e-02
1.728200000000000045e+03	1.600000000000000033e-02
1.730099999999999909e+03	1.474999999999999922e-02
1.732099999999999909e+03	1.409999999999999969e-02
1.734000000000000000e+03	1.355000000000000128e-02
1.735900000000000091e+03	1.300000000000000114e-02
1.737900000000000091e+03	1.244999999999999926e-02
1.739799999999999955e+03	1.179999999999999973e-02
1.741700000000000045e+03	1.060000000000000005e-02
1.743599999999999909e+03	9.849999999999999381e-03
1.745599999999999909e+03	8.600000000000000006e-03
1.747500000000000000e+03	7.900000000000000772e-03
1.749400000000000091e+03	6.700000000000000226e-03
1.751400000000000091e+03	5.949999999999999560e-03
1.753299999999999955e+03	5.049999999999999802e-03
1.755200000000000045e+03	4.249999999999999438e-03
1.757099999999999909e+03	3.599999999999999901e-03
1.759099999999999909e+03	3.139999999999999996e-03
1.761000000000000000e+03	2.864999999999999925e-03
1.762900000000000091e+03	2.690000000000000117e-03
1.764900000000000091e+03	2.595000000000000084e-03
1.766799999999999955e+03	2.629999999999999959e-03
1.768700000000000045e+03	2.599999999999999881e-03
1.770599999999999909e+03	2.620000000000000367e-03
1.772599999999999909e+03	2.639499999999999919e-03
1.774500000000000000e+03	2.713000000000000134e-03
1.776400000000000091e+03	2.694000000000000214e-03
1.778400000000000091e+03	2.700000000000000143e-03
1.780299999999999955e+03	2.563000000000000174e-03
1.782200000000000045e+03	2.334499999999999770e-03
1.784099999999999909e+03	2.004999999999999838e-03
1.786099999999999909e+03	1.609999999999999886e-03
1.788000000000000000e+03	1.160000000000000007e-03
1.789900000000000091e+03	8.700000000000000051e-04
1.791900000000000091e+03	6.300000000000000261e-04
1.793799999999999955e+03	4.249999999999999763e-04
1.795700000000000045e+03	2.849999999999999886e-04
1.797599999999999909e+03	2.249999999999999938e-04
1.799599999999999909e+03	2.100000000000000087e-04
1.801500000000000000e+03	2.100000000000000087e-04
1.803400000000000091e+03	1.999999999999999825e-04
1.805400000000000091e+03	2.059999999999999928e-04
1.807299999999999955e+03	2.275000000000000004e-04
1.809200000000000045e+03	2.270000000000000154e-04
1.811099999999999909e+03	2.080000000000000143e-04
1.813099999999999909e+03	1.734999999999999889e-04
1.815000000000000000e+03	1.250000000000000026e-04
1.816900000000000091e+03	7.650000000000000279e-05
1.818900000000000091e+03	1.195000000000000044e-04
1.820799999999999955e+03	1.724999999999999917e-04
1.822700000000000045e+03	1.760000000000000225e-04
1.824700000000000045e+03	1.680000000000000178e-04
1.826599999999999909e+03	1.534999999999999906e-04
1.828500000000000000e+03	1.312999999999999931e-04
1.830400000000000091e+03	1.030000000000000100e-04
1.832400000000000091e+03	7.150000000000000322e-05
1.834299999999999955e+03	4.350000000000000703e-05
1.836200000000000045e+03	3.500000000000000371e-05
1.838200000000000045e+03	3.700000000000000489e-05
1.840099999999999909e+03	3.700000000000000489e-05
1.842000000000000000e+03	4.249999999999999628e-05
1.843900000000000091e+03	4.799999999999999444e-05
1.845900000000000091e+03	2.600000000000000179e-05
1.847799999999999955e+03	-1.600000000000000266e-05
1.849700000000000045e+03	-4.349999999999999348e-05
1.851700000000000045e+03	-3.899999999999999929e-05
1.853599999999999909e+03	-1.550000000000000406e-05
1.855500000000000000e+03	1.150000000000000170e-05
1.857400000000000091e+03	3.600000000000000091e-05
1.859400000000000091e+03	5.060000000000000343e-05
1.861299999999999955e+03	3.750000000000000349e-05
1.863200000000000045e+03	2.300000000000000002e-05
1.865200000000000045e+03	2.600000000000000179e-05
1.867099999999999909e+03	4.350000000000000026e-05
1.869000000000000000e+03	6.471499999999999280e-05
1.870900000000000091e+03	6.499999999999999431e-05
1.872900000000000091e+03	-7.000000000000004130e-06
1.874799999999999955e+03	-8.099999999999999019e-05
1.876700000000000045e+03	-1.024999999999999978e-04
1.878700000000000045e+03	-9.200000000000001362e-05
1.880599999999999909e+03	-9.900000000000000759e-05
1.882500000000000000e+03	-9.699999999999999963e-05
1.884400000000000091e+03	-7.050000000000000602e-05
1.886400000000000091e+03	-5.550000000000000056e-05
1.888299999999999955e+03	-4.550000000000000144e-05
1.890200000000000045e+03	-3.200000000000000533e-05
1.892200000000000045e+03	-2.550000000000000319e-05
1.894099999999999909e+03	3.999999999999998972e-06
1.896000000000000000e+03	6.899999999999999667e-05
1.897900000000000091e+03	9.100000000000000287e-05
1.899900000000000091e+03	6.649999999999999011e-05
1.901799999999999955e+03	4.849999999999999982e-05
1.903700000000000045e+03	4.399999999999999886e-05
1.905700000000000045e+03	2.199999999999999943e-05
1.907599999999999909e+03	3.350000000000000113e-06
1.909500000000000000e+03	1.794999999999999924e-05
1.911400000000000091e+03	3.549999999999999553e-05
1.913400000000000091e+03	4.300000000000000165e-05
1.915299999999999955e+03	7.500000000000000698e-05
1.917200000000000045e+03	1.150000000000000035e-04
1.919200000000000045e+03	1.199999999999999895e-04
1.921099999999999909e+03	9.249999999999999867e-05
1.923000000000000000e+03	4.549999999999999466e-05
1.924900000000000091e+03	2.699999999999999899e-05
1.926900000000000091e+03	4.700000000000000401e-05
1.928799999999999955e+03	5.029999999999999614e-05
1.930700000000000045e+03	1.249999999999999890e-05
1.932700000000000045e+03	-2.599999999999999840e-05
1.934599999999999909e+03	-2.099999999999999884e-05
1.936500000000000000e+03	1.800000000000000384e-05
1.938500000000000000e+03	7.799999999999999859e-05
1.940400000000000091e+03	1.250000000000000026e-04
1.942299999999999955e+03	9.249999999999999867e-05
1.944200000000000045e+03	5.499999999999999857e-06
1.946200000000000045e+03	1.200000000000000030e-05
1.948099999999999909e+03	1.224999999999999960e-04
1.950000000000000000e+03	2.249999999999999938e-04
1.952000000000000000e+03	2.349999999999999930e-04
1.953900000000000091e+03	1.085000000000000081e-04
1.955799999999999955e+03	-2.949999999999999877e-05
1.957700000000000045e+03	-3.600000000000000091e-05
1.959700000000000045e+03	1.699999999999999648e-05
1.961599999999999909e+03	9.150000000000000147e-05
1.963500000000000000e+03	1.799999999999999842e-04
1.965500000000000000e+03	1.950000000000000236e-04
1.967400000000000091e+03	1.500000000000000140e-04
1.969299999999999955e+03	1.044999999999999922e-04
1.971200000000000045e+03	5.539000000000000331e-05
1.973200000000000045e+03	3.249999999999999715e-05
1.975099999999999909e+03	9.699999999999999963e-05
1.977000000000000000e+03	4.550000000000000008e-04
1.979000000000000000e+03	1.014999999999999843e-03
1.980900000000000091e+03	1.299999999999999940e-03
1.982799999999999955e+03	1.149999999999999981e-03
1.984700000000000045e+03	9.200000000000000278e-04
1.986700000000000045e+03	6.700000000000000226e-04
1.988599999999999909e+03	5.000000000000000104e-04
1.990500000000000000e+03	4.849999999999999711e-04
1.992500000000000000e+03	4.650000000000000270e-04
1.994400000000000091e+03	3.099999999999999999e-04
1.996299999999999955e+03	1.385000000000000055e-04
1.998200000000000045e+03	1.139999999999999927e-04
2.000200000000000045e+03	2.100000000000000087e-04
2.002099999999999909e+03	2.399999999999999790e-04
2.004000000000000000e+03	8.349999999999999675e-05
2.006000000000000000e+03	-3.000000000000000076e-05
2.007900000000000091e+03	1.459999999999999981e-04
2.009799999999999955e+03	3.800000000000000209e-04
2.011700000000000045e+03	3.899999999999999929e-04
2.013700000000000045e+03	3.000000000000000279e-04
2.015599999999999909e+03	2.449999999999999921e-04
2.017500000000000000e+03	2.349999999999999930e-04
2.019500000000000000e+03	2.649999999999999903e-04
2.021400000000000091e+03	3.150000000000000131e-04
2.023299999999999955e+03	3.249999999999999851e-04
2.025200000000000045e+03	2.759999999999999867e-04
2.027200000000000045e+03	2.439999999999999949e-04
2.029099999999999909e+03	3.000000000000000279e-04
2.031000000000000000e+03	3.550000000000000096e-04
2.033000000000000000e+03	3.034999999999999504e-04
2.034900000000000091e+03	2.410000000000000033e-04
2.036799999999999955e+03	2.169499999999999879e-04
2.038700000000000045e+03	1.800000000000000113e-04
2.040700000000000045e+03	1.630000000000000047e-04
2.042599999999999909e+03	1.704999999999999973e-04
2.044500000000000000e+03	1.249999999999999755e-04
2.046500000000000000e+03	1.920000000000000049e-04
2.048400000000000091e+03	5.149999999999999413e-04
2.050300000000000182e+03	7.399999999999999894e-04
2.052300000000000182e+03	5.800000000000000034e-04
2.054199999999999818e+03	3.049999999999999868e-04
2.056099999999999909e+03	1.620000000000000075e-04
2.058000000000000000e+03	8.349999999999999675e-05
2.060000000000000000e+03	4.200000000000000445e-05
2.061900000000000091e+03	6.600000000000000506e-05
2.063800000000000182e+03	1.350000000000000017e-04
2.065800000000000182e+03	2.075000000000000022e-04
2.067699999999999818e+03	2.345000000000000079e-04
2.069599999999999909e+03	1.730000000000000038e-04
2.071500000000000000e+03	1.069999999999999852e-04
2.073500000000000000e+03	1.630000000000000047e-04
2.075400000000000091e+03	2.799999999999999755e-04
2.077300000000000182e+03	3.299999999999999982e-04
2.079300000000000182e+03	3.550000000000000096e-04
2.081199999999999818e+03	3.899999999999999929e-04
2.083099999999999909e+03	3.549999999999999553e-04
2.085000000000000000e+03	2.799999999999999755e-04
2.087000000000000000e+03	2.439999999999999949e-04
2.088900000000000091e+03	2.180000000000000134e-04
2.090800000000000182e+03	1.569999999999999944e-04
2.092800000000000182e+03	8.994500000000000704e-05
2.094699999999999818e+03	1.000000000000000048e-04
2.096599999999999909e+03	2.400000000000000061e-04
2.098500000000000000e+03	4.099999999999999912e-04
2.100500000000000000e+03	4.750000000000000533e-04
2.102400000000000091e+03	4.099999999999999912e-04
2.104300000000000182e+03	3.249999999999999851e-04
2.106300000000000182e+03	3.150000000000000131e-04
2.108199999999999818e+03	3.799999999999999667e-04
2.110099999999999909e+03	4.499999999999999877e-04
2.112000000000000000e+03	4.899999999999999842e-04
2.114000000000000000e+03	4.899999999999999842e-04
2.115900000000000091e+03	4.499999999999999877e-04
2.117800000000000182e+03	4.049999999999999781e-04
2.119800000000000182e+03	3.999999999999999650e-04
2.121699999999999818e+03	3.750000000000000078e-04
2.123599999999999909e+03	2.950000000000000148e-04
2.125500000000000000e+03	1.975000000000000030e-04
2.127500000000000000e+03	1.524999999999999934e-04
2.129400000000000091e+03	1.295000000000000036e-04
2.131300000000000182e+03	5.499999999999999518e-05
2.133300000000000182e+03	4.249999999999999966e-06
2.135199999999999818e+03	8.899999999999999491e-05
2.137099999999999909e+03	2.350000000000000201e-04
2.139000000000000000e+03	3.099999999999999999e-04
2.141000000000000000e+03	3.650000000000000358e-04
2.142900000000000091e+03	5.050000000000000235e-04
2.144800000000000182e+03	7.050000000000000060e-04
2.146800000000000182e+03	8.899999999999999491e-04
2.148699999999999818e+03	9.500000000000001065e-04
2.150599999999999909e+03	7.299999999999999632e-04
2.152500000000000000e+03	4.200000000000000174e-04
2.154500000000000000e+03	1.244999999999999904e-04
2.156400000000000091e+03	0.000000000000000000e+00
2.158300000000000182e+03	4.349999999999999483e-04
2.160300000000000182e+03	1.500000000000000031e-03
2.162199999999999818e+03	2.100000000000000304e-03
2.164099999999999909e+03	1.949999999999999910e-03
2.166099999999999909e+03	1.799999999999999951e-03
2.168000000000000000e+03	1.649999999999999991e-03
2.169900000000000091e+03	1.500000000000000031e-03
2.171800000000000182e+03	1.245000000000000013e-03
2.173800000000000182e+03	1.014999999999999843e-03
2.175699999999999818e+03	8.900000000000000576e-04
2.177599999999999909e+03	8.249999999999999955e-04
2.179599999999999909e+03	7.849999999999999990e-04
2.181500000000000000e+03	8.000000000000000383e-04
2.183400000000000091e+03	9.549999999999999028e-04
2.185300000000000182e+03	1.010000000000000047e-03
2.187300000000000182e+03	9.150000000000000147e-04
2.189199999999999818e+03	8.249999999999999955e-04
2.191099999999999909e+03	7.500000000000000156e-04
2.193099999999999909e+03	7.650000000000000550e-04
2.195000000000000000e+03	7.849999999999999990e-04
2.196900000000000091e+03	7.050000000000000060e-04
2.198800000000000182e+03	5.950000000000000427e-04
2.200800000000000182e+03	5.299999999999999807e-04
2.202699999999999818e+03	4.800000000000000664e-04
2.204599999999999909e+03	4.299999999999999894e-04
2.206599999999999909e+03	4.049999999999999781e-04
2.208500000000000000e+03	4.099999999999999912e-04
2.210400000000000091e+03	4.150000000000000043e-04
2.212300000000000182e+03	3.699999999999999947e-04
2.214300000000000182e+03	2.400000000000000061e-04
2.216199999999999818e+03	1.299999999999999886e-04
2.218099999999999909e+03	1.414999999999999971e-04
2.220099999999999909e+03	1.949999999999999965e-04
2.222000000000000000e+03	1.500000000000000140e-04
2.223900000000000091e+03	6.909999999999999910e-05
2.225800000000000182e+03	4.670000000000000350e-05
2.227800000000000182e+03	5.349999999999999938e-05
2.229699999999999818e+03	4.525000000000000213e-05
2.231599999999999909e+03	5.360000000000000181e-05
2.233599999999999909e+03	1.189999999999999923e-04
2.235500000000000000e+03	1.849999999999999973e-04
2.237400000000000091e+03	1.949999999999999965e-04
2.239300000000000182e+03	1.900000000000000105e-04
2.241300000000000182e+03	1.500000000000000140e-04
2.243199999999999818e+03	6.849999999999999806e-05
2.245099999999999909e+03	2.420000000000000208e-05
2.247099999999999909e+03	3.114999999999999822e-05
2.249000000000000000e+03	3.499999999999999693e-05
2.250900000000000091e+03	2.349999999999999862e-05
2.252800000000000182e+03	1.368999999999999937e-05
2.254800000000000182e+03	1.970000000000000112e-05
2.256699999999999818e+03	2.765000000000000124e-05
2.258599999999999909e+03	1.650000000000000127e-05
2.260599999999999909e+03	1.000000000000000590e-06
2.262500000000000000e+03	-5.300000000000000078e-06
2.264400000000000091e+03	6.999999999999999895e-06
2.266300000000000182e+03	3.499999999999999693e-05
2.268300000000000182e+03	7.199999999999998827e-05
2.270199999999999818e+03	6.299999999999999990e-05
2.272099999999999909e+03	3.499999999999999693e-05
2.274099999999999909e+03	6.012500000000000456e-05
2.276000000000000000e+03	1.475000000000000074e-04
2.277900000000000091e+03	2.150000000000000218e-04
2.279800000000000182e+03	2.349999999999999930e-04
2.281800000000000182e+03	2.599999999999999772e-04
2.283699999999999818e+03	2.900000000000000017e-04
2.285599999999999909e+03	2.950000000000000148e-04
2.287599999999999909e+03	2.750000000000000166e-04
2.289500000000000000e+03	2.649999999999999903e-04
2.291400000000000091e+03	2.449999999999999921e-04
2.293400000000000091e+03	1.969999999999999909e-04
2.295300000000000182e+03	1.444999999999999887e-04
2.297199999999999818e+03	1.090000000000000067e-04
2.299099999999999909e+03	8.150000000000000235e-05
2.301099999999999909e+03	7.500000000000000698e-05
2.303000000000000000e+03	9.400000000000000803e-05
2.304900000000000091e+03	1.479999999999999925e-04
2.306900000000000091e+03	1.930000000000000021e-04
2.308800000000000182e+03	2.195000000000000228e-04
2.310699999999999818e+03	2.700000000000000035e-04
2.312599999999999909e+03	3.649999999999999816e-04
2.314599999999999909e+03	4.499999999999999877e-04
2.316500000000000000e+03	5.349999999999999938e-04
2.318400000000000091e+03	6.549999999999999833e-04
2.320400000000000091e+03	8.700000000000001135e-04
2.322300000000000182e+03	1.080000000000000014e-03
2.324199999999999818e+03	1.190000000000000085e-03
2.326099999999999909e+03	1.020000000000000073e-03
2.328099999999999909e+03	6.999999999999999929e-04
2.330000000000000000e+03	5.400000000000000069e-04
2.331900000000000091e+03	5.150000000000000498e-04
2.333900000000000091e+03	5.100000000000000366e-04
2.335800000000000182e+03	4.799999999999999580e-04
2.337699999999999818e+03	4.499999999999999877e-04
2.339599999999999909e+03	4.400000000000000157e-04
2.341599999999999909e+03	4.449999999999999746e-04
2.343500000000000000e+03	4.449999999999999746e-04
2.345400000000000091e+03	4.400000000000000157e-04
2.347400000000000091e+03	4.449999999999999746e-04
2.349300000000000182e+03	4.299999999999999894e-04
2.351199999999999818e+03	3.999999999999999650e-04
2.353099999999999909e+03	3.500000000000000507e-04
2.355099999999999909e+03	2.999999999999999737e-04
2.357000000000000000e+03	2.699999999999999492e-04
2.358900000000000091e+03	2.500000000000000052e-04
2.360900000000000091e+03	2.049999999999999956e-04
2.362800000000000182e+03	1.289999999999999914e-04
2.364699999999999818e+03	6.849999999999999806e-05
2.366599999999999909e+03	4.635000000000000177e-05
2.368599999999999909e+03	4.300000000000000165e-05
2.370500000000000000e+03	2.689999999999999995e-05
2.372400000000000091e+03	1.084999999999999946e-05
2.374400000000000091e+03	1.000000000000000082e-05
2.376300000000000182e+03	1.837499999999999941e-05
2.378199999999999818e+03	1.960000000000000208e-05
2.380099999999999909e+03	4.250000000000000305e-05
2.382099999999999909e+03	4.399999999999999886e-05
2.384000000000000000e+03	1.450000000000000009e-05
2.385900000000000091e+03	-9.900000000000000081e-06
2.387900000000000091e+03	-1.699999999999999987e-05
2.389800000000000182e+03	-2.169999999999999891e-05
2.391699999999999818e+03	-3.699999999999999811e-05
2.393599999999999909e+03	-4.800000000000000122e-05
2.395599999999999909e+03	-4.149999999999999907e-05
2.397500000000000000e+03	-4.399999999999999886e-05
2.399400000000000091e+03	-6.750000000000000086e-05
2.401400000000000091e+03	-8.600000000000000331e-05
2.403300000000000182e+03	-1.015000000000000006e-04
2.405199999999999818e+03	-1.050000000000000044e-04
2.407199999999999818e+03	-6.349999999999999850e-05
2.409099999999999909e+03	9.999999999999999124e-06
2.411000000000000000e+03	5.149999999999999820e-05
2.412900000000000091e+03	5.499999999999999518e-05
2.414900000000000091e+03	5.949999999999999614e-05
2.416800000000000182e+03	8.150000000000000235e-05
2.418699999999999818e+03	9.100000000000000287e-05
2.420699999999999818e+03	7.050000000000000602e-05
2.422599999999999909e+03	5.250000000000000218e-05
2.424500000000000000e+03	7.600000000000000418e-05
2.426400000000000091e+03	1.129999999999999955e-04
2.428400000000000091e+03	1.150000000000000035e-04
2.430300000000000182e+03	9.850000000000000899e-05
2.432199999999999818e+03	1.250000000000000026e-04
2.434199999999999818e+03	1.250000000000000026e-04
2.436099999999999909e+03	1.250000000000000026e-04
2.438000000000000000e+03	1.150000000000000035e-04
2.439900000000000091e+03	1.100000000000000039e-04
2.441900000000000091e+03	8.199999999999998740e-05
2.443800000000000182e+03	3.300000000000000253e-05
2.445699999999999818e+03	0.000000000000000000e+00
2.447699999999999818e+03	-8.600000000000000670e-06
2.449599999999999909e+03	-1.480000000000000060e-05
2.451500000000000000e+03	-3.399999999999999973e-05
2.453400000000000091e+03	-4.449999999999999746e-05
2.455400000000000091e+03	-4.650000000000000541e-05
2.457300000000000182e+03	-4.550000000000000144e-05
2.459199999999999818e+03	-5.949999999999999614e-05
2.461199999999999818e+03	-8.299999999999999815e-05
2.463099999999999909e+03	-9.850000000000000899e-05
2.465000000000000000e+03	-9.950000000000000619e-05
2.466900000000000091e+03	-9.200000000000000007e-05
2.468900000000000091e+03	-8.850000000000000987e-05
2.470800000000000182e+03	-9.699999999999999963e-05
2.472699999999999818e+03	-1.109999999999999876e-04
2.474699999999999818e+03	-9.399999999999999448e-05
2.476599999999999909e+03	-8.299999999999999815e-05
2.478500000000000000e+03	-8.499999999999999255e-05
2.480400000000000091e+03	-6.600000000000000506e-05
2.482400000000000091e+03	-1.749999999999999847e-05
2.484300000000000182e+03	1.249999999999999890e-05
2.486199999999999818e+03	2.550000000000000319e-05
2.488199999999999818e+03	5.500000000000000196e-05
2.490099999999999909e+03	6.022500000000000021e-05
2.492000000000000000e+03	6.904999999999999788e-05
2.493900000000000091e+03	6.135000000000000045e-05
2.495900000000000091e+03	2.300000000000000341e-05
2.497800000000000182e+03	-8.999999999999998534e-06
2.499699999999999818e+03	-2.600000000000000179e-05
2.501699999999999818e+03	-5.299999999999999400e-05
2.503599999999999909e+03	-7.499999999999999343e-05
2.505500000000000000e+03	-7.250000000000000043e-05
2.507400000000000091e+03	-4.059999999999999753e-05
2.509400000000000091e+03	-2.034999999999999998e-05
2.511300000000000182e+03	-3.649999999999999951e-05
2.513199999999999818e+03	-6.050000000000000012e-05
2.515199999999999818e+03	-3.850000000000000069e-05
2.517099999999999909e+03	1.949999999999999965e-05
2.519000000000000000e+03	5.044999999999999978e-05
2.521000000000000000e+03	4.499999999999999606e-05
2.522900000000000091e+03	5.000000000000000917e-05
2.524800000000000182e+03	9.799999999999999684e-05
2.526699999999999818e+03	1.724999999999999917e-04
2.528699999999999818e+03	1.959999999999999937e-04
2.530599999999999909e+03	1.620000000000000075e-04
2.532500000000000000e+03	1.485000000000000046e-04
2.534500000000000000e+03	1.799999999999999842e-04
2.536400000000000091e+03	2.059999999999999928e-04
2.538300000000000182e+03	1.954999999999999815e-04
2.540199999999999818e+03	1.910000000000000077e-04
2.542199999999999818e+03	2.244999999999999817e-04
2.544099999999999909e+03	2.750000000000000166e-04
2.546000000000000000e+03	3.200000000000000262e-04
2.548000000000000000e+03	3.400000000000000244e-04
2.549900000000000091e+03	3.382000000000000349e-04
2.551800000000000182e+03	3.286000000000000184e-04
2.553699999999999818e+03	3.537500000000000063e-04
2.555699999999999818e+03	3.950000000000000061e-04
2.557599999999999909e+03	4.260000000000000006e-04
2.559500000000000000e+03	4.425000000000000222e-04
2.561500000000000000e+03	4.674999999999999794e-04
2.563400000000000091e+03	4.849999999999999711e-04
2.565300000000000182e+03	4.899999999999999842e-04
2.567199999999999818e+03	4.799999999999999580e-04
2.569199999999999818e+03	4.850000000000000253e-04
2.571099999999999909e+03	4.849999999999999711e-04
2.573000000000000000e+03	4.799999999999999580e-04
2.575000000000000000e+03	4.749999999999999448e-04
2.576900000000000091e+03	4.600000000000000139e-04
2.578800000000000182e+03	4.399999999999999615e-04
2.580699999999999818e+03	4.299999999999999894e-04
2.582699999999999818e+03	4.399999999999999615e-04
2.584599999999999909e+03	4.499999999999999877e-04
2.586500000000000000e+03	4.650000000000000270e-04
2.588500000000000000e+03	4.899999999999999842e-04
2.590400000000000091e+03	5.000000000000000104e-04
2.592300000000000182e+03	5.050000000000000235e-04
2.594199999999999818e+03	5.050000000000000235e-04
2.596199999999999818e+03	5.200000000000000629e-04
2.598099999999999909e+03	5.549999999999999378e-04
2.600000000000000000e+03	6.149999999999999868e-04
2.602000000000000000e+03	6.850000000000000620e-04
2.603900000000000091e+03	7.500000000000000156e-04
2.605800000000000182e+03	7.950000000000000252e-04
2.607699999999999818e+03	8.550000000000000742e-04
2.609699999999999818e+03	9.950000000000000077e-04
2.611599999999999909e+03	1.090000000000000040e-03
2.613500000000000000e+03	1.175000000000000046e-03
2.615500000000000000e+03	1.250000000000000026e-03
2.617400000000000091e+03	1.350000000000000071e-03
2.619300000000000182e+03	1.449999999999999900e-03
2.621199999999999818e+03	1.549999999999999946e-03
2.623199999999999818e+03	1.649999999999999991e-03
2.625099999999999909e+03	1.749999999999999820e-03
2.627000000000000000e+03	1.850000000000000082e-03
2.629000000000000000e+03	1.949999999999999910e-03
2.630900000000000091e+03	2.049999999999999739e-03
2.632800000000000182e+03	2.150000000000000001e-03
2.634800000000000182e+03	2.200000000000000133e-03
2.636699999999999818e+03	2.249999999999999830e-03
2.638599999999999909e+03	2.249999999999999830e-03
2.640500000000000000e+03	2.249999999999999830e-03
2.642500000000000000e+03	2.299999999999999961e-03
2.644400000000000091e+03	2.350000000000000092e-03
2.646300000000000182e+03	2.350000000000000092e-03
2.648300000000000182e+03	2.350000000000000092e-03
2.650199999999999818e+03	2.350000000000000092e-03
2.652099999999999909e+03	2.400000000000000223e-03
2.654000000000000000e+03	2.400000000000000223e-03
2.656000000000000000e+03	2.350000000000000092e-03
2.657900000000000091e+03	2.350000000000000092e-03
2.659800000000000182e+03	2.299999999999999961e-03
2.661800000000000182e+03	2.250000000000000264e-03
2.663699999999999818e+03	2.200000000000000133e-03
2.665599999999999909e+03	2.099999999999999870e-03
2.667500000000000000e+03	2.000000000000000042e-03
2.669500000000000000e+03	1.949999999999999910e-03
2.671400000000000091e+03	1.899999999999999779e-03
2.673300000000000182e+03	1.799999999999999951e-03
2.675300000000000182e+03	1.700000000000000122e-03
2.677199999999999818e+03	1.599999999999999860e-03
2.679099999999999909e+03	1.500000000000000031e-03
2.681000000000000000e+03	1.415000000000000025e-03
2.683000000000000000e+03	1.309999999999999967e-03
2.684900000000000091e+03	1.149999999999999981e-03
2.686800000000000182e+03	1.040000000000000126e-03
2.688800000000000182e+03	8.849999999999999360e-04
2.690699999999999818e+03	7.250000000000000585e-04
2.692599999999999909e+03	6.000000000000000559e-04
2.694500000000000000e+03	4.749999999999999990e-04
2.696500000000000000e+03	3.700000000000000489e-04
2.698400000000000091e+03	2.640000000000000202e-04
2.700300000000000182e+03	1.749999999999999982e-04
2.702300000000000182e+03	1.199999999999999895e-04
2.704199999999999818e+03	7.900000000000000934e-05
2.706099999999999909e+03	4.350000000000000026e-05
2.708000000000000000e+03	2.050000000000000363e-05
2.710000000000000000e+03	8.499999999999999933e-06
2.711900000000000091e+03	0.000000000000000000e+00
2.713800000000000182e+03	-2.099999999999999884e-05
2.715800000000000182e+03	-3.344999999999999992e-05
2.717699999999999818e+03	-4.745000000000000140e-05
2.719599999999999909e+03	-7.499999999999999343e-05
2.721500000000000000e+03	-9.850000000000000899e-05
2.723500000000000000e+03	-9.754999999999999945e-05
2.725400000000000091e+03	-7.300000000000001258e-05
2.727300000000000182e+03	-2.000000000000000502e-05
2.729300000000000182e+03	3.500000000000001049e-05
2.731199999999999818e+03	7.999999999999999299e-05
2.733099999999999909e+03	9.499999999999997813e-05
2.735000000000000000e+03	8.500000000000000611e-05
2.737000000000000000e+03	6.999999999999999387e-05
2.738900000000000091e+03	4.999999999999999562e-05
2.740800000000000182e+03	4.999999999999986009e-06
2.742800000000000182e+03	-4.000000000000001005e-05
2.744699999999999818e+03	-7.000000000000000742e-05
2.746599999999999909e+03	-1.100000000000000175e-04
2.748500000000000000e+03	-1.505000000000000261e-04
2.750500000000000000e+03	-1.770000000000000197e-04
2.752400000000000091e+03	-1.867499999999999857e-04
2.754300000000000182e+03	-1.814999999999999936e-04
2.756300000000000182e+03	-1.582499999999999977e-04
2.758199999999999818e+03	-1.229999999999999811e-04
2.760099999999999909e+03	-7.000000000000000742e-05
2.762099999999999909e+03	1.499999999999999191e-05
2.764000000000000000e+03	1.099999999999999904e-04
2.765900000000000091e+03	2.249999999999999938e-04
2.767800000000000182e+03	3.649999999999999816e-04
2.769800000000000182e+03	5.599999999999999509e-04
2.771699999999999818e+03	7.550000000000000287e-04
2.773599999999999909e+03	9.799999999999999684e-04
2.775599999999999909e+03	1.219999999999999947e-03
2.777500000000000000e+03	1.539999999999999919e-03
2.779400000000000091e+03	1.850000000000000082e-03
2.781300000000000182e+03	2.199999999999999699e-03
2.783300000000000182e+03	2.599999999999999881e-03
2.785199999999999818e+03	3.000000000000000062e-03
2.787099999999999909e+03	3.449999999999999942e-03
2.789099999999999909e+03	3.899999999999999821e-03
2.791000000000000000e+03	4.449999999999999963e-03
2.792900000000000091e+03	4.949999999999999539e-03
2.794800000000000182e+03	5.549999999999999378e-03
2.796800000000000182e+03	6.200000000000000649e-03
2.798699999999999818e+03	6.899999999999999883e-03
2.800599999999999909e+03	7.600000000000000852e-03
2.802599999999999909e+03	8.400000000000001216e-03
2.804500000000000000e+03	9.450000000000000067e-03
2.806400000000000091e+03	1.034999999999999983e-02
2.808300000000000182e+03	1.124999999999999958e-02
2.810300000000000182e+03	1.200000000000000025e-02
2.812199999999999818e+03	1.349999999999999985e-02
2.814099999999999909e+03	1.499999999999999944e-02
2.816099999999999909e+03	1.600000000000000033e-02
2.818000000000000000e+03	1.750000000000000167e-02
2.819900000000000091e+03	1.949999999999999997e-02
2.821800000000000182e+03	2.149999999999999828e-02
2.823800000000000182e+03	2.400000000000000050e-02
2.825699999999999818e+03	2.649999999999999925e-02
2.827599999999999909e+03	2.999999999999999889e-02
2.829599999999999909e+03	3.450000000000000289e-02
2.831500000000000000e+03	4.000000000000000083e-02
2.833400000000000091e+03	4.750000000000000056e-02
2.835300000000000182e+03	5.800000000000000294e-02
2.837300000000000182e+03	7.200000000000000844e-02
2.839199999999999818e+03	9.500000000000000111e-02
2.841099999999999909e+03	1.250000000000000000e-01
2.843099999999999909e+03	1.649999999999999800e-01
2.845000000000000000e+03	2.200000000000000011e-01
2.846900000000000091e+03	2.650000000000000133e-01
2.848800000000000182e+03	2.900000000000000355e-01
2.850800000000000182e+03	2.750000000000000222e-01
2.852699999999999818e+03	2.349999999999999867e-01
2.854599999999999909e+03	1.849999999999999978e-01
2.856599999999999909e+03	1.450000000000000178e-01
2.858500000000000000e+03	1.199999999999999956e-01
2.860400000000000091e+03	1.000000000000000056e-01
2.862300000000000182e+03	8.199999999999998956e-02
2.864300000000000182e+03	7.100000000000000755e-02
2.866199999999999818e+03	6.450000000000000178e-02
2.868099999999999909e+03	5.999999999999999778e-02
2.870099999999999909e+03	5.849999999999999645e-02
2.872000000000000000e+03	5.849999999999999645e-02
2.873900000000000091e+03	5.899999999999999689e-02
2.875900000000000091e+03	6.049999999999999822e-02
2.877800000000000182e+03	6.350000000000000089e-02
2.879699999999999818e+03	6.750000000000000444e-02
2.881599999999999909e+03	7.199999999999999456e-02
2.883599999999999909e+03	7.749999999999999944e-02
2.885500000000000000e+03	8.399999999999999134e-02
2.887400000000000091e+03	9.149999999999999800e-02
2.889400000000000091e+03	9.800000000000000377e-02
2.891300000000000182e+03	1.050000000000000100e-01
2.893199999999999818e+03	1.149999999999999911e-01
2.895099999999999909e+03	1.250000000000000000e-01
2.897099999999999909e+03	1.350000000000000089e-01
2.899000000000000000e+03	1.450000000000000178e-01
2.900900000000000091e+03	1.549999999999999989e-01
2.902900000000000091e+03	1.699999999999999845e-01
2.904800000000000182e+03	1.849999999999999978e-01
2.906699999999999818e+03	2.050000000000000155e-01
2.908599999999999909e+03	2.349999999999999867e-01
2.910599999999999909e+03	2.750000000000000222e-01
2.912500000000000000e+03	3.200000000000000067e-01
2.914400000000000091e+03	3.599999999999999867e-01
2.916400000000000091e+03	3.699999999999999956e-01
2.918300000000000182e+03	3.599999999999999867e-01
2.920199999999999818e+03	3.200000000000000067e-01
2.922099999999999909e+03	2.750000000000000222e-01
2.924099999999999909e+03	2.399999999999999911e-01
2.926000000000000000e+03	2.100000000000000200e-01
2.927900000000000091e+03	1.799999999999999933e-01
2.929900000000000091e+03	1.600000000000000033e-01
2.931800000000000182e+03	1.400000000000000133e-01
2.933699999999999818e+03	1.250000000000000000e-01
2.935599999999999909e+03	1.069999999999999979e-01
2.937599999999999909e+03	9.550000000000000155e-02
2.939500000000000000e+03	8.200000000000000344e-02
2.941400000000000091e+03	7.150000000000000799e-02
2.943400000000000091e+03	6.199999999999999956e-02
2.945300000000000182e+03	5.400000000000000633e-02
2.947199999999999818e+03	4.800000000000000100e-02
2.949099999999999909e+03	4.299999999999999656e-02
2.951099999999999909e+03	4.000000000000000083e-02
2.953000000000000000e+03	3.700000000000000511e-02
2.954900000000000091e+03	3.450000000000000289e-02
2.956900000000000091e+03	3.250000000000000111e-02
2.958800000000000182e+03	3.049999999999999933e-02
2.960699999999999818e+03	2.850000000000000103e-02
2.962599999999999909e+03	2.599999999999999881e-02
2.964599999999999909e+03	2.400000000000000050e-02
2.966500000000000000e+03	2.199999999999999872e-02
2.968400000000000091e+03	1.949999999999999997e-02
2.970400000000000091e+03	1.745000000000000023e-02
2.972300000000000182e+03	1.554999999999999959e-02
2.974199999999999818e+03	1.370000000000000037e-02
2.976099999999999909e+03	1.184999999999999942e-02
2.978099999999999909e+03	1.004999999999999991e-02
2.980000000000000000e+03	8.799999999999998795e-03
2.981900000000000091e+03	7.599999999999999985e-03
2.983900000000000091e+03	6.550000000000000266e-03
2.985800000000000182e+03	5.499999999999999681e-03
2.987699999999999818e+03	4.599999999999999922e-03
2.989699999999999818e+03	3.850000000000000124e-03
2.991599999999999909e+03	3.200000000000000153e-03
2.993500000000000000e+03	2.550000000000000183e-03
2.995400000000000091e+03	2.049999999999999739e-03
2.997400000000000091e+03	1.649999999999999991e-03
2.999300000000000182e+03	1.350000000000000071e-03
3.001199999999999818e+03	1.050000000000000152e-03
3.003199999999999818e+03	8.549999999999999658e-04
3.005099999999999909e+03	6.949999999999999798e-04
3.007000000000000000e+03	5.699999999999999772e-04
3.008900000000000091e+03	4.899999999999999842e-04
3.010900000000000091e+03	4.450000000000000288e-04
3.012800000000000182e+03	4.200000000000000174e-04
3.014699999999999818e+03	4.045000000000000201e-04
3.016699999999999818e+03	4.164999999999999866e-04
3.018599999999999909e+03	4.409999999999999858e-04
3.020500000000000000e+03	4.465000000000000110e-04
3.022400000000000091e+03	4.514999999999999699e-04
3.024400000000000091e+03	4.733499999999999860e-04
3.026300000000000182e+03	4.766999999999999862e-04
3.028199999999999818e+03	4.735000000000000168e-04
3.030199999999999818e+03	4.694999999999999738e-04
3.032099999999999909e+03	4.724999999999999925e-04
3.034000000000000000e+03	4.772500000000000266e-04
3.035900000000000091e+03	4.637000000000000496e-04
3.037900000000000091e+03	4.254999999999999885e-04
3.039800000000000182e+03	3.834999999999999976e-04
3.041699999999999818e+03	3.764999999999999901e-04
3.043699999999999818e+03	3.738500000000000070e-04
3.045599999999999909e+03	3.328000000000000120e-04
3.047500000000000000e+03	2.849999999999999886e-04
3.049400000000000091e+03	2.627999999999999911e-04
3.051400000000000091e+03	2.909999999999999718e-04
3.053300000000000182e+03	3.099999999999999999e-04
3.055199999999999818e+03	2.999999999999999737e-04
3.057199999999999818e+03	3.000000000000000279e-04
3.059099999999999909e+03	3.299999999999999982e-04
3.061000000000000000e+03	3.699999999999999947e-04
3.062900000000000091e+03	4.150000000000000043e-04
3.064900000000000091e+03	4.749999999999999990e-04
3.066800000000000182e+03	5.249999999999999676e-04
3.068699999999999818e+03	5.699999999999999772e-04
3.070699999999999818e+03	6.299999999999999177e-04
3.072599999999999909e+03	6.950000000000000882e-04
3.074500000000000000e+03	7.349999999999999763e-04
3.076400000000000091e+03	7.600000000000000418e-04
3.078400000000000091e+03	7.750000000000000812e-04
3.080300000000000182e+03	7.950000000000000252e-04
3.082199999999999818e+03	8.049999999999999430e-04
3.084199999999999818e+03	8.000000000000000383e-04
3.086099999999999909e+03	7.849999999999999990e-04
3.088000000000000000e+03	7.550000000000000287e-04
3.089900000000000091e+03	7.149999999999999238e-04
3.091900000000000091e+03	6.800000000000000488e-04
3.093800000000000182e+03	6.499999999999999702e-04
3.095699999999999818e+03	5.900000000000000296e-04
3.097699999999999818e+03	4.899999999999999842e-04
3.099599999999999909e+03	4.049999999999999781e-04
3.101500000000000000e+03	3.649999999999999816e-04
3.103500000000000000e+03	3.299999999999999982e-04
3.105400000000000091e+03	2.700000000000000035e-04
3.107300000000000182e+03	1.799999999999999842e-04
3.109199999999999818e+03	1.000000000000000048e-04
3.111199999999999818e+03	5.900000000000001109e-05
3.113099999999999909e+03	3.549999999999999553e-05
3.115000000000000000e+03	0.000000000000000000e+00
3.117000000000000000e+03	-5.049999999999999422e-05
3.118900000000000091e+03	-9.500000000000000523e-05
3.120800000000000182e+03	-1.295000000000000036e-04
3.122699999999999818e+03	-1.569999999999999944e-04
3.124699999999999818e+03	-1.800000000000000113e-04
3.126599999999999909e+03	-1.900000000000000105e-04
3.128500000000000000e+03	-1.849999999999999973e-04
3.130500000000000000e+03	-1.649999999999999991e-04
3.132400000000000091e+03	-1.550000000000000000e-04
3.134300000000000182e+03	-1.450000000000000009e-04
3.136199999999999818e+03	-1.349999999999999746e-04
3.138199999999999818e+03	-1.500000000000000140e-04
3.140099999999999909e+03	-1.750000000000000253e-04
3.142000000000000000e+03	-1.750000000000000253e-04
3.144000000000000000e+03	-1.550000000000000000e-04
3.145900000000000091e+03	-1.349999999999999746e-04
3.147800000000000182e+03	-1.199999999999999895e-04
3.149699999999999818e+03	-1.000000000000000048e-04
3.151699999999999818e+03	-7.850000000000001074e-05
3.153599999999999909e+03	-7.150000000000000322e-05
3.155500000000000000e+03	-7.449999999999999483e-05
3.157500000000000000e+03	-5.250000000000000218e-05
3.159400000000000091e+03	0.000000000000000000e+00
3.161300000000000182e+03	3.349999999999999690e-06
3.163199999999999818e+03	-2.084999999999999858e-05
3.165199999999999818e+03	-5.599999999999999916e-05
3.167099999999999909e+03	-9.150000000000000147e-05
3.169000000000000000e+03	-1.184999999999999937e-04
3.171000000000000000e+03	-1.400000000000000148e-04
3.172900000000000091e+03	-1.450000000000000009e-04
3.174800000000000182e+03	-1.345000000000000167e-04
3.176699999999999818e+03	-1.069999999999999988e-04
3.178699999999999818e+03	-9.449999999999999308e-05
3.180599999999999909e+03	-1.100000000000000039e-04
3.182500000000000000e+03	-1.289999999999999914e-04
3.184500000000000000e+03	-1.495000000000000018e-04
3.186400000000000091e+03	-1.500000000000000140e-04
3.188300000000000182e+03	-1.435000000000000186e-04
3.190199999999999818e+03	-1.404999999999999999e-04
3.192199999999999818e+03	-1.369999999999999961e-04
3.194099999999999909e+03	-1.259999999999999998e-04
3.196000000000000000e+03	-1.160000000000000007e-04
3.198000000000000000e+03	-1.094999999999999918e-04
3.199900000000000091e+03	-1.189999999999999923e-04
3.201800000000000182e+03	-1.350000000000000017e-04
3.203699999999999818e+03	-1.310000000000000129e-04
3.205699999999999818e+03	-1.019999999999999856e-04
3.207599999999999909e+03	-6.849999999999999806e-05
3.209500000000000000e+03	-5.800000000000000034e-05
3.211500000000000000e+03	-5.550000000000000056e-05
3.213400000000000091e+03	-3.699999999999999811e-05
3.215300000000000182e+03	0.000000000000000000e+00
3.217199999999999818e+03	-1.334999999999999924e-05
3.219199999999999818e+03	-4.550000000000000144e-05
3.221099999999999909e+03	-8.050000000000000515e-05
3.223000000000000000e+03	-9.649999999999998748e-05
3.225000000000000000e+03	-1.034999999999999950e-04
3.226900000000000091e+03	-1.214999999999999988e-04
3.228800000000000182e+03	-1.299999999999999886e-04
3.230800000000000182e+03	-1.350000000000000017e-04
3.232699999999999818e+03	-1.649999999999999991e-04
3.234599999999999909e+03	-2.049999999999999956e-04
3.236500000000000000e+03	-2.200000000000000078e-04
3.238500000000000000e+03	-2.100000000000000087e-04
3.240400000000000091e+03	-1.849999999999999973e-04
3.242300000000000182e+03	-1.649999999999999991e-04
3.244300000000000182e+03	-1.600000000000000131e-04
3.246199999999999818e+03	-1.799999999999999842e-04
3.248099999999999909e+03	-2.100000000000000087e-04
3.250000000000000000e+03	-2.399999999999999790e-04
3.252000000000000000e+03	-2.449999999999999921e-04
3.253900000000000091e+03	-2.100000000000000087e-04
3.255800000000000182e+03	-1.599999999999999860e-04
3.257800000000000182e+03	-1.174999999999999965e-04
3.259699999999999818e+03	-9.850000000000000899e-05
3.261599999999999909e+03	-1.049999999999999908e-04
3.263500000000000000e+03	-1.049999999999999908e-04
3.265500000000000000e+03	-8.100000000000000375e-05
3.267400000000000091e+03	-4.700000000000000401e-05
3.269300000000000182e+03	-2.900000000000000017e-05
3.271300000000000182e+03	0.000000000000000000e+00
3.273199999999999818e+03	-1.500000000000000038e-06
3.275099999999999909e+03	-2.499999999999999781e-06
3.277000000000000000e+03	-4.589999999999999761e-05
3.279000000000000000e+03	-1.124999999999999969e-04
3.280900000000000091e+03	-1.569999999999999944e-04
3.282800000000000182e+03	-1.785000000000000020e-04
3.284800000000000182e+03	-2.049999999999999956e-04
3.286699999999999818e+03	-2.400000000000000061e-04
3.288599999999999909e+03	-2.600000000000000314e-04
3.290500000000000000e+03	-2.550000000000000183e-04
3.292500000000000000e+03	-2.300000000000000070e-04
3.294400000000000091e+03	-2.094999999999999966e-04
3.296300000000000182e+03	-2.250000000000000209e-04
3.298300000000000182e+03	-2.399999999999999790e-04
3.300199999999999818e+03	-2.300000000000000070e-04
3.302099999999999909e+03	-2.250000000000000209e-04
3.304000000000000000e+03	-2.300000000000000070e-04
3.306000000000000000e+03	-2.349999999999999930e-04
3.307900000000000091e+03	-2.249999999999999938e-04
3.309800000000000182e+03	-2.049999999999999956e-04
3.311800000000000182e+03	-2.030000000000000012e-04
3.313699999999999818e+03	-2.024999999999999890e-04
3.315599999999999909e+03	-1.765000000000000076e-04
3.317500000000000000e+03	-1.365000000000000111e-04
3.319500000000000000e+03	-7.855000000000001196e-05
3.321400000000000091e+03	-2.250000000000000142e-05
3.323300000000000182e+03	-4.500000000000000961e-06
3.325300000000000182e+03	6.499999999999998753e-06
3.327199999999999818e+03	4.149999999999999907e-05
3.329099999999999909e+03	9.249999999999999867e-05
3.331000000000000000e+03	1.450000000000000009e-04
3.333000000000000000e+03	1.700000000000000122e-04
3.334900000000000091e+03	1.700000000000000122e-04
3.336800000000000182e+03	1.749999999999999982e-04
3.338800000000000182e+03	1.900000000000000105e-04
3.340699999999999818e+03	2.100000000000000087e-04
3.342599999999999909e+03	2.449999999999999921e-04
3.344599999999999909e+03	2.799999999999999755e-04
3.346500000000000000e+03	3.000000000000000279e-04
3.348400000000000091e+03	3.000000000000000279e-04
3.350300000000000182e+03	3.099999999999999999e-04
3.352300000000000182e+03	3.350000000000000113e-04
3.354199999999999818e+03	3.550000000000000096e-04
3.356099999999999909e+03	3.649999999999999816e-04
3.358099999999999909e+03	3.899999999999999929e-04
3.360000000000000000e+03	4.350000000000000026e-04
3.361900000000000091e+03	4.600000000000000139e-04
3.363800000000000182e+03	4.650000000000000270e-04
3.365800000000000182e+03	4.650000000000000270e-04
3.367699999999999818e+03	4.750000000000000533e-04
3.369599999999999909e+03	4.800000000000000122e-04
3.371599999999999909e+03	4.749999999999999990e-04
3.373500000000000000e+03	4.550000000000000008e-04
3.375400000000000091e+03	4.449999999999999746e-04
3.377300000000000182e+03	4.399999999999999615e-04
3.379300000000000182e+03	4.350000000000000026e-04
3.381199999999999818e+03	4.200000000000000174e-04
3.383099999999999909e+03	4.099999999999999912e-04
3.385099999999999909e+03	3.499999999999999964e-04
3.387000000000000000e+03	2.799999999999999755e-04
3.388900000000000091e+03	2.249999999999999938e-04
3.390800000000000182e+03	1.800000000000000113e-04
3.392800000000000182e+03	1.235000000000000204e-04
3.394699999999999818e+03	6.499999999999999431e-05
3.396599999999999909e+03	9.999999999999999124e-06
3.398599999999999909e+03	-2.099999999999999884e-05
3.400500000000000000e+03	-4.300000000000000165e-05
3.402400000000000091e+03	-7.549999999999999203e-05
3.404300000000000182e+03	-1.084999999999999946e-04
3.406300000000000182e+03	-1.240000000000000054e-04
3.408199999999999818e+03	-1.240000000000000054e-04
3.410099999999999909e+03	-1.025000000000000113e-04
3.412099999999999909e+03	-7.635000000000001269e-05
3.414000000000000000e+03	-7.850000000000001074e-05
3.415900000000000091e+03	-6.850000000000001162e-05
3.417800000000000182e+03	-3.249999999999999715e-05
3.419800000000000182e+03	2.250000000000000481e-05
3.421699999999999818e+03	6.449999999999999570e-05
3.423599999999999909e+03	8.800000000000001126e-05
3.425599999999999909e+03	9.200000000000001362e-05
3.427500000000000000e+03	9.249999999999999867e-05
3.429400000000000091e+03	1.220000000000000110e-04
3.431300000000000182e+03	1.399999999999999877e-04
3.433300000000000182e+03	1.250000000000000026e-04
3.435199999999999818e+03	1.084999999999999946e-04
3.437099999999999909e+03	1.369999999999999961e-04
3.439099999999999909e+03	1.600000000000000131e-04
3.441000000000000000e+03	1.435000000000000186e-04
3.442900000000000091e+03	1.220000000000000110e-04
3.444800000000000182e+03	1.230000000000000082e-04
3.446800000000000182e+03	1.310000000000000129e-04
3.448699999999999818e+03	1.074999999999999838e-04
3.450599999999999909e+03	7.250000000000000043e-05
3.452599999999999909e+03	5.449999999999999658e-05
3.454500000000000000e+03	3.550000000000000231e-05
3.456400000000000091e+03	1.400000000000000148e-05
3.458400000000000091e+03	7.500000000000002731e-06
3.460300000000000182e+03	6.000000000000000152e-06
3.462199999999999818e+03	-4.500000000000000961e-06
3.464099999999999909e+03	-2.300000000000000002e-05
3.466099999999999909e+03	-3.545000000000000110e-05
3.468000000000000000e+03	-2.799999999999999958e-05
3.469900000000000091e+03	-1.029999999999999964e-05
3.471900000000000091e+03	-1.375000000000000049e-05
3.473800000000000182e+03	-4.849999999999999982e-05
3.475699999999999818e+03	-8.150000000000000235e-05
3.477599999999999909e+03	-9.899999999999999404e-05
3.479599999999999909e+03	-1.200000000000000030e-04
3.481500000000000000e+03	-1.200000000000000030e-04
3.483400000000000091e+03	-9.349999999999999587e-05
3.485400000000000091e+03	-5.999999999999999474e-05
3.487300000000000182e+03	-4.449999999999999746e-05
3.489199999999999818e+03	-4.649999999999999864e-05
3.491099999999999909e+03	-4.649999999999999864e-05
3.493099999999999909e+03	-2.749999999999999759e-05
3.495000000000000000e+03	0.000000000000000000e+00
3.496900000000000091e+03	-2.099999999999999884e-05
3.498900000000000091e+03	-4.350000000000000026e-05
3.500800000000000182e+03	-4.350000000000000026e-05
3.502699999999999818e+03	-4.549999999999999466e-05
3.504599999999999909e+03	-7.950000000000000794e-05
3.506599999999999909e+03	-1.124999999999999969e-04
3.508500000000000000e+03	-1.054999999999999894e-04
3.510400000000000091e+03	-8.649999999999998836e-05
3.512400000000000091e+03	-6.440000000000000683e-05
3.514300000000000182e+03	-5.845000000000000450e-05
3.516199999999999818e+03	-6.799999999999999946e-05
3.518099999999999909e+03	-7.299999999999999903e-05
3.520099999999999909e+03	-5.029999999999999614e-05
3.522000000000000000e+03	-3.564999999999999918e-05
3.523900000000000091e+03	-2.900000000000000356e-05
3.525900000000000091e+03	-6.499999999999998753e-06
3.527800000000000182e+03	1.649999999999999788e-05
3.529699999999999818e+03	1.750000000000000186e-05
3.531599999999999909e+03	4.999999999999986009e-07
3.533599999999999909e+03	-4.000000000000002360e-06
3.535500000000000000e+03	1.749999999999999847e-05
3.537400000000000091e+03	4.229999999999999819e-05
3.539400000000000091e+03	5.114999999999999647e-05
3.541300000000000182e+03	4.360000000000000269e-05
3.543199999999999818e+03	3.199999999999999855e-05
3.545099999999999909e+03	1.650000000000000127e-05
3.547099999999999909e+03	-1.179999999999999883e-05
3.549000000000000000e+03	-2.800000000000000297e-05
3.550900000000000091e+03	0.000000000000000000e+00
3.552900000000000091e+03	-9.999999999999997430e-07
3.554800000000000182e+03	-2.150000000000000083e-05
3.556699999999999818e+03	-8.999999999999999212e-05
3.558599999999999909e+03	-1.599999999999999860e-04
3.560599999999999909e+03	-2.150000000000000218e-04
3.562500000000000000e+03	-2.350000000000000201e-04
3.564400000000000091e+03	-2.249999999999999938e-04
3.566400000000000091e+03	-2.000000000000000096e-04
3.568300000000000182e+03	-2.049999999999999956e-04
3.570199999999999818e+03	-2.550000000000000183e-04
3.572199999999999818e+03	-3.049999999999999868e-04
3.574099999999999909e+03	-3.299999999999999982e-04
3.576000000000000000e+03	-3.450000000000000375e-04
3.577900000000000091e+03	-3.400000000000000244e-04
3.579900000000000091e+03	-3.299999999999999982e-04
3.581800000000000182e+03	-3.299999999999999982e-04
3.583699999999999818e+03	-3.450000000000000375e-04
3.585699999999999818e+03	-3.350000000000000113e-04
3.587599999999999909e+03	-3.099999999999999999e-04
3.589500000000000000e+03	-3.050000000000000410e-04
3.591400000000000091e+03	-3.099999999999999999e-04
3.593400000000000091e+03	-3.050000000000000410e-04
3.595300000000000182e+03	-2.849999999999999886e-04
3.597199999999999818e+03	-2.249999999999999938e-04
3.599199999999999818e+03	-1.550000000000000000e-04
3.601099999999999909e+03	-1.129999999999999955e-04
3.603000000000000000e+03	-8.500000000000000611e-05
3.604900000000000091e+03	-3.850000000000000069e-05
3.606900000000000091e+03	0.000000000000000000e+00
3.608800000000000182e+03	-1.999999999999999825e-05
3.610699999999999818e+03	-6.799999999999999946e-05
3.612699999999999818e+03	-1.050000000000000044e-04
3.614599999999999909e+03	-1.299999999999999886e-04
3.616500000000000000e+03	-1.450000000000000009e-04
3.618400000000000091e+03	-1.550000000000000000e-04
3.620400000000000091e+03	-1.750000000000000253e-04
3.622300000000000182e+03	-2.249999999999999938e-04
3.624199999999999818e+03	-2.699999999999999492e-04
3.626199999999999818e+03	-2.699999999999999492e-04
3.628099999999999909e+03	-2.249999999999999938e-04
3.630000000000000000e+03	-2.049999999999999956e-04
3.631900000000000091e+03	-2.350000000000000201e-04
3.633900000000000091e+03	-2.749999999999999624e-04
3.635800000000000182e+03	-3.099999999999999999e-04
3.637699999999999818e+03	-3.249999999999999851e-04
3.639699999999999818e+03	-3.000000000000000279e-04
3.641599999999999909e+03	-2.449999999999999921e-04
3.643500000000000000e+03	-1.950000000000000236e-04
3.645400000000000091e+03	-1.350000000000000017e-04
3.647400000000000091e+03	-3.550000000000000231e-05
3.649300000000000182e+03	4.449999999999999746e-05
3.651199999999999818e+03	2.949999999999999877e-05
3.653199999999999818e+03	-2.650000000000000039e-05
3.655099999999999909e+03	-2.199999999999999943e-05
3.657000000000000000e+03	1.650000000000000127e-05
3.658900000000000091e+03	2.300000000000000002e-05
3.660900000000000091e+03	1.035000000000000086e-05
3.662800000000000182e+03	0.000000000000000000e+00
3.664699999999999818e+03	-4.800000000000000122e-05
3.666699999999999818e+03	-5.349999999999999938e-05
3.668599999999999909e+03	2.150000000000000167e-06
3.670500000000000000e+03	5.050000000000000100e-05
3.672400000000000091e+03	4.200000000000000445e-05
3.674400000000000091e+03	4.100000000000000047e-05
3.676300000000000182e+03	4.300000000000000165e-05
3.678199999999999818e+03	-5.650000000000000115e-06
3.680199999999999818e+03	-6.150000000000000410e-05
3.682099999999999909e+03	-9.600000000000000243e-05
3.684000000000000000e+03	-1.109999999999999876e-04
3.685900000000000091e+03	-6.999999999999999387e-05
3.687900000000000091e+03	-1.750000000000000186e-05
3.689800000000000182e+03	-2.350000000000000201e-05
3.691699999999999818e+03	-8.200000000000000095e-05
3.693699999999999818e+03	-1.450000000000000009e-04
3.695599999999999909e+03	-1.750000000000000253e-04
3.697500000000000000e+03	-1.599999999999999860e-04
3.699500000000000000e+03	-1.299999999999999886e-04
3.701400000000000091e+03	-9.950000000000000619e-05
3.703300000000000182e+03	-9.300000000000001083e-05
3.705199999999999818e+03	-1.139999999999999927e-04
3.707199999999999818e+03	-1.250000000000000026e-04
3.709099999999999909e+03	-7.849999999999999719e-05
3.711000000000000000e+03	-1.489999999999999964e-05
3.713000000000000000e+03	-5.500000000000000704e-06
3.714900000000000091e+03	-3.059999999999999840e-05
3.716800000000000182e+03	-2.449999999999999921e-05
3.718699999999999818e+03	0.000000000000000000e+00
3.720699999999999818e+03	-2.400000000000000061e-05
3.722599999999999909e+03	-3.350000000000000113e-05
3.724500000000000000e+03	-3.300000000000000253e-05
3.726500000000000000e+03	-4.849999999999999982e-05
3.728400000000000091e+03	-5.200000000000000358e-05
3.730300000000000182e+03	-2.650000000000000039e-05
3.732199999999999818e+03	2.699999999999999984e-06
3.734199999999999818e+03	2.400000000000000061e-05
3.736099999999999909e+03	1.749999999999999847e-05
3.738000000000000000e+03	-4.200000000000000445e-05
3.740000000000000000e+03	-9.650000000000000103e-05
3.741900000000000091e+03	-5.849999999999999894e-05
3.743800000000000182e+03	3.049999999999999936e-05
3.745699999999999818e+03	5.149999999999999820e-05
3.747699999999999818e+03	2.500000000000000120e-05
3.749599999999999909e+03	3.399999999999999973e-05
3.751500000000000000e+03	2.949999999999999877e-05
3.753500000000000000e+03	-3.800000000000000209e-05
3.755400000000000091e+03	-1.150000000000000035e-04
3.757300000000000182e+03	-1.550000000000000000e-04
3.759199999999999818e+03	-1.600000000000000131e-04
3.761199999999999818e+03	-1.450000000000000009e-04
3.763099999999999909e+03	-1.150000000000000035e-04
3.765000000000000000e+03	-8.600000000000000331e-05
3.767000000000000000e+03	-7.250000000000000043e-05
3.768900000000000091e+03	-5.700000000000000314e-05
3.770800000000000182e+03	-3.300000000000000253e-05
3.772699999999999818e+03	-1.200000000000000030e-05
3.774699999999999818e+03	0.000000000000000000e+00
3.776599999999999909e+03	-1.800000000000000046e-05
3.778500000000000000e+03	-3.100000000000000135e-05
3.780500000000000000e+03	-5.049999999999999422e-05
3.782400000000000091e+03	-6.700000000000000226e-05
3.784300000000000182e+03	-7.200000000000000182e-05
3.786199999999999818e+03	-8.449999999999999395e-05
3.788199999999999818e+03	-1.109999999999999876e-04
3.790099999999999909e+03	-1.299999999999999886e-04
3.792000000000000000e+03	-1.199999999999999895e-04
3.794000000000000000e+03	-9.349999999999999587e-05
3.795900000000000091e+03	-7.899999999999999579e-05
3.797800000000000182e+03	-8.899999999999999491e-05
3.799699999999999818e+03	-8.400000000000000890e-05
3.801699999999999818e+03	-7.899999999999999579e-05
3.803599999999999909e+03	-1.019999999999999992e-04
3.805500000000000000e+03	-1.050000000000000044e-04
3.807500000000000000e+03	-8.050000000000000515e-05
3.809400000000000091e+03	-7.349999999999999763e-05
3.811300000000000182e+03	-6.899999999999999667e-05
3.813300000000000182e+03	-1.629999999999999979e-05
3.815199999999999818e+03	5.399999999999999798e-05
3.817099999999999909e+03	6.750000000000000086e-05
3.819000000000000000e+03	4.499999999999999606e-05
3.821000000000000000e+03	3.905000000000000051e-05
3.822900000000000091e+03	1.900000000000000105e-05
3.824800000000000182e+03	-2.149999999999999744e-05
3.826800000000000182e+03	-4.199999999999999768e-05
3.828699999999999818e+03	-3.350000000000000113e-05
3.830599999999999909e+03	0.000000000000000000e+00
3.832500000000000000e+03	2.015000000000000189e-05
3.834500000000000000e+03	4.449999999999999746e-05
3.836400000000000091e+03	5.500000000000000196e-05
3.838300000000000182e+03	2.949999999999999877e-05
3.840300000000000182e+03	-3.350000000000000113e-05
3.842199999999999818e+03	-8.850000000000000987e-05
3.844099999999999909e+03	-1.224999999999999960e-04
3.846000000000000000e+03	-1.500000000000000140e-04
3.848000000000000000e+03	-1.500000000000000140e-04
3.849900000000000091e+03	-7.999999999999999299e-05
3.851800000000000182e+03	4.350000000000000026e-05
3.853800000000000182e+03	1.100000000000000039e-04
3.855699999999999818e+03	3.700000000000000489e-05
3.857599999999999909e+03	-1.024999999999999978e-04
3.859500000000000000e+03	-1.849999999999999973e-04
3.861500000000000000e+03	-1.800000000000000113e-04
3.863400000000000091e+03	-1.550000000000000000e-04
3.865300000000000182e+03	-1.349999999999999746e-04
3.867300000000000182e+03	-1.200000000000000030e-04
3.869199999999999818e+03	-7.600000000000000418e-05
3.871099999999999909e+03	-3.949999999999999789e-05
3.873000000000000000e+03	-3.449999999999999833e-05
3.875000000000000000e+03	-4.549999999999999466e-05
3.876900000000000091e+03	-7.449999999999999483e-05
3.878800000000000182e+03	-9.650000000000000103e-05
3.880800000000000182e+03	-8.850000000000000987e-05
3.882699999999999818e+03	-5.899999999999999754e-05
3.884599999999999909e+03	-2.214999999999999969e-05
3.886500000000000000e+03	0.000000000000000000e+00
3.888500000000000000e+03	-2.949999999999999877e-05
3.890400000000000091e+03	-3.750000000000000349e-05
3.892300000000000182e+03	-2.749999999999999759e-05
3.894300000000000182e+03	-4.499999999999999606e-05
3.896199999999999818e+03	-7.200000000000000182e-05
3.898099999999999909e+03	-7.549999999999999203e-05
3.900000000000000000e+03	-7.250000000000000043e-05
3.902000000000000000e+03	-7.399999999999999623e-05
3.903900000000000091e+03	-9.249999999999999867e-05
3.905800000000000182e+03	-1.350000000000000017e-04
3.907800000000000182e+03	-1.649999999999999991e-04
3.909699999999999818e+03	-1.649999999999999991e-04
3.911599999999999909e+03	-1.600000000000000131e-04
3.913500000000000000e+03	-1.500000000000000140e-04
3.915500000000000000e+03	-1.250000000000000026e-04
3.917400000000000091e+03	-7.550000000000000558e-05
3.919300000000000182e+03	-5.449999999999999658e-05
3.921300000000000182e+03	-7.099999999999999107e-05
3.923199999999999818e+03	-9.749999999999999823e-05
3.925099999999999909e+03	-1.105000000000000025e-04
3.927099999999999909e+03	-1.164999999999999857e-04
3.929000000000000000e+03	-1.154999999999999885e-04
3.930900000000000091e+03	-1.114999999999999997e-04
3.932800000000000182e+03	-9.749999999999999823e-05
3.934800000000000182e+03	-8.799999999999999771e-05
3.936699999999999818e+03	-8.200000000000000095e-05
3.938599999999999909e+03	-6.750000000000000086e-05
3.940599999999999909e+03	-3.250000000000000393e-05
3.942500000000000000e+03	0.000000000000000000e+00
3.944400000000000091e+03	7.150000000000001000e-06
3.946300000000000182e+03	-5.000000000000002950e-07
3.948300000000000182e+03	-4.000000000000000666e-06
3.950199999999999818e+03	1.299999999999999920e-05
3.952099999999999909e+03	4.312499999999999792e-05
3.954099999999999909e+03	5.470000000000000144e-05
3.956000000000000000e+03	5.550000000000000056e-05
3.957900000000000091e+03	6.600000000000000506e-05
3.959800000000000182e+03	8.400000000000000890e-05
3.961800000000000182e+03	1.019999999999999992e-04
3.963699999999999818e+03	1.500000000000000140e-04
3.965599999999999909e+03	2.249999999999999938e-04
3.967599999999999909e+03	2.500000000000000052e-04
3.969500000000000000e+03	2.600000000000000314e-04
3.971400000000000091e+03	3.149999999999999589e-04
3.973300000000000182e+03	3.699999999999999947e-04
3.975300000000000182e+03	4.150000000000000043e-04
3.977199999999999818e+03	4.499999999999999877e-04
3.979099999999999909e+03	4.799999999999999580e-04
3.981099999999999909e+03	5.050000000000000235e-04
3.983000000000000000e+03	5.400000000000000069e-04
3.984900000000000091e+03	5.649999999999999641e-04
3.986800000000000182e+03	6.199999999999999999e-04
3.988800000000000182e+03	6.850000000000000620e-04
3.990699999999999818e+03	7.349999999999999763e-04
3.992599999999999909e+03	7.749999999999999728e-04
