# Supplementary material for: Deep Learning for Reconstructing Low-Quality FTIR and Raman Spectra—A Case Study in Microplastic Analyses
Source: Anal Chem. 2021 Nov 22;93(49):16360–8. doi: 10.1021/acs.analchem.1c02618 (PMC8674871; doi:10.1021/acs.analchem.1c02618)
Supplement: Supplementary file 2 — ac1c02618_si_002.zip [file ac1c02618_si_002.zip › SpectraReconstruction/ATR Spectra/PA6.CSV]

3	992094e+002;6	163821e-002
4	011380e+002;3	308047e-001
4	030665e+002;4	755952e-001
4	049951e+002;4	644120e-001
4	069236e+002;3	543774e-001
4	088522e+002;3	300177e-001
4	107807e+002;3	338467e-001
4	127093e+002;3	755367e-001
4	146378e+002;3	389707e-001
4	165664e+002;2	799585e-001
4	184949e+002;1	760875e-001
4	204235e+002;2	506989e-001
4	223520e+002;3	366855e-001
4	242806e+002;4	083630e-001
4	262091e+002;4	443437e-001
4	281377e+002;4	422646e-001
4	300662e+002;4	045292e-001
4	319948e+002;3	933570e-001
4	339233e+002;3	689100e-001
4	358519e+002;4	007193e-001
4	377804e+002;4	297920e-001
4	397090e+002;4	297924e-001
4	416375e+002;3	818434e-001
4	435660e+002;3	868307e-001
4	454946e+002;4	164819e-001
4	474232e+002;4	286078e-001
4	493517e+002;3	689066e-001
4	512802e+002;3	325688e-001
4	532088e+002;3	556647e-001
4	551373e+002;3	657117e-001
4	570659e+002;3	414468e-001
4	589944e+002;3	597175e-001
4	609230e+002;3	677577e-001
4	628515e+002;3	930959e-001
4	647801e+002;3	836391e-001
4	667086e+002;3	482936e-001
4	686372e+002;3	517796e-001
4	705657e+002;3	792019e-001
4	724943e+002;3	870757e-001
4	744228e+002;3	884383e-001
4	763513e+002;3	742526e-001
4	782799e+002;3	808031e-001
4	802085e+002;3	795426e-001
4	821370e+002;3	927560e-001
4	840656e+002;4	057207e-001
4	859941e+002;3	933732e-001
4	879226e+002;3	645505e-001
4	898512e+002;3	688534e-001
4	917798e+002;3	888136e-001
4	937083e+002;3	886741e-001
4	956368e+002;3	862897e-001
4	975654e+002;4	291094e-001
4	994939e+002;4	306944e-001
5	014225e+002;4	150245e-001
5	033510e+002;4	155473e-001
5	052796e+002;4	554265e-001
5	072081e+002;4	527332e-001
5	091367e+002;4	080757e-001
5	110652e+002;3	996494e-001
5	129938e+002;4	406189e-001
5	149223e+002;4	678255e-001
5	168509e+002;4	603153e-001
5	187794e+002;4	606728e-001
5	207079e+002;4	800640e-001
5	226365e+002;5	029009e-001
5	245651e+002;4	981983e-001
5	264936e+002;4	780044e-001
5	284222e+002;4	806490e-001
5	303507e+002;4	757884e-001
5	322792e+002;4	620344e-001
5	342078e+002;4	489549e-001
5	361364e+002;4	478472e-001
5	380649e+002;4	422683e-001
5	399935e+002;4	361825e-001
5	419220e+002;4	482456e-001
5	438505e+002;4	600321e-001
5	457791e+002;4	600762e-001
5	477076e+002;4	543579e-001
5	496362e+002;4	495119e-001
5	515648e+002;4	622666e-001
5	534933e+002;4	763413e-001
5	554218e+002;4	771262e-001
5	573504e+002;4	710458e-001
5	592789e+002;4	781801e-001
5	612075e+002;4	844966e-001
5	631360e+002;4	897602e-001
5	650646e+002;5	026069e-001
5	669931e+002;5	217490e-001
5	689217e+002;5	536494e-001
5	708502e+002;5	603824e-001
5	727787e+002;5	543957e-001
5	747073e+002;5	795200e-001
5	766359e+002;6	162349e-001
5	785644e+002;6	072302e-001
5	804930e+002;5	884039e-001
5	824215e+002;5	999457e-001
5	843500e+002;5	986976e-001
5	862786e+002;5	823908e-001
5	882072e+002;5	736964e-001
5	901357e+002;5	711759e-001
5	920643e+002;5	758986e-001
5	939928e+002;5	805930e-001
5	959213e+002;5	530825e-001
5	978499e+002;5	229105e-001
5	997784e+002;5	230318e-001
6	017070e+002;5	321220e-001
6	036355e+002;5	440884e-001
6	055641e+002;5	483205e-001
6	074926e+002;5	443266e-001
6	094211e+002;5	395333e-001
6	113497e+002;5	330908e-001
6	132783e+002;5	411785e-001
6	152068e+002;5	486127e-001
6	171354e+002;5	489612e-001
6	190639e+002;5	331479e-001
6	209924e+002;5	141531e-001
6	229210e+002;5	091953e-001
6	248495e+002;5	142608e-001
6	267781e+002;5	280033e-001
6	287067e+002;5	323471e-001
6	306352e+002;5	289957e-001
6	325637e+002;5	233063e-001
6	344923e+002;5	172622e-001
6	364208e+002;5	229915e-001
6	383494e+002;5	157920e-001
6	402780e+002;5	061930e-001
6	422065e+002;5	258525e-001
6	441350e+002;5	435024e-001
6	460636e+002;5	487080e-001
6	479921e+002;5	551171e-001
6	499207e+002;5	531976e-001
6	518492e+002;5	572171e-001
6	537778e+002;5	670744e-001
6	557063e+002;5	697782e-001
6	576349e+002;5	755535e-001
6	595634e+002;5	861919e-001
6	614919e+002;6	152906e-001
6	634205e+002;6	413957e-001
6	653491e+002;6	378459e-001
6	672776e+002;6	339465e-001
6	692062e+002;6	418921e-001
6	711347e+002;6	559156e-001
6	730632e+002;6	667150e-001
6	749918e+002;6	826112e-001
6	769203e+002;6	917009e-001
6	788489e+002;6	970298e-001
6	807775e+002;7	156880e-001
6	827060e+002;7	519360e-001
6	846345e+002;7	785979e-001
6	865631e+002;7	598093e-001
6	884916e+002;7	556941e-001
6	904202e+002;7	840165e-001
6	923488e+002;7	899994e-001
6	942773e+002;7	647501e-001
6	962058e+002;7	417557e-001
6	981344e+002;7	486269e-001
7	000629e+002;7	540981e-001
7	019915e+002;7	432140e-001
7	039200e+002;7	284679e-001
7	058486e+002;7	346079e-001
7	077771e+002;7	408292e-001
7	097057e+002;7	245066e-001
7	116342e+002;7	088793e-001
7	135627e+002;7	101874e-001
7	154913e+002;7	014260e-001
7	174199e+002;6	976079e-001
7	193484e+002;7	053335e-001
7	212770e+002;7	161606e-001
7	232055e+002;7	189704e-001
7	251340e+002;7	170984e-001
7	270626e+002;7	310967e-001
7	289911e+002;7	448462e-001
7	309197e+002;7	389272e-001
7	328483e+002;7	127068e-001
7	347768e+002;6	852294e-001
7	367053e+002;6	543118e-001
7	386339e+002;6	302339e-001
7	405624e+002;6	153072e-001
7	424910e+002;5	956742e-001
7	444196e+002;5	786967e-001
7	463481e+002;5	728068e-001
7	482766e+002;5	639588e-001
7	502052e+002;5	514823e-001
7	521337e+002;5	369713e-001
7	540623e+002;5	265455e-001
7	559908e+002;5	261897e-001
7	579194e+002;5	181912e-001
7	598479e+002;5	065067e-001
7	617765e+002;5	005368e-001
7	637050e+002;4	992906e-001
7	656335e+002;4	981584e-001
7	675621e+002;4	856624e-001
7	694907e+002;4	722627e-001
7	714192e+002;4	662516e-001
7	733478e+002;4	654064e-001
7	752763e+002;4	644080e-001
7	772048e+002;4	566949e-001
7	791334e+002;4	503644e-001
7	810620e+002;4	509034e-001
7	829905e+002;4	461009e-001
7	849191e+002;4	362765e-001
7	868476e+002;4	249233e-001
7	887761e+002;4	167334e-001
7	907047e+002;4	129421e-001
7	926332e+002;4	081862e-001
7	945618e+002;4	071234e-001
7	964903e+002;4	022672e-001
7	984189e+002;3	970325e-001
8	003474e+002;3	954674e-001
8	022759e+002;3	949406e-001
8	042045e+002;3	900152e-001
8	061331e+002;3	821273e-001
8	080616e+002;3	771718e-001
8	099902e+002;3	736994e-001
8	119187e+002;3	715101e-001
8	138472e+002;3	718375e-001
8	157758e+002;3	686617e-001
8	177043e+002;3	627623e-001
8	196329e+002;3	558457e-001
8	215615e+002;3	512546e-001
8	234900e+002;3	529286e-001
8	254185e+002;3	557931e-001
8	273471e+002;3	514322e-001
8	292756e+002;3	515871e-001
8	312042e+002;3	612675e-001
8	331328e+002;3	706259e-001
8	350613e+002;3	676645e-001
8	369898e+002;3	589325e-001
8	389184e+002;3	512492e-001
8	408469e+002;3	420639e-001
8	427755e+002;3	412237e-001
8	447040e+002;3	440012e-001
8	466326e+002;3	410474e-001
8	485611e+002;3	360991e-001
8	504897e+002;3	310846e-001
8	524182e+002;3	269415e-001
8	543467e+002;3	271024e-001
8	562753e+002;3	294665e-001
8	582039e+002;3	323077e-001
8	601324e+002;3	356072e-001
8	620610e+002;3	371385e-001
8	639895e+002;3	381285e-001
8	659180e+002;3	396748e-001
8	678466e+002;3	404690e-001
8	697751e+002;3	415037e-001
8	717037e+002;3	428297e-001
8	736323e+002;3	459634e-001
8	755608e+002;3	458059e-001
8	774893e+002;3	420977e-001
8	794179e+002;3	399570e-001
8	813464e+002;3	403101e-001
8	832750e+002;3	433712e-001
8	852036e+002;3	463759e-001
8	871321e+002;3	460363e-001
8	890606e+002;3	499703e-001
8	909892e+002;3	522218e-001
8	929177e+002;3	502460e-001
8	948463e+002;3	481425e-001
8	967748e+002;3	456878e-001
8	987034e+002;3	453956e-001
9	006319e+002;3	476001e-001
9	025605e+002;3	471622e-001
9	044890e+002;3	460780e-001
9	064175e+002;3	472515e-001
9	083461e+002;3	508693e-001
9	102747e+002;3	539080e-001
9	122032e+002;3	581765e-001
9	141318e+002;3	615440e-001
9	160603e+002;3	650014e-001
9	179888e+002;3	703385e-001
9	199174e+002;3	771647e-001
9	218459e+002;3	856311e-001
9	237745e+002;3	980106e-001
9	257031e+002;4	141654e-001
9	276316e+002;4	246062e-001
9	295601e+002;4	257662e-001
9	314887e+002;4	166807e-001
9	334172e+002;4	004180e-001
9	353458e+002;3	876754e-001
9	372744e+002;3	790631e-001
9	392029e+002;3	755250e-001
9	411314e+002;3	732160e-001
9	430600e+002;3	748549e-001
9	449885e+002;3	819454e-001
9	469171e+002;3	875000e-001
9	488456e+002;3	938519e-001
9	507742e+002;4	009238e-001
9	527027e+002;4	066085e-001
9	546313e+002;4	135278e-001
9	565598e+002;4	270552e-001
9	584883e+002;4	424050e-001
9	604169e+002;4	482398e-001
9	623455e+002;4	442497e-001
9	642740e+002;4	362427e-001
9	662026e+002;4	285071e-001
9	681311e+002;4	255859e-001
9	700596e+002;4	296861e-001
9	719882e+002;4	369892e-001
9	739167e+002;4	390554e-001
9	758453e+002;4	352048e-001
9	777739e+002;4	341099e-001
9	797024e+002;4	349371e-001
9	816309e+002;4	315771e-001
9	835595e+002;4	253187e-001
9	854880e+002;4	213912e-001
9	874166e+002;4	151800e-001
9	893452e+002;4	057227e-001
9	912737e+002;3	971603e-001
9	932022e+002;3	921869e-001
9	951307e+002;3	857462e-001
9	970593e+002;3	825844e-001
9	989879e+002;3	830860e-001
1	000916e+003;3	808459e-001
1	002845e+003;3	776317e-001
1	004773e+003;3	786097e-001
1	006702e+003;3	798157e-001
1	008631e+003;3	827397e-001
1	010559e+003;3	871859e-001
1	012488e+003;3	880186e-001
1	014416e+003;3	906150e-001
1	016345e+003;3	971992e-001
1	018273e+003;4	030858e-001
1	020202e+003;4	032671e-001
1	022130e+003;4	047261e-001
1	024059e+003;4	108604e-001
1	025988e+003;4	142139e-001
1	027916e+003;4	160121e-001
1	029845e+003;4	143023e-001
1	031773e+003;4	046855e-001
1	033702e+003;3	948327e-001
1	035630e+003;3	843173e-001
1	037559e+003;3	757629e-001
1	039487e+003;3	753181e-001
1	041416e+003;3	782886e-001
1	043344e+003;3	775649e-001
1	045273e+003;3	749935e-001
1	047202e+003;3	741891e-001
1	049130e+003;3	767612e-001
1	051059e+003;3	810249e-001
1	052987e+003;3	875498e-001
1	054916e+003;3	922975e-001
1	056844e+003;3	952539e-001
1	058773e+003;3	998363e-001
1	060701e+003;4	116496e-001
1	062630e+003;4	216353e-001
1	064558e+003;4	215472e-001
1	066487e+003;4	244566e-001
1	068416e+003;4	377254e-001
1	070344e+003;4	469439e-001
1	072273e+003;4	497154e-001
1	074201e+003;4	481258e-001
1	076130e+003;4	480412e-001
1	078058e+003;4	500110e-001
1	079987e+003;4	435608e-001
1	081915e+003;4	291079e-001
1	083844e+003;4	215837e-001
1	085773e+003;4	193575e-001
1	087701e+003;4	165552e-001
1	089630e+003;4	124107e-001
1	091558e+003;4	111975e-001
1	093487e+003;4	113637e-001
1	095415e+003;4	123465e-001
1	097344e+003;4	148283e-001
1	099272e+003;4	178119e-001
1	101201e+003;4	239627e-001
1	103129e+003;4	341983e-001
1	105058e+003;4	489633e-001
1	106987e+003;4	668051e-001
1	108915e+003;4	826992e-001
1	110844e+003;4	938134e-001
1	112772e+003;5	040238e-001
1	114701e+003;5	197170e-001
1	116629e+003;5	364253e-001
1	118558e+003;5	457428e-001
1	120486e+003;5	423831e-001
1	122415e+003;5	381547e-001
1	124344e+003;5	298291e-001
1	126272e+003;5	030714e-001
1	128201e+003;4	625870e-001
1	130129e+003;4	314814e-001
1	132058e+003;4	103081e-001
1	133986e+003;3	927830e-001
1	135915e+003;3	845172e-001
1	137843e+003;3	866805e-001
1	139772e+003;3	888963e-001
1	141700e+003;3	914864e-001
1	143629e+003;3	996398e-001
1	145557e+003;4	094236e-001
1	147486e+003;4	225222e-001
1	149415e+003;4	377544e-001
1	151343e+003;4	554196e-001
1	153272e+003;4	736072e-001
1	155200e+003;4	934582e-001
1	157129e+003;5	172045e-001
1	159057e+003;5	459636e-001
1	160986e+003;5	822712e-001
1	162914e+003;6	253834e-001
1	164843e+003;6	785250e-001
1	166771e+003;7	296205e-001
1	168700e+003;7	674206e-001
1	170629e+003;7	866471e-001
1	172557e+003;7	768450e-001
1	174486e+003;7	384930e-001
1	176414e+003;6	896725e-001
1	178343e+003;6	457178e-001
1	180271e+003;6	107765e-001
1	182200e+003;5	882573e-001
1	184128e+003;5	826247e-001
1	186057e+003;5	896023e-001
1	187986e+003;6	056116e-001
1	189914e+003;6	279120e-001
1	191843e+003;6	575943e-001
1	193771e+003;6	964719e-001
1	195700e+003;7	426875e-001
1	197628e+003;7	938913e-001
1	199557e+003;8	463580e-001
1	201485e+003;8	744006e-001
1	203414e+003;8	634539e-001
1	205343e+003;8	360533e-001
1	207271e+003;8	051938e-001
1	209200e+003;7	833390e-001
1	211128e+003;7	719761e-001
1	213057e+003;7	584080e-001
1	214985e+003;7	396660e-001
1	216914e+003;7	131137e-001
1	218842e+003;6	803174e-001
1	220771e+003;6	536955e-001
1	222699e+003;6	446645e-001
1	224628e+003;6	547686e-001
1	226557e+003;6	834934e-001
1	228485e+003;7	181085e-001
1	230414e+003;7	583217e-001
1	232342e+003;8	008399e-001
1	234271e+003;8	349413e-001
1	236199e+003;8	590716e-001
1	238128e+003;8	738034e-001
1	240056e+003;8	820005e-001
1	241985e+003;8	837813e-001
1	243913e+003;8	775957e-001
1	245842e+003;8	773090e-001
1	247771e+003;8	876966e-001
1	249699e+003;9	067149e-001
1	251628e+003;9	241456e-001
1	253556e+003;9	460225e-001
1	255485e+003;9	808560e-001
1	257413e+003;1	019202e+000
1	259342e+003;1	042930e+000
1	261270e+003;1	070151e+000
1	263199e+003;1	091155e+000
1	265127e+003;1	086373e+000
1	267056e+003;1	054047e+000
1	268985e+003;1	016121e+000
1	270913e+003;9	848303e-001
1	272842e+003;9	637953e-001
1	274770e+003;9	478418e-001
1	276699e+003;9	459767e-001
1	278627e+003;9	462357e-001
1	280556e+003;9	368375e-001
1	282484e+003;9	169288e-001
1	284413e+003;8	970219e-001
1	286342e+003;8	781524e-001
1	288270e+003;8	634978e-001
1	290199e+003;8	516054e-001
1	292127e+003;8	421735e-001
1	294056e+003;8	347139e-001
1	295984e+003;8	296319e-001
1	297913e+003;8	242519e-001
1	299841e+003;8	234866e-001
1	301770e+003;8	219442e-001
1	303698e+003;8	167907e-001
1	305627e+003;8	113160e-001
1	307556e+003;8	049539e-001
1	309484e+003;7	948388e-001
1	311413e+003;7	851211e-001
1	313341e+003;7	803441e-001
1	315270e+003;7	754615e-001
1	317198e+003;7	652848e-001
1	319127e+003;7	553434e-001
1	321055e+003;7	458186e-001
1	322984e+003;7	385221e-001
1	324912e+003;7	361935e-001
1	326841e+003;7	414917e-001
1	328770e+003;7	526861e-001
1	330698e+003;7	609769e-001
1	332627e+003;7	616296e-001
1	334555e+003;7	643638e-001
1	336484e+003;7	676070e-001
1	338412e+003;7	678459e-001
1	340341e+003;7	658909e-001
1	342269e+003;7	714373e-001
1	344198e+003;7	822006e-001
1	346126e+003;7	948625e-001
1	348055e+003;8	062398e-001
1	349984e+003;8	199439e-001
1	351912e+003;8	331367e-001
1	353841e+003;8	492855e-001
1	355769e+003;8	714512e-001
1	357698e+003;8	894057e-001
1	359626e+003;9	019862e-001
1	361555e+003;9	168133e-001
1	363483e+003;9	346911e-001
1	365412e+003;9	533244e-001
1	367341e+003;9	731120e-001
1	369269e+003;9	936679e-001
1	371198e+003;1	006718e+000
1	373126e+003;1	013523e+000
1	375055e+003;1	006396e+000
1	376983e+003;9	870611e-001
1	378912e+003;9	539973e-001
1	380840e+003;9	150863e-001
1	382769e+003;8	759606e-001
1	384698e+003;8	473850e-001
1	386626e+003;8	229579e-001
1	388555e+003;7	954649e-001
1	390483e+003;7	742138e-001
1	392412e+003;7	576832e-001
1	394340e+003;7	413592e-001
1	396269e+003;7	264522e-001
1	398197e+003;7	187588e-001
1	400126e+003;7	172945e-001
1	402054e+003;7	193316e-001
1	403983e+003;7	290027e-001
1	405911e+003;7	489870e-001
1	407840e+003;7	740396e-001
1	409769e+003;8	106776e-001
1	411697e+003;8	613432e-001
1	413626e+003;9	062336e-001
1	415554e+003;9	464200e-001
1	417483e+003;9	726143e-001
1	419411e+003;9	816489e-001
1	421340e+003;9	734095e-001
1	423268e+003;9	614288e-001
1	425197e+003;9	471378e-001
1	427125e+003;9	448365e-001
1	429054e+003;9	616424e-001
1	430983e+003;9	946911e-001
1	432911e+003;1	013676e+000
1	434840e+003;1	028623e+000
1	436768e+003;1	039637e+000
1	438697e+003;1	039884e+000
1	440625e+003;1	028087e+000
1	442554e+003;1	012320e+000
1	444482e+003;9	977621e-001
1	446411e+003;9	976832e-001
1	448340e+003;1	005245e+000
1	450268e+003;1	015807e+000
1	452197e+003;1	030992e+000
1	454125e+003;1	035052e+000
1	456054e+003;1	029386e+000
1	457982e+003;1	079342e+000
1	459911e+003;1	118572e+000
1	461839e+003;1	132762e+000
1	463768e+003;1	127491e+000
1	465697e+003;1	092932e+000
1	467625e+003;1	049271e+000
1	469554e+003;1	016216e+000
1	471482e+003;1	001049e+000
1	473411e+003;1	025346e+000
1	475339e+003;1	040327e+000
1	477268e+003;1	023936e+000
1	479196e+003;9	849279e-001
1	481125e+003;9	245260e-001
1	483053e+003;8	573302e-001
1	484982e+003;8	134974e-001
1	486911e+003;7	918540e-001
1	488839e+003;7	838442e-001
1	490768e+003;7	871119e-001
1	492696e+003;7	908340e-001
1	494625e+003;7	938980e-001
1	496553e+003;8	132755e-001
1	498482e+003;8	459917e-001
1	500410e+003;8	706855e-001
1	502339e+003;8	883269e-001
1	504267e+003;9	023288e-001
1	506196e+003;9	339846e-001
1	508125e+003;1	006781e+000
1	510053e+003;1	026342e+000
1	511982e+003;1	064136e+000
1	513910e+003;1	111616e+000
1	515839e+003;1	169221e+000
1	517767e+003;1	231575e+000
1	519696e+003;1	281808e+000
1	521624e+003;1	406643e+000
1	523553e+003;1	456803e+000
1	525481e+003;1	455937e+000
1	527410e+003;1	494715e+000
1	529339e+003;1	539252e+000
1	531267e+003;1	621710e+000
1	533196e+003;1	737376e+000
1	535124e+003;1	747047e+000
1	537053e+003;1	737568e+000
1	538981e+003;1	752210e+000
1	540910e+003;1	694639e+000
1	542838e+003;1	779375e+000
1	544767e+003;1	835967e+000
1	546695e+003;1	863261e+000
1	548624e+003;1	858791e+000
1	550553e+003;1	842475e+000
1	552481e+003;1	863397e+000
1	554410e+003;1	889882e+000
1	556338e+003;1	909765e+000
1	558267e+003;2	204355e+000
1	560195e+003;1	895460e+000
1	562124e+003;1	775677e+000
1	564052e+003;1	741871e+000
1	565981e+003;1	684849e+000
1	567910e+003;1	635063e+000
1	569838e+003;1	551843e+000
1	571767e+003;1	450875e+000
1	573695e+003;1	393422e+000
1	575624e+003;1	315988e+000
1	577552e+003;1	193016e+000
1	579481e+003;1	127109e+000
1	581409e+003;1	074108e+000
1	583338e+003;1	024656e+000
1	585266e+003;9	754365e-001
1	587195e+003;9	399254e-001
1	589124e+003;9	143432e-001
1	591052e+003;8	954446e-001
1	592981e+003;8	806275e-001
1	594909e+003;8	719282e-001
1	596838e+003;8	743063e-001
1	598766e+003;8	865377e-001
1	600695e+003;9	025848e-001
1	602623e+003;9	302911e-001
1	604552e+003;9	640515e-001
1	606480e+003;9	976341e-001
1	608409e+003;1	044758e+000
1	610338e+003;1	098497e+000
1	612266e+003;1	140416e+000
1	614195e+003;1	174107e+000
1	616123e+003;1	241177e+000
1	618052e+003;1	338294e+000
1	619980e+003;1	383061e+000
1	621909e+003;1	437967e+000
1	623837e+003;1	518503e+000
1	625766e+003;1	578520e+000
1	627694e+003;1	641163e+000
1	629623e+003;1	676848e+000
1	631552e+003;1	680088e+000
1	633480e+003;1	680805e+000
1	635409e+003;1	703590e+000
1	637337e+003;1	731745e+000
1	639266e+003;1	710360e+000
1	641194e+003;1	692880e+000
1	643123e+003;1	699332e+000
1	645051e+003;1	737371e+000
1	646980e+003;1	751174e+000
1	648909e+003;1	742501e+000
1	650837e+003;1	799084e+000
1	652766e+003;2	157113e+000
1	654694e+003;1	937696e+000
1	656623e+003;1	850817e+000
1	658551e+003;1	892680e+000
1	660480e+003;1	929580e+000
1	662408e+003;1	836855e+000
1	664337e+003;1	765001e+000
1	666266e+003;1	715976e+000
1	668194e+003;1	650094e+000
1	670123e+003;1	431679e+000
1	672051e+003;1	275710e+000
1	673980e+003;1	176121e+000
1	675908e+003;1	043442e+000
1	677837e+003;9	439707e-001
1	679765e+003;8	569447e-001
1	681694e+003;7	694446e-001
1	683622e+003;6	919615e-001
1	685551e+003;5	770263e-001
1	687479e+003;5	333704e-001
1	689408e+003;4	900069e-001
1	691337e+003;4	534403e-001
1	693265e+003;4	286586e-001
1	695194e+003;4	094294e-001
1	697122e+003;3	896986e-001
1	699051e+003;3	788595e-001
1	700979e+003;3	733567e-001
1	702908e+003;3	621941e-001
1	704836e+003;3	518856e-001
1	706765e+003;3	497693e-001
1	708693e+003;3	452618e-001
1	710622e+003;3	412511e-001
1	712551e+003;3	373147e-001
1	714479e+003;3	337419e-001
1	716408e+003;3	308321e-001
1	718336e+003;3	366864e-001
1	720265e+003;3	329442e-001
1	722193e+003;3	268353e-001
1	724122e+003;3	241139e-001
1	726050e+003;3	237615e-001
1	727979e+003;3	210013e-001
1	729908e+003;3	179939e-001
1	731836e+003;3	156612e-001
1	733765e+003;3	179920e-001
1	735693e+003;3	185948e-001
1	737622e+003;3	121929e-001
1	739550e+003;3	099768e-001
1	741479e+003;3	085215e-001
1	743407e+003;3	034278e-001
1	745336e+003;2	982714e-001
1	747265e+003;2	932929e-001
1	749193e+003;2	901441e-001
1	751122e+003;2	858887e-001
1	753050e+003;2	819483e-001
1	754979e+003;2	760975e-001
1	756907e+003;2	741505e-001
1	758836e+003;2	721324e-001
1	760764e+003;2	685360e-001
1	762693e+003;2	674152e-001
1	764621e+003;2	644873e-001
1	766550e+003;2	600349e-001
1	768479e+003;2	577842e-001
1	770407e+003;2	530454e-001
1	772336e+003;2	558934e-001
1	774264e+003;2	575511e-001
1	776193e+003;2	543741e-001
1	778121e+003;2	510996e-001
1	780050e+003;2	500772e-001
1	781978e+003;2	510073e-001
1	783907e+003;2	489232e-001
1	785835e+003;2	483412e-001
1	787764e+003;2	482872e-001
1	789693e+003;2	457143e-001
1	791621e+003;2	453739e-001
1	793550e+003;2	470923e-001
1	795478e+003;2	455555e-001
1	797407e+003;2	443648e-001
1	799335e+003;2	435479e-001
1	801264e+003;2	438142e-001
1	803192e+003;2	443964e-001
1	805121e+003;2	439933e-001
1	807049e+003;2	433166e-001
1	808978e+003;2	430937e-001
1	810907e+003;2	435068e-001
1	812835e+003;2	436557e-001
1	814764e+003;2	426217e-001
1	816692e+003;2	420895e-001
1	818621e+003;2	421536e-001
1	820549e+003;2	404136e-001
1	822478e+003;2	392362e-001
1	824406e+003;2	404902e-001
1	826335e+003;2	427649e-001
1	828264e+003;2	398058e-001
1	830192e+003;2	413141e-001
1	832121e+003;2	426957e-001
1	834049e+003;2	416110e-001
1	835978e+003;2	413507e-001
1	837906e+003;2	419049e-001
1	839835e+003;2	411818e-001
1	841763e+003;2	389435e-001
1	843692e+003;2	393488e-001
1	845620e+003;2	429821e-001
1	847549e+003;2	427084e-001
1	849478e+003;2	422927e-001
1	851406e+003;2	412871e-001
1	853335e+003;2	406603e-001
1	855263e+003;2	400300e-001
1	857192e+003;2	401047e-001
1	859120e+003;2	405322e-001
1	861049e+003;2	409392e-001
1	862977e+003;2	408579e-001
1	864906e+003;2	391468e-001
1	866834e+003;2	379006e-001
1	868763e+003;2	421983e-001
1	870692e+003;2	441912e-001
1	872620e+003;2	410684e-001
1	874549e+003;2	403128e-001
1	876477e+003;2	406147e-001
1	878406e+003;2	405409e-001
1	880334e+003;2	413798e-001
1	882263e+003;2	418710e-001
1	884191e+003;2	427870e-001
1	886120e+003;2	428373e-001
1	888048e+003;2	418544e-001
1	889977e+003;2	433017e-001
1	891906e+003;2	432718e-001
1	893834e+003;2	428136e-001
1	895763e+003;2	449161e-001
1	897691e+003;2	449179e-001
1	899620e+003;2	443618e-001
1	901548e+003;2	441875e-001
1	903477e+003;2	445783e-001
1	905405e+003;2	444780e-001
1	907334e+003;2	438515e-001
1	909262e+003;2	439408e-001
1	911191e+003;2	449230e-001
1	913120e+003;2	445178e-001
1	915048e+003;2	433940e-001
1	916977e+003;2	430713e-001
1	918905e+003;2	442630e-001
1	920834e+003;2	422424e-001
1	922762e+003;2	424154e-001
1	924691e+003;2	436265e-001
1	926619e+003;2	438278e-001
1	928548e+003;2	442123e-001
1	930477e+003;2	442291e-001
1	932405e+003;2	442817e-001
1	934334e+003;2	451652e-001
1	936262e+003;2	456068e-001
1	938191e+003;2	453929e-001
1	940119e+003;2	435624e-001
1	942048e+003;2	429994e-001
1	943976e+003;2	451296e-001
1	945905e+003;2	449631e-001
1	947833e+003;2	449251e-001
1	949762e+003;2	450676e-001
1	951691e+003;2	446682e-001
1	953619e+003;2	447284e-001
1	955548e+003;2	452584e-001
1	957476e+003;2	457186e-001
1	959405e+003;2	465750e-001
1	961333e+003;2	476501e-001
1	963262e+003;2	482080e-001
1	965190e+003;2	473349e-001
1	967119e+003;2	471905e-001
1	969047e+003;2	480801e-001
1	970976e+003;2	479941e-001
1	972905e+003;2	473147e-001
1	974833e+003;2	470882e-001
1	976762e+003;2	480932e-001
1	978690e+003;2	482261e-001
1	980619e+003;2	482017e-001
1	982547e+003;2	484754e-001
1	984476e+003;2	493230e-001
1	986404e+003;2	496622e-001
1	988333e+003;2	492242e-001
1	990261e+003;2	484574e-001
1	992190e+003;2	489828e-001
1	994119e+003;2	496213e-001
1	996047e+003;2	495596e-001
1	997976e+003;2	491195e-001
1	999904e+003;2	490848e-001
2	001833e+003;2	502784e-001
2	003761e+003;2	504148e-001
2	005690e+003;2	501765e-001
2	007618e+003;2	509635e-001
2	009547e+003;2	511789e-001
2	011476e+003;2	511616e-001
2	013404e+003;2	516288e-001
2	015333e+003;2	517940e-001
2	017261e+003;2	519177e-001
2	019190e+003;2	522627e-001
2	021118e+003;2	524758e-001
2	023047e+003;2	530568e-001
2	024975e+003;2	532815e-001
2	026904e+003;2	530075e-001
2	028833e+003;2	532586e-001
2	030761e+003;2	541051e-001
2	032690e+003;2	550281e-001
2	034618e+003;2	557820e-001
2	036547e+003;2	564676e-001
2	038475e+003;2	572317e-001
2	040404e+003;2	575272e-001
2	042332e+003;2	572343e-001
2	044261e+003;2	571406e-001
2	046189e+003;2	574607e-001
2	048118e+003;2	576835e-001
2	050047e+003;2	576695e-001
2	051975e+003;2	570232e-001
2	053904e+003;2	573851e-001
2	055832e+003;2	587353e-001
2	057761e+003;2	594498e-001
2	059689e+003;2	587999e-001
2	061618e+003;2	586268e-001
2	063546e+003;2	591667e-001
2	065475e+003;2	600422e-001
2	067404e+003;2	608629e-001
2	069332e+003;2	604853e-001
2	071260e+003;2	601221e-001
2	073189e+003;2	603207e-001
2	075118e+003;2	603655e-001
2	077046e+003;2	604083e-001
2	078975e+003;2	606710e-001
2	080903e+003;2	608956e-001
2	082832e+003;2	612075e-001
2	084760e+003;2	606722e-001
2	086689e+003;2	602254e-001
2	088617e+003;2	598540e-001
2	090546e+003;2	597011e-001
2	092475e+003;2	597171e-001
2	094403e+003;2	601345e-001
2	096332e+003;2	605502e-001
2	098260e+003;2	604729e-001
2	100189e+003;2	604985e-001
2	102117e+003;2	604107e-001
2	104046e+003;2	601320e-001
2	105974e+003;2	603643e-001
2	107903e+003;2	608618e-001
2	109832e+003;2	608296e-001
2	111760e+003;2	614115e-001
2	113688e+003;2	621607e-001
2	115617e+003;2	631488e-001
2	117546e+003;2	640183e-001
2	119474e+003;2	638666e-001
2	121403e+003;2	639525e-001
2	123331e+003;2	639657e-001
2	125260e+003;2	639331e-001
2	127188e+003;2	643965e-001
2	129117e+003;2	644545e-001
2	131045e+003;2	645462e-001
2	132974e+003;2	646449e-001
2	134903e+003;2	649811e-001
2	136831e+003;2	652931e-001
2	138760e+003;2	654651e-001
2	140688e+003;2	652580e-001
2	142617e+003;2	653079e-001
2	144545e+003;2	650767e-001
2	146474e+003;2	646440e-001
2	148402e+003;2	651043e-001
2	150331e+003;2	660355e-001
2	152260e+003;2	662729e-001
2	154188e+003;2	664711e-001
2	156117e+003;2	667492e-001
2	158045e+003;2	676492e-001
2	159974e+003;2	678874e-001
2	161902e+003;2	678142e-001
2	163831e+003;2	682902e-001
2	165759e+003;2	683053e-001
2	167688e+003;2	675601e-001
2	169616e+003;2	678578e-001
2	171545e+003;2	686617e-001
2	173474e+003;2	687138e-001
2	175402e+003;2	687832e-001
2	177331e+003;2	685199e-001
2	179259e+003;2	679449e-001
2	181188e+003;2	673147e-001
2	183116e+003;2	668198e-001
2	185045e+003;2	676115e-001
2	186973e+003;2	684888e-001
2	188902e+003;2	687345e-001
2	190831e+003;2	691628e-001
2	192759e+003;2	687730e-001
2	194688e+003;2	680759e-001
2	196616e+003;2	680009e-001
2	198545e+003;2	684361e-001
2	200473e+003;2	686755e-001
2	202402e+003;2	680797e-001
2	204330e+003;2	672842e-001
2	206259e+003;2	668291e-001
2	208188e+003;2	669986e-001
2	210116e+003;2	675774e-001
2	212044e+003;2	675100e-001
2	213973e+003;2	664436e-001
2	215902e+003;2	652878e-001
2	217830e+003;2	651069e-001
2	219759e+003;2	654718e-001
2	221687e+003;2	650061e-001
2	223616e+003;2	642554e-001
2	225544e+003;2	643690e-001
2	227473e+003;2	645698e-001
2	229401e+003;2	644894e-001
2	231330e+003;2	633905e-001
2	233259e+003;2	634090e-001
2	235187e+003;2	645364e-001
2	237116e+003;2	645581e-001
2	239044e+003;2	647603e-001
2	240973e+003;2	654285e-001
2	242901e+003;2	652044e-001
2	244830e+003;2	645647e-001
2	246758e+003;2	646022e-001
2	248687e+003;2	649099e-001
2	250615e+003;2	647201e-001
2	252544e+003;2	647738e-001
2	254473e+003;2	649378e-001
2	256401e+003;2	652386e-001
2	258330e+003;2	652608e-001
2	260258e+003;2	651168e-001
2	262187e+003;2	651857e-001
2	264115e+003;2	660344e-001
2	266044e+003;2	663056e-001
2	267972e+003;2	665551e-001
2	269901e+003;2	671783e-001
2	271830e+003;2	672637e-001
2	273758e+003;2	673056e-001
2	275687e+003;2	679540e-001
2	277615e+003;2	687824e-001
2	279544e+003;2	687364e-001
2	281472e+003;2	687759e-001
2	283401e+003;2	683656e-001
2	285329e+003;2	674821e-001
2	287258e+003;2	679836e-001
2	289187e+003;2	682363e-001
2	291115e+003;2	677466e-001
2	293043e+003;2	678705e-001
2	294972e+003;2	680842e-001
2	296901e+003;2	684813e-001
2	298829e+003;2	682714e-001
2	300758e+003;2	679671e-001
2	302686e+003;2	680131e-001
2	304615e+003;2	683480e-001
2	306543e+003;2	693417e-001
2	308472e+003;2	691796e-001
2	310400e+003;2	691132e-001
2	312329e+003;2	689395e-001
2	314258e+003;2	680864e-001
2	316186e+003;2	683454e-001
2	318115e+003;2	699458e-001
2	320043e+003;2	698079e-001
2	321972e+003;2	693556e-001
2	323900e+003;2	687909e-001
2	325829e+003;2	682627e-001
2	327757e+003;2	689113e-001
2	329686e+003;2	677630e-001
2	331615e+003;2	656635e-001
2	333543e+003;2	635607e-001
2	335472e+003;2	613230e-001
2	337400e+003;2	630476e-001
2	339329e+003;2	654198e-001
2	341257e+003;2	653855e-001
2	343186e+003;2	673987e-001
2	345114e+003;2	709074e-001
2	347043e+003;2	719983e-001
2	348971e+003;2	684692e-001
2	350900e+003;2	639808e-001
2	352829e+003;2	599910e-001
2	354757e+003;2	601216e-001
2	356686e+003;2	659844e-001
2	358614e+003;2	678509e-001
2	360543e+003;2	661294e-001
2	362471e+003;2	683297e-001
2	364400e+003;2	710504e-001
2	366328e+003;2	721321e-001
2	368257e+003;2	744890e-001
2	370186e+003;2	743019e-001
2	372114e+003;2	722267e-001
2	374042e+003;2	712620e-001
2	375971e+003;2	714785e-001
2	377900e+003;2	709913e-001
2	379828e+003;2	718894e-001
2	381757e+003;2	733072e-001
2	383685e+003;2	734851e-001
2	385614e+003;2	725053e-001
2	387542e+003;2	720296e-001
2	389471e+003;2	721511e-001
2	391399e+003;2	717830e-001
2	393328e+003;2	709649e-001
2	395257e+003;2	706636e-001
2	397185e+003;2	706747e-001
2	399114e+003;2	719870e-001
2	401042e+003;2	726777e-001
2	402971e+003;2	719933e-001
2	404899e+003;2	713378e-001
2	406828e+003;2	715619e-001
2	408756e+003;2	717123e-001
2	410685e+003;2	715227e-001
2	412614e+003;2	713529e-001
2	414542e+003;2	706437e-001
2	416471e+003;2	707041e-001
2	418399e+003;2	716534e-001
2	420328e+003;2	722798e-001
2	422256e+003;2	728521e-001
2	424185e+003;2	733244e-001
2	426113e+003;2	735882e-001
2	428042e+003;2	730923e-001
2	429970e+003;2	731870e-001
2	431899e+003;2	738611e-001
2	433828e+003;2	737302e-001
2	435756e+003;2	734320e-001
2	437685e+003;2	736490e-001
2	439613e+003;2	745025e-001
2	441542e+003;2	751665e-001
2	443470e+003;2	756914e-001
2	445399e+003;2	757156e-001
2	447327e+003;2	758261e-001
2	449256e+003;2	764906e-001
2	451185e+003;2	767088e-001
2	453113e+003;2	771252e-001
2	455042e+003;2	775924e-001
2	456970e+003;2	784879e-001
2	458899e+003;2	796325e-001
2	460827e+003;2	805850e-001
2	462756e+003;2	803408e-001
2	464684e+003;2	796799e-001
2	466613e+003;2	799875e-001
2	468542e+003;2	806016e-001
2	470470e+003;2	808855e-001
2	472398e+003;2	811884e-001
2	474327e+003;2	818231e-001
2	476256e+003;2	818871e-001
2	478184e+003;2	816651e-001
2	480113e+003;2	820745e-001
2	482041e+003;2	821518e-001
2	483970e+003;2	814308e-001
2	485898e+003;2	813675e-001
2	487827e+003;2	818043e-001
2	489755e+003;2	815446e-001
2	491684e+003;2	815314e-001
2	493613e+003;2	816758e-001
2	495541e+003;2	818763e-001
2	497470e+003;2	815978e-001
2	499398e+003;2	814100e-001
2	501327e+003;2	814963e-001
2	503255e+003;2	822460e-001
2	505184e+003;2	837719e-001
2	507112e+003;2	852244e-001
2	509041e+003;2	852380e-001
2	510969e+003;2	846197e-001
2	512898e+003;2	847326e-001
2	514827e+003;2	856811e-001
2	516755e+003;2	859707e-001
2	518684e+003;2	864027e-001
2	520612e+003;2	880780e-001
2	522541e+003;2	886274e-001
2	524469e+003;2	881519e-001
2	526398e+003;2	890824e-001
2	528326e+003;2	904139e-001
2	530255e+003;2	908499e-001
2	532184e+003;2	915239e-001
2	534112e+003;2	927331e-001
2	536041e+003;2	935268e-001
2	537969e+003;2	939682e-001
2	539898e+003;2	943201e-001
2	541826e+003;2	951731e-001
2	543755e+003;2	962814e-001
2	545683e+003;2	964262e-001
2	547612e+003;2	960918e-001
2	549541e+003;2	964576e-001
2	551469e+003;2	971328e-001
2	553397e+003;2	975461e-001
2	555326e+003;2	978913e-001
2	557255e+003;2	982748e-001
2	559183e+003;2	979086e-001
2	561112e+003;2	986302e-001
2	563040e+003;2	999129e-001
2	564969e+003;2	992674e-001
2	566897e+003;2	989109e-001
2	568826e+003;2	997333e-001
2	570754e+003;3	011193e-001
2	572683e+003;3	021408e-001
2	574612e+003;3	027782e-001
2	576540e+003;3	038574e-001
2	578469e+003;3	044723e-001
2	580397e+003;3	046043e-001
2	582326e+003;3	045350e-001
2	584254e+003;3	049414e-001
2	586183e+003;3	055623e-001
2	588111e+003;3	058127e-001
2	590040e+003;3	064296e-001
2	591969e+003;3	077288e-001
2	593897e+003;3	086923e-001
2	595826e+003;3	079864e-001
2	597754e+003;3	075321e-001
2	599683e+003;3	079600e-001
2	601611e+003;3	085866e-001
2	603540e+003;3	097491e-001
2	605468e+003;3	097557e-001
2	607397e+003;3	092435e-001
2	609325e+003;3	096373e-001
2	611254e+003;3	101156e-001
2	613183e+003;3	109271e-001
2	615111e+003;3	124058e-001
2	617040e+003;3	127115e-001
2	618968e+003;3	125254e-001
2	620897e+003;3	124631e-001
2	622825e+003;3	132685e-001
2	624754e+003;3	146849e-001
2	626682e+003;3	157920e-001
2	628611e+003;3	161657e-001
2	630540e+003;3	169734e-001
2	632468e+003;3	173749e-001
2	634396e+003;3	174034e-001
2	636325e+003;3	180184e-001
2	638254e+003;3	183291e-001
2	640182e+003;3	192234e-001
2	642111e+003;3	198682e-001
2	644039e+003;3	198663e-001
2	645968e+003;3	190167e-001
2	647896e+003;3	189011e-001
2	649825e+003;3	212068e-001
2	651753e+003;3	230140e-001
2	653682e+003;3	231095e-001
2	655611e+003;3	231280e-001
2	657539e+003;3	237388e-001
2	659468e+003;3	245667e-001
2	661396e+003;3	248491e-001
2	663325e+003;3	245851e-001
2	665253e+003;3	250002e-001
2	667182e+003;3	255515e-001
2	669110e+003;3	260662e-001
2	671039e+003;3	270397e-001
2	672968e+003;3	277548e-001
2	674896e+003;3	280637e-001
2	676825e+003;3	284509e-001
2	678753e+003;3	297356e-001
2	680682e+003;3	303136e-001
2	682610e+003;3	304475e-001
2	684539e+003;3	311930e-001
2	686467e+003;3	326751e-001
2	688396e+003;3	346147e-001
2	690324e+003;3	357813e-001
2	692253e+003;3	361679e-001
2	694182e+003;3	377118e-001
2	696110e+003;3	388454e-001
2	698039e+003;3	391380e-001
2	699967e+003;3	404965e-001
2	701896e+003;3	424111e-001
2	703824e+003;3	434958e-001
2	705753e+003;3	445899e-001
2	707681e+003;3	449219e-001
2	709610e+003;3	456482e-001
2	711539e+003;3	473737e-001
2	713467e+003;3	490956e-001
2	715396e+003;3	508987e-001
2	717324e+003;3	525682e-001
2	719253e+003;3	544061e-001
2	721181e+003;3	569763e-001
2	723110e+003;3	601829e-001
2	725038e+003;3	626285e-001
2	726967e+003;3	649548e-001
2	728896e+003;3	673715e-001
2	730824e+003;3	706934e-001
2	732752e+003;3	740196e-001
2	734681e+003;3	767896e-001
2	736610e+003;3	795131e-001
2	738538e+003;3	822196e-001
2	740467e+003;3	853544e-001
2	742395e+003;3	873239e-001
2	744324e+003;3	888252e-001
2	746252e+003;3	908679e-001
2	748181e+003;3	911537e-001
2	750109e+003;3	908570e-001
2	752038e+003;3	913575e-001
2	753967e+003;3	925035e-001
2	755895e+003;3	932778e-001
2	757824e+003;3	938258e-001
2	759752e+003;3	954089e-001
2	761681e+003;3	956684e-001
2	763609e+003;3	957151e-001
2	765538e+003;3	979633e-001
2	767466e+003;4	010657e-001
2	769395e+003;4	040201e-001
2	771323e+003;4	061098e-001
2	773252e+003;4	090227e-001
2	775181e+003;4	132747e-001
2	777109e+003;4	171392e-001
2	779038e+003;4	195267e-001
2	780966e+003;4	215086e-001
2	782895e+003;4	250718e-001
2	784823e+003;4	297236e-001
2	786752e+003;4	330958e-001
2	788680e+003;4	353201e-001
2	790609e+003;4	387226e-001
2	792538e+003;4	434929e-001
2	794466e+003;4	480256e-001
2	796395e+003;4	514302e-001
2	798323e+003;4	558043e-001
2	800252e+003;4	603822e-001
2	802180e+003;4	643555e-001
2	804109e+003;4	692760e-001
2	806037e+003;4	744296e-001
2	807966e+003;4	801242e-001
2	809895e+003;4	868898e-001
2	811823e+003;4	941241e-001
2	813751e+003;5	026509e-001
2	815680e+003;5	118393e-001
2	817609e+003;5	197944e-001
2	819537e+003;5	272497e-001
2	821466e+003;5	344567e-001
2	823394e+003;5	415173e-001
2	825323e+003;5	499856e-001
2	827251e+003;5	578550e-001
2	829180e+003;5	648382e-001
2	831108e+003;5	728176e-001
2	833037e+003;5	855252e-001
2	834966e+003;6	025066e-001
2	836894e+003;6	239827e-001
2	838823e+003;6	529918e-001
2	840751e+003;6	941518e-001
2	842680e+003;7	491006e-001
2	844608e+003;8	149722e-001
2	846537e+003;8	923399e-001
2	848465e+003;9	778430e-001
2	850394e+003;1	049973e+000
2	852323e+003;1	103904e+000
2	854251e+003;1	150477e+000
2	856180e+003;1	193141e+000
2	858108e+003;1	228890e+000
2	860037e+003;1	255655e+000
2	861965e+003;1	274829e+000
2	863894e+003;1	281455e+000
2	865822e+003;1	270679e+000
2	867751e+003;1	248160e+000
2	869679e+003;1	218524e+000
2	871608e+003;1	189376e+000
2	873536e+003;1	148501e+000
2	875465e+003;1	103670e+000
2	877394e+003;1	059329e+000
2	879322e+003;1	015616e+000
2	881251e+003;9	775959e-001
2	883179e+003;9	490346e-001
2	885108e+003;9	324521e-001
2	887036e+003;9	238553e-001
2	888965e+003;9	267076e-001
2	890893e+003;9	398029e-001
2	892822e+003;9	597594e-001
2	894750e+003;9	863011e-001
2	896679e+003;1	014395e+000
2	898608e+003;1	039892e+000
2	900536e+003;1	066061e+000
2	902465e+003;1	088119e+000
2	904393e+003;1	108971e+000
2	906322e+003;1	133295e+000
2	908250e+003;1	155603e+000
2	910179e+003;1	183197e+000
2	912107e+003;1	227292e+000
2	914036e+003;1	275483e+000
2	915965e+003;1	319041e+000
2	917893e+003;1	371422e+000
2	919822e+003;1	418956e+000
2	921750e+003;1	459933e+000
2	923679e+003;1	491804e+000
2	925607e+003;1	523540e+000
2	927536e+003;1	552763e+000
2	929464e+003;1	555642e+000
2	931393e+003;1	570846e+000
2	933322e+003;1	587393e+000
2	935250e+003;1	596287e+000
2	937178e+003;1	599281e+000
2	939107e+003;1	583317e+000
2	941036e+003;1	550598e+000
2	942964e+003;1	516728e+000
2	944893e+003;1	498454e+000
2	946821e+003;1	455128e+000
2	948750e+003;1	399004e+000
2	950678e+003;1	343819e+000
2	952607e+003;1	274334e+000
2	954535e+003;1	211158e+000
2	956464e+003;1	166379e+000
2	958393e+003;1	122664e+000
2	960321e+003;1	072080e+000
2	962250e+003;1	021453e+000
2	964178e+003;9	748700e-001
2	966107e+003;9	245511e-001
2	968035e+003;8	721274e-001
2	969964e+003;8	236800e-001
2	971892e+003;7	785540e-001
2	973821e+003;7	337839e-001
2	975750e+003;6	928841e-001
2	977678e+003;6	580443e-001
2	979607e+003;6	265041e-001
2	981535e+003;5	986410e-001
2	983464e+003;5	768831e-001
2	985392e+003;5	583644e-001
2	987321e+003;5	423459e-001
2	989249e+003;5	285423e-001
2	991178e+003;5	158315e-001
2	993106e+003;5	057056e-001
2	995035e+003;4	981301e-001
2	996964e+003;4	922925e-001
2	998892e+003;4	888060e-001
3	000821e+003;4	875802e-001
3	002749e+003;4	863711e-001
3	004678e+003;4	855517e-001
3	006606e+003;4	843991e-001
3	008535e+003;4	826616e-001
3	010463e+003;4	836241e-001
3	012392e+003;4	854629e-001
3	014321e+003;4	880948e-001
3	016249e+003;4	909812e-001
3	018177e+003;4	943706e-001
3	020106e+003;4	986820e-001
3	022035e+003;5	026914e-001
3	023963e+003;5	052637e-001
3	025892e+003;5	099853e-001
3	027820e+003;5	163258e-001
3	029749e+003;5	228522e-001
3	031677e+003;5	299555e-001
3	033606e+003;5	380461e-001
3	035534e+003;5	481348e-001
3	037463e+003;5	606700e-001
3	039392e+003;5	755838e-001
3	041320e+003;5	906643e-001
3	043249e+003;6	051776e-001
3	045177e+003;6	216413e-001
3	047106e+003;6	399515e-001
3	049034e+003;6	573867e-001
3	050963e+003;6	743939e-001
3	052891e+003;6	925525e-001
3	054820e+003;7	094631e-001
3	056749e+003;7	261659e-001
3	058677e+003;7	429891e-001
3	060606e+003;7	573213e-001
3	062534e+003;7	676141e-001
3	064463e+003;7	791306e-001
3	066391e+003;7	929373e-001
3	068320e+003;8	045386e-001
3	070248e+003;8	101913e-001
3	072177e+003;8	154611e-001
3	074105e+003;8	212837e-001
3	076034e+003;8	255803e-001
3	077963e+003;8	266349e-001
3	079891e+003;8	255627e-001
3	081820e+003;8	243020e-001
3	083748e+003;8	256456e-001
3	085677e+003;8	240621e-001
3	087605e+003;8	162286e-001
3	089534e+003;8	054043e-001
3	091462e+003;7	966990e-001
3	093391e+003;7	883587e-001
3	095320e+003;7	764130e-001
3	097248e+003;7	613161e-001
3	099177e+003;7	476511e-001
3	101105e+003;7	347149e-001
3	103034e+003;7	191741e-001
3	104962e+003;7	033060e-001
3	106891e+003;6	869485e-001
3	108819e+003;6	722047e-001
3	110748e+003;6	603482e-001
3	112677e+003;6	461347e-001
3	114605e+003;6	324249e-001
3	116533e+003;6	215060e-001
3	118462e+003;6	130699e-001
3	120391e+003;6	028224e-001
3	122319e+003;5	940331e-001
3	124248e+003;5	889972e-001
3	126176e+003;5	829418e-001
3	128105e+003;5	773859e-001
3	130033e+003;5	732182e-001
3	131962e+003;5	682130e-001
3	133890e+003;5	644481e-001
3	135819e+003;5	620140e-001
3	137748e+003;5	611435e-001
3	139676e+003;5	618985e-001
3	141605e+003;5	622773e-001
3	143533e+003;5	615300e-001
3	145462e+003;5	619150e-001
3	147390e+003;5	648857e-001
3	149319e+003;5	695639e-001
3	151247e+003;5	713688e-001
3	153176e+003;5	739534e-001
3	155104e+003;5	781972e-001
3	157033e+003;5	840548e-001
3	158962e+003;5	913116e-001
3	160890e+003;5	962928e-001
3	162819e+003;6	004398e-001
3	164747e+003;6	073458e-001
3	166676e+003;6	167409e-001
3	168604e+003;6	279118e-001
3	170533e+003;6	377310e-001
3	172461e+003;6	482557e-001
3	174390e+003;6	621000e-001
3	176319e+003;6	750718e-001
3	178247e+003;6	863530e-001
3	180176e+003;6	980626e-001
3	182104e+003;7	083688e-001
3	184033e+003;7	188157e-001
3	185961e+003;7	299750e-001
3	187890e+003;7	404963e-001
3	189818e+003;7	524652e-001
3	191747e+003;7	629639e-001
3	193676e+003;7	718599e-001
3	195604e+003;7	791597e-001
3	197532e+003;7	863619e-001
3	199461e+003;7	964675e-001
3	201390e+003;8	061579e-001
3	203318e+003;8	104771e-001
3	205247e+003;8	136013e-001
3	207175e+003;8	201245e-001
3	209104e+003;8	286778e-001
3	211032e+003;8	352534e-001
3	212961e+003;8	387044e-001
3	214889e+003;8	425959e-001
3	216818e+003;8	458611e-001
3	218747e+003;8	557125e-001
3	220675e+003;8	694361e-001
3	222604e+003;8	806399e-001
3	224532e+003;8	920665e-001
3	226461e+003;9	023997e-001
3	228389e+003;9	088157e-001
3	230318e+003;9	220158e-001
3	232246e+003;9	402038e-001
3	234175e+003;9	579209e-001
3	236104e+003;9	797058e-001
3	238032e+003;1	006700e+000
3	239961e+003;1	032453e+000
3	241889e+003;1	055265e+000
3	243818e+003;1	078860e+000
3	245746e+003;1	102201e+000
3	247675e+003;1	119621e+000
3	249603e+003;1	150033e+000
3	251532e+003;1	186883e+000
3	253460e+003;1	222448e+000
3	255389e+003;1	257238e+000
3	257318e+003;1	291347e+000
3	259246e+003;1	314224e+000
3	261175e+003;1	347999e+000
3	263103e+003;1	388644e+000
3	265032e+003;1	411820e+000
3	266960e+003;1	421386e+000
3	268889e+003;1	444022e+000
3	270817e+003;1	478519e+000
3	272746e+003;1	512772e+000
3	274675e+003;1	531663e+000
3	276603e+003;1	545570e+000
3	278531e+003;1	559185e+000
3	280460e+003;1	593444e+000
3	282389e+003;1	630192e+000
3	284317e+003;1	653587e+000
3	286246e+003;1	650105e+000
3	288174e+003;1	649153e+000
3	290103e+003;1	672825e+000
3	292031e+003;1	710039e+000
3	293960e+003;1	733149e+000
3	295888e+003;1	804485e+000
3	297817e+003;1	818573e+000
3	299746e+003;1	781321e+000
3	301674e+003;1	767111e+000
3	303603e+003;1	789711e+000
3	305531e+003;1	790505e+000
3	307460e+003;1	785295e+000
3	309388e+003;1	761600e+000
3	311317e+003;1	732750e+000
3	313245e+003;1	712182e+000
3	315174e+003;1	710502e+000
3	317103e+003;1	706393e+000
3	319031e+003;1	674443e+000
3	320960e+003;1	623736e+000
3	322888e+003;1	589990e+000
3	324817e+003;1	565240e+000
3	326745e+003;1	546976e+000
3	328674e+003;1	506940e+000
3	330602e+003;1	451995e+000
3	332531e+003;1	394755e+000
3	334459e+003;1	350904e+000
3	336388e+003;1	302724e+000
3	338317e+003;1	258231e+000
3	340245e+003;1	217177e+000
3	342174e+003;1	186313e+000
3	344102e+003;1	153067e+000
3	346031e+003;1	107858e+000
3	347959e+003;1	064378e+000
3	349888e+003;1	031442e+000
3	351816e+003;1	000066e+000
3	353745e+003;9	679286e-001
3	355674e+003;9	343638e-001
3	357602e+003;9	067695e-001
3	359531e+003;8	804834e-001
3	361459e+003;8	501185e-001
3	363388e+003;8	229994e-001
3	365316e+003;8	030533e-001
3	367245e+003;7	819254e-001
3	369173e+003;7	614354e-001
3	371102e+003;7	456178e-001
3	373031e+003;7	278385e-001
3	374959e+003;7	094103e-001
3	376887e+003;6	930969e-001
3	378816e+003;6	747504e-001
3	380745e+003;6	587776e-001
3	382673e+003;6	481820e-001
3	384602e+003;6	380991e-001
3	386530e+003;6	281518e-001
3	388459e+003;6	183658e-001
3	390387e+003;6	075038e-001
3	392316e+003;5	987385e-001
3	394244e+003;5	891942e-001
3	396173e+003;5	805646e-001
3	398102e+003;5	735976e-001
3	400030e+003;5	664995e-001
3	401959e+003;5	612497e-001
3	403887e+003;5	577878e-001
3	405816e+003;5	531502e-001
3	407744e+003;5	479929e-001
3	409673e+003;5	413851e-001
3	411601e+003;5	361471e-001
3	413530e+003;5	331952e-001
3	415458e+003;5	310601e-001
3	417387e+003;5	262273e-001
3	419316e+003;5	209408e-001
3	421244e+003;5	190511e-001
3	423173e+003;5	168036e-001
3	425101e+003;5	121853e-001
3	427030e+003;5	084478e-001
3	428958e+003;5	047534e-001
3	430887e+003;5	028467e-001
3	432815e+003;5	030674e-001
3	434744e+003;5	026217e-001
3	436673e+003;5	011857e-001
3	438601e+003;4	993735e-001
3	440530e+003;4	963177e-001
3	442458e+003;4	959113e-001
3	444387e+003;4	955978e-001
3	446315e+003;4	942715e-001
3	448244e+003;4	952656e-001
3	450172e+003;4	940711e-001
3	452101e+003;4	919385e-001
3	454030e+003;4	895629e-001
3	455958e+003;4	863022e-001
3	457886e+003;4	830019e-001
3	459815e+003;4	796745e-001
3	461744e+003;4	797354e-001
3	463672e+003;4	786465e-001
3	465601e+003;4	742712e-001
3	467529e+003;4	733802e-001
3	469458e+003;4	726495e-001
3	471386e+003;4	709259e-001
3	473315e+003;4	697829e-001
3	475243e+003;4	693709e-001
3	477172e+003;4	692669e-001
3	479101e+003;4	683480e-001
3	481029e+003;4	674462e-001
3	482958e+003;4	673201e-001
3	484886e+003;4	650032e-001
3	486815e+003;4	627604e-001
3	488743e+003;4	619043e-001
3	490672e+003;4	614239e-001
3	492600e+003;4	602982e-001
3	494529e+003;4	581645e-001
3	496458e+003;4	572840e-001
3	498386e+003;4	548281e-001
3	500315e+003;4	516925e-001
3	502243e+003;4	487307e-001
3	504172e+003;4	482049e-001
3	506100e+003;4	458995e-001
3	508029e+003;4	433753e-001
3	509957e+003;4	432901e-001
3	511886e+003;4	402726e-001
3	513814e+003;4	369532e-001
3	515743e+003;4	339989e-001
3	517672e+003;4	306411e-001
3	519600e+003;4	270842e-001
3	521529e+003;4	233701e-001
3	523457e+003;4	204236e-001
3	525386e+003;4	170152e-001
3	527314e+003;4	137801e-001
3	529243e+003;4	129245e-001
3	531171e+003;4	107303e-001
3	533100e+003;4	053353e-001
3	535029e+003;4	008203e-001
3	536957e+003;3	994553e-001
3	538885e+003;3	958930e-001
3	540814e+003;3	912851e-001
3	542743e+003;3	878205e-001
3	544671e+003;3	856220e-001
3	546600e+003;3	834327e-001
3	548528e+003;3	802564e-001
3	550457e+003;3	746345e-001
3	552385e+003;3	727718e-001
3	554314e+003;3	727527e-001
3	556242e+003;3	685786e-001
3	558171e+003;3	643599e-001
3	560100e+003;3	621042e-001
3	562028e+003;3	584802e-001
3	563957e+003;3	534576e-001
3	565885e+003;3	511050e-001
3	567814e+003;3	548385e-001
3	569742e+003;3	516560e-001
3	571671e+003;3	443921e-001
3	573599e+003;3	398096e-001
3	575528e+003;3	389054e-001
3	577457e+003;3	376741e-001
3	579385e+003;3	350774e-001
3	581314e+003;3	316166e-001
3	583242e+003;3	265861e-001
3	585171e+003;3	212650e-001
3	587099e+003;3	223904e-001
3	589028e+003;3	264537e-001
3	590956e+003;3	210634e-001
3	592885e+003;3	169899e-001
3	594813e+003;3	164006e-001
3	596742e+003;3	146590e-001
3	598671e+003;3	109944e-001
3	600599e+003;3	096147e-001
3	602528e+003;3	081198e-001
3	604456e+003;3	035426e-001
3	606385e+003;3	001710e-001
3	608313e+003;3	015343e-001
3	610242e+003;3	009246e-001
3	612170e+003;2	973773e-001
3	614099e+003;2	991596e-001
3	616028e+003;2	959359e-001
3	617956e+003;2	913983e-001
3	619885e+003;2	933757e-001
3	621813e+003;2	934034e-001
3	623742e+003;2	884954e-001
3	625670e+003;2	829801e-001
3	627599e+003;2	783955e-001
3	629527e+003;2	909754e-001
3	631456e+003;2	896390e-001
3	633385e+003;2	826158e-001
3	635313e+003;2	815051e-001
3	637241e+003;2	785830e-001
3	639170e+003;2	764037e-001
3	641099e+003;2	754930e-001
3	643027e+003;2	755015e-001
3	644956e+003;2	711900e-001
3	646884e+003;2	687038e-001
3	648813e+003;2	767173e-001
3	650741e+003;2	839013e-001
3	652670e+003;2	775623e-001
3	654598e+003;2	688285e-001
3	656527e+003;2	720990e-001
3	658456e+003;2	718551e-001
3	660384e+003;2	684124e-001
3	662313e+003;2	687469e-001
3	664241e+003;2	677278e-001
3	666170e+003;2	649557e-001
3	668098e+003;2	594047e-001
3	670027e+003;2	654935e-001
3	671955e+003;2	696232e-001
3	673884e+003;2	572148e-001
3	675813e+003;2	664123e-001
3	677741e+003;2	716940e-001
3	679669e+003;2	667326e-001
3	681598e+003;2	646244e-001
3	683527e+003;2	609997e-001
3	685455e+003;2	559655e-001
3	687384e+003;2	481100e-001
3	689312e+003;2	515616e-001
3	691241e+003;2	606784e-001
3	693169e+003;2	599627e-001
3	695098e+003;2	555454e-001
3	697026e+003;2	536465e-001
3	698955e+003;2	503794e-001
3	700884e+003;2	489388e-001
3	702812e+003;2	536573e-001
3	704741e+003;2	529246e-001
3	706669e+003;2	482169e-001
3	708598e+003;2	437701e-001
3	710526e+003;2	471424e-001
3	712455e+003;2	582413e-001
3	714383e+003;2	564432e-001
3	716312e+003;2	498979e-001
3	718240e+003;2	475285e-001
3	720169e+003;2	478938e-001
3	722098e+003;2	491505e-001
3	724026e+003;2	510833e-001
3	725955e+003;2	521291e-001
3	727883e+003;2	544984e-001
3	729812e+003;2	483402e-001
3	731740e+003;2	430454e-001
3	733669e+003;2	406208e-001
3	735597e+003;2	459652e-001
3	737526e+003;2	531568e-001
3	739455e+003;2	503359e-001
3	741383e+003;2	476928e-001
3	743312e+003;2	438324e-001
3	745240e+003;2	560052e-001
3	747169e+003;2	518092e-001
3	749097e+003;2	433499e-001
3	751026e+003;2	535916e-001
3	752954e+003;2	623555e-001
3	754883e+003;2	562710e-001
3	756812e+003;2	498914e-001
3	758740e+003;2	502608e-001
3	760668e+003;2	544378e-001
3	762597e+003;2	512965e-001
3	764526e+003;2	469232e-001
3	766454e+003;2	505943e-001
3	768383e+003;2	495737e-001
3	770311e+003;2	540807e-001
3	772240e+003;2	558508e-001
3	774168e+003;2	524660e-001
3	776097e+003;2	498404e-001
3	778025e+003;2	471909e-001
3	779954e+003;2	515840e-001
3	781883e+003;2	523994e-001
3	783811e+003;2	503222e-001
3	785740e+003;2	538981e-001
3	787668e+003;2	537198e-001
3	789597e+003;2	527404e-001
3	791525e+003;2	519811e-001
3	793454e+003;2	496364e-001
3	795382e+003;2	471686e-001
3	797311e+003;2	509018e-001
3	799240e+003;2	463205e-001
3	801168e+003;2	474129e-001
3	803097e+003;2	585090e-001
3	805025e+003;2	515066e-001
3	806954e+003;2	530113e-001
3	808882e+003;2	572480e-001
3	810811e+003;2	530750e-001
3	812739e+003;2	506492e-001
3	814668e+003;2	478605e-001
3	816596e+003;2	559212e-001
3	818525e+003;2	511497e-001
3	820454e+003;2	447824e-001
3	822382e+003;2	566933e-001
3	824311e+003;2	532354e-001
3	826239e+003;2	514458e-001
3	828168e+003;2	544899e-001
3	830096e+003;2	524910e-001
3	832025e+003;2	532966e-001
3	833953e+003;2	510715e-001
3	835882e+003;2	497571e-001
3	837811e+003;2	526159e-001
3	839739e+003;2	570126e-001
3	841667e+003;2	572642e-001
3	843596e+003;2	582412e-001
3	845525e+003;2	589819e-001
3	847453e+003;2	559683e-001
3	849382e+003;2	510614e-001
3	851310e+003;2	405759e-001
3	853239e+003;2	450507e-001
3	855167e+003;2	636320e-001
3	857096e+003;2	612812e-001
3	859024e+003;2	565590e-001
3	860953e+003;2	527369e-001
3	862882e+003;2	528892e-001
3	864810e+003;2	558871e-001
3	866739e+003;2	550503e-001
3	868667e+003;2	485249e-001
3	870596e+003;2	587292e-001
3	872524e+003;2	555355e-001
3	874453e+003;2	547769e-001
3	876381e+003;2	571931e-001
3	878310e+003;2	531772e-001
3	880239e+003;2	538215e-001
3	882167e+003;2	569456e-001
3	884096e+003;2	535137e-001
3	886024e+003;2	584438e-001
3	887953e+003;2	602814e-001
3	889881e+003;2	544259e-001
3	891810e+003;2	582160e-001
3	893738e+003;2	616977e-001
3	895667e+003;2	575167e-001
3	897595e+003;2	534146e-001
3	899524e+003;2	555012e-001
3	901453e+003;2	574415e-001
3	903381e+003;2	575685e-001
3	905310e+003;2	643155e-001
3	907238e+003;2	635716e-001
3	909167e+003;2	598384e-001
3	911095e+003;2	591647e-001
3	913024e+003;2	591442e-001
3	914952e+003;2	565103e-001
3	916881e+003;2	586279e-001
3	918810e+003;2	620476e-001
3	920738e+003;2	625946e-001
3	922667e+003;2	604159e-001
3	924595e+003;2	609596e-001
3	926524e+003;2	624029e-001
3	928452e+003;2	596405e-001
3	930381e+003;2	604502e-001
3	932309e+003;2	634866e-001
3	934238e+003;2	653992e-001
3	936167e+003;2	636177e-001
3	938095e+003;2	621910e-001
3	940023e+003;2	600021e-001
3	941952e+003;2	612230e-001
3	943881e+003;2	649202e-001
3	945809e+003;2	622627e-001
3	947738e+003;2	613534e-001
3	949666e+003;2	655064e-001
3	951595e+003;2	672205e-001
3	953523e+003;2	658278e-001
3	955452e+003;2	646862e-001
3	957380e+003;2	646210e-001
3	959309e+003;2	656600e-001
3	961238e+003;2	673151e-001
3	963166e+003;2	674033e-001
3	965095e+003;2	665037e-001
3	967023e+003;2	668240e-001
3	968952e+003;2	675543e-001
3	970880e+003;2	669995e-001
3	972809e+003;2	660462e-001
3	974737e+003;2	667438e-001
3	976666e+003;2	683464e-001
3	978594e+003;2	696269e-001
3	980523e+003;2	687907e-001
3	982452e+003;2	681816e-001
3	984380e+003;2	687743e-001
3	986309e+003;2	698338e-001
3	988237e+003;2	714527e-001
3	990166e+003;2	721116e-001
3	992094e+003;2	720843e-001
3	994023e+003;2	730473e-001
3	995951e+003;2	737939e-001
3	997880e+003;2	720514e-001
3	999809e+003;2	714963e-001
4	001737e+003;0	000000e+000
