# Supplementary material for: Deep Learning for Reconstructing Low-Quality FTIR and Raman Spectra—A Case Study in Microplastic Analyses
Source: Anal Chem. 2021 Nov 22;93(49):16360–8. doi: 10.1021/acs.analchem.1c02618 (PMC8674871; doi:10.1021/acs.analchem.1c02618)
Supplement: Supplementary file 2 — ac1c02618_si_002.zip [file ac1c02618_si_002.zip › SpectraReconstruction/ATR Spectra/PE.csv]

6.749918212889999722e+02	1.029261096551724181e-01
6.769203693010000507e+02	1.039547819310344956e-01
6.788489173130000154e+02	1.046995455862069213e-01
6.807774653249999801e+02	1.052066433793103634e-01
6.827060133359999554e+02	1.053516537586207114e-01
6.846345613480000338e+02	1.054074962758620726e-01
6.865631093599999986e+02	1.054417159655172548e-01
6.884916573719999633e+02	1.054317768275861988e-01
6.904202053840000417e+02	1.051204400689655094e-01
6.923487533960000064e+02	1.049443109310345124e-01
6.942773014079999712e+02	1.049796455862068989e-01
6.962058494200000496e+02	1.052845841034482921e-01
6.981343974310000249e+02	1.060887963103448323e-01
7.000629454429999896e+02	1.073835825862068799e-01
7.019914934549999543e+02	1.087110064827586237e-01
7.039200414670000328e+02	1.104886508275862017e-01
7.058485894789999975e+02	1.130969063103448025e-01
7.077771374909999622e+02	1.169977019999999673e-01
7.097056855030000406e+02	1.239444103103448103e-01
7.116342335140000159e+02	1.365340526551724054e-01
7.135627815259999807e+02	1.549298628275861678e-01
7.154913295379999454e+02	1.740196260000000106e-01
7.174198775500000238e+02	1.858440939999999597e-01
7.193484255619999885e+02	1.850831193103448513e-01
7.212769735739999533e+02	1.723913600689655490e-01
7.232055215860000317e+02	1.577802029655172023e-01
7.251340695979999964e+02	1.513562265172413990e-01
7.270626176089999717e+02	1.522876374137931144e-01
7.289911656210000501e+02	1.516938420344827176e-01
7.309197136330000149e+02	1.419261545172413874e-01
7.328482616449999796e+02	1.227398227241379008e-01
7.347768096569999443e+02	1.002119782758620486e-01
7.367053576690000227e+02	8.221539834482760600e-02
7.386339056809999875e+02	7.299195734482757936e-02
7.405624536929999522e+02	6.891987351724136734e-02
7.424910017040000412e+02	6.535639317241379032e-02
7.444195497160000059e+02	6.186649434482759113e-02
7.463480977279999706e+02	5.889704634482758466e-02
7.482766457400000490e+02	5.630156313793103356e-02
7.502051937520000138e+02	5.385023989655173676e-02
7.521337417639999785e+02	5.141577789655172454e-02
7.540622897759999432e+02	4.898905462068964267e-02
7.559908377870000322e+02	4.658128006896550960e-02
7.579193857989999970e+02	4.438481841379310344e-02
7.598479338109999617e+02	4.243826734482757101e-02
7.617764818230000401e+02	4.067693479310345583e-02
7.637050298350000048e+02	3.912206431034482429e-02
7.656335778469999696e+02	3.761746627586206454e-02
7.675621258590000480e+02	3.612162834482759294e-02
7.694906738710000127e+02	3.468389296551724343e-02
7.714192218819999880e+02	3.334914775862068970e-02
7.733477698939999527e+02	3.219096875862068746e-02
7.752763179060000311e+02	3.110668575862069254e-02
7.772048659179999959e+02	3.003501396551724184e-02
7.791334139299999606e+02	2.894918751724137596e-02
7.810619619420000390e+02	2.785706789655172447e-02
7.829905099540000037e+02	2.693345641379310887e-02
7.849190579649999790e+02	2.621859679310344776e-02
7.868476059769999438e+02	2.566998813793103587e-02
7.887761539890000222e+02	2.526539475862068715e-02
7.907047020009999869e+02	2.494775824137931974e-02
7.926332500129999517e+02	2.468371982758620770e-02
7.945617980250000301e+02	2.449544544827586198e-02
7.964903460369999948e+02	2.437553348275862605e-02
7.984188940489999595e+02	2.423607113793103604e-02
8.003474420600000485e+02	2.411663393103447711e-02
8.022759900720000132e+02	2.425605234482759373e-02
8.042045380839999780e+02	2.463716924137930933e-02
8.061330860960000564e+02	2.500273679310344860e-02
8.080616341080000211e+02	2.512410310344827258e-02
8.099901821199999858e+02	2.488418699999999512e-02
8.119187301319999506e+02	2.433489968965517336e-02
8.138472781440000290e+02	2.371607900000000449e-02
8.157758261550000043e+02	2.327189403448275823e-02
8.177043741669999690e+02	2.306099768965516952e-02
8.196329221790000474e+02	2.301100048275861801e-02
8.215614701910000122e+02	2.312733248275861825e-02
8.234900182029999769e+02	2.334965386206896282e-02
8.254185662150000553e+02	2.368253172413792990e-02
8.273471142270000200e+02	2.419549144827585693e-02
8.292756622379999953e+02	2.484705813793103638e-02
8.312042102499999601e+02	2.547715375862069642e-02
8.331327582620000385e+02	2.626296948275862186e-02
8.350613062740000032e+02	2.764550186206896423e-02
8.369898542859999679e+02	2.948446086206896535e-02
8.389184022980000464e+02	3.106453282758621023e-02
8.408469503100000111e+02	3.173661044827585931e-02
8.427754983219999758e+02	3.126096234482757946e-02
8.447040463329999511e+02	2.991690431034482386e-02
8.466325943450000295e+02	2.853950082758620332e-02
8.485611423569999943e+02	2.790859820689655518e-02
8.504896903689999590e+02	2.801041958620690067e-02
8.524182383810000374e+02	2.835710989655172015e-02
8.543467863930000021e+02	2.871535403448276236e-02
8.562753344049999669e+02	2.899949724137931492e-02
8.582038824160000559e+02	2.919698600000000810e-02
8.601324304280000206e+02	2.930105568965516924e-02
8.620609784399999853e+02	2.937303786206896597e-02
8.639895264519999500e+02	2.958168458620689251e-02
8.659180744640000285e+02	3.008974251724137738e-02
8.678466224759999932e+02	3.076880248275861915e-02
8.697751704879999579e+02	3.136750993103448043e-02
8.717037185000000363e+02	3.179540924137930907e-02
8.736322665110000116e+02	3.205431348275861875e-02
8.755608145229999764e+02	3.223056034482758153e-02
8.774893625350000548e+02	3.245320920689655220e-02
8.794179105470000195e+02	3.280893086206895792e-02
8.813464585589999842e+02	3.329140555172413474e-02
8.832750065709999490e+02	3.381667172413792971e-02
8.852035545830000274e+02	3.433841617241379512e-02
8.871321025949999921e+02	3.473554124137931409e-02
8.890606506059999674e+02	3.493314779310345564e-02
8.909891986180000458e+02	3.508947651724137612e-02
8.929177466300000106e+02	3.540324341379309792e-02
8.948462946419999753e+02	3.601391303448275155e-02
8.967748426540000537e+02	3.681104682758619406e-02
8.987033906660000184e+02	3.750415503448274734e-02
9.006319386779999832e+02	3.831702948275861331e-02
9.025604866889999585e+02	3.989407565517242432e-02
9.044890347010000369e+02	4.227740144827585311e-02
9.064175827130000016e+02	4.453821744827586582e-02
9.083461307249999663e+02	4.546573227586207799e-02
9.102746787370000447e+02	4.440865531034482450e-02
9.122032267490000095e+02	4.167450755172413118e-02
9.141317747609999742e+02	3.842739982758620193e-02
9.160603227730000526e+02	3.595420706896551577e-02
9.179888707840000279e+02	3.462249831034482778e-02
9.199174187959999927e+02	3.396218572413793602e-02
9.218459668079999574e+02	3.351963058620689717e-02
9.237745148200000358e+02	3.320044282758621151e-02
9.257030628320000005e+02	3.288677803448275538e-02
9.276316108439999653e+02	3.247155272413792398e-02
9.295601588560000437e+02	3.200912799999999780e-02
9.314887068670000190e+02	3.161272237931034290e-02
9.334172548789999837e+02	3.136558503448276525e-02
9.353458028909999484e+02	3.123819248275861576e-02
9.372743509030000268e+02	3.119403434482758558e-02
9.392028989149999916e+02	3.112890989655172497e-02
9.411314469269999563e+02	3.088553293103447547e-02
9.430599949390000347e+02	3.054068824137931223e-02
9.449885429509999994e+02	3.012513106896552023e-02
9.469170909619999748e+02	2.970510886206896919e-02
9.488456389740000532e+02	2.937590958620689766e-02
9.507741869860000179e+02	2.915901937931034832e-02
9.527027349979999826e+02	2.907550696551723657e-02
9.546312830099999474e+02	2.903074410344827147e-02
9.565598310220000258e+02	2.908671817241379604e-02
9.584883790339999905e+02	2.933310148275862159e-02
9.604169270459999552e+02	2.968262672413793032e-02
9.623454750570000442e+02	3.009474762068965747e-02
9.642740230690000089e+02	3.070734117241379416e-02
9.662025710809999737e+02	3.185646982758621321e-02
9.681311190930000521e+02	3.363706234482757851e-02
9.700596671050000168e+02	3.550590200000000585e-02
9.719882151169999815e+02	3.677762696551724331e-02
9.739167631289999463e+02	3.699597903448276215e-02
9.758453111400000353e+02	3.617902313793103231e-02
9.777738591520000000e+02	3.493290762068965855e-02
9.797024071639999647e+02	3.396517279310344584e-02
9.816309551760000431e+02	3.365489568965517736e-02
9.835595031880000079e+02	3.405516151724138213e-02
9.854880511999999726e+02	3.502922131034483244e-02
9.874165992120000510e+02	3.645889051724137547e-02
9.893451472240000157e+02	3.814088317241379200e-02
9.912736952349999910e+02	3.996253893103447752e-02
9.932022432469999558e+02	4.178623534482758806e-02
9.951307912590000342e+02	4.320691289655172185e-02
9.970593392709999989e+02	4.385846813793103233e-02
9.989878872829999636e+02	4.354552796551724309e-02
1.000916435295000042e+03	4.246166600000000207e-02
1.002844983307000007e+03	4.119684058620688705e-02
1.004773531317999982e+03	4.039124513793103388e-02
1.006702079329999947e+03	4.031555244827585149e-02
1.008630627342000025e+03	4.073467437931035939e-02
1.010559175353999990e+03	4.133771686206896834e-02
1.012487723365999955e+03	4.194031479310345728e-02
1.014416271378000033e+03	4.249962410344827746e-02
1.016344819389999998e+03	4.306803417241379661e-02
1.018273367401999963e+03	4.354254193103447579e-02
1.020201915413000052e+03	4.388400779310345362e-02
1.022130463425000016e+03	4.414538558620689085e-02
1.024059011436999981e+03	4.439767051724138186e-02
1.025987559448999946e+03	4.472170782758620733e-02
1.027916107460999910e+03	4.514801362068965318e-02
1.029844655473000103e+03	4.565997903448276024e-02
1.031773203485000067e+03	4.612885789655171709e-02
1.033701751497000032e+03	4.645675244827586481e-02
1.035630299508000007e+03	4.670371582758620077e-02
1.037558847519999972e+03	4.687490489655171677e-02
1.039487395531999937e+03	4.703388306896551935e-02
1.041415943543999902e+03	4.717427337931034276e-02
1.043344491556000094e+03	4.726160003448276470e-02
1.045273039568000058e+03	4.750954737931033928e-02
1.047201587580000023e+03	4.795411675862069206e-02
1.049130135590999998e+03	4.837229927586208372e-02
1.051058683602999963e+03	4.863475931034483279e-02
1.052987231614999928e+03	4.869916437931035014e-02
1.054915779626999893e+03	4.861769396551724604e-02
1.056844327639000085e+03	4.852894827586206467e-02
1.058772875651000049e+03	4.868319168965516697e-02
1.060701423663000014e+03	4.906897962068965807e-02
1.062629971674999979e+03	4.933314741379309087e-02
1.064558519685999954e+03	4.938964431034482266e-02
1.066487067697999919e+03	4.938789589655173673e-02
1.068415615710000111e+03	4.943745962068965549e-02
1.070344163722000076e+03	4.967542972413792335e-02
1.072272711734000040e+03	5.019787368965516333e-02
1.074201259746000005e+03	5.092836468965516311e-02
1.076129807757999970e+03	5.163496831034483647e-02
1.078058355768999945e+03	5.210890089655171448e-02
1.079986903780999910e+03	5.230240903448275802e-02
1.081915451793000102e+03	5.224515562068966085e-02
1.083843999805000067e+03	5.198550265517240532e-02
1.085772547817000032e+03	5.164010151724138936e-02
1.087701095828999996e+03	5.130014837931035770e-02
1.089629643840999961e+03	5.094069010344827453e-02
1.091558191852999926e+03	5.049858348275861053e-02
1.093486739863999901e+03	5.002423041379309987e-02
1.095415287876000093e+03	4.962853644827586175e-02
1.097343835888000058e+03	4.936007644827586360e-02
1.099272383900000023e+03	4.921743041379310346e-02
1.101200931911999987e+03	4.914566282758620064e-02
1.103129479923999952e+03	4.901554610344826396e-02
1.105058027935999917e+03	4.875562362068965039e-02
1.106986575948000109e+03	4.837256979310345512e-02
1.108915123959000084e+03	4.800253586206894990e-02
1.110843671971000049e+03	4.770885231034482921e-02
1.112772219983000014e+03	4.746677044827585928e-02
1.114700767994999978e+03	4.723918062068965112e-02
1.116629316006999943e+03	4.698194137931035325e-02
1.118557864018999908e+03	4.670192162068965286e-02
1.120486412031000100e+03	4.643628513793102847e-02
1.122414960042000075e+03	4.615126882758619625e-02
1.124343508054000040e+03	4.584183293103446383e-02
1.126272056066000005e+03	4.550245093103449934e-02
1.128200604077999969e+03	4.519380448275861495e-02
1.130129152089999934e+03	4.491107041379310133e-02
1.132057700101999899e+03	4.460527913793103927e-02
1.133986248114000091e+03	4.423647734482758637e-02
1.135914796126000056e+03	4.381345610344827141e-02
1.137843344137000031e+03	4.345268162068965934e-02
1.139771892148999996e+03	4.325589241379310113e-02
1.141700440160999960e+03	4.323435110344826804e-02
1.143628988172999925e+03	4.332453255172413059e-02
1.145557536184999890e+03	4.344384968965517291e-02
1.147486084197000082e+03	4.362468686206897456e-02
1.149414632209000047e+03	4.386280213793103400e-02
1.151343180220000022e+03	4.415574800000000161e-02
1.153271728231999987e+03	4.446701713793103916e-02
1.155200276243999951e+03	4.472790255172413854e-02
1.157128824255999916e+03	4.500101434482759594e-02
1.159057372268000108e+03	4.548783096551722166e-02
1.160985920280000073e+03	4.633266110344828881e-02
1.162914468292000038e+03	4.754434079310344841e-02
1.164843016304000002e+03	4.878374165517240790e-02
1.166771564314999978e+03	4.949390175862069391e-02
1.168700112326999943e+03	4.922007468965516885e-02
1.170628660338999907e+03	4.815927527586207763e-02
1.172557208351000099e+03	4.682694596551723043e-02
1.174485756363000064e+03	4.553799803448276701e-02
1.176414304375000029e+03	4.436579351724138226e-02
1.178342852386999994e+03	4.334047120689656085e-02
1.180271400398999958e+03	4.234891872413792946e-02
1.182199948409999934e+03	4.141327917241378886e-02
1.184128496421999898e+03	4.074264289655172427e-02
1.186057044434000090e+03	4.048386417241379986e-02
1.187985592446000055e+03	4.044002220689654759e-02
1.189914140458000020e+03	4.045205127586207206e-02
1.191842688469999985e+03	4.054477451724137343e-02
1.193771236481999949e+03	4.072611706896551997e-02
1.195699784492999925e+03	4.089686172413792981e-02
1.197628332504999889e+03	4.104733855172412738e-02
1.199556880517000081e+03	4.118476817241378818e-02
1.201485428529000046e+03	4.135510406896551749e-02
1.203413976541000011e+03	4.156203803448275252e-02
1.205342524552999976e+03	4.177147372413792664e-02
1.207271072564999940e+03	4.198815558620690169e-02
1.209199620576999905e+03	4.225829441379310575e-02
1.211128168588000108e+03	4.258296082758621787e-02
1.213056716600000073e+03	4.293791303448275809e-02
1.214985264612000037e+03	4.330157817241379881e-02
1.216913812624000002e+03	4.369976975862069346e-02
1.218842360635999967e+03	4.410635448275861820e-02
1.220770908647999931e+03	4.449703337931034536e-02
1.222699456659999896e+03	4.482469027586206273e-02
1.224628004671000099e+03	4.510694258620689262e-02
1.226556552683000064e+03	4.539856534482758499e-02
1.228485100695000028e+03	4.574631158620690030e-02
1.230413648706999993e+03	4.613256986206897003e-02
1.232342196718999958e+03	4.649257962068964467e-02
1.234270744730999922e+03	4.675452282758620071e-02
1.236199292742999887e+03	4.695125996551723080e-02
1.238127840755000079e+03	4.717068141379311685e-02
1.240056388766000055e+03	4.752259910344829030e-02
1.241984936778000019e+03	4.798100620689654816e-02
1.243913484789999984e+03	4.845174924137932160e-02
1.245842032801999949e+03	4.887593306896551026e-02
1.247770580813999914e+03	4.934100382758619535e-02
1.249699128826000106e+03	4.995942775862069474e-02
1.251627676838000070e+03	5.072624165517242850e-02
1.253556224849000046e+03	5.149409737931034264e-02
1.255484772861000010e+03	5.211849858620689474e-02
1.257413320872999975e+03	5.245960503448275636e-02
1.259341868884999940e+03	5.247648637931034282e-02
1.261270416896999905e+03	5.225986689655173073e-02
1.263198964909000097e+03	5.206456693103449218e-02
1.265127512921000061e+03	5.203802989655172129e-02
1.267056060933000026e+03	5.214570893103447763e-02
1.268984608944000001e+03	5.227210296551723645e-02
1.270913156955999966e+03	5.235039351724137674e-02
1.272841704967999931e+03	5.234995713793104410e-02
1.274770252979999896e+03	5.234846241379310233e-02
1.276698800992000088e+03	5.243439582758620265e-02
1.278627349004000052e+03	5.268360368965518958e-02
1.280555897016000017e+03	5.306223786206895610e-02
1.282484445027999982e+03	5.357997227586206584e-02
1.284412993038999957e+03	5.420236648275864044e-02
1.286341541050999922e+03	5.489520086206896993e-02
1.288270089062999887e+03	5.567020224137931433e-02
1.290198637075000079e+03	5.666823779310344728e-02
1.292127185087000043e+03	5.791694955172414089e-02
1.294055733099000008e+03	5.930247713793103392e-02
1.295984281110999973e+03	6.059892358620690839e-02
1.297912829121999948e+03	6.173109775862068577e-02
1.299841377133999913e+03	6.258796762068966069e-02
1.301769925146000105e+03	6.314516817241379310e-02
1.303698473158000070e+03	6.329102672413791653e-02
1.305627021170000035e+03	6.302354465517240323e-02
1.307555569181999999e+03	6.229360589655170977e-02
1.309484117193999964e+03	6.111344000000001192e-02
1.311412665205999929e+03	5.972568327586206399e-02
1.313341213216999904e+03	5.836598379310344725e-02
1.315269761229000096e+03	5.689280034482758347e-02
1.317198309241000061e+03	5.531338993103449009e-02
1.319126857253000026e+03	5.373902517241379434e-02
1.321055405264999990e+03	5.236702299999999866e-02
1.322983953276999955e+03	5.118476255172412642e-02
1.324912501288999920e+03	5.028445579310345664e-02
1.326841049299999895e+03	4.971835627586207451e-02
1.328769597312000087e+03	4.936554582758620469e-02
1.330698145324000052e+03	4.920140755172414115e-02
1.332626693336000017e+03	4.970765551724137116e-02
1.334555241347999981e+03	5.101349465517242970e-02
1.336483789359999946e+03	5.280445693103448523e-02
1.338412337371999911e+03	5.467324037931034497e-02
1.340340885384000103e+03	5.641125734482757559e-02
1.342269433395000078e+03	5.803923020689655959e-02
1.344197981407000043e+03	5.994305537931033517e-02
1.346126529419000008e+03	6.243962662068964359e-02
1.348055077430999972e+03	6.545213906896552025e-02
1.349983625442999937e+03	6.823659937931034203e-02
1.351912173454999902e+03	7.032817131034482805e-02
1.353840721467000094e+03	7.171030558620689055e-02
1.355769269479000059e+03	7.275227520689654670e-02
1.357697817490000034e+03	7.385263231034483455e-02
1.359626365501999999e+03	7.527782772413793566e-02
1.361554913513999963e+03	7.728686631034487053e-02
1.363483461525999928e+03	7.988564824137930898e-02
1.365412009537999893e+03	8.251223265517242111e-02
1.367340557550000085e+03	8.483798710344829519e-02
1.369269105562000050e+03	8.609212262068964561e-02
1.371197653573000025e+03	8.594917144827585176e-02
1.373126201584999990e+03	8.456213779310346734e-02
1.375054749596999955e+03	8.208632793103447234e-02
1.376983297608999919e+03	7.829845003448274166e-02
1.378911845621000111e+03	7.313331386206896323e-02
1.380840393633000076e+03	6.735180193103447455e-02
1.382768941645000041e+03	6.165944744827586699e-02
1.384697489657000006e+03	5.655595848275860732e-02
1.386626037667999981e+03	5.296063620689654694e-02
1.388554585679999946e+03	5.102888417241379510e-02
1.390483133691999910e+03	5.007488765517240786e-02
1.392411681704000102e+03	4.984472341379309751e-02
1.394340229716000067e+03	5.005880399999999841e-02
1.396268777728000032e+03	5.016007393103448508e-02
1.398197325739999997e+03	5.014167400000000413e-02
1.400125873750999972e+03	5.035639141379310429e-02
1.402054421762999937e+03	5.089810127586207739e-02
1.403982969774999901e+03	5.167149779310345470e-02
1.405911517787000093e+03	5.255190182758621986e-02
1.407840065799000058e+03	5.345533741379310255e-02
1.409768613811000023e+03	5.428956289655172129e-02
1.411697161822999988e+03	5.553286972413791489e-02
1.413625709834999952e+03	5.720409855172414043e-02
1.415554257845999928e+03	5.869905493103449307e-02
1.417482805857999892e+03	6.015714010344827556e-02
1.419411353870000084e+03	6.182113417241377751e-02
1.421339901882000049e+03	6.391840217241379074e-02
1.423268449894000014e+03	6.678849899999998729e-02
1.425196997905999979e+03	7.140616703448277036e-02
1.427125545917999943e+03	7.790558972413789973e-02
1.429054093929999908e+03	8.593471741379310469e-02
1.430982641941000111e+03	9.511737851724137716e-02
1.432911189953000076e+03	1.044133389310345217e-01
1.434839737965000040e+03	1.123812025862068881e-01
1.436768285977000005e+03	1.185055829999999977e-01
1.438696833988999970e+03	1.230244979655172460e-01
1.440625382000999934e+03	1.267840356551724335e-01
1.442553930012999899e+03	1.305389703793103373e-01
1.444482478024000102e+03	1.350173074137930584e-01
1.446411026036000067e+03	1.404367709310344603e-01
1.448339574048000031e+03	1.476014253103448137e-01
1.450268122059999996e+03	1.558173498965517156e-01
1.452196670071999961e+03	1.665201132758620806e-01
1.454125218083999926e+03	1.804728429655172439e-01
1.456053766095999890e+03	1.983708874482758566e-01
1.457982314108000082e+03	2.215217338965517757e-01
1.459910862119000058e+03	2.442832626206896118e-01
1.461839410131000022e+03	2.602364654827585833e-01
1.463767958142999987e+03	2.651624701379310389e-01
1.465696506154999952e+03	2.636297318620689500e-01
1.467625054166999917e+03	2.642578601379309555e-01
1.469553602179000109e+03	2.661281151724138039e-01
1.471482150191000073e+03	2.594543522758620546e-01
1.473410698202000049e+03	2.369393243103448676e-01
1.475339246214000013e+03	1.975080034137930984e-01
1.477267794225999978e+03	1.517988756206896661e-01
1.479196342237999943e+03	1.129892935862069209e-01
1.481124890249999908e+03	9.034237162068965710e-02
1.483053438262000100e+03	8.086600834482755851e-02
1.484981986274000064e+03	7.554143975862068205e-02
1.486910534286000029e+03	6.969801303448276697e-02
1.488839082297000004e+03	6.531269813793103007e-02
1.490767630308999969e+03	6.154182158620689902e-02
1.492696178320999934e+03	5.832482137931033206e-02
1.494624726332999899e+03	5.606484386206898179e-02
1.496553274345000091e+03	5.449193137931034048e-02
1.498481822357000055e+03	5.251349955172415762e-02
1.500410370369000020e+03	5.150213106896552040e-02
1.502338918380999985e+03	5.110265113793103359e-02
1.504267466391999960e+03	5.121709965517239754e-02
1.506196014403999925e+03	5.058214951724138153e-02
1.508124562415999890e+03	4.891337834482759744e-02
1.510053110428000082e+03	4.739587927586207117e-02
1.511981658440000047e+03	4.646428496551724407e-02
1.513910206452000011e+03	4.658942286206895628e-02
1.515838754463999976e+03	4.770471382758620371e-02
1.517767302474999951e+03	4.716568368965517316e-02
1.519695850486999916e+03	4.662702262068965653e-02
1.521624398499000108e+03	4.575066872413794533e-02
1.523552946511000073e+03	4.463292748275862060e-02
1.525481494523000038e+03	4.348074003448276770e-02
1.527410042535000002e+03	4.280836913793104048e-02
1.529338590546999967e+03	4.255008351724138410e-02
1.531267138558999932e+03	4.215225117241378633e-02
1.533195686569999907e+03	4.220792262068965434e-02
1.535124234582000099e+03	4.324130075862068351e-02
1.537052782594000064e+03	4.421907527586206588e-02
1.538981330606000029e+03	4.474125913793104009e-02
1.540909878617999993e+03	4.421545086206896819e-02
1.542838426629999958e+03	4.277618106896552419e-02
1.544766974641999923e+03	4.057173875862068319e-02
1.546695522652999898e+03	3.925609134482757612e-02
1.548624070665000090e+03	3.898718927586206084e-02
1.550552618677000055e+03	3.869752237931033817e-02
1.552481166689000020e+03	4.016594155172414915e-02
1.554409714700999984e+03	4.107322293103449207e-02
1.556338262712999949e+03	4.077851931034483235e-02
1.558266810724999914e+03	3.985177644827585935e-02
1.560195358737000106e+03	3.791700537931035064e-02
1.562123906748000081e+03	3.637718751724138000e-02
1.564052454760000046e+03	3.609593041379309530e-02
1.565981002772000011e+03	3.677642434482758516e-02
1.567909550783999975e+03	3.755253955172414143e-02
1.569838098795999940e+03	3.734258120689655513e-02
1.571766646807999905e+03	3.778926434482758612e-02
1.573695194820000097e+03	3.813248093103448200e-02
1.575623742832000062e+03	3.822489586206896661e-02
1.577552290843000037e+03	3.836836096551725361e-02
1.579480838855000002e+03	3.798886775862068965e-02
1.581409386866999967e+03	3.747755420689653783e-02
1.583337934878999931e+03	3.773020896551722986e-02
1.585266482890999896e+03	3.840551555172413978e-02
1.587195030903000088e+03	3.859924524137930968e-02
1.589123578915000053e+03	3.897194186206896782e-02
1.591052126926000028e+03	3.939155072413794145e-02
1.592980674937999993e+03	3.957221979310344973e-02
1.594909222949999958e+03	3.958933589655172502e-02
1.596837770961999922e+03	3.970765455172414055e-02
1.598766318973999887e+03	3.985405899999999724e-02
1.600694866986000079e+03	4.008844727586207551e-02
1.602623414998000044e+03	4.062485465517241129e-02
1.604551963010000009e+03	4.125365565517242344e-02
1.606480511020999984e+03	4.141002479310345458e-02
1.608409059032999949e+03	4.130914682758621281e-02
1.610337607044999913e+03	4.191267779310344638e-02
1.612266155057000105e+03	4.269220234482758863e-02
1.614194703069000070e+03	4.310492072413792813e-02
1.616123251081000035e+03	4.368548524137931544e-02
1.618051799093000000e+03	4.427125141379309459e-02
1.619980347103999975e+03	4.445936362068966113e-02
1.621908895115999940e+03	4.469279755172412411e-02
1.623837443127999904e+03	4.514422437931034371e-02
1.625765991140000096e+03	4.529652172413793643e-02
1.627694539152000061e+03	4.476203651724137977e-02
1.629623087164000026e+03	4.544884772413793073e-02
1.631551635175999991e+03	4.692892744827586310e-02
1.633480183187999955e+03	4.819869799999999121e-02
1.635408731198999931e+03	4.911808917241378830e-02
1.637337279210999895e+03	4.934382437931034149e-02
1.639265827223000088e+03	4.923458693103448247e-02
1.641194375235000052e+03	4.982720372413792370e-02
1.643122923247000017e+03	5.020175275862069630e-02
1.645051471258999982e+03	4.974087903448275866e-02
1.646980019270999946e+03	4.969916813793102961e-02
1.648908567282999911e+03	4.941478017241379000e-02
1.650837115293999886e+03	4.839679013793104362e-02
1.652765663306000079e+03	4.673484299999999814e-02
1.654694211318000043e+03	4.506111237931034741e-02
1.656622759330000008e+03	4.359041744827586717e-02
1.658551307341999973e+03	4.219686741379309602e-02
1.660479855353999938e+03	4.194025879310343818e-02
1.662408403365999902e+03	4.254928744827585207e-02
1.664336951377000105e+03	4.236469431034482064e-02
1.666265499389000070e+03	4.230985727586207557e-02
1.668194047401000034e+03	4.252008944827586484e-02
1.670122595412999999e+03	4.274713231034483335e-02
1.672051143424999964e+03	4.226431472413793439e-02
1.673979691436999929e+03	4.100160762068966180e-02
1.675908239448999893e+03	4.014251293103447693e-02
1.677836787461000085e+03	4.109236700000000464e-02
1.679765335472000061e+03	4.197610048275862704e-02
1.681693883484000025e+03	4.239566382758620106e-02
1.683622431495999990e+03	4.259137913793103331e-02
1.685550979507999955e+03	4.169731172413793790e-02
1.687479527519999920e+03	4.035382241379310148e-02
1.689408075532000112e+03	3.988149006896551940e-02
1.691336623544000076e+03	4.070001837931035149e-02
1.693265171555000052e+03	4.320909844827586915e-02
1.695193719567000016e+03	4.536275031034482652e-02
1.697122267578999981e+03	4.706275524137931016e-02
1.699050815590999946e+03	4.788556006896550754e-02
1.700979363602999911e+03	4.763403717241378871e-02
1.702907911615000103e+03	4.705278620689654773e-02
1.704836459627000067e+03	4.683392831034483700e-02
1.706765007639000032e+03	4.712573803448276422e-02
1.708693555650000008e+03	4.805051251724137829e-02
1.710622103661999972e+03	4.997083686206895553e-02
1.712550651673999937e+03	5.246778358620689947e-02
1.714479199685999902e+03	5.393989172413792693e-02
1.716407747698000094e+03	5.350171293103449938e-02
1.718336295710000059e+03	5.166732455172414612e-02
1.720264843722000023e+03	4.890918782758620076e-02
1.722193391733999988e+03	4.627900144827585410e-02
1.724121939744999963e+03	4.457147424137929831e-02
1.726050487756999928e+03	4.386515575862069694e-02
1.727979035768999893e+03	4.381591568965517020e-02
1.729907583781000085e+03	4.395467041379310519e-02
1.731836131793000050e+03	4.409862641379309889e-02
1.733764679805000014e+03	4.378182017241379065e-02
1.735693227816999979e+03	4.295858762068965192e-02
1.737621775827999954e+03	4.217677858620690057e-02
1.739550323839999919e+03	4.146546317241379259e-02
1.741478871852000111e+03	4.120488989655172324e-02
1.743407419864000076e+03	4.128821458620689222e-02
1.745335967876000041e+03	4.081924117241379768e-02
1.747264515888000005e+03	4.000247031034483147e-02
1.749193063899999970e+03	3.847109648275861410e-02
1.751121611911999935e+03	3.650987124137930473e-02
1.753050159922999910e+03	3.442900444827586004e-02
1.754978707935000102e+03	3.309001044827585697e-02
1.756907255947000067e+03	3.278027913793103709e-02
1.758835803959000032e+03	3.255269665517242228e-02
1.760764351970999996e+03	3.189814855172413977e-02
1.762692899982999961e+03	3.096187641379310324e-02
1.764621447994999926e+03	3.069137496551723951e-02
1.766549996005999901e+03	3.119360568965517597e-02
1.768478544018000093e+03	3.177281679310345330e-02
1.770407092030000058e+03	3.196131724137930841e-02
1.772335640042000023e+03	3.112770082758620563e-02
1.774264188053999987e+03	3.004185889655172637e-02
1.776192736065999952e+03	2.906033962068965693e-02
1.778121284077999917e+03	2.848714534482758506e-02
1.780049832090000109e+03	2.851695924137930688e-02
1.781978380101000084e+03	2.824382555172414225e-02
1.783906928113000049e+03	2.753735917241379588e-02
1.785835476125000014e+03	2.761421824137931524e-02
1.787764024136999979e+03	2.817246641379310759e-02
1.789692572148999943e+03	2.868193793103448325e-02
1.791621120160999908e+03	2.856600144827586493e-02
1.793549668173000100e+03	2.816628910344827139e-02
1.795478216184000075e+03	2.757621217241379777e-02
1.797406764196000040e+03	2.706440455172413537e-02
1.799335312208000005e+03	2.688046955172413918e-02
1.801263860219999970e+03	2.671245444827586094e-02
1.803192408231999934e+03	2.621695006896552008e-02
1.805120956243999899e+03	2.610674613793103477e-02
1.807049504256000091e+03	2.626665968965516754e-02
1.808978052268000056e+03	2.655590331034482846e-02
1.810906600279000031e+03	2.663796458620689214e-02
1.812835148290999996e+03	2.645867813793103401e-02
1.814763696302999961e+03	2.619739865517241306e-02
1.816692244314999925e+03	2.613293682758620687e-02
1.818620792326999890e+03	2.654184837931035032e-02
1.820549340339000082e+03	2.674069824137930915e-02
1.822477888351000047e+03	2.670638841379310152e-02
1.824406436363000012e+03	2.672396182758621230e-02
1.826334984373999987e+03	2.638692541379310252e-02
1.828263532385999952e+03	2.566269644827585961e-02
1.830192080397999916e+03	2.489167134482758725e-02
1.832120628410000108e+03	2.440130968965518315e-02
1.834049176422000073e+03	2.391303579310345012e-02
1.835977724434000038e+03	2.351143717241378772e-02
1.837906272446000003e+03	2.403377841379310612e-02
1.839834820456999978e+03	2.465968493103447984e-02
1.841763368468999943e+03	2.504326668965516783e-02
1.843691916480999907e+03	2.519628751724138291e-02
1.845620464493000100e+03	2.485631375862068157e-02
1.847549012505000064e+03	2.410376979310344114e-02
1.849477560517000029e+03	2.335551579310344433e-02
1.851406108528999994e+03	2.320327931034482996e-02
1.853334656540999958e+03	2.346740324137931016e-02
1.855263204551999934e+03	2.367713255172413517e-02
1.857191752563999898e+03	2.380846841379310325e-02
1.859120300576000091e+03	2.365289131034482850e-02
1.861048848588000055e+03	2.370801262068965645e-02
1.862977396600000020e+03	2.440856444827586152e-02
1.864905944611999985e+03	2.520969848275862041e-02
1.866834492623999950e+03	2.571500217241379574e-02
1.868763040634999925e+03	2.570295944827586179e-02
1.870691588646999890e+03	2.519696141379310084e-02
1.872620136659000082e+03	2.456242217241379200e-02
1.874548684671000046e+03	2.433460758620690015e-02
1.876477232683000011e+03	2.471703134482758357e-02
1.878405780694999976e+03	2.526598027586206621e-02
1.880334328706999941e+03	2.555807855172414003e-02
1.882262876718999905e+03	2.610750248275861898e-02
1.884191424730000108e+03	2.696895020689654351e-02
1.886119972742000073e+03	2.794666051724137637e-02
1.888048520754000037e+03	2.908241006896552378e-02
1.889977068766000002e+03	3.027773527586206243e-02
1.891905616777999967e+03	3.128610006896552498e-02
1.893834164789999932e+03	3.192600058620689851e-02
1.895762712801999896e+03	3.216560727586206120e-02
1.897691260814000088e+03	3.212093831034482788e-02
1.899619808825000064e+03	3.162383782758620976e-02
1.901548356837000028e+03	3.095936734482758121e-02
1.903476904848999993e+03	3.057377841379310332e-02
1.905405452860999958e+03	3.027512644827585683e-02
1.907334000872999923e+03	2.988477948275861107e-02
1.909262548884999887e+03	2.937719417241379041e-02
1.911191096897000079e+03	2.904889337931034279e-02
1.913119644908000055e+03	2.873048868965517519e-02
1.915048192920000020e+03	2.843684372413793002e-02
1.916976740931999984e+03	2.847946234482757674e-02
1.918905288943999949e+03	2.849216079310344651e-02
1.920833836955999914e+03	2.821029665517241561e-02
1.922762384968000106e+03	2.778304803448275809e-02
1.924690932980000071e+03	2.739098131034483144e-02
1.926619480992000035e+03	2.709067924137931183e-02
1.928548029003000011e+03	2.676632203448275557e-02
1.930476577014999975e+03	2.670957251724137907e-02
1.932405125026999940e+03	2.669651837931034596e-02
1.934333673038999905e+03	2.655866844827586143e-02
1.936262221051000097e+03	2.672622337931034389e-02
1.938190769063000062e+03	2.700613427586206691e-02
1.940119317075000026e+03	2.730603944827586851e-02
1.942047865086000002e+03	2.751939786206896929e-02
1.943976413097999966e+03	2.755512555172413489e-02
1.945904961109999931e+03	2.735009203448276333e-02
1.947833509121999896e+03	2.711687006896552551e-02
1.949762057134000088e+03	2.711452182758621043e-02
1.951690605146000053e+03	2.724332137931034445e-02
1.953619153158000017e+03	2.731352813793103476e-02
1.955547701169999982e+03	2.746598637931033787e-02
1.957476249180999957e+03	2.751879751724137929e-02
1.959404797192999922e+03	2.754071275862068902e-02
1.961333345204999887e+03	2.768373227586207533e-02
1.963261893217000079e+03	2.788725282758621610e-02
1.965190441229000044e+03	2.800136255172413699e-02
1.967118989241000008e+03	2.799907806896551749e-02
1.969047537252999973e+03	2.790263662068965742e-02
1.970976085264999938e+03	2.774757903448275831e-02
1.972904633275999913e+03	2.763699351724138373e-02
1.974833181288000105e+03	2.769054582758621874e-02
1.976761729300000070e+03	2.779865596551723758e-02
1.978690277312000035e+03	2.783671279310344013e-02
1.980618825323999999e+03	2.789611337931035065e-02
1.982547373335999964e+03	2.794366024137931101e-02
1.984475921347999929e+03	2.804470617241379762e-02
1.986404469358999904e+03	2.836401962068965318e-02
1.988333017371000096e+03	2.870402534482758422e-02
1.990261565383000061e+03	2.888933800000000052e-02
1.992190113395000026e+03	2.892304486206896674e-02
1.994118661406999991e+03	2.892648617241379283e-02
1.996047209418999955e+03	2.902397972413793548e-02
1.997975757430999920e+03	2.928743531034483372e-02
1.999904305443000112e+03	2.971823603448275203e-02
2.001832853454000087e+03	3.023504879310345492e-02
2.003761401466000052e+03	3.074296958620689052e-02
2.005689949478000017e+03	3.145647372413792886e-02
2.007618497489999982e+03	3.248063779310345067e-02
2.009547045501999946e+03	3.393918855172414067e-02
2.011475593513999911e+03	3.580127965517241467e-02
2.013404141526000103e+03	3.776617624137930396e-02
2.015332689537000078e+03	3.943775613793103207e-02
2.017261237549000043e+03	4.047971231034483419e-02
2.019189785561000008e+03	4.069937213793104608e-02
2.021118333572999973e+03	4.021600413793102041e-02
2.023046881584999937e+03	3.932253720689654619e-02
2.024975429596999902e+03	3.834679306896551787e-02
2.026903977609000094e+03	3.739781468965516775e-02
2.028832525621000059e+03	3.655606779310344862e-02
2.030761073632000034e+03	3.588875327586205782e-02
2.032689621643999999e+03	3.536323175862069595e-02
2.034618169655999964e+03	3.497291744827586008e-02
2.036546717667999928e+03	3.464420134482758262e-02
2.038475265679999893e+03	3.430370755172414132e-02
2.040403813692000085e+03	3.391948193103448694e-02
2.042332361704000050e+03	3.348402748275861734e-02
2.044260909716000015e+03	3.304618431034483245e-02
2.046189457726999990e+03	3.261857796551724531e-02
2.048118005739000182e+03	3.227638751724138527e-02
2.050046553750999919e+03	3.199904206896551223e-02
2.051975101763000112e+03	3.172899227586206683e-02
2.053903649774999849e+03	3.151372058620689753e-02
2.055832197787000041e+03	3.131006096551724321e-02
2.057760745798999778e+03	3.117084196551723682e-02
2.059689293809999981e+03	3.111504917241380078e-02
2.061617841822000173e+03	3.100757524137931834e-02
2.063546389833999910e+03	3.082041889655171701e-02
2.065474937846000103e+03	3.056111403448275726e-02
2.067403485857999840e+03	3.030426799999999879e-02
2.069332033870000032e+03	3.008525782758620856e-02
2.071260581882000224e+03	2.997199244827586373e-02
2.073189129893999961e+03	2.998494862068965677e-02
2.075117677905000164e+03	2.996545075862069168e-02
2.077046225916999902e+03	2.985606431034483130e-02
2.078974773929000094e+03	2.976327034482758108e-02
2.080903321940999831e+03	2.968072420689654364e-02
2.082831869953000023e+03	2.960637896551723824e-02
2.084760417965000215e+03	2.958409479310344925e-02
2.086688965976999953e+03	2.959659637931034981e-02
2.088617513988000155e+03	2.951966975862068548e-02
2.090546061999999893e+03	2.936415596551723850e-02
2.092474610012000085e+03	2.920272403448275975e-02
2.094403158023999822e+03	2.907350910344826816e-02
2.096331706036000014e+03	2.896915455172414597e-02
2.098260254048000206e+03	2.893498465517241325e-02
2.100188802059999944e+03	2.898078662068965736e-02
2.102117350072000136e+03	2.900970906896551543e-02
2.104045898082999884e+03	2.901400641379310238e-02
2.105974446095000076e+03	2.901591703448275911e-02
2.107902994106999813e+03	2.900996579310345311e-02
2.109831542119000005e+03	2.903090368965515963e-02
2.111760090131000197e+03	2.908618089655173183e-02
2.113688638142999935e+03	2.916343358620689108e-02
2.115617186155000127e+03	2.922452420689655023e-02
2.117545734166999864e+03	2.926807406896551542e-02
2.119474282178000067e+03	2.931367182758620391e-02
2.121402830189999804e+03	2.937013586206897037e-02
2.123331378201999996e+03	2.948287934482758665e-02
2.125259926214000188e+03	2.962203106896551738e-02
2.127188474225999926e+03	2.972600948275861202e-02
2.129117022238000118e+03	2.986356379310345713e-02
2.131045570249999855e+03	3.011006648275862257e-02
2.132974118261000058e+03	3.044301051724137772e-02
2.134902666272999795e+03	3.080794882758620609e-02
2.136831214284999987e+03	3.114486296551723793e-02
2.138759762297000179e+03	3.141630993103448899e-02
2.140688310308999917e+03	3.165737982758621422e-02
2.142616858321000109e+03	3.191107789655172472e-02
2.144545406332999846e+03	3.220818444827586863e-02
2.146473954345000038e+03	3.246114544827587156e-02
2.148402502355999786e+03	3.259328868965517129e-02
2.150331050367999978e+03	3.261166848275862118e-02
2.152259598380000170e+03	3.252317886206896463e-02
2.154188146391999908e+03	3.238268668965517405e-02
2.156116694404000100e+03	3.222080931034482232e-02
2.158045242415999837e+03	3.202028458620689855e-02
2.159973790428000029e+03	3.181273031034482363e-02
2.161902338438999777e+03	3.162293634482758742e-02
2.163830886450999969e+03	3.147670113793103047e-02
2.165759434463000161e+03	3.135939731034482342e-02
2.167687982474999899e+03	3.131312217241379037e-02
2.169616530487000091e+03	3.133925679310343992e-02
2.171545078498999828e+03	3.137664255172413486e-02
2.173473626511000020e+03	3.143503113793102988e-02
2.175402174523000213e+03	3.154633851724137489e-02
2.177330722533999960e+03	3.166870320689654794e-02
2.179259270546000153e+03	3.175318631034483585e-02
2.181187818557999890e+03	3.181717837931034853e-02
2.183116366570000082e+03	3.187376134482758361e-02
2.185044914581999819e+03	3.184998944827586997e-02
2.186973462594000011e+03	3.177829658620689307e-02
2.188902010606000204e+03	3.175688448275861692e-02
2.190830558617999941e+03	3.176022103448276207e-02
2.192759106629000144e+03	3.172320117241379106e-02
2.194687654640999881e+03	3.166819220689655323e-02
2.196616202653000073e+03	3.164339889655172489e-02
2.198544750664999810e+03	3.162033231034482722e-02
2.200473298677000002e+03	3.156751937931033536e-02
2.202401846689000195e+03	3.150944199999999862e-02
2.204330394700999932e+03	3.146538672413792814e-02
2.206258942712000135e+03	3.140077555172414436e-02
2.208187490723999872e+03	3.136805293103448605e-02
2.210116038736000064e+03	3.144866872413792924e-02
2.212044586747999801e+03	3.159827444827587040e-02
2.213973134759999994e+03	3.174613110344827460e-02
2.215901682772000186e+03	3.185108206896551664e-02
2.217830230783999923e+03	3.190320399999999751e-02
2.219758778796000115e+03	3.192317824137930887e-02
2.221687326806999863e+03	3.192957862068965952e-02
2.223615874819000055e+03	3.192972558620689461e-02
2.225544422830999792e+03	3.186507844827585895e-02
2.227472970842999985e+03	3.172397768965516673e-02
2.229401518855000177e+03	3.161257844827585622e-02
2.231330066866999914e+03	3.162639768965516684e-02
2.233258614879000106e+03	3.185624286206896472e-02
2.235187162889999854e+03	3.235767513793104400e-02
2.237115710902000046e+03	3.304345531034482558e-02
2.239044258913999784e+03	3.374365493103448355e-02
2.240972806925999976e+03	3.427779062068965488e-02
2.242901354938000168e+03	3.454776665517241691e-02
2.244829902949999905e+03	3.457732906896551772e-02
2.246758450962000097e+03	3.444524120689655688e-02
2.248686998973999835e+03	3.429050686206896320e-02
2.250615546985000037e+03	3.420783400000000640e-02
2.252544094996999775e+03	3.415901724137931916e-02
2.254472643008999967e+03	3.412647900000000123e-02
2.256401191021000159e+03	3.411330841379309892e-02
2.258329739032999896e+03	3.414058165517240562e-02
2.260258287045000088e+03	3.423973351724138303e-02
2.262186835056999826e+03	3.441727668965517684e-02
2.264115383069000018e+03	3.470767482758621569e-02
2.266043931080000220e+03	3.509916682758620898e-02
2.267972479091999958e+03	3.556330858620689039e-02
2.269901027104000150e+03	3.611381055172414173e-02
2.271829575115999887e+03	3.668556075862068611e-02
2.273758123128000079e+03	3.714401755172413305e-02
2.275686671139999817e+03	3.739263499999999352e-02
2.277615219152000009e+03	3.742140000000000050e-02
2.279543767163000211e+03	3.731394575862068130e-02
2.281472315174999949e+03	3.720471175862069546e-02
2.283400863187000141e+03	3.721747503448274985e-02
2.285329411198999878e+03	3.740410906896551174e-02
2.287257959211000070e+03	3.766752800000000567e-02
2.289186507222999808e+03	3.795238479310344970e-02
2.291115055235000000e+03	3.831662272413792480e-02
2.293043603247000192e+03	3.877239886206896441e-02
2.294972151257999940e+03	3.932034675862068618e-02
2.296900699270000132e+03	3.995006917241380323e-02
2.298829247281999869e+03	4.059430382758621308e-02
2.300757795294000061e+03	4.122847903448276230e-02
2.302686343305999799e+03	4.187703427586206978e-02
2.304614891317999991e+03	4.267176065517240546e-02
2.306543439330000183e+03	4.366605655172414724e-02
2.308471987340999931e+03	4.473407913793102375e-02
2.310400535353000123e+03	4.573753731034482795e-02
2.312329083364999860e+03	4.666123710344827896e-02
2.314257631377000052e+03	4.769068100000000560e-02
2.316186179388999790e+03	4.908950393103447829e-02
2.318114727400999982e+03	5.077129972413793602e-02
2.320043275413000174e+03	5.256565675862068937e-02
2.321971823424999911e+03	5.422890865517240866e-02
2.323900371436000114e+03	5.562442975862067623e-02
2.325828919447999851e+03	5.682711479310344205e-02
2.327757467460000044e+03	5.777838031034483735e-02
2.329686015471999781e+03	5.840568810344827499e-02
2.331614563483999973e+03	5.868663396551722367e-02
2.333543111496000165e+03	5.857784834482759190e-02
2.335471659507999902e+03	5.848298672413793087e-02
2.337400207520000095e+03	5.884765131034482011e-02
2.339328755530999842e+03	5.974621193103448608e-02
2.341257303543000035e+03	6.009013817241379285e-02
2.343185851555000227e+03	5.906574227586205983e-02
2.345114399566999964e+03	5.719748917241379571e-02
2.347042947579000156e+03	5.538547010344827687e-02
2.348971495590999893e+03	5.444575110344827829e-02
2.350900043603000086e+03	5.503702648275862752e-02
2.352828591613999833e+03	5.647847451724137546e-02
2.354757139626000026e+03	5.753854003448276994e-02
2.356685687638000218e+03	5.761344051724139048e-02
2.358614235649999955e+03	5.726582255172413954e-02
2.360542783662000147e+03	5.673460217241377973e-02
2.362471331673999885e+03	5.580107382758620060e-02
2.364399879686000077e+03	5.442286731034484681e-02
2.366328427697999814e+03	5.253130386206897318e-02
2.368256975709000017e+03	5.012164958620689281e-02
2.370185523721000209e+03	4.767836268965516822e-02
2.372114071732999946e+03	4.543378899999998832e-02
2.374042619745000138e+03	4.341526993103448501e-02
2.375971167756999876e+03	4.156239806896550731e-02
2.377899715769000068e+03	3.988103058620688646e-02
2.379828263780999805e+03	3.838727865517242016e-02
2.381756811792000008e+03	3.712134375862068819e-02
2.383685359804000200e+03	3.621641213793103803e-02
2.385613907815999937e+03	3.565988679310345272e-02
2.387542455828000129e+03	3.537109258620689534e-02
2.389471003839999867e+03	3.527700362068965367e-02
2.391399551852000059e+03	3.527198875862068428e-02
2.393328099863999796e+03	3.531236782758621906e-02
2.395256647875999988e+03	3.540340165517241039e-02
2.397185195887000191e+03	3.549360103448275655e-02
2.399113743898999928e+03	3.554811548275862293e-02
2.401042291911000120e+03	3.560323172413794313e-02
2.402970839922999858e+03	3.570789086206896390e-02
2.404899387935000050e+03	3.588695189655172202e-02
2.406827935946999787e+03	3.615870682758619975e-02
2.408756483958999979e+03	3.652110541379310210e-02
2.410685031970000182e+03	3.695983679310343994e-02
2.412613579981999919e+03	3.735864706896551563e-02
2.414542127994000111e+03	3.764530789655172460e-02
2.416470676005999849e+03	3.779140568965515951e-02
2.418399224018000041e+03	3.769600679310344121e-02
2.420327772029999778e+03	3.734161010344828197e-02
2.422256320041999970e+03	3.684079117241378931e-02
2.424184868054000162e+03	3.631186368965517303e-02
2.426113416064999910e+03	3.583957624137930342e-02
2.428041964077000102e+03	3.547284637931034240e-02
2.429970512088999840e+03	3.525229155172413670e-02
2.431899060101000032e+03	3.510861810344827888e-02
2.433827608113000224e+03	3.491519262068965013e-02
2.435756156124999961e+03	3.471037641379309813e-02
2.437684704137000153e+03	3.454131996551724343e-02
2.439613252148999891e+03	3.438364689655172557e-02
2.441541800160000093e+03	3.425858144827586410e-02
2.443470348171999831e+03	3.420864741379310570e-02
2.445398896184000023e+03	3.420102296551724708e-02
2.447327444196000215e+03	3.417209117241379324e-02
2.449255992207999952e+03	3.415660065517241162e-02
2.451184540220000144e+03	3.420847331034483629e-02
2.453113088231999882e+03	3.427448924137931063e-02
2.455041636243000085e+03	3.433102537931034121e-02
2.456970184254999822e+03	3.439088796551723753e-02
2.458898732267000014e+03	3.446166589655173113e-02
2.460827280279000206e+03	3.457055172413792815e-02
2.462755828290999943e+03	3.475770879310344924e-02
2.464684376303000136e+03	3.511388806896552361e-02
2.466612924314999873e+03	3.569586427586207006e-02
2.468541472327000065e+03	3.648204393103448434e-02
2.470470020337999813e+03	3.734096662068964873e-02
2.472398568350000005e+03	3.805631958620690064e-02
2.474327116362000197e+03	3.845014727586206632e-02
2.476255664373999934e+03	3.852771310344827588e-02
2.478184212386000127e+03	3.840788134482758798e-02
2.480112760397999864e+03	3.827510462068966363e-02
2.482041308410000056e+03	3.826056555172413498e-02
2.483969856420999804e+03	3.834579879310345135e-02
2.485898404432999996e+03	3.845013924137931360e-02
2.487826952445000188e+03	3.851858241379309961e-02
2.489755500456999926e+03	3.856331631034483343e-02
2.491684048469000118e+03	3.861661975862069190e-02
2.493612596480999855e+03	3.870555993103447223e-02
2.495541144493000047e+03	3.889562172413793539e-02
2.497469692504999784e+03	3.916214120689655298e-02
2.499398240515999987e+03	3.943016975862069506e-02
2.501326788528000179e+03	3.966711768965517498e-02
2.503255336539999917e+03	3.987898989655171145e-02
2.505183884552000109e+03	4.011973210344826901e-02
2.507112432563999846e+03	4.040753662068965330e-02
2.509040980576000038e+03	4.074370779310345497e-02
2.510969528587999775e+03	4.108183968965518212e-02
2.512898076599999968e+03	4.142252458620689082e-02
2.514826624611000170e+03	4.187359034482758535e-02
2.516755172622999908e+03	4.251996227586206378e-02
2.518683720635000100e+03	4.336969337931033397e-02
2.520612268646999837e+03	4.435135406896551641e-02
2.522540816659000029e+03	4.529572489655171036e-02
2.524469364671000221e+03	4.602606462068966481e-02
2.526397912682999959e+03	4.645717286206895585e-02
2.528326460694000161e+03	4.660042958620689429e-02
2.530255008705999899e+03	4.647233972413792463e-02
2.532183556718000091e+03	4.610473237931035639e-02
2.534112104729999828e+03	4.560835413793103144e-02
2.536040652742000020e+03	4.516277765517241055e-02
2.537969200754000212e+03	4.497554086206896617e-02
2.539897748765999950e+03	4.522105796551722373e-02
2.541826296778000142e+03	4.595986979310345139e-02
2.543754844788999890e+03	4.701752879310345384e-02
2.545683392801000082e+03	4.809077765517241754e-02
2.547611940812999819e+03	4.892339796551724990e-02
2.549540488825000011e+03	4.940911879310345978e-02
2.551469036837000203e+03	4.963238896551722817e-02
2.553397584848999941e+03	4.978755955172413372e-02
2.555326132861000133e+03	4.998079655172412566e-02
2.557254680871999881e+03	5.024542420689654537e-02
2.559183228884000073e+03	5.055298693103447288e-02
2.561111776895999810e+03	5.086836082758620925e-02
2.563040324908000002e+03	5.122645610344828127e-02
2.564968872920000194e+03	5.166752899999999676e-02
2.566897420931999932e+03	5.219407737931034547e-02
2.568825968944000124e+03	5.280282255172414480e-02
2.570754516955999861e+03	5.346205858620689533e-02
2.572683064967000064e+03	5.417588468965517379e-02
2.574611612978999801e+03	5.493062417241378198e-02
2.576540160990999993e+03	5.565910606896551371e-02
2.578468709003000185e+03	5.635242375862068581e-02
2.580397257014999923e+03	5.703267231034483964e-02
2.582325805027000115e+03	5.775058803448276934e-02
2.584254353038999852e+03	5.853160100000001642e-02
2.586182901051000044e+03	5.936978234482758604e-02
2.588111449061999792e+03	6.029417403448274898e-02
2.590039997073999984e+03	6.129562537931034644e-02
2.591968545086000177e+03	6.224847706896552424e-02
2.593897093097999914e+03	6.310831486206897045e-02
2.595825641110000106e+03	6.388043396551724984e-02
2.597754189121999843e+03	6.461227889655170309e-02
2.599682737134000035e+03	6.537153517241379996e-02
2.601611285144999783e+03	6.622157244827588107e-02
2.603539833156999975e+03	6.719968193103448284e-02
2.605468381169000168e+03	6.830772065517240477e-02
2.607396929180999905e+03	6.951243155172412425e-02
2.609325477193000097e+03	7.086200944827587833e-02
2.611254025204999834e+03	7.234270479310346558e-02
2.613182573217000026e+03	7.386402337931036177e-02
2.615111121229000219e+03	7.534679275862067593e-02
2.617039669239999967e+03	7.678892920689654733e-02
2.618968217252000159e+03	7.825155913793101214e-02
2.620896765263999896e+03	7.981853924137931322e-02
2.622825313276000088e+03	8.150278913793100599e-02
2.624753861287999825e+03	8.328405248275862205e-02
2.626682409300000018e+03	8.509599520689656305e-02
2.628610957312000210e+03	8.684209331034481449e-02
2.630539505322999958e+03	8.838440596551723483e-02
2.632468053335000150e+03	8.962481048275859619e-02
2.634396601346999887e+03	9.045024396551724910e-02
2.636325149359000079e+03	9.076338465517241882e-02
2.638253697370999816e+03	9.053341572413795002e-02
2.640182245383000009e+03	8.996393717241379928e-02
2.642110793395000201e+03	8.931013172413793111e-02
2.644039341406999938e+03	8.874153231034484501e-02
2.645967889418000141e+03	8.835855724137932354e-02
2.647896437429999878e+03	8.824368062068967122e-02
2.649824985442000070e+03	8.839057279310341686e-02
2.651753533453999808e+03	8.874948210344828226e-02
2.653682081466000000e+03	8.925635479310344012e-02
2.655610629478000192e+03	8.984518317241381447e-02
2.657539177489999929e+03	9.031742058620689795e-02
2.659467725502000121e+03	9.051860434482759954e-02
2.661396273512999869e+03	9.046017931034483484e-02
2.663324821525000061e+03	9.022642927586205230e-02
2.665253369536999799e+03	8.979444896551722066e-02
2.667181917548999991e+03	8.912972462068963209e-02
2.669110465561000183e+03	8.825809093103451075e-02
2.671039013572999920e+03	8.727485548275862315e-02
2.672967561585000112e+03	8.623645368965515701e-02
2.674896109595999860e+03	8.527663024137932535e-02
2.676824657608000052e+03	8.451408120689654635e-02
2.678753205619999790e+03	8.388504637931033792e-02
2.680681753631999982e+03	8.326313455172412725e-02
2.682610301644000174e+03	8.263189768965516213e-02
2.684538849655999911e+03	8.202129241379312041e-02
2.686467397668000103e+03	8.146025810344827145e-02
2.688395945679999841e+03	8.096502186206896989e-02
2.690324493691000043e+03	8.062289841379312316e-02
2.692253041702999781e+03	8.045391427586207067e-02
2.694181589714999973e+03	8.044075596551723828e-02
2.696110137727000165e+03	8.062398513793103683e-02
2.698038685738999902e+03	8.107938634482760032e-02
2.699967233751000094e+03	8.176760948275862972e-02
2.701895781762999832e+03	8.258278420689656174e-02
2.703824329774000034e+03	8.348708827586205639e-02
2.705752877786000226e+03	8.446205344827587003e-02
2.707681425797999964e+03	8.542425789655172519e-02
2.709609973810000156e+03	8.631002655172415050e-02
2.711538521821999893e+03	8.712718148275862273e-02
2.713467069834000085e+03	8.790131386206896658e-02
2.715395617845999823e+03	8.870465593103446511e-02
2.717324165858000015e+03	8.967712086206895694e-02
2.719252713869000218e+03	9.084320020689655439e-02
2.721181261880999955e+03	9.205499806896556836e-02
2.723109809893000147e+03	9.307086531034483579e-02
2.725038357904999884e+03	9.381920713793102939e-02
2.726966905917000076e+03	9.438562296551722408e-02
2.728895453928999814e+03	9.494022755172412675e-02
2.730824001941000006e+03	9.567830572413792145e-02
2.732752549953000198e+03	9.663135299999998928e-02
2.734681097963999946e+03	9.761366199999997606e-02
2.736609645976000138e+03	9.839393455172412706e-02
2.738538193987999875e+03	9.884595989655173276e-02
2.740466742000000067e+03	9.904244675862065861e-02
2.742395290011999805e+03	9.916566848275862323e-02
2.744323838023999997e+03	9.933738455172415327e-02
2.746252386036000189e+03	9.953773586206894619e-02
2.748180934046999937e+03	9.974035955172415313e-02
2.750109482059000129e+03	1.000253563793103428e-01
2.752038030070999866e+03	1.005240357931034695e-01
2.753966578083000059e+03	1.013423540344827734e-01
2.755895126094999796e+03	1.024802439999999842e-01
2.757823674106999988e+03	1.038264519655172358e-01
2.759752222119000180e+03	1.052362884137931220e-01
2.761680770130999917e+03	1.066225740689654977e-01
2.763609318142000120e+03	1.080537143793103422e-01
2.765537866153999857e+03	1.095673420689655397e-01
2.767466414166000050e+03	1.111858413103448406e-01
2.769394962177999787e+03	1.129882085862068952e-01
2.771323510189999979e+03	1.149553487931034707e-01
2.773252058202000171e+03	1.170812880689655194e-01
2.775180606213999909e+03	1.193515385862068817e-01
2.777109154225000111e+03	1.217642317241379168e-01
2.779037702236999849e+03	1.244181097241379430e-01
2.780966250249000041e+03	1.273578519310344659e-01
2.782894798260999778e+03	1.306327811724137811e-01
2.784823346272999970e+03	1.342017958965517344e-01
2.786751894285000162e+03	1.379895633103448149e-01
2.788680442296999900e+03	1.419482303448275917e-01
2.790608990309000092e+03	1.459794218620689699e-01
2.792537538319999840e+03	1.499758843793103646e-01
2.794466086332000032e+03	1.538286952068965430e-01
2.796394634344000224e+03	1.575817453793103562e-01
2.798323182355999961e+03	1.613630952413793174e-01
2.800251730368000153e+03	1.652694130344827261e-01
2.802180278379999891e+03	1.693398000689654848e-01
2.804108826392000083e+03	1.734433401724138069e-01
2.806037374403999820e+03	1.774757212068965306e-01
2.807965922415000023e+03	1.814697996206896535e-01
2.809894470427000215e+03	1.855755160689654959e-01
2.811823018438999952e+03	1.899704390689655187e-01
2.813751566451000144e+03	1.947103382758620660e-01
2.815680114462999882e+03	1.997942187241379397e-01
2.817608662475000074e+03	2.050870966896551906e-01
2.819537210486999811e+03	2.105358184827585688e-01
2.821465758498000014e+03	2.163124007931034043e-01
2.823394306510000206e+03	2.226311851034482869e-01
2.825322854521999943e+03	2.296084516551724075e-01
2.827251402534000135e+03	2.372332897241379024e-01
2.829179950545999873e+03	2.453994752068965612e-01
2.831108498558000065e+03	2.539620496206896338e-01
2.833037046569999802e+03	2.626468814137931096e-01
2.834965594581999994e+03	2.716429346206896134e-01
2.836894142593000197e+03	2.816864673448275513e-01
2.838822690604999934e+03	2.936292060344827815e-01
2.840751238617000126e+03	3.073421036896551439e-01
2.842679786628999864e+03	3.214996545862068844e-01
2.844608334641000056e+03	3.346283504827586852e-01
2.846536882652999793e+03	3.452765056896551221e-01
2.848465430664999985e+03	3.521890343103448173e-01
2.850393978676000188e+03	3.546682213103448666e-01
2.852322526687999925e+03	3.522038358965517424e-01
2.854251074700000117e+03	3.446597605172413981e-01
2.856179622711999855e+03	3.330111835862068492e-01
2.858108170724000047e+03	3.196017695172414519e-01
2.860036718735999784e+03	3.068707481724137209e-01
2.861965266747999976e+03	2.960764962068965778e-01
2.863893814760000168e+03	2.876860960344826967e-01
2.865822362770999916e+03	2.815186963103448181e-01
2.867750910783000108e+03	2.771191850344827956e-01
2.869679458794999846e+03	2.745453727931035370e-01
2.871608006807000038e+03	2.741444054827585908e-01
2.873536554818999775e+03	2.758782838275862792e-01
2.875465102830999967e+03	2.793779263793103040e-01
2.877393650843000160e+03	2.841347951379309955e-01
2.879322198854999897e+03	2.893889468620690075e-01
2.881250746866000100e+03	2.944400996896551215e-01
2.883179294877999837e+03	2.991084159655172381e-01
2.885107842890000029e+03	3.036129914137930541e-01
2.887036390902000221e+03	3.080195540689654732e-01
2.888964938913999958e+03	3.121203151034482870e-01
2.890893486926000151e+03	3.157336181379310491e-01
2.892822034937999888e+03	3.189620051034481873e-01
2.894750582949000091e+03	3.219856598275862014e-01
2.896679130960999828e+03	3.249870548965516082e-01
2.898607678973000020e+03	3.280109379655171131e-01
2.900536226985000212e+03	3.311042144827585632e-01
2.902464774996999950e+03	3.342642035517240928e-01
2.904393323009000142e+03	3.375622489999999809e-01
2.906321871020999879e+03	3.412563303793104130e-01
2.908250419033000071e+03	3.453546855517241054e-01
2.910178967043999819e+03	3.492546721724137937e-01
2.912107515056000011e+03	3.522900009310345748e-01
2.914036063068000203e+03	3.542986881379309727e-01
2.915964611079999941e+03	3.556658541724137534e-01
2.917893159092000133e+03	3.566718001034482888e-01
2.919821707103999870e+03	3.572814592758620789e-01
2.921750255116000062e+03	3.571500949310345008e-01
2.923678803126999810e+03	3.559271930344827251e-01
2.925607351139000002e+03	3.532218985862068950e-01
2.927535899151000194e+03	3.490490632068964927e-01
2.929464447162999932e+03	3.435603795172414432e-01
2.931392995175000124e+03	3.366162797241378790e-01
2.933321543186999861e+03	3.280400416551724763e-01
2.935250091199000053e+03	3.181439982413792888e-01
2.937178639210999791e+03	3.075390687586207483e-01
2.939107187221999993e+03	2.967776991379310059e-01
2.941035735234000185e+03	2.861393889310345218e-01
2.942964283245999923e+03	2.759152272758620406e-01
2.944892831258000115e+03	2.661600443103448455e-01
2.946821379269999852e+03	2.570159374827585830e-01
2.948749927282000044e+03	2.486517358620689566e-01
2.950678475293999782e+03	2.411479960344828088e-01
2.952607023304999984e+03	2.343441316896552051e-01
2.954535571317000176e+03	2.279560908965517219e-01
2.956464119328999914e+03	2.215527593793103212e-01
2.958392667341000106e+03	2.148628759655172304e-01
2.960321215352999843e+03	2.079159949999999923e-01
2.962249763365000035e+03	2.009476229655172419e-01
2.964178311377000227e+03	1.940353390344827511e-01
2.966106859388999965e+03	1.872023403103448558e-01
2.968035407400000167e+03	1.803166777586206748e-01
2.969963955411999905e+03	1.733103064827586637e-01
2.971892503424000097e+03	1.662054883793103732e-01
2.973821051435999834e+03	1.592613011379310495e-01
2.975749599448000026e+03	1.527025374137931102e-01
2.977678147460000218e+03	1.465773988620689416e-01
2.979606695471999956e+03	1.407945866206896379e-01
2.981535243484000148e+03	1.353793017241379237e-01
2.983463791494999896e+03	1.303670339655172428e-01
2.985392339507000088e+03	1.258640199310344931e-01
2.987320887518999825e+03	1.219326286551724176e-01
2.989249435531000017e+03	1.185460368275862292e-01
2.991177983543000209e+03	1.155627648965517340e-01
2.993106531554999947e+03	1.128504035862068766e-01
2.995035079567000139e+03	1.103024177931034577e-01
2.996963627577999887e+03	1.079963822068965157e-01
2.998892175590000079e+03	1.059361810689655459e-01
3.000820723601999816e+03	1.040039096896551996e-01
3.002749271614000008e+03	1.021440041379310382e-01
3.004677819626000201e+03	1.004203819310344470e-01
3.006606367637999938e+03	9.888123317241379051e-02
3.008534915650000130e+03	9.749606051724141187e-02
3.010463463661999867e+03	9.627189365517242747e-02
3.012392011673000070e+03	9.517109555172412194e-02
3.014320559684999807e+03	9.404534575862068257e-02
3.016249107696999999e+03	9.285992924137929927e-02
3.018177655709000192e+03	9.177463275862071668e-02
3.020106203720999929e+03	9.082292920689659377e-02
3.022034751733000121e+03	8.983539910344828794e-02
3.023963299744999858e+03	8.885728013793102453e-02
3.025891847756000061e+03	8.793910431034482333e-02
3.027820395767999798e+03	8.704134103448275817e-02
3.029748943779999991e+03	8.615748562068965832e-02
3.031677491792000183e+03	8.516254337931038199e-02
3.033606039803999920e+03	8.396873493103447494e-02
3.035534587816000112e+03	8.254785275862068505e-02
3.037463135827999849e+03	8.102339789655171876e-02
3.039391683840000042e+03	7.956960082758621211e-02
3.041320231850999789e+03	7.814020917241379371e-02
3.043248779862999982e+03	7.674217179310342807e-02
3.045177327875000174e+03	7.537059165517243087e-02
3.047105875886999911e+03	7.399178544827583748e-02
3.049034423899000103e+03	7.275732851724135697e-02
3.050962971910999840e+03	7.170865879310345248e-02
3.052891519923000033e+03	7.071920986206897686e-02
3.054820067935000225e+03	6.970299910344830707e-02
3.056748615945999973e+03	6.870110934482759335e-02
3.058677163958000165e+03	6.782147065517239726e-02
3.060605711969999902e+03	6.712055548275860928e-02
3.062534259982000094e+03	6.660011479310343208e-02
3.064462807993999832e+03	6.620776651724137596e-02
3.066391356006000024e+03	6.579864672413794635e-02
3.068319904018000216e+03	6.529653293103447609e-02
3.070248452028999964e+03	6.478607948275862116e-02
3.072177000041000156e+03	6.435293837931033156e-02
3.074105548052999893e+03	6.406659917241380731e-02
3.076034096065000085e+03	6.385655068965516434e-02
3.077962644076999823e+03	6.355331755172412278e-02
3.079891192089000015e+03	6.299718555172413581e-02
3.081819740101000207e+03	6.213856603448276311e-02
3.083748288112999944e+03	6.104707810344827540e-02
3.085676836124000147e+03	5.986497537931034091e-02
3.087605384135999884e+03	5.858127337931035017e-02
3.089533932148000076e+03	5.713041782758621068e-02
3.091462480159999814e+03	5.537636227586206772e-02
3.093391028172000006e+03	5.343543548275862809e-02
3.095319576184000198e+03	5.158228779310344847e-02
3.097248124195999935e+03	4.989032182758620232e-02
3.099176672207000138e+03	4.828588255172414773e-02
3.101105220218999875e+03	4.680790982758620961e-02
3.103033768231000067e+03	4.554434637931034646e-02
3.104962316242999805e+03	4.449896975862067949e-02
3.106890864254999997e+03	4.362839086206897476e-02
3.108819412267000189e+03	4.297018051724137838e-02
3.110747960278999926e+03	4.240477627586206749e-02
3.112676508291000118e+03	4.182654506896551355e-02
3.114605056301999866e+03	4.135168568965517238e-02
3.116533604314000058e+03	4.103718282758622021e-02
3.118462152325999796e+03	4.064999024137931627e-02
3.120390700337999988e+03	4.008274448275862128e-02
3.122319248350000180e+03	3.941907531034481715e-02
3.124247796361999917e+03	3.886129534482758718e-02
3.126176344374000109e+03	3.854455206896551661e-02
3.128104892385999847e+03	3.839504313793103835e-02
3.130033440397000049e+03	3.821669493103449500e-02
3.131961988408999787e+03	3.797527493103448892e-02
3.133890536420999979e+03	3.777843462068965902e-02
3.135819084433000171e+03	3.770338431034483268e-02
3.137747632444999908e+03	3.768288141379310535e-02
3.139676180457000100e+03	3.770177927586206706e-02
3.141604728468999838e+03	3.756818831034483552e-02
3.143533276480000040e+03	3.723069210344827351e-02
3.145461824491999778e+03	3.697938775862069649e-02
3.147390372503999970e+03	3.707677600000000573e-02
3.149318920516000162e+03	3.740674448275861652e-02
3.151247468527999899e+03	3.769507437931034211e-02
3.153176016540000091e+03	3.775371906896551194e-02
3.155104564551999829e+03	3.754660386206896960e-02
3.157033112564000021e+03	3.710269255172413821e-02
3.158961660575000224e+03	3.663848965517241263e-02
3.160890208586999961e+03	3.635138358620689653e-02
3.162818756599000153e+03	3.626290086206895857e-02
3.164747304610999890e+03	3.629840358620689544e-02
3.166675852623000083e+03	3.638748758620689860e-02
3.168604400634999820e+03	3.644747289655172334e-02
3.170532948647000012e+03	3.651118289655173182e-02
3.172461496658000215e+03	3.654837437931034161e-02
3.174390044669999952e+03	3.654711982758620387e-02
3.176318592682000144e+03	3.661693958620689665e-02
3.178247140693999881e+03	3.677733844827586057e-02
3.180175688706000074e+03	3.696229641379310260e-02
3.182104236717999811e+03	3.712942258620689773e-02
3.184032784730000003e+03	3.721190920689654985e-02
3.185961332742000195e+03	3.722476175862069608e-02
3.187889880752999943e+03	3.717814413793103095e-02
3.189818428765000135e+03	3.714790541379310584e-02
3.191746976776999873e+03	3.721982248275861743e-02
3.193675524789000065e+03	3.728465355172413953e-02
3.195604072800999802e+03	3.731017413793103615e-02
3.197532620812999994e+03	3.728893544827585615e-02
3.199461168825000186e+03	3.722836748275863000e-02
3.201389716836999924e+03	3.722172696551723226e-02
3.203318264848000126e+03	3.725141262068966397e-02
3.205246812859999864e+03	3.717983644827585477e-02
3.207175360872000056e+03	3.708498100000000297e-02
3.209103908883999793e+03	3.707299710344827415e-02
3.211032456895999985e+03	3.710129675862067905e-02
3.212961004908000177e+03	3.720149603448275749e-02
3.214889552919999915e+03	3.737602486206895169e-02
3.216818100931000117e+03	3.746704472413794895e-02
3.218746648942999855e+03	3.739431262068965839e-02
3.220675196955000047e+03	3.723633093103448366e-02
3.222603744966999784e+03	3.708152610344826738e-02
3.224532292978999976e+03	3.690463613793103920e-02
3.226460840991000168e+03	3.689879893103448910e-02
3.228389389002999906e+03	3.726170503448276300e-02
3.230317937015000098e+03	3.772018299999999741e-02
3.232246485025999846e+03	3.799322600000000494e-02
3.234175033038000038e+03	3.801605606896551331e-02
3.236103581049999775e+03	3.774801127586206034e-02
3.238032129061999967e+03	3.735573213793103725e-02
3.239960677074000159e+03	3.723075037931034698e-02
3.241889225085999897e+03	3.753417210344828225e-02
3.243817773098000089e+03	3.795735065517241019e-02
3.245746321108999837e+03	3.818671627586207179e-02
3.247674869121000029e+03	3.821926731034483438e-02
3.249603417133000221e+03	3.822945517241378710e-02
3.251531965144999958e+03	3.828448227586207092e-02
3.253460513157000150e+03	3.837436831034481827e-02
3.255389061168999888e+03	3.841923296551724015e-02
3.257317609181000080e+03	3.837195013793102960e-02
3.259246157192999817e+03	3.826089710344827977e-02
3.261174705204000020e+03	3.818020462068966170e-02
3.263103253216000212e+03	3.825381399999999710e-02
3.265031801227999949e+03	3.856003262068966042e-02
3.266960349240000141e+03	3.903072131034482362e-02
3.268888897251999879e+03	3.955891548275861785e-02
3.270817445264000071e+03	4.009143365517240515e-02
3.272745993275999808e+03	4.041431527586206163e-02
3.274674541288000000e+03	4.034559086206897238e-02
3.276603089299000203e+03	3.996437706896551617e-02
3.278531637310999940e+03	3.956476072413792067e-02
3.280460185323000132e+03	3.930881948275861959e-02
3.282388733334999870e+03	3.916894527586206598e-02
3.284317281347000062e+03	3.917192524137930176e-02
3.286245829358999799e+03	3.937485058620689149e-02
3.288174377370999991e+03	3.964873568965517070e-02
3.290102925382000194e+03	3.999339451724139016e-02
3.292031473393999931e+03	4.033825203448274804e-02
3.293960021406000124e+03	4.053203924137931818e-02
3.295888569417999861e+03	4.052157772413793324e-02
3.297817117430000053e+03	4.042188617241378873e-02
3.299745665441999790e+03	4.035277724137930483e-02
3.301674213453999982e+03	4.040947417241379236e-02
3.303602761466000175e+03	4.056583262068964857e-02
3.305531309476999922e+03	4.075566451724137867e-02
3.307459857489000115e+03	4.077978237931034755e-02
3.309388405500999852e+03	4.059850906896551176e-02
3.311316953513000044e+03	4.036869779310345990e-02
3.313245501524999781e+03	4.011786355172413526e-02
3.315174049536999973e+03	3.991656113793103089e-02
3.317102597549000166e+03	3.985545420689655394e-02
3.319031145559999914e+03	3.989481817241379014e-02
3.320959693572000106e+03	4.009198862068964753e-02
3.322888241583999843e+03	4.039805958620689558e-02
3.324816789596000035e+03	4.066511386206896062e-02
3.326745337608000227e+03	4.074412613793104015e-02
3.328673885619999965e+03	4.058539562068966267e-02
3.330602433632000157e+03	4.040931237931034981e-02
3.332530981643999894e+03	4.044482758620689816e-02
3.334459529655000097e+03	4.073216417241379284e-02
3.336388077666999834e+03	4.114115824137930949e-02
3.338316625679000026e+03	4.146754924137931175e-02
3.340245173691000218e+03	4.158902555172414722e-02
3.342173721702999956e+03	4.154777844827585442e-02
3.344102269715000148e+03	4.154493482758619960e-02
3.346030817726999885e+03	4.172512310344827363e-02
3.347959365739000077e+03	4.205638048275862212e-02
3.349887913749999825e+03	4.230115727586206131e-02
3.351816461762000017e+03	4.229102827586207758e-02
3.353745009774000209e+03	4.210997762068965922e-02
3.355673557785999947e+03	4.197705544827585317e-02
3.357602105798000139e+03	4.200180224137931018e-02
3.359530653809999876e+03	4.224573493103448568e-02
3.361459201822000068e+03	4.264278186206895555e-02
3.363387749832999816e+03	4.308143565517241064e-02
3.365316297845000008e+03	4.342660503448276393e-02
3.367244845857000200e+03	4.356935282758620659e-02
3.369173393868999938e+03	4.350251186206897241e-02
3.371101941881000130e+03	4.325067844827586855e-02
3.373030489892999867e+03	4.286844089655173634e-02
3.374959037905000059e+03	4.256185289655173981e-02
3.376887585916999797e+03	4.242872099999999563e-02
3.378816133927999999e+03	4.241618755172413269e-02
3.380744681940000191e+03	4.226156820689654786e-02
3.382673229951999929e+03	4.189881341379310398e-02
3.384601777964000121e+03	4.164834096551724152e-02
3.386530325975999858e+03	4.168874237931034787e-02
3.388458873988000050e+03	4.181468644827586456e-02
3.390387421999999788e+03	4.194264665517241641e-02
3.392315970010999990e+03	4.198648289655172033e-02
3.394244518023000182e+03	4.194381631034483499e-02
3.396173066034999920e+03	4.183861875862069507e-02
3.398101614047000112e+03	4.176791996551725006e-02
3.400030162058999849e+03	4.162529124137930719e-02
3.401958710071000041e+03	4.132483710344826700e-02
3.403887258082999779e+03	4.095288055172414260e-02
3.405815806094999971e+03	4.075827313793103229e-02
3.407744354106000173e+03	4.085581027586206171e-02
3.409672902117999911e+03	4.107760317241379577e-02
3.411601450130000103e+03	4.106118479310344460e-02
3.413529998141999840e+03	4.090055706896551790e-02
3.415458546154000032e+03	4.078300355172413683e-02
3.417387094166000225e+03	4.068839765517241747e-02
3.419315642177999962e+03	4.048460703448274883e-02
3.421244190190000154e+03	4.025232593103449802e-02
3.423172738200999902e+03	4.011264024137930345e-02
3.425101286213000094e+03	4.016101744827585418e-02
3.427029834224999831e+03	4.044584131034483637e-02
3.428958382237000023e+03	4.082721382758619511e-02
3.430886930249000216e+03	4.104079972413792604e-02
3.432815478260999953e+03	4.098451606896551941e-02
3.434744026273000145e+03	4.088374506896551991e-02
3.436672574283999893e+03	4.077059593103447843e-02
3.438601122296000085e+03	4.050646762068965678e-02
3.440529670307999822e+03	4.038178124137931091e-02
3.442458218320000015e+03	4.027109796551724130e-02
3.444386766332000207e+03	4.009725772413792744e-02
3.446315314343999944e+03	3.987636324137931731e-02
3.448243862356000136e+03	3.959132489655172588e-02
3.450172410367999873e+03	3.928740851724137756e-02
3.452100958379000076e+03	3.891577886206896986e-02
3.454029506390999813e+03	3.879144910344828334e-02
3.455958054403000006e+03	3.907634596551724099e-02
3.457886602415000198e+03	3.917073486206896354e-02
3.459815150426999935e+03	3.912105800000000022e-02
3.461743698439000127e+03	3.900377044827586792e-02
3.463672246450999864e+03	3.885196720689654964e-02
3.465600794462000067e+03	3.867039810344827244e-02
3.467529342473999804e+03	3.854409227586207132e-02
3.469457890485999997e+03	3.852355189655171791e-02
3.471386438498000189e+03	3.830616841379309856e-02
3.473314986509999926e+03	3.794309275862069175e-02
3.475243534522000118e+03	3.797098058620688998e-02
3.477172082533999856e+03	3.813105172413792932e-02
3.479100630546000048e+03	3.808480848275862252e-02
3.481029178556999796e+03	3.794601534482758276e-02
3.482957726568999988e+03	3.775301196551725247e-02
3.484886274581000180e+03	3.734365637931034987e-02
3.486814822592999917e+03	3.681108296551725140e-02
3.488743370605000109e+03	3.653612503448275955e-02
3.490671918616999847e+03	3.653500634482758497e-02
3.492600466629000039e+03	3.643499765517240613e-02
3.494529014639999787e+03	3.637046062068966662e-02
3.496457562651999979e+03	3.676678093103448453e-02
3.498386110664000171e+03	3.719142717241379070e-02
3.500314658675999908e+03	3.713079120689655871e-02
3.502243206688000100e+03	3.694416358620689067e-02
3.504171754699999838e+03	3.674222693103447457e-02
3.506100302712000030e+03	3.633525013793103414e-02
3.508028850724000222e+03	3.586240696551724200e-02
3.509957398734999970e+03	3.566046410344827361e-02
3.511885946747000162e+03	3.570856686206896891e-02
3.513814494758999899e+03	3.534721199999999591e-02
3.515743042771000091e+03	3.504815882758621076e-02
3.517671590782999829e+03	3.540388541379310000e-02
3.519600138795000021e+03	3.588060268965517774e-02
3.521528686807000213e+03	3.644055206896552185e-02
3.523457234818999950e+03	3.687551489655173376e-02
3.525385782830000153e+03	3.676053068965516590e-02
3.527314330841999890e+03	3.593516896551723905e-02
3.529242878854000082e+03	3.505238341379310341e-02
3.531171426865999820e+03	3.475023955172414081e-02
3.533099974878000012e+03	3.471975534482758113e-02
3.535028522890000204e+03	3.460844551724138324e-02
3.536957070901999941e+03	3.462357068965517259e-02
3.538885618913000144e+03	3.503342400000000051e-02
3.540814166924999881e+03	3.578565555172413121e-02
3.542742714937000073e+03	3.619752179310344042e-02
3.544671262948999811e+03	3.627836551724137465e-02
3.546599810961000003e+03	3.597673593103448142e-02
3.548528358973000195e+03	3.525625679310345761e-02
3.550456906984999932e+03	3.452603996551723703e-02
3.552385454997000124e+03	3.427886948275861434e-02
3.554314003007999872e+03	3.442911465517240616e-02
3.556242551020000064e+03	3.435062427586206557e-02
3.558171099031999802e+03	3.407682665517240694e-02
3.560099647043999994e+03	3.532565944827586318e-02
3.562028195056000186e+03	3.718572227586207368e-02
3.563956743067999923e+03	3.804395882758620367e-02
3.565885291080000115e+03	3.767027268965517095e-02
3.567813839090999863e+03	3.644802403448275246e-02
3.569742387103000056e+03	3.491526517241379246e-02
3.571670935114999793e+03	3.380860893103448256e-02
3.573599483126999985e+03	3.396802344827586778e-02
3.575528031139000177e+03	3.516469079310345636e-02
3.577456579150999914e+03	3.539862203448276845e-02
3.579385127163000107e+03	3.535488375862068378e-02
3.581313675174999844e+03	3.687659841379310049e-02
3.583242223186000047e+03	3.855462817241379209e-02
3.585170771197999784e+03	3.923856424137930204e-02
3.587099319209999976e+03	3.934238375862069564e-02
3.589027867222000168e+03	3.938513889655173572e-02
3.590956415233999905e+03	3.943806724137930569e-02
3.592884963246000098e+03	4.037773534482757415e-02
3.594813511257999835e+03	4.295782979310345390e-02
3.596742059270000027e+03	4.580729841379310024e-02
3.598670607280999775e+03	4.719957162068964124e-02
3.600599155292999967e+03	4.876208900000000152e-02
3.602527703305000159e+03	5.059373462068965377e-02
3.604456251316999897e+03	5.122210058620689510e-02
3.606384799329000089e+03	5.122521893103448853e-02
3.608313347340999826e+03	5.074720320689656700e-02
3.610241895353000018e+03	4.900896182758620462e-02
3.612170443364000221e+03	4.722901141379311218e-02
3.614098991375999958e+03	4.626418075862070295e-02
3.616027539388000150e+03	4.555548468965517350e-02
3.617956087399999888e+03	4.406757989655172431e-02
3.619884635412000080e+03	4.155099862068966504e-02
3.621813183423999817e+03	4.101233262068965102e-02
3.623741731436000009e+03	4.158529158620689198e-02
3.625670279448000201e+03	4.231663555172413688e-02
3.627598827458999949e+03	4.297770286206895746e-02
3.629527375471000141e+03	4.193461013793103875e-02
3.631455923482999879e+03	3.987218124137929809e-02
3.633384471495000071e+03	3.814410868965516926e-02
3.635313019506999808e+03	3.800621162068965053e-02
3.637241567519000000e+03	3.931862113793103963e-02
3.639170115531000192e+03	3.931612503448275037e-02
3.641098663541999940e+03	3.963665637931033936e-02
3.643027211554000132e+03	4.317492717241377953e-02
3.644955759565999870e+03	4.700756513793103580e-02
3.646884307578000062e+03	4.825211234482758293e-02
3.648812855589999799e+03	4.687261827586206714e-02
3.650741403601999991e+03	4.390145451724138809e-02
3.652669951614000183e+03	4.007281210344827010e-02
3.654598499625999921e+03	3.749537813793103053e-02
3.656527047637000123e+03	3.739719655172413920e-02
3.658455595648999861e+03	3.795979675862069802e-02
3.660384143661000053e+03	3.631551306896550757e-02
3.662312691672999790e+03	3.562285300000000293e-02
3.664241239684999982e+03	3.765585393103447476e-02
3.666169787697000174e+03	3.881316527586207987e-02
3.668098335708999912e+03	3.998934317241378822e-02
3.670026883721000104e+03	4.187891368965517697e-02
3.671955431731999852e+03	4.249262055172413344e-02
3.673883979744000044e+03	4.154328689655172741e-02
3.675812527755999781e+03	3.956787793103448692e-02
3.677741075767999973e+03	3.760600279310345045e-02
3.679669623780000165e+03	3.500067334482758613e-02
3.681598171791999903e+03	3.336944475862068521e-02
3.683526719804000095e+03	3.623069751724137394e-02
3.685455267814999843e+03	3.966040579310345371e-02
3.687383815827000035e+03	4.118238786206895874e-02
3.689312363839000227e+03	4.099642862068965388e-02
3.691240911850999964e+03	3.887027172413792114e-02
3.693169459863000156e+03	3.600923203448275212e-02
3.695098007874999894e+03	3.469991758620689232e-02
3.697026555887000086e+03	3.551839534482758437e-02
3.698955103898999823e+03	3.655954437931034640e-02
3.700883651910000026e+03	3.591050965517241650e-02
3.702812199922000218e+03	3.471259565517241519e-02
3.704740747933999955e+03	3.552921965517241709e-02
3.706669295946000148e+03	3.757080193103448651e-02
3.708597843957999885e+03	3.912664858620688163e-02
3.710526391970000077e+03	3.910704362068966045e-02
3.712454939981999814e+03	3.704226824137930169e-02
3.714383487993000017e+03	3.450397751724138679e-02
3.716312036005000209e+03	3.310029655172413987e-02
3.718240584016999946e+03	3.382831693103448278e-02
3.720169132029000139e+03	3.643680689655171695e-02
3.722097680040999876e+03	3.743521537931034093e-02
3.724026228053000068e+03	3.690377889655172688e-02
3.725954776064999805e+03	3.607527224137931088e-02
3.727883324076999997e+03	3.612175399999999897e-02
3.729811872088000200e+03	3.841471962068965240e-02
3.731740420099999938e+03	4.106138451724138799e-02
3.733668968112000130e+03	4.236539731034483919e-02
3.735597516123999867e+03	4.104969317241379673e-02
3.737526064136000059e+03	3.878939772413793341e-02
3.739454612147999796e+03	3.768055158620688821e-02
3.741383160159999989e+03	3.751091999999999621e-02
3.743311708172000181e+03	3.916579286206895577e-02
3.745240256182999929e+03	4.265968531034482897e-02
3.747168804195000121e+03	4.429647368965518306e-02
3.749097352206999858e+03	4.372929427586207812e-02
3.751025900219000050e+03	4.157501803448276217e-02
3.752954448230999787e+03	3.952510872413792647e-02
3.754882996242999980e+03	3.668761924137931701e-02
3.756811544255000172e+03	3.442716372413793385e-02
3.758740092265999920e+03	3.471996079310345207e-02
3.760668640278000112e+03	3.513901524137930804e-02
3.762597188289999849e+03	3.466908082758619891e-02
3.764525736302000041e+03	3.510748289655173104e-02
3.766454284313999779e+03	3.577572324137931470e-02
3.768382832325999971e+03	3.559052927586206505e-02
3.770311380338000163e+03	3.402450275862068524e-02
3.772239928349999900e+03	3.329127672413792483e-02
3.774168476361000103e+03	3.382479748275862147e-02
3.776097024372999840e+03	3.423531410344827358e-02
3.778025572385000032e+03	3.516269493103447996e-02
3.779954120397000224e+03	3.557308789655173192e-02
3.781882668408999962e+03	3.516684672413793178e-02
3.783811216421000154e+03	3.470703996551724457e-02
3.785739764432999891e+03	3.446932562068965450e-02
3.787668312444000094e+03	3.436722775862068729e-02
3.789596860455999831e+03	3.449863324137931314e-02
3.791525408468000023e+03	3.506006558620688301e-02
3.793453956480000215e+03	3.591630072413792840e-02
3.795382504491999953e+03	3.827510665517241256e-02
3.797311052504000145e+03	4.026596006896551727e-02
3.799239600515999882e+03	4.130283231034482389e-02
3.801168148528000074e+03	4.187816082758620551e-02
3.803096696538999822e+03	4.149106979310344251e-02
3.805025244551000014e+03	4.034397893103448818e-02
3.806953792563000206e+03	3.818564886206896741e-02
3.808882340574999944e+03	3.792170910344826867e-02
3.810810888587000136e+03	3.945003231034482916e-02
3.812739436598999873e+03	3.979936482758620470e-02
3.814667984611000065e+03	4.272237920689654633e-02
3.816596532622999803e+03	4.519653858620688996e-02
3.818525080634000005e+03	4.524552244827587111e-02
3.820453628646000197e+03	4.432458286206896608e-02
3.822382176657999935e+03	4.260890237931034413e-02
3.824310724670000127e+03	4.123171931034483317e-02
3.826239272681999864e+03	4.005223299999999959e-02
3.828167820694000056e+03	4.008372872413792226e-02
3.830096368705999794e+03	4.146476486206896600e-02
3.832024916716999996e+03	4.264862917241379892e-02
3.833953464729000189e+03	4.484672096551724912e-02
3.835882012740999926e+03	4.644080920689654807e-02
3.837810560753000118e+03	4.646242213793103093e-02
3.839739108764999855e+03	4.508393465517240850e-02
3.841667656777000047e+03	4.248371803448276057e-02
3.843596204788999785e+03	3.936683827586206358e-02
3.845524752800999977e+03	3.772668296551724698e-02
3.847453300812000180e+03	4.164477489655172421e-02
3.849381848823999917e+03	4.717687082758619671e-02
3.851310396836000109e+03	5.100813700000000894e-02
3.853238944847999846e+03	5.110912806896551058e-02
3.855167492860000038e+03	4.740911527586207791e-02
3.857096040871999776e+03	4.304316410344826566e-02
3.859024588883999968e+03	4.091258479310345281e-02
3.860953136895000171e+03	4.151068248275861794e-02
3.862881684906999908e+03	4.443154720689655029e-02
3.864810232919000100e+03	4.539680686206894883e-02
3.866738780930999837e+03	4.607904903448275385e-02
3.868667328943000030e+03	4.671823037931033956e-02
3.870595876955000222e+03	4.644163155172413571e-02
3.872524424966999959e+03	4.537973075862070105e-02
3.874452972979000151e+03	4.431335865517241346e-02
3.876381520989999899e+03	4.322779437931034002e-02
3.878310069002000091e+03	4.425379624137930346e-02
3.880238617013999828e+03	4.565454017241379198e-02
3.882167165026000021e+03	4.587845641379310890e-02
3.884095713038000213e+03	4.513318062068965436e-02
3.886024261049999950e+03	4.462328651724138673e-02
3.887952809062000142e+03	4.494549586206896680e-02
3.889881357073999880e+03	4.475993555172413929e-02
3.891809905085000082e+03	4.401090579310346085e-02
3.893738453096999820e+03	4.433668937931035253e-02
3.895667001109000012e+03	4.467334920689654959e-02
3.897595549121000204e+03	4.639508489655172485e-02
3.899524097132999941e+03	4.927826658620689665e-02
3.901452645145000133e+03	5.025985965517241333e-02
3.903381193156999871e+03	4.841326889655172411e-02
3.905309741168000073e+03	4.547585010344828982e-02
3.907238289179999811e+03	4.280394689655171725e-02
3.909166837192000003e+03	4.158351955172414488e-02
3.911095385204000195e+03	4.237358448275861666e-02
3.913023933215999932e+03	4.435413527586206522e-02
3.914952481228000124e+03	4.524574482758619842e-02
3.916881029239999862e+03	4.535746348275861844e-02
3.918809577252000054e+03	4.546856068965517139e-02
3.920738125262999802e+03	4.498263034482758577e-02
3.922666673274999994e+03	4.427455820689654015e-02
3.924595221287000186e+03	4.429026037931035192e-02
3.926523769298999923e+03	4.468324189655172030e-02
3.928452317311000115e+03	4.459795289655172496e-02
3.930380865322999853e+03	4.411580658620689599e-02
3.932309413335000045e+03	4.336018472413793318e-02
3.934237961345999793e+03	4.212271427586206790e-02
3.936166509357999985e+03	4.125790137931035356e-02
3.938095057370000177e+03	4.146826131034483248e-02
3.940023605381999914e+03	4.201281068965517784e-02
3.941952153394000106e+03	4.241095203448276563e-02
3.943880701405999844e+03	4.245685486206896009e-02
3.945809249418000036e+03	4.228562879310344275e-02
3.947737797429999773e+03	4.181112762068966288e-02
3.949666345440999976e+03	4.142753265517242628e-02
3.951594893453000168e+03	4.112012041379310007e-02
3.953523441464999905e+03	4.051768672413792044e-02
3.955451989477000097e+03	4.046047803448275110e-02
3.957380537488999835e+03	4.089688644827586123e-02
3.959309085501000027e+03	4.100679634482758823e-02
3.961237633513000219e+03	4.080412258620689375e-02
3.963166181524999956e+03	4.063822913793103259e-02
3.965094729536000159e+03	4.065043631034481741e-02
3.967023277547999896e+03	4.088379772413792967e-02
3.968951825560000088e+03	4.145912372413791680e-02
3.970880373571999826e+03	4.204024241379310245e-02
3.972808921584000018e+03	4.220644510344827294e-02
3.974737469596000210e+03	4.215876965517240810e-02
3.976666017607999947e+03	4.215234134482757911e-02
3.978594565619000150e+03	4.206271862068966527e-02
3.980523113630999887e+03	4.171227099999999521e-02
3.982451661643000079e+03	4.131366110344827924e-02
3.984380209654999817e+03	4.113210024137931020e-02
3.986308757667000009e+03	4.115927800000001441e-02
3.988237305679000201e+03	4.147110372413792545e-02
3.990165853690999938e+03	4.182325800000000204e-02
3.992094401703000131e+03	4.194601144827586614e-02
3.994022949713999878e+03	4.170785658620689701e-02
3.995951497726000071e+03	4.123204875862070129e-02
3.997880045737999808e+03	4.088917375862068798e-02
3.999808593750000000e+03	4.090837117241378357e-02
