# Supplementary material for: Deep Learning for Reconstructing Low-Quality FTIR and Raman Spectra—A Case Study in Microplastic Analyses
Source: Anal Chem. 2021 Nov 22;93(49):16360–8. doi: 10.1021/acs.analchem.1c02618 (PMC8674871; doi:10.1021/acs.analchem.1c02618)
Supplement: Supplementary file 2 — ac1c02618_si_002.zip [file ac1c02618_si_002.zip › SpectraReconstruction/ATR Spectra/PET.csv]

3	992094e+002;4	106188e-001
4	011380e+002;4	382023e-001
4	030665e+002;3	583050e-001
4	049951e+002;3	716733e-001
4	069236e+002;3	600250e-001
4	088522e+002;3	321294e-001
4	107807e+002;3	960990e-001
4	127093e+002;4	547324e-001
4	146378e+002;4	027236e-001
4	165664e+002;3	433448e-001
4	184949e+002;3	506157e-001
4	204235e+002;4	680707e-001
4	223520e+002;4	919865e-001
4	242806e+002;5	457447e-001
4	262091e+002;5	156267e-001
4	281377e+002;4	269689e-001
4	300662e+002;3	915934e-001
4	319948e+002;4	343724e-001
4	339233e+002;4	685824e-001
4	358519e+002;4	943508e-001
4	377804e+002;5	193292e-001
4	397090e+002;5	109282e-001
4	416375e+002;4	997414e-001
4	435660e+002;4	619240e-001
4	454946e+002;3	763202e-001
4	474232e+002;3	225767e-001
4	493517e+002;3	336300e-001
4	512802e+002;3	234656e-001
4	532088e+002;2	610799e-001
4	551373e+002;2	524813e-001
4	570659e+002;2	318281e-001
4	589944e+002;2	479949e-001
4	609230e+002;2	378587e-001
4	628515e+002;2	098518e-001
4	647801e+002;2	040771e-001
4	667086e+002;2	193771e-001
4	686372e+002;2	304225e-001
4	705657e+002;2	682146e-001
4	724943e+002;2	723798e-001
4	744228e+002;2	471924e-001
4	763513e+002;2	195414e-001
4	782799e+002;2	292255e-001
4	802085e+002;2	413546e-001
4	821370e+002;2	574385e-001
4	840656e+002;2	477269e-001
4	859941e+002;2	220529e-001
4	879226e+002;2	199625e-001
4	898512e+002;2	383098e-001
4	917798e+002;2	547511e-001
4	937083e+002;2	765512e-001
4	956368e+002;3	256033e-001
4	975654e+002;3	837072e-001
4	994939e+002;4	192600e-001
5	014225e+002;4	366711e-001
5	033510e+002;4	195913e-001
5	052796e+002;4	091025e-001
5	072081e+002;4	276584e-001
5	091367e+002;3	855856e-001
5	110652e+002;3	159299e-001
5	129938e+002;3	069385e-001
5	149223e+002;3	215401e-001
5	168509e+002;3	169903e-001
5	187794e+002;3	246875e-001
5	207079e+002;3	431205e-001
5	226365e+002;3	526177e-001
5	245651e+002;3	568222e-001
5	264936e+002;3	545012e-001
5	284222e+002;3	307380e-001
5	303507e+002;3	165463e-001
5	322792e+002;3	101377e-001
5	342078e+002;2	948111e-001
5	361364e+002;2	953281e-001
5	380649e+002;2	927974e-001
5	399935e+002;2	667679e-001
5	419220e+002;2	593461e-001
5	438505e+002;2	654729e-001
5	457791e+002;2	572242e-001
5	477076e+002;2	488059e-001
5	496362e+002;2	455292e-001
5	515648e+002;2	392605e-001
5	534933e+002;2	300976e-001
5	554218e+002;2	272839e-001
5	573504e+002;2	323420e-001
5	592789e+002;2	351714e-001
5	612075e+002;2	282969e-001
5	631360e+002;2	218405e-001
5	650646e+002;2	207800e-001
5	669931e+002;2	258035e-001
5	689217e+002;2	276967e-001
5	708502e+002;2	247708e-001
5	727787e+002;2	140432e-001
5	747073e+002;2	054808e-001
5	766359e+002;2	035732e-001
5	785644e+002;2	099913e-001
5	804930e+002;1	965021e-001
5	824215e+002;1	897327e-001
5	843500e+002;1	920039e-001
5	862786e+002;1	932782e-001
5	882072e+002;1	964028e-001
5	901357e+002;2	024230e-001
5	920643e+002;2	046918e-001
5	939928e+002;1	965894e-001
5	959213e+002;2	002086e-001
5	978499e+002;2	111671e-001
5	997784e+002;2	125969e-001
6	017070e+002;2	019284e-001
6	036355e+002;1	917693e-001
6	055641e+002;1	963609e-001
6	074926e+002;1	965438e-001
6	094211e+002;1	976721e-001
6	113497e+002;1	978355e-001
6	132783e+002;1	998651e-001
6	152068e+002;2	078170e-001
6	171354e+002;2	114591e-001
6	190639e+002;2	112637e-001
6	209924e+002;2	097617e-001
6	229210e+002;2	054199e-001
6	248495e+002;2	059062e-001
6	267781e+002;2	071258e-001
6	287067e+002;2	213693e-001
6	306352e+002;2	560687e-001
6	325637e+002;2	689700e-001
6	344923e+002;2	427281e-001
6	364208e+002;2	197999e-001
6	383494e+002;2	087691e-001
6	402780e+002;2	019944e-001
6	422065e+002;2	036913e-001
6	441350e+002;2	067050e-001
6	460636e+002;2	053030e-001
6	479921e+002;2	055909e-001
6	499207e+002;2	082715e-001
6	518492e+002;2	091396e-001
6	537778e+002;2	077218e-001
6	557063e+002;2	041950e-001
6	576349e+002;2	036363e-001
6	595634e+002;2	056849e-001
6	614919e+002;2	087241e-001
6	634205e+002;2	118597e-001
6	653491e+002;2	154299e-001
6	672776e+002;2	219664e-001
6	692062e+002;2	270486e-001
6	711347e+002;2	198392e-001
6	730632e+002;2	213078e-001
6	749918e+002;2	295810e-001
6	769203e+002;2	453772e-001
6	788489e+002;2	597156e-001
6	807775e+002;2	608109e-001
6	827060e+002;2	530664e-001
6	846345e+002;2	431962e-001
6	865631e+002;2	247223e-001
6	884916e+002;2	162330e-001
6	904202e+002;2	209681e-001
6	923488e+002;2	264430e-001
6	942773e+002;2	283370e-001
6	962058e+002;2	358983e-001
6	981344e+002;2	536279e-001
7	000629e+002;2	751300e-001
7	019915e+002;3	002042e-001
7	039200e+002;3	234999e-001
7	058486e+002;3	438750e-001
7	077771e+002;3	607368e-001
7	097057e+002;3	733481e-001
7	116342e+002;3	813781e-001
7	135627e+002;3	932044e-001
7	154913e+002;4	286927e-001
7	174199e+002;4	961837e-001
7	193484e+002;6	134084e-001
7	212770e+002;7	815531e-001
7	232055e+002;9	111602e-001
7	251340e+002;9	682688e-001
7	270626e+002;1	010798e+000
7	289911e+002;1	059968e+000
7	309197e+002;1	140059e+000
7	328483e+002;1	236715e+000
7	347768e+002;1	262787e+000
7	367053e+002;1	192785e+000
7	386339e+002;9	830337e-001
7	405624e+002;7	187819e-001
7	424910e+002;5	250953e-001
7	444196e+002;4	038838e-001
7	463481e+002;3	336682e-001
7	482766e+002;2	924492e-001
7	502052e+002;2	695912e-001
7	521337e+002;2	545015e-001
7	540623e+002;2	445716e-001
7	559908e+002;2	406958e-001
7	579194e+002;2	417236e-001
7	598479e+002;2	415796e-001
7	617765e+002;2	434146e-001
7	637050e+002;2	464156e-001
7	656335e+002;2	507248e-001
7	675621e+002;2	578402e-001
7	694907e+002;2	680450e-001
7	714192e+002;2	810254e-001
7	733478e+002;2	957820e-001
7	752763e+002;3	031563e-001
7	772048e+002;3	059555e-001
7	791334e+002;3	122712e-001
7	810620e+002;3	241496e-001
7	829905e+002;3	408763e-001
7	849191e+002;3	606335e-001
7	868476e+002;3	870565e-001
7	887761e+002;4	276938e-001
7	907047e+002;4	786019e-001
7	926332e+002;5	234171e-001
7	945618e+002;5	106247e-001
7	964903e+002;4	467025e-001
7	984189e+002;3	922984e-001
8	003474e+002;3	687828e-001
8	022759e+002;3	624208e-001
8	042045e+002;3	635919e-001
8	061331e+002;3	717008e-001
8	080616e+002;3	759580e-001
8	099902e+002;3	721257e-001
8	119187e+002;3	664685e-001
8	138472e+002;3	642167e-001
8	157758e+002;3	665552e-001
8	177043e+002;3	709894e-001
8	196329e+002;3	749716e-001
8	215615e+002;3	788383e-001
8	234900e+002;3	856750e-001
8	254185e+002;3	945554e-001
8	273471e+002;4	070420e-001
8	292756e+002;4	187163e-001
8	312042e+002;4	336177e-001
8	331328e+002;4	518270e-001
8	350613e+002;4	742336e-001
8	369898e+002;5	023140e-001
8	389184e+002;5	289090e-001
8	408469e+002;5	525126e-001
8	427755e+002;5	814186e-001
8	447040e+002;6	076876e-001
8	466326e+002;6	178468e-001
8	485611e+002;6	226122e-001
8	504897e+002;6	250602e-001
8	524182e+002;6	111923e-001
8	543467e+002;5	947117e-001
8	562753e+002;5	764783e-001
8	582039e+002;5	562667e-001
8	601324e+002;5	452932e-001
8	620610e+002;5	392854e-001
8	639895e+002;5	427455e-001
8	659180e+002;5	629805e-001
8	678466e+002;6	122569e-001
8	697751e+002;7	148015e-001
8	717037e+002;8	306063e-001
8	736323e+002;8	790659e-001
8	755608e+002;8	484324e-001
8	774893e+002;7	875549e-001
8	794179e+002;7	173139e-001
8	813464e+002;6	424194e-001
8	832750e+002;5	756888e-001
8	852036e+002;5	247812e-001
8	871321e+002;4	905164e-001
8	890606e+002;4	725962e-001
8	909892e+002;4	620073e-001
8	929177e+002;4	585079e-001
8	948463e+002;4	599530e-001
8	967748e+002;4	652281e-001
8	987034e+002;4	669054e-001
9	006319e+002;4	580571e-001
9	025605e+002;4	381122e-001
9	044890e+002;4	133794e-001
9	064175e+002;3	884117e-001
9	083461e+002;3	617195e-001
9	102747e+002;3	380034e-001
9	122032e+002;3	193145e-001
9	141318e+002;3	020569e-001
9	160603e+002;2	933763e-001
9	179888e+002;2	884370e-001
9	199174e+002;2	819703e-001
9	218459e+002;2	783122e-001
9	237745e+002;2	795835e-001
9	257031e+002;2	801580e-001
9	276316e+002;2	808963e-001
9	295601e+002;2	819374e-001
9	314887e+002;2	853383e-001
9	334172e+002;2	872757e-001
9	353458e+002;2	834423e-001
9	372744e+002;2	829865e-001
9	392029e+002;2	883450e-001
9	411314e+002;2	924608e-001
9	430600e+002;2	953450e-001
9	449885e+002;2	994068e-001
9	469171e+002;3	077740e-001
9	488456e+002;3	162155e-001
9	507742e+002;3	263692e-001
9	527027e+002;3	381534e-001
9	546313e+002;3	541752e-001
9	565598e+002;3	763048e-001
9	584883e+002;4	058098e-001
9	604169e+002;4	350660e-001
9	623455e+002;4	710961e-001
9	642740e+002;5	141253e-001
9	662026e+002;5	597047e-001
9	681311e+002;6	085624e-001
9	700596e+002;6	490389e-001
9	719882e+002;6	744712e-001
9	739167e+002;6	813263e-001
9	758453e+002;6	614088e-001
9	777739e+002;6	279471e-001
9	797024e+002;5	847227e-001
9	816309e+002;5	353614e-001
9	835595e+002;4	925874e-001
9	854880e+002;4	651046e-001
9	874166e+002;4	449730e-001
9	893452e+002;4	280878e-001
9	912737e+002;4	138335e-001
9	932022e+002;4	031774e-001
9	951307e+002;3	980918e-001
9	970593e+002;3	993737e-001
9	989879e+002;4	033559e-001
1	000916e+003;4	097297e-001
1	002845e+003;4	175834e-001
1	004773e+003;4	319707e-001
1	006702e+003;4	635934e-001
1	008631e+003;5	252348e-001
1	010559e+003;6	236540e-001
1	012488e+003;7	573952e-001
1	014416e+003;9	070024e-001
1	016345e+003;1	025035e+000
1	018273e+003;1	089613e+000
1	020202e+003;1	147655e+000
1	022130e+003;1	179864e+000
1	024059e+003;1	106699e+000
1	025988e+003;9	603615e-001
1	027916e+003;8	288798e-001
1	029845e+003;7	533450e-001
1	031773e+003;7	140553e-001
1	033702e+003;6	926906e-001
1	035630e+003;6	897168e-001
1	037559e+003;6	941626e-001
1	039487e+003;7	004119e-001
1	041416e+003;7	023131e-001
1	043344e+003;7	088521e-001
1	045273e+003;7	060543e-001
1	047202e+003;6	824281e-001
1	049130e+003;6	543083e-001
1	051059e+003;6	257007e-001
1	052987e+003;5	937627e-001
1	054916e+003;5	644586e-001
1	056844e+003;5	422786e-001
1	058773e+003;5	331140e-001
1	060701e+003;5	316286e-001
1	062630e+003;5	381827e-001
1	064558e+003;5	499631e-001
1	066487e+003;5	729380e-001
1	068416e+003;6	097653e-001
1	070344e+003;6	555926e-001
1	072273e+003;7	071058e-001
1	074201e+003;7	709763e-001
1	076130e+003;8	406413e-001
1	078058e+003;8	984421e-001
1	079987e+003;9	492874e-001
1	081915e+003;9	790742e-001
1	083844e+003;9	912444e-001
1	085773e+003;1	006281e+000
1	087701e+003;1	000595e+000
1	089630e+003;9	765893e-001
1	091558e+003;9	524990e-001
1	093487e+003;9	384291e-001
1	095415e+003;9	367206e-001
1	097344e+003;9	377481e-001
1	099272e+003;9	406727e-001
1	101201e+003;9	572535e-001
1	103129e+003;9	890010e-001
1	105058e+003;1	025315e+000
1	106987e+003;1	059330e+000
1	108915e+003;1	093462e+000
1	110844e+003;1	112521e+000
1	112772e+003;1	109154e+000
1	114701e+003;1	095656e+000
1	116629e+003;1	090846e+000
1	118558e+003;1	100691e+000
1	120486e+003;1	109940e+000
1	122415e+003;1	137034e+000
1	124344e+003;1	166916e+000
1	126272e+003;1	205490e+000
1	128201e+003;1	273248e+000
1	130129e+003;1	345704e+000
1	132058e+003;1	402958e+000
1	133986e+003;1	447767e+000
1	135915e+003;1	467091e+000
1	137843e+003;1	482150e+000
1	139772e+003;1	460974e+000
1	141700e+003;1	407568e+000
1	143629e+003;1	321664e+000
1	145557e+003;1	245937e+000
1	147486e+003;1	172998e+000
1	149415e+003;1	082033e+000
1	151343e+003;1	007069e+000
1	153272e+003;9	488657e-001
1	155200e+003;8	935900e-001
1	157129e+003;8	323387e-001
1	159057e+003;7	806082e-001
1	160986e+003;7	357769e-001
1	162914e+003;6	941487e-001
1	164843e+003;6	647615e-001
1	166771e+003;6	536843e-001
1	168700e+003;6	665460e-001
1	170629e+003;6	923638e-001
1	172557e+003;7	124539e-001
1	174486e+003;7	189222e-001
1	176414e+003;6	954151e-001
1	178343e+003;6	506460e-001
1	180271e+003;6	019729e-001
1	182200e+003;5	551941e-001
1	184128e+003;5	128568e-001
1	186057e+003;4	835654e-001
1	187986e+003;4	650054e-001
1	189914e+003;4	558380e-001
1	191843e+003;4	539574e-001
1	193771e+003;4	589657e-001
1	195700e+003;4	709509e-001
1	197628e+003;4	889278e-001
1	199557e+003;5	084596e-001
1	201485e+003;5	263121e-001
1	203414e+003;5	444528e-001
1	205343e+003;5	667726e-001
1	207271e+003;5	889995e-001
1	209200e+003;6	091036e-001
1	211128e+003;6	345979e-001
1	213057e+003;6	678119e-001
1	214985e+003;7	018606e-001
1	216914e+003;7	396036e-001
1	218842e+003;7	856748e-001
1	220771e+003;8	311777e-001
1	222699e+003;8	714269e-001
1	224628e+003;9	092768e-001
1	226557e+003;9	361258e-001
1	228485e+003;9	555069e-001
1	230414e+003;9	572647e-001
1	232342e+003;9	484009e-001
1	234271e+003;9	350954e-001
1	236199e+003;9	207983e-001
1	238128e+003;9	019294e-001
1	240056e+003;8	794726e-001
1	241985e+003;8	633295e-001
1	243913e+003;8	554639e-001
1	245842e+003;8	546972e-001
1	247771e+003;8	640350e-001
1	249699e+003;8	751502e-001
1	251628e+003;8	882409e-001
1	253556e+003;8	982732e-001
1	255485e+003;9	010843e-001
1	257413e+003;8	996804e-001
1	259342e+003;8	901993e-001
1	261270e+003;8	816340e-001
1	263199e+003;8	808777e-001
1	265127e+003;8	814495e-001
1	267056e+003;8	964839e-001
1	268985e+003;9	232309e-001
1	270913e+003;9	605168e-001
1	272842e+003;1	004984e+000
1	274770e+003;1	056180e+000
1	276699e+003;1	119173e+000
1	278627e+003;1	174670e+000
1	280556e+003;1	219538e+000
1	282484e+003;1	277298e+000
1	284413e+003;1	338266e+000
1	286342e+003;1	379888e+000
1	288270e+003;1	412512e+000
1	290199e+003;1	466112e+000
1	292127e+003;1	534248e+000
1	294056e+003;1	611027e+000
1	295984e+003;1	672404e+000
1	297913e+003;1	703669e+000
1	299841e+003;1	721190e+000
1	301770e+003;1	712334e+000
1	303698e+003;1	669516e+000
1	305627e+003;1	606003e+000
1	307556e+003;1	527517e+000
1	309484e+003;1	448187e+000
1	311413e+003;1	370177e+000
1	313341e+003;1	278997e+000
1	315270e+003;1	191443e+000
1	317198e+003;1	118687e+000
1	319127e+003;1	047969e+000
1	321055e+003;9	774459e-001
1	322984e+003;9	222948e-001
1	324912e+003;8	882707e-001
1	326841e+003;8	781132e-001
1	328770e+003;9	042894e-001
1	330698e+003;9	741787e-001
1	332627e+003;1	080565e+000
1	334555e+003;1	185976e+000
1	336484e+003;1	260061e+000
1	338412e+003;1	313368e+000
1	340341e+003;1	382144e+000
1	342269e+003;1	448319e+000
1	344198e+003;1	453259e+000
1	346126e+003;1	365829e+000
1	348055e+003;1	221227e+000
1	349984e+003;1	071982e+000
1	351912e+003;9	557373e-001
1	353841e+003;8	697394e-001
1	355769e+003;8	080254e-001
1	357698e+003;7	677610e-001
1	359626e+003;7	505221e-001
1	361555e+003;7	527422e-001
1	363483e+003;7	825568e-001
1	365412e+003;8	300884e-001
1	367341e+003;8	803248e-001
1	369269e+003;9	216363e-001
1	371198e+003;9	366578e-001
1	373126e+003;9	289529e-001
1	375055e+003;8	994321e-001
1	376983e+003;8	689134e-001
1	378912e+003;8	396233e-001
1	380840e+003;8	106415e-001
1	382769e+003;7	883244e-001
1	384698e+003;7	754732e-001
1	386626e+003;7	643464e-001
1	388555e+003;7	505853e-001
1	390483e+003;7	469410e-001
1	392412e+003;7	561885e-001
1	394340e+003;7	856505e-001
1	396269e+003;8	317238e-001
1	398197e+003;8	884857e-001
1	400126e+003;9	807557e-001
1	402054e+003;1	084797e+000
1	403983e+003;1	204045e+000
1	405911e+003;1	311833e+000
1	407840e+003;1	377510e+000
1	409769e+003;1	426994e+000
1	411697e+003;1	415101e+000
1	413626e+003;1	275043e+000
1	415554e+003;1	072580e+000
1	417483e+003;8	680657e-001
1	419411e+003;6	584038e-001
1	421340e+003;5	597767e-001
1	423268e+003;5	134438e-001
1	425197e+003;4	768924e-001
1	427125e+003;4	673502e-001
1	429054e+003;4	752454e-001
1	430983e+003;4	993635e-001
1	432911e+003;5	308541e-001
1	434840e+003;5	657979e-001
1	436768e+003;6	088948e-001
1	438697e+003;6	340564e-001
1	440625e+003;6	474236e-001
1	442554e+003;6	608428e-001
1	444482e+003;6	728594e-001
1	446411e+003;6	854570e-001
1	448340e+003;7	053326e-001
1	450268e+003;7	335368e-001
1	452197e+003;7	618729e-001
1	454125e+003;7	787507e-001
1	456054e+003;7	823502e-001
1	457982e+003;7	558788e-001
1	459911e+003;7	346421e-001
1	461839e+003;7	143151e-001
1	463768e+003;6	871284e-001
1	465697e+003;6	558696e-001
1	467625e+003;6	538681e-001
1	469554e+003;6	697239e-001
1	471482e+003;6	828992e-001
1	473411e+003;6	604108e-001
1	475339e+003;6	232719e-001
1	477268e+003;5	775517e-001
1	479196e+003;5	382929e-001
1	481125e+003;4	906515e-001
1	483053e+003;4	410303e-001
1	484982e+003;4	015555e-001
1	486911e+003;3	647129e-001
1	488839e+003;3	307733e-001
1	490768e+003;3	070496e-001
1	492696e+003;3	021123e-001
1	494625e+003;3	124116e-001
1	496553e+003;3	440344e-001
1	498482e+003;4	123696e-001
1	500410e+003;5	200717e-001
1	502339e+003;6	687465e-001
1	504267e+003;8	040893e-001
1	506196e+003;7	946869e-001
1	508125e+003;5	455116e-001
1	510053e+003;4	475993e-001
1	511982e+003;3	845793e-001
1	513910e+003;3	460765e-001
1	515839e+003;3	288352e-001
1	517767e+003;3	170761e-001
1	519696e+003;3	159147e-001
1	521624e+003;3	181415e-001
1	523553e+003;3	182959e-001
1	525481e+003;3	189958e-001
1	527410e+003;3	142773e-001
1	529339e+003;3	068626e-001
1	531267e+003;2	999879e-001
1	533196e+003;2	865528e-001
1	535124e+003;2	735437e-001
1	537053e+003;2	735597e-001
1	538981e+003;2	729793e-001
1	540910e+003;2	591721e-001
1	542838e+003;2	591233e-001
1	544767e+003;2	593798e-001
1	546695e+003;2	621124e-001
1	548624e+003;2	660082e-001
1	550553e+003;2	677512e-001
1	552481e+003;2	695574e-001
1	554410e+003;2	729101e-001
1	556338e+003;2	768001e-001
1	558267e+003;2	808457e-001
1	560195e+003;2	775002e-001
1	562124e+003;2	851148e-001
1	564052e+003;2	929396e-001
1	565981e+003;3	059723e-001
1	567910e+003;3	213516e-001
1	569838e+003;3	559329e-001
1	571767e+003;3	975933e-001
1	573695e+003;4	369834e-001
1	575624e+003;4	911515e-001
1	577552e+003;5	464867e-001
1	579481e+003;5	288110e-001
1	581409e+003;4	720545e-001
1	583338e+003;4	011254e-001
1	585266e+003;3	467083e-001
1	587195e+003;3	141704e-001
1	589124e+003;2	949701e-001
1	591052e+003;2	805567e-001
1	592981e+003;2	692799e-001
1	594909e+003;2	633129e-001
1	596838e+003;2	623123e-001
1	598766e+003;2	674914e-001
1	600695e+003;2	749591e-001
1	602623e+003;2	856491e-001
1	604552e+003;2	999348e-001
1	606480e+003;3	170749e-001
1	608409e+003;3	375575e-001
1	610338e+003;3	558483e-001
1	612266e+003;3	676738e-001
1	614195e+003;3	712135e-001
1	616123e+003;3	542638e-001
1	618052e+003;3	178106e-001
1	619980e+003;3	030058e-001
1	621909e+003;2	954452e-001
1	623837e+003;2	900719e-001
1	625766e+003;2	890714e-001
1	627694e+003;2	889363e-001
1	629623e+003;2	894783e-001
1	631552e+003;2	921836e-001
1	633480e+003;2	947180e-001
1	635409e+003;2	962291e-001
1	637337e+003;2	943953e-001
1	639266e+003;2	968644e-001
1	641194e+003;3	005537e-001
1	643123e+003;3	051639e-001
1	645051e+003;3	085997e-001
1	646980e+003;3	099598e-001
1	648909e+003;3	138305e-001
1	650837e+003;3	206556e-001
1	652766e+003;3	252605e-001
1	654694e+003;3	296585e-001
1	656623e+003;3	372495e-001
1	658551e+003;3	492984e-001
1	660480e+003;3	643262e-001
1	662408e+003;3	863511e-001
1	664337e+003;4	114441e-001
1	666266e+003;4	334041e-001
1	668194e+003;4	570060e-001
1	670123e+003;4	895950e-001
1	672051e+003;5	109590e-001
1	673980e+003;5	308641e-001
1	675908e+003;5	604200e-001
1	677837e+003;5	916592e-001
1	679765e+003;6	235279e-001
1	681694e+003;6	587968e-001
1	683622e+003;6	837862e-001
1	685551e+003;7	080491e-001
1	687479e+003;7	119232e-001
1	689408e+003;7	201064e-001
1	691337e+003;7	376431e-001
1	693265e+003;7	584606e-001
1	695194e+003;7	851322e-001
1	697122e+003;8	366425e-001
1	699051e+003;8	650935e-001
1	700979e+003;9	368424e-001
1	702908e+003;9	789749e-001
1	704836e+003;1	017715e+000
1	706765e+003;1	045274e+000
1	708693e+003;1	048465e+000
1	710622e+003;1	026274e+000
1	712551e+003;1	002637e+000
1	714479e+003;9	763939e-001
1	716408e+003;9	529393e-001
1	718336e+003;9	484337e-001
1	720265e+003;9	704264e-001
1	722193e+003;9	839426e-001
1	724122e+003;1	010289e+000
1	726050e+003;1	045404e+000
1	727979e+003;1	092696e+000
1	729908e+003;1	139707e+000
1	731836e+003;1	189031e+000
1	733765e+003;1	269212e+000
1	735693e+003;1	423806e+000
1	737622e+003;1	465083e+000
1	739550e+003;1	531892e+000
1	741479e+003;1	590232e+000
1	743407e+003;1	618588e+000
1	745336e+003;1	537637e+000
1	747265e+003;1	390887e+000
1	749193e+003;1	177500e+000
1	751122e+003;9	772049e-001
1	753050e+003;8	440397e-001
1	754979e+003;7	683831e-001
1	756907e+003;6	797078e-001
1	758836e+003;6	153702e-001
1	760764e+003;5	706545e-001
1	762693e+003;5	212093e-001
1	764621e+003;4	923676e-001
1	766550e+003;4	700147e-001
1	768479e+003;4	455459e-001
1	770407e+003;4	293652e-001
1	772336e+003;4	061159e-001
1	774264e+003;3	876609e-001
1	776193e+003;3	775780e-001
1	778121e+003;3	682830e-001
1	780050e+003;3	573645e-001
1	781978e+003;3	474249e-001
1	783907e+003;3	411906e-001
1	785835e+003;3	323707e-001
1	787764e+003;3	267330e-001
1	789693e+003;3	228129e-001
1	791621e+003;3	141760e-001
1	793550e+003;3	059872e-001
1	795478e+003;3	045024e-001
1	797407e+003;3	021694e-001
1	799335e+003;2	996617e-001
1	801264e+003;2	959142e-001
1	803192e+003;2	928808e-001
1	805121e+003;2	917585e-001
1	807049e+003;2	921371e-001
1	808978e+003;2	908378e-001
1	810907e+003;2	890674e-001
1	812835e+003;2	890593e-001
1	814764e+003;2	902599e-001
1	816692e+003;2	900347e-001
1	818621e+003;2	900634e-001
1	820549e+003;2	903294e-001
1	822478e+003;2	897386e-001
1	824406e+003;2	868596e-001
1	826335e+003;2	831927e-001
1	828264e+003;2	806231e-001
1	830192e+003;2	726849e-001
1	832121e+003;2	666879e-001
1	834049e+003;2	620250e-001
1	835978e+003;2	543316e-001
1	837906e+003;2	462252e-001
1	839835e+003;2	397634e-001
1	841763e+003;2	356295e-001
1	843692e+003;2	283916e-001
1	845620e+003;2	187039e-001
1	847549e+003;2	137688e-001
1	849478e+003;2	090398e-001
1	851406e+003;2	030053e-001
1	853335e+003;1	964435e-001
1	855263e+003;1	915393e-001
1	857192e+003;1	880966e-001
1	859120e+003;1	850705e-001
1	861049e+003;1	824627e-001
1	862977e+003;1	802059e-001
1	864906e+003;1	787151e-001
1	866834e+003;1	771096e-001
1	868763e+003;1	734107e-001
1	870692e+003;1	703953e-001
1	872620e+003;1	702708e-001
1	874549e+003;1	702226e-001
1	876477e+003;1	703666e-001
1	878406e+003;1	702031e-001
1	880334e+003;1	695138e-001
1	882263e+003;1	685652e-001
1	884191e+003;1	683076e-001
1	886120e+003;1	682039e-001
1	888048e+003;1	688996e-001
1	889977e+003;1	689773e-001
1	891906e+003;1	699243e-001
1	893834e+003;1	712208e-001
1	895763e+003;1	715405e-001
1	897691e+003;1	720524e-001
1	899620e+003;1	736643e-001
1	901548e+003;1	750509e-001
1	903477e+003;1	764958e-001
1	905405e+003;1	778597e-001
1	907334e+003;1	791057e-001
1	909262e+003;1	798175e-001
1	911191e+003;1	812731e-001
1	913120e+003;1	829188e-001
1	915048e+003;1	854241e-001
1	916977e+003;1	877158e-001
1	918905e+003;1	888095e-001
1	920834e+003;1	911306e-001
1	922762e+003;1	935580e-001
1	924691e+003;1	957125e-001
1	926619e+003;1	991843e-001
1	928548e+003;2	028691e-001
1	930477e+003;2	073697e-001
1	932405e+003;2	117803e-001
1	934334e+003;2	165466e-001
1	936262e+003;2	219299e-001
1	938191e+003;2	279340e-001
1	940119e+003;2	345187e-001
1	942048e+003;2	414541e-001
1	943976e+003;2	479089e-001
1	945905e+003;2	541842e-001
1	947833e+003;2	595904e-001
1	949762e+003;2	648807e-001
1	951691e+003;2	678347e-001
1	953619e+003;2	696699e-001
1	955548e+003;2	704244e-001
1	957476e+003;2	702071e-001
1	959405e+003;2	680679e-001
1	961333e+003;2	630397e-001
1	963262e+003;2	565722e-001
1	965190e+003;2	497217e-001
1	967119e+003;2	408618e-001
1	969047e+003;2	333207e-001
1	970976e+003;2	280107e-001
1	972905e+003;2	232228e-001
1	974833e+003;2	188228e-001
1	976762e+003;2	148289e-001
1	978690e+003;2	111254e-001
1	980619e+003;2	092357e-001
1	982547e+003;2	070422e-001
1	984476e+003;2	038188e-001
1	986404e+003;2	010863e-001
1	988333e+003;1	985204e-001
1	990261e+003;1	953389e-001
1	992190e+003;1	920502e-001
1	994119e+003;1	896735e-001
1	996047e+003;1	877739e-001
1	997976e+003;1	847820e-001
1	999904e+003;1	820870e-001
2	001833e+003;1	793616e-001
2	003761e+003;1	769405e-001
2	005690e+003;1	747693e-001
2	007618e+003;1	735176e-001
2	009547e+003;1	718079e-001
2	011476e+003;1	698077e-001
2	013404e+003;1	676869e-001
2	015333e+003;1	669017e-001
2	017261e+003;1	663055e-001
2	019190e+003;1	652755e-001
2	021118e+003;1	636288e-001
2	023047e+003;1	619093e-001
2	024975e+003;1	607058e-001
2	026904e+003;1	602183e-001
2	028833e+003;1	593193e-001
2	030761e+003;1	586288e-001
2	032690e+003;1	581161e-001
2	034618e+003;1	581860e-001
2	036547e+003;1	579494e-001
2	038475e+003;1	579340e-001
2	040404e+003;1	579554e-001
2	042332e+003;1	582056e-001
2	044261e+003;1	590411e-001
2	046189e+003;1	601230e-001
2	048118e+003;1	607920e-001
2	050047e+003;1	618566e-001
2	051975e+003;1	625216e-001
2	053904e+003;1	637885e-001
2	055832e+003;1	650772e-001
2	057761e+003;1	662497e-001
2	059689e+003;1	677009e-001
2	061618e+003;1	702909e-001
2	063546e+003;1	736505e-001
2	065475e+003;1	765093e-001
2	067404e+003;1	785503e-001
2	069332e+003;1	810301e-001
2	071260e+003;1	835872e-001
2	073189e+003;1	866657e-001
2	075118e+003;1	893295e-001
2	077046e+003;1	912707e-001
2	078975e+003;1	929841e-001
2	080903e+003;1	944429e-001
2	082832e+003;1	961905e-001
2	084760e+003;1	983232e-001
2	086689e+003;1	996323e-001
2	088617e+003;2	009985e-001
2	090546e+003;2	021894e-001
2	092475e+003;2	028667e-001
2	094403e+003;2	027517e-001
2	096332e+003;2	035526e-001
2	098260e+003;2	048492e-001
2	100189e+003;2	050968e-001
2	102117e+003;2	047686e-001
2	104046e+003;2	052205e-001
2	105974e+003;2	056359e-001
2	107903e+003;2	059049e-001
2	109832e+003;2	060446e-001
2	111760e+003;2	050827e-001
2	113688e+003;2	036632e-001
2	115617e+003;2	027364e-001
2	117546e+003;2	012128e-001
2	119474e+003;1	996596e-001
2	121403e+003;1	979620e-001
2	123331e+003;1	969912e-001
2	125260e+003;1	956831e-001
2	127188e+003;1	939096e-001
2	129117e+003;1	928616e-001
2	131045e+003;1	911490e-001
2	132974e+003;1	892091e-001
2	134903e+003;1	881561e-001
2	136831e+003;1	870542e-001
2	138760e+003;1	865080e-001
2	140688e+003;1	859800e-001
2	142617e+003;1	855476e-001
2	144545e+003;1	838366e-001
2	146474e+003;1	811815e-001
2	148402e+003;1	794788e-001
2	150331e+003;1	785460e-001
2	152260e+003;1	773313e-001
2	154188e+003;1	758722e-001
2	156117e+003;1	735390e-001
2	158045e+003;1	719099e-001
2	159974e+003;1	706138e-001
2	161902e+003;1	691189e-001
2	163831e+003;1	672692e-001
2	165759e+003;1	658757e-001
2	167688e+003;1	649004e-001
2	169616e+003;1	636766e-001
2	171545e+003;1	623681e-001
2	173474e+003;1	612673e-001
2	175402e+003;1	606754e-001
2	177331e+003;1	605398e-001
2	179259e+003;1	600240e-001
2	181188e+003;1	599815e-001
2	183116e+003;1	597530e-001
2	185045e+003;1	593854e-001
2	186973e+003;1	587909e-001
2	188902e+003;1	588569e-001
2	190831e+003;1	593756e-001
2	192759e+003;1	589021e-001
2	194688e+003;1	588091e-001
2	196616e+003;1	596757e-001
2	198545e+003;1	600192e-001
2	200473e+003;1	601648e-001
2	202402e+003;1	599962e-001
2	204330e+003;1	605730e-001
2	206259e+003;1	621551e-001
2	208188e+003;1	632091e-001
2	210116e+003;1	634066e-001
2	212044e+003;1	638095e-001
2	213973e+003;1	639825e-001
2	215902e+003;1	641185e-001
2	217830e+003;1	638516e-001
2	219759e+003;1	642533e-001
2	221687e+003;1	650114e-001
2	223616e+003;1	652897e-001
2	225544e+003;1	648777e-001
2	227473e+003;1	654213e-001
2	229401e+003;1	665909e-001
2	231330e+003;1	666951e-001
2	233259e+003;1	664507e-001
2	235187e+003;1	671616e-001
2	237116e+003;1	679111e-001
2	239044e+003;1	686810e-001
2	240973e+003;1	690801e-001
2	242901e+003;1	699134e-001
2	244830e+003;1	707694e-001
2	246758e+003;1	712756e-001
2	248687e+003;1	724350e-001
2	250615e+003;1	732507e-001
2	252544e+003;1	732903e-001
2	254473e+003;1	731706e-001
2	256401e+003;1	726357e-001
2	258330e+003;1	726249e-001
2	260258e+003;1	730474e-001
2	262187e+003;1	730668e-001
2	264115e+003;1	725359e-001
2	266044e+003;1	720230e-001
2	267972e+003;1	715347e-001
2	269901e+003;1	717451e-001
2	271830e+003;1	724991e-001
2	273758e+003;1	728397e-001
2	275687e+003;1	737038e-001
2	277615e+003;1	748557e-001
2	279544e+003;1	753504e-001
2	281472e+003;1	758662e-001
2	283401e+003;1	763652e-001
2	285329e+003;1	771832e-001
2	287258e+003;1	770786e-001
2	289187e+003;1	756489e-001
2	291115e+003;1	734094e-001
2	293043e+003;1	711953e-001
2	294972e+003;1	686145e-001
2	296901e+003;1	664941e-001
2	298829e+003;1	643346e-001
2	300758e+003;1	626442e-001
2	302686e+003;1	613383e-001
2	304615e+003;1	599335e-001
2	306543e+003;1	584623e-001
2	308472e+003;1	581209e-001
2	310400e+003;1	574781e-001
2	312329e+003;1	569427e-001
2	314258e+003;1	566527e-001
2	316186e+003;1	565575e-001
2	318115e+003;1	565780e-001
2	320043e+003;1	571856e-001
2	321972e+003;1	581381e-001
2	323900e+003;1	586780e-001
2	325829e+003;1	589526e-001
2	327757e+003;1	592387e-001
2	329686e+003;1	596547e-001
2	331615e+003;1	608752e-001
2	333543e+003;1	607391e-001
2	335472e+003;1	595946e-001
2	337400e+003;1	567314e-001
2	339329e+003;1	563928e-001
2	341257e+003;1	583560e-001
2	343186e+003;1	614327e-001
2	345114e+003;1	608637e-001
2	347043e+003;1	612373e-001
2	348971e+003;1	648016e-001
2	350900e+003;1	669292e-001
2	352829e+003;1	681954e-001
2	354757e+003;1	690872e-001
2	356686e+003;1	681812e-001
2	358614e+003;1	687562e-001
2	360543e+003;1	672398e-001
2	362471e+003;1	701064e-001
2	364400e+003;1	728470e-001
2	366328e+003;1	737788e-001
2	368257e+003;1	755777e-001
2	370186e+003;1	784251e-001
2	372114e+003;1	796987e-001
2	374042e+003;1	810616e-001
2	375971e+003;1	819914e-001
2	377900e+003;1	825810e-001
2	379828e+003;1	836311e-001
2	381757e+003;1	848765e-001
2	383685e+003;1	855992e-001
2	385614e+003;1	861352e-001
2	387542e+003;1	862634e-001
2	389471e+003;1	860803e-001
2	391399e+003;1	854980e-001
2	393328e+003;1	849205e-001
2	395257e+003;1	834749e-001
2	397185e+003;1	823655e-001
2	399114e+003;1	820407e-001
2	401042e+003;1	820370e-001
2	402971e+003;1	812368e-001
2	404899e+003;1	787658e-001
2	406828e+003;1	763986e-001
2	408756e+003;1	756971e-001
2	410685e+003;1	753261e-001
2	412614e+003;1	739860e-001
2	414542e+003;1	727277e-001
2	416471e+003;1	717633e-001
2	418399e+003;1	704320e-001
2	420328e+003;1	691250e-001
2	422256e+003;1	680361e-001
2	424185e+003;1	672388e-001
2	426113e+003;1	663412e-001
2	428042e+003;1	654236e-001
2	429970e+003;1	640964e-001
2	431899e+003;1	625002e-001
2	433828e+003;1	612578e-001
2	435756e+003;1	605627e-001
2	437685e+003;1	597968e-001
2	439613e+003;1	591022e-001
2	441542e+003;1	589545e-001
2	443470e+003;1	580240e-001
2	445399e+003;1	566678e-001
2	447327e+003;1	564766e-001
2	449256e+003;1	567102e-001
2	451185e+003;1	563635e-001
2	453113e+003;1	559315e-001
2	455042e+003;1	556985e-001
2	456970e+003;1	560543e-001
2	458899e+003;1	561160e-001
2	460827e+003;1	554130e-001
2	462756e+003;1	549052e-001
2	464684e+003;1	550108e-001
2	466613e+003;1	555717e-001
2	468542e+003;1	555989e-001
2	470470e+003;1	554710e-001
2	472398e+003;1	559852e-001
2	474327e+003;1	569798e-001
2	476256e+003;1	577895e-001
2	478184e+003;1	583927e-001
2	480113e+003;1	587976e-001
2	482041e+003;1	591849e-001
2	483970e+003;1	593469e-001
2	485898e+003;1	598585e-001
2	487827e+003;1	604680e-001
2	489755e+003;1	613275e-001
2	491684e+003;1	624519e-001
2	493613e+003;1	633517e-001
2	495541e+003;1	634182e-001
2	497470e+003;1	641924e-001
2	499398e+003;1	656016e-001
2	501327e+003;1	662618e-001
2	503255e+003;1	662846e-001
2	505184e+003;1	668973e-001
2	507112e+003;1	676852e-001
2	509041e+003;1	680661e-001
2	510969e+003;1	682321e-001
2	512898e+003;1	696557e-001
2	514827e+003;1	708021e-001
2	516755e+003;1	712257e-001
2	518684e+003;1	719695e-001
2	520612e+003;1	728384e-001
2	522541e+003;1	733466e-001
2	524469e+003;1	738357e-001
2	526398e+003;1	744933e-001
2	528326e+003;1	751934e-001
2	530255e+003;1	755344e-001
2	532184e+003;1	755276e-001
2	534112e+003;1	756613e-001
2	536041e+003;1	759333e-001
2	537969e+003;1	758146e-001
2	539898e+003;1	754871e-001
2	541826e+003;1	758160e-001
2	543755e+003;1	762706e-001
2	545683e+003;1	757910e-001
2	547612e+003;1	754230e-001
2	549541e+003;1	751864e-001
2	551469e+003;1	750661e-001
2	553397e+003;1	751907e-001
2	555326e+003;1	749347e-001
2	557255e+003;1	747333e-001
2	559183e+003;1	745718e-001
2	561112e+003;1	738933e-001
2	563040e+003;1	738640e-001
2	564969e+003;1	735109e-001
2	566897e+003;1	727902e-001
2	568826e+003;1	729333e-001
2	570754e+003;1	730541e-001
2	572683e+003;1	728473e-001
2	574612e+003;1	732829e-001
2	576540e+003;1	736102e-001
2	578469e+003;1	729117e-001
2	580397e+003;1	727174e-001
2	582326e+003;1	726768e-001
2	584254e+003;1	716477e-001
2	586183e+003;1	712989e-001
2	588111e+003;1	710463e-001
2	590040e+003;1	695654e-001
2	591969e+003;1	681592e-001
2	593897e+003;1	673106e-001
2	595826e+003;1	664672e-001
2	597754e+003;1	652744e-001
2	599683e+003;1	646983e-001
2	601611e+003;1	644958e-001
2	603540e+003;1	636348e-001
2	605468e+003;1	628324e-001
2	607397e+003;1	628013e-001
2	609325e+003;1	627420e-001
2	611254e+003;1	627491e-001
2	613183e+003;1	627205e-001
2	615111e+003;1	624091e-001
2	617040e+003;1	620709e-001
2	618968e+003;1	621303e-001
2	620897e+003;1	627169e-001
2	622825e+003;1	630263e-001
2	624754e+003;1	635693e-001
2	626682e+003;1	639928e-001
2	628611e+003;1	642802e-001
2	630540e+003;1	645708e-001
2	632468e+003;1	638713e-001
2	634396e+003;1	622025e-001
2	636325e+003;1	601473e-001
2	638254e+003;1	583531e-001
2	640182e+003;1	574877e-001
2	642111e+003;1	564082e-001
2	644039e+003;1	553447e-001
2	645968e+003;1	546773e-001
2	647896e+003;1	538765e-001
2	649825e+003;1	536464e-001
2	651753e+003;1	534930e-001
2	653682e+003;1	530504e-001
2	655611e+003;1	526989e-001
2	657539e+003;1	525917e-001
2	659468e+003;1	523822e-001
2	661396e+003;1	526624e-001
2	663325e+003;1	535278e-001
2	665253e+003;1	534453e-001
2	667182e+003;1	531557e-001
2	669110e+003;1	534032e-001
2	671039e+003;1	541338e-001
2	672968e+003;1	543796e-001
2	674896e+003;1	542955e-001
2	676825e+003;1	539034e-001
2	678753e+003;1	542360e-001
2	680682e+003;1	553017e-001
2	682610e+003;1	555730e-001
2	684539e+003;1	545018e-001
2	686467e+003;1	535444e-001
2	688396e+003;1	536008e-001
2	690324e+003;1	541069e-001
2	692253e+003;1	539859e-001
2	694182e+003;1	540475e-001
2	696110e+003;1	542806e-001
2	698039e+003;1	542777e-001
2	699967e+003;1	549787e-001
2	701896e+003;1	547936e-001
2	703824e+003;1	539927e-001
2	705753e+003;1	545307e-001
2	707681e+003;1	556035e-001
2	709610e+003;1	564445e-001
2	711539e+003;1	570696e-001
2	713467e+003;1	572971e-001
2	715396e+003;1	577321e-001
2	717324e+003;1	576763e-001
2	719253e+003;1	579222e-001
2	721181e+003;1	587789e-001
2	723110e+003;1	595767e-001
2	725038e+003;1	601691e-001
2	726967e+003;1	610332e-001
2	728896e+003;1	623142e-001
2	730824e+003;1	635869e-001
2	732752e+003;1	646554e-001
2	734681e+003;1	653083e-001
2	736610e+003;1	658248e-001
2	738538e+003;1	665349e-001
2	740467e+003;1	666894e-001
2	742395e+003;1	666894e-001
2	744324e+003;1	676289e-001
2	746252e+003;1	682656e-001
2	748181e+003;1	678471e-001
2	750109e+003;1	677860e-001
2	752038e+003;1	681136e-001
2	753967e+003;1	684220e-001
2	755895e+003;1	682574e-001
2	757824e+003;1	676432e-001
2	759752e+003;1	675964e-001
2	761681e+003;1	680574e-001
2	763609e+003;1	678267e-001
2	765538e+003;1	674400e-001
2	767466e+003;1	677175e-001
2	769395e+003;1	683350e-001
2	771323e+003;1	686051e-001
2	773252e+003;1	689253e-001
2	775181e+003;1	694857e-001
2	777109e+003;1	693578e-001
2	779038e+003;1	691493e-001
2	780966e+003;1	705954e-001
2	782895e+003;1	728054e-001
2	784823e+003;1	736687e-001
2	786752e+003;1	748015e-001
2	788680e+003;1	767113e-001
2	790609e+003;1	781256e-001
2	792538e+003;1	793114e-001
2	794466e+003;1	813586e-001
2	796395e+003;1	830529e-001
2	798323e+003;1	835237e-001
2	800252e+003;1	846407e-001
2	802180e+003;1	857419e-001
2	804109e+003;1	854760e-001
2	806037e+003;1	853507e-001
2	807966e+003;1	858101e-001
2	809895e+003;1	855036e-001
2	811823e+003;1	842084e-001
2	813751e+003;1	831209e-001
2	815680e+003;1	825147e-001
2	817609e+003;1	819925e-001
2	819537e+003;1	810160e-001
2	821466e+003;1	807432e-001
2	823394e+003;1	818791e-001
2	825323e+003;1	832582e-001
2	827251e+003;1	841191e-001
2	829180e+003;1	848845e-001
2	831108e+003;1	868945e-001
2	833037e+003;1	896057e-001
2	834966e+003;1	916201e-001
2	836894e+003;1	936248e-001
2	838823e+003;1	963157e-001
2	840751e+003;1	996994e-001
2	842680e+003;2	037257e-001
2	844608e+003;2	077311e-001
2	846537e+003;2	122390e-001
2	848465e+003;2	175106e-001
2	850394e+003;2	227532e-001
2	852323e+003;2	281891e-001
2	854251e+003;2	328634e-001
2	856180e+003;2	361064e-001
2	858108e+003;2	392327e-001
2	860037e+003;2	429168e-001
2	861965e+003;2	468869e-001
2	863894e+003;2	502004e-001
2	865822e+003;2	525924e-001
2	867751e+003;2	545435e-001
2	869679e+003;2	575190e-001
2	871608e+003;2	617388e-001
2	873536e+003;2	654126e-001
2	875465e+003;2	679637e-001
2	877394e+003;2	704834e-001
2	879322e+003;2	744170e-001
2	881251e+003;2	799739e-001
2	883179e+003;2	862488e-001
2	885108e+003;2	923737e-001
2	887036e+003;2	981505e-001
2	888965e+003;3	024045e-001
2	890893e+003;3	052420e-001
2	892822e+003;3	076136e-001
2	894750e+003;3	096346e-001
2	896679e+003;3	123443e-001
2	898608e+003;3	180881e-001
2	900536e+003;3	295467e-001
2	902465e+003;3	457278e-001
2	904393e+003;3	629198e-001
2	906322e+003;3	758081e-001
2	908250e+003;3	786787e-001
2	910179e+003;3	708178e-001
2	912107e+003;3	543246e-001
2	914036e+003;3	346176e-001
2	915965e+003;3	161666e-001
2	917893e+003;3	001551e-001
2	919822e+003;2	859596e-001
2	921750e+003;2	745502e-001
2	923679e+003;2	663529e-001
2	925607e+003;2	613125e-001
2	927536e+003;2	580867e-001
2	929464e+003;2	570863e-001
2	931393e+003;2	579313e-001
2	933322e+003;2	613001e-001
2	935250e+003;2	670294e-001
2	937178e+003;2	748150e-001
2	939107e+003;2	870597e-001
2	941036e+003;3	040096e-001
2	942964e+003;3	250549e-001
2	944893e+003;3	482570e-001
2	946821e+003;3	724424e-001
2	948750e+003;3	968033e-001
2	950678e+003;4	212897e-001
2	952607e+003;4	473939e-001
2	954535e+003;4	730267e-001
2	956464e+003;4	964820e-001
2	958393e+003;5	187919e-001
2	960321e+003;5	393192e-001
2	962250e+003;5	549269e-001
2	964178e+003;5	667087e-001
2	966107e+003;5	756757e-001
2	968035e+003;5	802118e-001
2	969964e+003;5	810235e-001
2	971892e+003;5	757040e-001
2	973821e+003;5	626102e-001
2	975750e+003;5	456136e-001
2	977678e+003;5	243843e-001
2	979607e+003;5	008142e-001
2	981535e+003;4	755990e-001
2	983464e+003;4	521331e-001
2	985392e+003;4	320585e-001
2	987321e+003;4	137787e-001
2	989249e+003;3	972883e-001
2	991178e+003;3	838056e-001
2	993106e+003;3	725184e-001
2	995035e+003;3	622428e-001
2	996964e+003;3	544165e-001
2	998892e+003;3	479848e-001
3	000821e+003;3	408853e-001
3	002749e+003;3	333777e-001
3	004678e+003;3	252577e-001
3	006606e+003;3	176053e-001
3	008535e+003;3	101341e-001
3	010463e+003;3	026598e-001
3	012392e+003;2	946814e-001
3	014321e+003;2	856383e-001
3	016249e+003;2	754849e-001
3	018177e+003;2	654335e-001
3	020106e+003;2	561541e-001
3	022035e+003;2	467355e-001
3	023963e+003;2	390218e-001
3	025892e+003;2	334359e-001
3	027820e+003;2	273867e-001
3	029749e+003;2	218886e-001
3	031677e+003;2	178812e-001
3	033606e+003;2	154583e-001
3	035534e+003;2	144130e-001
3	037463e+003;2	135326e-001
3	039392e+003;2	126970e-001
3	041320e+003;2	146573e-001
3	043249e+003;2	202797e-001
3	045177e+003;2	279365e-001
3	047106e+003;2	399269e-001
3	049034e+003;2	555377e-001
3	050963e+003;2	705529e-001
3	052891e+003;2	793636e-001
3	054820e+003;2	798965e-001
3	056749e+003;2	761034e-001
3	058677e+003;2	706306e-001
3	060606e+003;2	667104e-001
3	062534e+003;2	654743e-001
3	064463e+003;2	661349e-001
3	066391e+003;2	675668e-001
3	068320e+003;2	684815e-001
3	070248e+003;2	676233e-001
3	072177e+003;2	662755e-001
3	074105e+003;2	648039e-001
3	076034e+003;2	642748e-001
3	077963e+003;2	647721e-001
3	079891e+003;2	646809e-001
3	081820e+003;2	629294e-001
3	083748e+003;2	588726e-001
3	085677e+003;2	519785e-001
3	087605e+003;2	442284e-001
3	089534e+003;2	378855e-001
3	091462e+003;2	331522e-001
3	093391e+003;2	302680e-001
3	095320e+003;2	304776e-001
3	097248e+003;2	327749e-001
3	099177e+003;2	363908e-001
3	101105e+003;2	398125e-001
3	103034e+003;2	409381e-001
3	104962e+003;2	391288e-001
3	106891e+003;2	348168e-001
3	108819e+003;2	294596e-001
3	110748e+003;2	235245e-001
3	112677e+003;2	174206e-001
3	114605e+003;2	120587e-001
3	116533e+003;2	078244e-001
3	118462e+003;2	054302e-001
3	120391e+003;2	044092e-001
3	122319e+003;2	048254e-001
3	124248e+003;2	061168e-001
3	126176e+003;2	066171e-001
3	128105e+003;2	057630e-001
3	130033e+003;2	034822e-001
3	131962e+003;2	000032e-001
3	133890e+003;1	968636e-001
3	135819e+003;1	944331e-001
3	137748e+003;1	921165e-001
3	139676e+003;1	889754e-001
3	141605e+003;1	862791e-001
3	143533e+003;1	851688e-001
3	145462e+003;1	836295e-001
3	147390e+003;1	814770e-001
3	149319e+003;1	805064e-001
3	151247e+003;1	807020e-001
3	153176e+003;1	792680e-001
3	155104e+003;1	780990e-001
3	157033e+003;1	778787e-001
3	158962e+003;1	771099e-001
3	160890e+003;1	762046e-001
3	162819e+003;1	754468e-001
3	164747e+003;1	743719e-001
3	166676e+003;1	736598e-001
3	168604e+003;1	736837e-001
3	170533e+003;1	740051e-001
3	172461e+003;1	731537e-001
3	174390e+003;1	721653e-001
3	176319e+003;1	720849e-001
3	178247e+003;1	721898e-001
3	180176e+003;1	721887e-001
3	182104e+003;1	713898e-001
3	184033e+003;1	708804e-001
3	185961e+003;1	707761e-001
3	187890e+003;1	708719e-001
3	189818e+003;1	707613e-001
3	191747e+003;1	702175e-001
3	193676e+003;1	699209e-001
3	195604e+003;1	700622e-001
3	197532e+003;1	694486e-001
3	199461e+003;1	683432e-001
3	201390e+003;1	682739e-001
3	203318e+003;1	680663e-001
3	205247e+003;1	664591e-001
3	207175e+003;1	660595e-001
3	209104e+003;1	670897e-001
3	211032e+003;1	668790e-001
3	212961e+003;1	664168e-001
3	214889e+003;1	663393e-001
3	216818e+003;1	667080e-001
3	218747e+003;1	669551e-001
3	220675e+003;1	668971e-001
3	222604e+003;1	675096e-001
3	224532e+003;1	678381e-001
3	226461e+003;1	679170e-001
3	228389e+003;1	683617e-001
3	230318e+003;1	690121e-001
3	232246e+003;1	687024e-001
3	234175e+003;1	684706e-001
3	236104e+003;1	687857e-001
3	238032e+003;1	682964e-001
3	239961e+003;1	671163e-001
3	241889e+003;1	669572e-001
3	243818e+003;1	668064e-001
3	245746e+003;1	654765e-001
3	247675e+003;1	647474e-001
3	249603e+003;1	633367e-001
3	251532e+003;1	623666e-001
3	253460e+003;1	627682e-001
3	255389e+003;1	632464e-001
3	257318e+003;1	634863e-001
3	259246e+003;1	629909e-001
3	261175e+003;1	624432e-001
3	263103e+003;1	619543e-001
3	265032e+003;1	614761e-001
3	266960e+003;1	617779e-001
3	268889e+003;1	615632e-001
3	270817e+003;1	605417e-001
3	272746e+003;1	605650e-001
3	274675e+003;1	607432e-001
3	276603e+003;1	620967e-001
3	278531e+003;1	636784e-001
3	280460e+003;1	639158e-001
3	282389e+003;1	627783e-001
3	284317e+003;1	626262e-001
3	286246e+003;1	632361e-001
3	288174e+003;1	642707e-001
3	290103e+003;1	655143e-001
3	292031e+003;1	656894e-001
3	293960e+003;1	661336e-001
3	295888e+003;1	669708e-001
3	297817e+003;1	672240e-001
3	299746e+003;1	665159e-001
3	301674e+003;1	660354e-001
3	303603e+003;1	663397e-001
3	305531e+003;1	665872e-001
3	307460e+003;1	663714e-001
3	309388e+003;1	654866e-001
3	311317e+003;1	645080e-001
3	313245e+003;1	635293e-001
3	315174e+003;1	633164e-001
3	317103e+003;1	632853e-001
3	319031e+003;1	635956e-001
3	320960e+003;1	640981e-001
3	322888e+003;1	655356e-001
3	324817e+003;1	672512e-001
3	326745e+003;1	681992e-001
3	328674e+003;1	692107e-001
3	330602e+003;1	703978e-001
3	332531e+003;1	724669e-001
3	334459e+003;1	749215e-001
3	336388e+003;1	751809e-001
3	338317e+003;1	733719e-001
3	340245e+003;1	723239e-001
3	342174e+003;1	715128e-001
3	344102e+003;1	706319e-001
3	346031e+003;1	697510e-001
3	347959e+003;1	678424e-001
3	349888e+003;1	666906e-001
3	351816e+003;1	664791e-001
3	353745e+003;1	652986e-001
3	355674e+003;1	621728e-001
3	357602e+003;1	607848e-001
3	359531e+003;1	610934e-001
3	361459e+003;1	608752e-001
3	363388e+003;1	603683e-001
3	365316e+003;1	600478e-001
3	367245e+003;1	595385e-001
3	369173e+003;1	595998e-001
3	371102e+003;1	601660e-001
3	373031e+003;1	598739e-001
3	374959e+003;1	596253e-001
3	376887e+003;1	595314e-001
3	378816e+003;1	594253e-001
3	380745e+003;1	591653e-001
3	382673e+003;1	591509e-001
3	384602e+003;1	592702e-001
3	386530e+003;1	604791e-001
3	388459e+003;1	627747e-001
3	390387e+003;1	644075e-001
3	392316e+003;1	648809e-001
3	394244e+003;1	654801e-001
3	396173e+003;1	663256e-001
3	398102e+003;1	675658e-001
3	400030e+003;1	687582e-001
3	401959e+003;1	705121e-001
3	403887e+003;1	730060e-001
3	405816e+003;1	768493e-001
3	407744e+003;1	811570e-001
3	409673e+003;1	849595e-001
3	411601e+003;1	894902e-001
3	413530e+003;1	937510e-001
3	415458e+003;1	991689e-001
3	417387e+003;2	065131e-001
3	419316e+003;2	149566e-001
3	421244e+003;2	233053e-001
3	423173e+003;2	314769e-001
3	425101e+003;2	404922e-001
3	427030e+003;2	501341e-001
3	428958e+003;2	574265e-001
3	430887e+003;2	612753e-001
3	432815e+003;2	607565e-001
3	434744e+003;2	579084e-001
3	436673e+003;2	528367e-001
3	438601e+003;2	469487e-001
3	440530e+003;2	414189e-001
3	442458e+003;2	354157e-001
3	444387e+003;2	301158e-001
3	446315e+003;2	235378e-001
3	448244e+003;2	158636e-001
3	450172e+003;2	105694e-001
3	452101e+003;2	052143e-001
3	454030e+003;2	005988e-001
3	455958e+003;1	962995e-001
3	457886e+003;1	911034e-001
3	459815e+003;1	874139e-001
3	461744e+003;1	844656e-001
3	463672e+003;1	805131e-001
3	465601e+003;1	785585e-001
3	467529e+003;1	773672e-001
3	469458e+003;1	751194e-001
3	471386e+003;1	734266e-001
3	473315e+003;1	720555e-001
3	475243e+003;1	696443e-001
3	477172e+003;1	682265e-001
3	479101e+003;1	671821e-001
3	481029e+003;1	665092e-001
3	482958e+003;1	664329e-001
3	484886e+003;1	665697e-001
3	486815e+003;1	661350e-001
3	488743e+003;1	655156e-001
3	490672e+003;1	653811e-001
3	492600e+003;1	661052e-001
3	494529e+003;1	669015e-001
3	496458e+003;1	651846e-001
3	498386e+003;1	642276e-001
3	500315e+003;1	657622e-001
3	502243e+003;1	661993e-001
3	504172e+003;1	649901e-001
3	506100e+003;1	667588e-001
3	508029e+003;1	689449e-001
3	509957e+003;1	682826e-001
3	511886e+003;1	681454e-001
3	513814e+003;1	690122e-001
3	515743e+003;1	692630e-001
3	517672e+003;1	696506e-001
3	519600e+003;1	701570e-001
3	521529e+003;1	718999e-001
3	523457e+003;1	737231e-001
3	525386e+003;1	745170e-001
3	527314e+003;1	753588e-001
3	529243e+003;1	757630e-001
3	531171e+003;1	764407e-001
3	533100e+003;1	772963e-001
3	535029e+003;1	790900e-001
3	536957e+003;1	801561e-001
3	538885e+003;1	809327e-001
3	540814e+003;1	823078e-001
3	542743e+003;1	838650e-001
3	544671e+003;1	843663e-001
3	546600e+003;1	837528e-001
3	548528e+003;1	825721e-001
3	550457e+003;1	833859e-001
3	552385e+003;1	849428e-001
3	554314e+003;1	861536e-001
3	556242e+003;1	858527e-001
3	558171e+003;1	854208e-001
3	560100e+003;1	849230e-001
3	562028e+003;1	851846e-001
3	563957e+003;1	870833e-001
3	565885e+003;1	860328e-001
3	567814e+003;1	769961e-001
3	569742e+003;1	746841e-001
3	571671e+003;1	758674e-001
3	573599e+003;1	752758e-001
3	575528e+003;1	730648e-001
3	577457e+003;1	721821e-001
3	579385e+003;1	719561e-001
3	581314e+003;1	709593e-001
3	583242e+003;1	707615e-001
3	585171e+003;1	721947e-001
3	587099e+003;1	699035e-001
3	589028e+003;1	652878e-001
3	590956e+003;1	677794e-001
3	592885e+003;1	676498e-001
3	594813e+003;1	644433e-001
3	596742e+003;1	652801e-001
3	598671e+003;1	663583e-001
3	600599e+003;1	659136e-001
3	602528e+003;1	670997e-001
3	604456e+003;1	694545e-001
3	606385e+003;1	701331e-001
3	608313e+003;1	694152e-001
3	610242e+003;1	706704e-001
3	612170e+003;1	732771e-001
3	614099e+003;1	724521e-001
3	616028e+003;1	742867e-001
3	617956e+003;1	746328e-001
3	619885e+003;1	690864e-001
3	621813e+003;1	696780e-001
3	623742e+003;1	745799e-001
3	625670e+003;1	782783e-001
3	627599e+003;1	798204e-001
3	629527e+003;1	715339e-001
3	631456e+003;1	742388e-001
3	633385e+003;1	781653e-001
3	635313e+003;1	781728e-001
3	637241e+003;1	787795e-001
3	639170e+003;1	785999e-001
3	641099e+003;1	786314e-001
3	643027e+003;1	776561e-001
3	644956e+003;1	788211e-001
3	646884e+003;1	797599e-001
3	648813e+003;1	727284e-001
3	650741e+003;1	659897e-001
3	652670e+003;1	696491e-001
3	654598e+003;1	746516e-001
3	656527e+003;1	709813e-001
3	658456e+003;1	681724e-001
3	660384e+003;1	679040e-001
3	662313e+003;1	661643e-001
3	664241e+003;1	654825e-001
3	666170e+003;1	668079e-001
3	668098e+003;1	691021e-001
3	670027e+003;1	643012e-001
3	671955e+003;1	629180e-001
3	673884e+003;1	673170e-001
3	675813e+003;1	581892e-001
3	677741e+003;1	589053e-001
3	679669e+003;1	621754e-001
3	681598e+003;1	628625e-001
3	683527e+003;1	646157e-001
3	685455e+003;1	661750e-001
3	687384e+003;1	673374e-001
3	689312e+003;1	613466e-001
3	691241e+003;1	548742e-001
3	693169e+003;1	537397e-001
3	695098e+003;1	559642e-001
3	697026e+003;1	557440e-001
3	698955e+003;1	557744e-001
3	700884e+003;1	535407e-001
3	702812e+003;1	480450e-001
3	704741e+003;1	490924e-001
3	706669e+003;1	520432e-001
3	708598e+003;1	538807e-001
3	710526e+003;1	541369e-001
3	712455e+003;1	485422e-001
3	714383e+003;1	468911e-001
3	716312e+003;1	497824e-001
3	718240e+003;1	511012e-001
3	720169e+003;1	512451e-001
3	722098e+003;1	509049e-001
3	724026e+003;1	488986e-001
3	725955e+003;1	499913e-001
3	727883e+003;1	505015e-001
3	729812e+003;1	542140e-001
3	731740e+003;1	557136e-001
3	733669e+003;1	530804e-001
3	735597e+003;1	464712e-001
3	737526e+003;1	453128e-001
3	739455e+003;1	500375e-001
3	741383e+003;1	526819e-001
3	743312e+003;1	538730e-001
3	745240e+003;1	472708e-001
3	747169e+003;1	509916e-001
3	749097e+003;1	558101e-001
3	751026e+003;1	497346e-001
3	752954e+003;1	463410e-001
3	754883e+003;1	507494e-001
3	756812e+003;1	542316e-001
3	758740e+003;1	528082e-001
3	760668e+003;1	499266e-001
3	762597e+003;1	522377e-001
3	764526e+003;1	538246e-001
3	766454e+003;1	526031e-001
3	768383e+003;1	542957e-001
3	770311e+003;1	506661e-001
3	772240e+003;1	502947e-001
3	774168e+003;1	520919e-001
3	776097e+003;1	519322e-001
3	778025e+003;1	522480e-001
3	779954e+003;1	499831e-001
3	781883e+003;1	501256e-001
3	783811e+003;1	509959e-001
3	785740e+003;1	485747e-001
3	787668e+003;1	493310e-001
3	789597e+003;1	507777e-001
3	791525e+003;1	516972e-001
3	793454e+003;1	530936e-001
3	795382e+003;1	548566e-001
3	797311e+003;1	542733e-001
3	799240e+003;1	578626e-001
3	801168e+003;1	563607e-001
3	803097e+003;1	494097e-001
3	805025e+003;1	543707e-001
3	806954e+003;1	533806e-001
3	808882e+003;1	495870e-001
3	810811e+003;1	518718e-001
3	812739e+003;1	541493e-001
3	814668e+003;1	558611e-001
3	816596e+003;1	515263e-001
3	818525e+003;1	540570e-001
3	820454e+003;1	551943e-001
3	822382e+003;1	475029e-001
3	824311e+003;1	520827e-001
3	826239e+003;1	541385e-001
3	828168e+003;1	510105e-001
3	830096e+003;1	515831e-001
3	832025e+003;1	508810e-001
3	833953e+003;1	527516e-001
3	835882e+003;1	554829e-001
3	837811e+003;1	546215e-001
3	839739e+003;1	513303e-001
3	841667e+003;1	504105e-001
3	843596e+003;1	513283e-001
3	845525e+003;1	518984e-001
3	847453e+003;1	534928e-001
3	849382e+003;1	557329e-001
3	851310e+003;1	589075e-001
3	853239e+003;1	505795e-001
3	855167e+003;1	433509e-001
3	857096e+003;1	480211e-001
3	859024e+003;1	516161e-001
3	860953e+003;1	542269e-001
3	862882e+003;1	535153e-001
3	864810e+003;1	489329e-001
3	866739e+003;1	505331e-001
3	868667e+003;1	561948e-001
3	870596e+003;1	504783e-001
3	872524e+003;1	512368e-001
3	874453e+003;1	509098e-001
3	876381e+003;1	513646e-001
3	878310e+003;1	546665e-001
3	880239e+003;1	521089e-001
3	882167e+003;1	506953e-001
3	884096e+003;1	527904e-001
3	886024e+003;1	493491e-001
3	887953e+003;1	516443e-001
3	889881e+003;1	561787e-001
3	891810e+003;1	527676e-001
3	893738e+003;1	511285e-001
3	895667e+003;1	545039e-001
3	897595e+003;1	567957e-001
3	899524e+003;1	561210e-001
3	901453e+003;1	535227e-001
3	903381e+003;1	502393e-001
3	905310e+003;1	480537e-001
3	907238e+003;1	517550e-001
3	909167e+003;1	551711e-001
3	911095e+003;1	555679e-001
3	913024e+003;1	550558e-001
3	914952e+003;1	565704e-001
3	916881e+003;1	560584e-001
3	918810e+003;1	562829e-001
3	920738e+003;1	571730e-001
3	922667e+003;1	571993e-001
3	924595e+003;1	544643e-001
3	926524e+003;1	527085e-001
3	928452e+003;1	547857e-001
3	930381e+003;1	550761e-001
3	932309e+003;1	534725e-001
3	934238e+003;1	546300e-001
3	936167e+003;1	567463e-001
3	938095e+003;1	563485e-001
3	940023e+003;1	566886e-001
3	941952e+003;1	561788e-001
3	943881e+003;1	540077e-001
3	945809e+003;1	557972e-001
3	947738e+003;1	582295e-001
3	949666e+003;1	572966e-001
3	951595e+003;1	558186e-001
3	953523e+003;1	562552e-001
3	955452e+003;1	564963e-001
3	957380e+003;1	562685e-001
3	959309e+003;1	571485e-001
3	961238e+003;1	574159e-001
3	963166e+003;1	567846e-001
3	965095e+003;1	576834e-001
3	967023e+003;1	582476e-001
3	968952e+003;1	563034e-001
3	970880e+003;1	560102e-001
3	972809e+003;1	580177e-001
3	974737e+003;1	589288e-001
3	976666e+003;1	583849e-001
3	978594e+003;1	577113e-001
3	980523e+003;1	575639e-001
3	982452e+003;1	588369e-001
3	984380e+003;1	598457e-001
3	986309e+003;1	593873e-001
3	988237e+003;1	587388e-001
3	990166e+003;1	591660e-001
3	992094e+003;1	592061e-001
3	994023e+003;1	585385e-001
3	995951e+003;1	592841e-001
3	997880e+003;1	603861e-001
3	999809e+003;1	617568e-001
4	001737e+003;0	000000e+000
