# Supplementary material for: Deep Learning for Reconstructing Low-Quality FTIR and Raman Spectra—A Case Study in Microplastic Analyses
Source: Anal Chem. 2021 Nov 22;93(49):16360–8. doi: 10.1021/acs.analchem.1c02618 (PMC8674871; doi:10.1021/acs.analchem.1c02618)
Supplement: Supplementary file 2 — ac1c02618_si_002.zip [file ac1c02618_si_002.zip › SpectraReconstruction/ATR Spectra/PHB.CSV]

3	992094e+002;4	626860e-001
4	011380e+002;3	640969e-001
4	030665e+002;3	135289e-001
4	049951e+002;3	669658e-001
4	069236e+002;4	042618e-001
4	088522e+002;3	601419e-001
4	107807e+002;3	739097e-001
4	127093e+002;4	311460e-001
4	146378e+002;4	695774e-001
4	165664e+002;4	971280e-001
4	184949e+002;4	385692e-001
4	204235e+002;4	932804e-001
4	223520e+002;7	006221e-001
4	242806e+002;8	288630e-001
4	262091e+002;6	728570e-001
4	281377e+002;5	856783e-001
4	300662e+002;5	469890e-001
4	319948e+002;5	642536e-001
4	339233e+002;5	738528e-001
4	358519e+002;5	472102e-001
4	377804e+002;5	537736e-001
4	397090e+002;5	842816e-001
4	416375e+002;6	420557e-001
4	435660e+002;7	020883e-001
4	454946e+002;6	625314e-001
4	474232e+002;6	422990e-001
4	493517e+002;6	755520e-001
4	512802e+002;7	450851e-001
4	532088e+002;8	496806e-001
4	551373e+002;9	454196e-001
4	570659e+002;9	845130e-001
4	589944e+002;8	457093e-001
4	609230e+002;7	641236e-001
4	628515e+002;7	868699e-001
4	647801e+002;8	500849e-001
4	667086e+002;8	179398e-001
4	686372e+002;7	317436e-001
4	705657e+002;6	814953e-001
4	724943e+002;6	621433e-001
4	744228e+002;7	143626e-001
4	763513e+002;6	941152e-001
4	782799e+002;6	311435e-001
4	802085e+002;6	070240e-001
4	821370e+002;5	767349e-001
4	840656e+002;5	784841e-001
4	859941e+002;6	123590e-001
4	879226e+002;6	149829e-001
4	898512e+002;5	983407e-001
4	917798e+002;5	590704e-001
4	937083e+002;5	401382e-001
4	956368e+002;5	512801e-001
4	975654e+002;5	886881e-001
4	994939e+002;6	411800e-001
5	014225e+002;6	581892e-001
5	033510e+002;6	675264e-001
5	052796e+002;7	390707e-001
5	072081e+002;8	657281e-001
5	091367e+002;9	339669e-001
5	110652e+002;1	018055e+000
5	129938e+002;1	105994e+000
5	149223e+002;1	130250e+000
5	168509e+002;1	128122e+000
5	187794e+002;1	048658e+000
5	207079e+002;9	311680e-001
5	226365e+002;8	476062e-001
5	245651e+002;7	705648e-001
5	264936e+002;6	987374e-001
5	284222e+002;6	678652e-001
5	303507e+002;6	290236e-001
5	322792e+002;5	647876e-001
5	342078e+002;5	375995e-001
5	361364e+002;5	300356e-001
5	380649e+002;5	082661e-001
5	399935e+002;4	756764e-001
5	419220e+002;4	406122e-001
5	438505e+002;4	193514e-001
5	457791e+002;4	099243e-001
5	477076e+002;3	880978e-001
5	496362e+002;3	820505e-001
5	515648e+002;3	938112e-001
5	534933e+002;3	971370e-001
5	554218e+002;3	911870e-001
5	573504e+002;3	869664e-001
5	592789e+002;3	768814e-001
5	612075e+002;3	645996e-001
5	631360e+002;3	690301e-001
5	650646e+002;3	756422e-001
5	669931e+002;3	709529e-001
5	689217e+002;3	727614e-001
5	708502e+002;3	781959e-001
5	727787e+002;3	810579e-001
5	747073e+002;3	920868e-001
5	766359e+002;4	054892e-001
5	785644e+002;4	076048e-001
5	804930e+002;4	262964e-001
5	824215e+002;4	437403e-001
5	843500e+002;4	432103e-001
5	862786e+002;4	443327e-001
5	882072e+002;4	580315e-001
5	901357e+002;4	708866e-001
5	920643e+002;4	914026e-001
5	939928e+002;5	197886e-001
5	959213e+002;5	233437e-001
5	978499e+002;5	131652e-001
5	997784e+002;5	194550e-001
6	017070e+002;5	397948e-001
6	036355e+002;5	346050e-001
6	055641e+002;5	275184e-001
6	074926e+002;5	210974e-001
6	094211e+002;5	181081e-001
6	113497e+002;5	182748e-001
6	132783e+002;5	236053e-001
6	152068e+002;5	355036e-001
6	171354e+002;5	567225e-001
6	190639e+002;5	919516e-001
6	209924e+002;6	240119e-001
6	229210e+002;6	454265e-001
6	248495e+002;6	419060e-001
6	267781e+002;6	382424e-001
6	287067e+002;6	269364e-001
6	306352e+002;5	810232e-001
6	325637e+002;5	403047e-001
6	344923e+002;5	147505e-001
6	364208e+002;4	948657e-001
6	383494e+002;4	759403e-001
6	402780e+002;4	508480e-001
6	422065e+002;4	382967e-001
6	441350e+002;4	309785e-001
6	460636e+002;4	228747e-001
6	479921e+002;4	128101e-001
6	499207e+002;4	098189e-001
6	518492e+002;4	102704e-001
6	537778e+002;4	026280e-001
6	557063e+002;3	909748e-001
6	576349e+002;3	958887e-001
6	595634e+002;4	077432e-001
6	614919e+002;4	213915e-001
6	634205e+002;4	443139e-001
6	653491e+002;4	705507e-001
6	672776e+002;5	023631e-001
6	692062e+002;5	374845e-001
6	711347e+002;5	456032e-001
6	730632e+002;5	483391e-001
6	749918e+002;5	438019e-001
6	769203e+002;5	366189e-001
6	788489e+002;5	215204e-001
6	807775e+002;4	959231e-001
6	827060e+002;4	718257e-001
6	846345e+002;4	560341e-001
6	865631e+002;4	407062e-001
6	884916e+002;4	320666e-001
6	904202e+002;4	266915e-001
6	923488e+002;4	272718e-001
6	942773e+002;4	325449e-001
6	962058e+002;4	350235e-001
6	981344e+002;4	342859e-001
7	000629e+002;4	308328e-001
7	019915e+002;4	232166e-001
7	039200e+002;4	169292e-001
7	058486e+002;4	202013e-001
7	077771e+002;4	189401e-001
7	097057e+002;4	127986e-001
7	116342e+002;4	174038e-001
7	135627e+002;4	191107e-001
7	154913e+002;4	136823e-001
7	174199e+002;4	068960e-001
7	193484e+002;4	040369e-001
7	212770e+002;4	090212e-001
7	232055e+002;4	160802e-001
7	251340e+002;4	261245e-001
7	270626e+002;4	454214e-001
7	289911e+002;4	632890e-001
7	309197e+002;4	798086e-001
7	328483e+002;4	842365e-001
7	347768e+002;4	754311e-001
7	367053e+002;4	696041e-001
7	386339e+002;4	598431e-001
7	405624e+002;4	508045e-001
7	424910e+002;4	484139e-001
7	444196e+002;4	456688e-001
7	463481e+002;4	334988e-001
7	482766e+002;4	172310e-001
7	502052e+002;4	179222e-001
7	521337e+002;4	216895e-001
7	540623e+002;4	160187e-001
7	559908e+002;4	105088e-001
7	579194e+002;4	092063e-001
7	598479e+002;4	033967e-001
7	617765e+002;3	939837e-001
7	637050e+002;3	849971e-001
7	656335e+002;3	789974e-001
7	675621e+002;3	813955e-001
7	694907e+002;3	836090e-001
7	714192e+002;3	863222e-001
7	733478e+002;3	876889e-001
7	752763e+002;3	866479e-001
7	772048e+002;3	836739e-001
7	791334e+002;3	799205e-001
7	810620e+002;3	806195e-001
7	829905e+002;3	803933e-001
7	849191e+002;3	851384e-001
7	868476e+002;3	945818e-001
7	887761e+002;4	002726e-001
7	907047e+002;3	966925e-001
7	926332e+002;3	959555e-001
7	945618e+002;3	974968e-001
7	964903e+002;4	009433e-001
7	984189e+002;4	006296e-001
8	003474e+002;4	066297e-001
8	022759e+002;4	162308e-001
8	042045e+002;4	209945e-001
8	061331e+002;4	204330e-001
8	080616e+002;4	249628e-001
8	099902e+002;4	320450e-001
8	119187e+002;4	456280e-001
8	138472e+002;4	611190e-001
8	157758e+002;4	717214e-001
8	177043e+002;4	898013e-001
8	196329e+002;5	285981e-001
8	215615e+002;5	917656e-001
8	234900e+002;7	142561e-001
8	254185e+002;8	910805e-001
8	273471e+002;9	014494e-001
8	292756e+002;7	348621e-001
8	312042e+002;6	248671e-001
8	331328e+002;5	891367e-001
8	350613e+002;6	076363e-001
8	369898e+002;6	639465e-001
8	389184e+002;7	064535e-001
8	408469e+002;6	604763e-001
8	427755e+002;5	748075e-001
8	447040e+002;5	225776e-001
8	466326e+002;4	921029e-001
8	485611e+002;4	724070e-001
8	504897e+002;4	691376e-001
8	524182e+002;4	702736e-001
8	543467e+002;4	746714e-001
8	562753e+002;4	800144e-001
8	582039e+002;4	843041e-001
8	601324e+002;4	884053e-001
8	620610e+002;4	880008e-001
8	639895e+002;4	854771e-001
8	659180e+002;4	778204e-001
8	678466e+002;4	748784e-001
8	697751e+002;4	834875e-001
8	717037e+002;4	920551e-001
8	736323e+002;4	971009e-001
8	755608e+002;5	047997e-001
8	774893e+002;5	175731e-001
8	794179e+002;5	273316e-001
8	813464e+002;5	479037e-001
8	832750e+002;5	728592e-001
8	852036e+002;5	978580e-001
8	871321e+002;6	415455e-001
8	890606e+002;7	085361e-001
8	909892e+002;8	018625e-001
8	929177e+002;9	209982e-001
8	948463e+002;1	029468e+000
8	967748e+002;1	056378e+000
8	987034e+002;9	602946e-001
9	006319e+002;8	578558e-001
9	025605e+002;7	955918e-001
9	044890e+002;7	730746e-001
9	064175e+002;7	862480e-001
9	083461e+002;8	281716e-001
9	102747e+002;8	790897e-001
9	122032e+002;8	781063e-001
9	141318e+002;8	041441e-001
9	160603e+002;7	264736e-001
9	179888e+002;6	875728e-001
9	199174e+002;6	870980e-001
9	218459e+002;7	072732e-001
9	237745e+002;7	609630e-001
9	257031e+002;8	432005e-001
9	276316e+002;9	290034e-001
9	295601e+002;9	738743e-001
9	314887e+002;9	676921e-001
9	334172e+002;9	648881e-001
9	353458e+002;1	005072e+000
9	372744e+002;1	056328e+000
9	392029e+002;1	061289e+000
9	411314e+002;1	009086e+000
9	430600e+002;9	362361e-001
9	449885e+002;8	889239e-001
9	469171e+002;8	972177e-001
9	488456e+002;9	643218e-001
9	507742e+002;1	050089e+000
9	527027e+002;1	104151e+000
9	546313e+002;1	106311e+000
9	565598e+002;1	073668e+000
9	584883e+002;1	056710e+000
9	604169e+002;1	072639e+000
9	623455e+002;1	088990e+000
9	642740e+002;1	103378e+000
9	662026e+002;1	117006e+000
9	681311e+002;1	135933e+000
9	700596e+002;1	189796e+000
9	719882e+002;1	278880e+000
9	739167e+002;1	349267e+000
9	758453e+002;1	438655e+000
9	777739e+002;1	545133e+000
9	797024e+002;1	538343e+000
9	816309e+002;1	490346e+000
9	835595e+002;1	446452e+000
9	854880e+002;1	365931e+000
9	874166e+002;1	215350e+000
9	893452e+002;1	076563e+000
9	912737e+002;9	804641e-001
9	932022e+002;9	119616e-001
9	951307e+002;8	754820e-001
9	970593e+002;8	558704e-001
9	989879e+002;8	470726e-001
1	000916e+003;8	642478e-001
1	002845e+003;8	792216e-001
1	004773e+003;8	946624e-001
1	006702e+003;9	212953e-001
1	008631e+003;9	498232e-001
1	010559e+003;9	886969e-001
1	012488e+003;1	037003e+000
1	014416e+003;1	079029e+000
1	016345e+003;1	097492e+000
1	018273e+003;1	107830e+000
1	020202e+003;1	114311e+000
1	022130e+003;1	109545e+000
1	024059e+003;1	107869e+000
1	025988e+003;1	110288e+000
1	027916e+003;1	104895e+000
1	029845e+003;1	119122e+000
1	031773e+003;1	152156e+000
1	033702e+003;1	185993e+000
1	035630e+003;1	258196e+000
1	037559e+003;1	358271e+000
1	039487e+003;1	400069e+000
1	041416e+003;1	415478e+000
1	043344e+003;1	524229e+000
1	045273e+003;1	651693e+000
1	047202e+003;1	629515e+000
1	049130e+003;1	595042e+000
1	051059e+003;1	631635e+000
1	052987e+003;1	627090e+000
1	054916e+003;1	609998e+000
1	056844e+003;1	599460e+000
1	058773e+003;1	646938e+000
1	060701e+003;1	767674e+000
1	062630e+003;1	824371e+000
1	064558e+003;1	786779e+000
1	066487e+003;1	668297e+000
1	068416e+003;1	553891e+000
1	070344e+003;1	484072e+000
1	072273e+003;1	413763e+000
1	074201e+003;1	343982e+000
1	076130e+003;1	307285e+000
1	078058e+003;1	317227e+000
1	079987e+003;1	311106e+000
1	081915e+003;1	349134e+000
1	083844e+003;1	398667e+000
1	085773e+003;1	394580e+000
1	087701e+003;1	408342e+000
1	089630e+003;1	427052e+000
1	091558e+003;1	442904e+000
1	093487e+003;1	478441e+000
1	095415e+003;1	526568e+000
1	097344e+003;1	550479e+000
1	099272e+003;1	565322e+000
1	101201e+003;1	622013e+000
1	103129e+003;1	660461e+000
1	105058e+003;1	626402e+000
1	106987e+003;1	540533e+000
1	108915e+003;1	467593e+000
1	110844e+003;1	396230e+000
1	112772e+003;1	336171e+000
1	114701e+003;1	317039e+000
1	116629e+003;1	345656e+000
1	118558e+003;1	387076e+000
1	120486e+003;1	403329e+000
1	122415e+003;1	464467e+000
1	124344e+003;1	513071e+000
1	126272e+003;1	533401e+000
1	128201e+003;1	598337e+000
1	130129e+003;1	667958e+000
1	132058e+003;1	681123e+000
1	133986e+003;1	687685e+000
1	135915e+003;1	754010e+000
1	137843e+003;1	738962e+000
1	139772e+003;1	630719e+000
1	141700e+003;1	549718e+000
1	143629e+003;1	538767e+000
1	145557e+003;1	508172e+000
1	147486e+003;1	460883e+000
1	149415e+003;1	435092e+000
1	151343e+003;1	382799e+000
1	153272e+003;1	336401e+000
1	155200e+003;1	315348e+000
1	157129e+003;1	308783e+000
1	159057e+003;1	343377e+000
1	160986e+003;1	399431e+000
1	162914e+003;1	417803e+000
1	164843e+003;1	426331e+000
1	166771e+003;1	470568e+000
1	168700e+003;1	531419e+000
1	170629e+003;1	581089e+000
1	172557e+003;1	600159e+000
1	174486e+003;1	596718e+000
1	176414e+003;1	622029e+000
1	178343e+003;1	666178e+000
1	180271e+003;1	687772e+000
1	182200e+003;1	674177e+000
1	184128e+003;1	697881e+000
1	186057e+003;1	745187e+000
1	187986e+003;1	740819e+000
1	189914e+003;1	727072e+000
1	191843e+003;1	716497e+000
1	193771e+003;1	733034e+000
1	195700e+003;1	743338e+000
1	197628e+003;1	706140e+000
1	199557e+003;1	660556e+000
1	201485e+003;1	627617e+000
1	203414e+003;1	612436e+000
1	205343e+003;1	604005e+000
1	207271e+003;1	618238e+000
1	209200e+003;1	633897e+000
1	211128e+003;1	621221e+000
1	213057e+003;1	632388e+000
1	214985e+003;1	668951e+000
1	216914e+003;1	687135e+000
1	218842e+003;1	702771e+000
1	220771e+003;1	715299e+000
1	222699e+003;1	736686e+000
1	224628e+003;1	728755e+000
1	226557e+003;1	746584e+000
1	228485e+003;1	778809e+000
1	230414e+003;1	764720e+000
1	232342e+003;1	745138e+000
1	234271e+003;1	734822e+000
1	236199e+003;1	690688e+000
1	238128e+003;1	646441e+000
1	240056e+003;1	630547e+000
1	241985e+003;1	621383e+000
1	243913e+003;1	596621e+000
1	245842e+003;1	583359e+000
1	247771e+003;1	598875e+000
1	249699e+003;1	603040e+000
1	251628e+003;1	588364e+000
1	253556e+003;1	589067e+000
1	255485e+003;1	611901e+000
1	257413e+003;1	645907e+000
1	259342e+003;1	683514e+000
1	261270e+003;1	690599e+000
1	263199e+003;1	727124e+000
1	265127e+003;1	767062e+000
1	267056e+003;1	754052e+000
1	268985e+003;1	718543e+000
1	270913e+003;1	699940e+000
1	272842e+003;1	709304e+000
1	274770e+003;1	742060e+000
1	276699e+003;1	746019e+000
1	278627e+003;1	734794e+000
1	280556e+003;1	746417e+000
1	282484e+003;1	794564e+000
1	284413e+003;1	837180e+000
1	286342e+003;1	831144e+000
1	288270e+003;1	803857e+000
1	290199e+003;1	770487e+000
1	292127e+003;1	790354e+000
1	294056e+003;1	820447e+000
1	295984e+003;1	816375e+000
1	297913e+003;1	848330e+000
1	299841e+003;1	869884e+000
1	301770e+003;1	847884e+000
1	303698e+003;1	809595e+000
1	305627e+003;1	776975e+000
1	307556e+003;1	751477e+000
1	309484e+003;1	751591e+000
1	311413e+003;1	740831e+000
1	313341e+003;1	695413e+000
1	315270e+003;1	645178e+000
1	317198e+003;1	581514e+000
1	319127e+003;1	517511e+000
1	321055e+003;1	456659e+000
1	322984e+003;1	389606e+000
1	324912e+003;1	338790e+000
1	326841e+003;1	301797e+000
1	328770e+003;1	259328e+000
1	330698e+003;1	216114e+000
1	332627e+003;1	190476e+000
1	334555e+003;1	181252e+000
1	336484e+003;1	183248e+000
1	338412e+003;1	193363e+000
1	340341e+003;1	228034e+000
1	342269e+003;1	282778e+000
1	344198e+003;1	334010e+000
1	346126e+003;1	374372e+000
1	348055e+003;1	391521e+000
1	349984e+003;1	390311e+000
1	351912e+003;1	393898e+000
1	353841e+003;1	418398e+000
1	355769e+003;1	464474e+000
1	357698e+003;1	476559e+000
1	359626e+003;1	462486e+000
1	361555e+003;1	433533e+000
1	363483e+003;1	398217e+000
1	365412e+003;1	397774e+000
1	367341e+003;1	432635e+000
1	369269e+003;1	458207e+000
1	371198e+003;1	473549e+000
1	373126e+003;1	520621e+000
1	375055e+003;1	615027e+000
1	376983e+003;1	708720e+000
1	378912e+003;1	763408e+000
1	380840e+003;1	760692e+000
1	382769e+003;1	698157e+000
1	384698e+003;1	599636e+000
1	386626e+003;1	513434e+000
1	388555e+003;1	435671e+000
1	390483e+003;1	379370e+000
1	392412e+003;1	333372e+000
1	394340e+003;1	310322e+000
1	396269e+003;1	278560e+000
1	398197e+003;1	264883e+000
1	400126e+003;1	277722e+000
1	402054e+003;1	301442e+000
1	403983e+003;1	294188e+000
1	405911e+003;1	231579e+000
1	407840e+003;1	169100e+000
1	409769e+003;1	123499e+000
1	411697e+003;1	092588e+000
1	413626e+003;1	078405e+000
1	415554e+003;1	076564e+000
1	417483e+003;1	078953e+000
1	419411e+003;1	054361e+000
1	421340e+003;1	030246e+000
1	423268e+003;1	007241e+000
1	425197e+003;9	833116e-001
1	427125e+003;9	680364e-001
1	429054e+003;9	579788e-001
1	430983e+003;9	504435e-001
1	432911e+003;9	438432e-001
1	434840e+003;9	492508e-001
1	436768e+003;9	706345e-001
1	438697e+003;1	003632e+000
1	440625e+003;1	054237e+000
1	442554e+003;1	111872e+000
1	444482e+003;1	148573e+000
1	446411e+003;1	173220e+000
1	448340e+003;1	220917e+000
1	450268e+003;1	267340e+000
1	452197e+003;1	309016e+000
1	454125e+003;1	324699e+000
1	456054e+003;1	313157e+000
1	457982e+003;1	295882e+000
1	459911e+003;1	276691e+000
1	461839e+003;1	217511e+000
1	463768e+003;1	140083e+000
1	465697e+003;1	033803e+000
1	467625e+003;9	677244e-001
1	469554e+003;9	251250e-001
1	471482e+003;8	799150e-001
1	473411e+003;7	797820e-001
1	475339e+003;7	241677e-001
1	477268e+003;6	795433e-001
1	479196e+003;6	386905e-001
1	481125e+003;5	943846e-001
1	483053e+003;5	589800e-001
1	484982e+003;5	378492e-001
1	486911e+003;5	219153e-001
1	488839e+003;5	062433e-001
1	490768e+003;4	939408e-001
1	492696e+003;4	850458e-001
1	494625e+003;4	821288e-001
1	496553e+003;4	778022e-001
1	498482e+003;4	701915e-001
1	500410e+003;4	646589e-001
1	502339e+003;4	620866e-001
1	504267e+003;4	591364e-001
1	506196e+003;4	597218e-001
1	508125e+003;4	546307e-001
1	510053e+003;4	531544e-001
1	511982e+003;4	516149e-001
1	513910e+003;4	514961e-001
1	515839e+003;4	491308e-001
1	517767e+003;4	462669e-001
1	519696e+003;4	440987e-001
1	521624e+003;4	373429e-001
1	523553e+003;4	332014e-001
1	525481e+003;4	334373e-001
1	527410e+003;4	283006e-001
1	529339e+003;4	241879e-001
1	531267e+003;4	235851e-001
1	533196e+003;4	228311e-001
1	535124e+003;4	203036e-001
1	537053e+003;4	189489e-001
1	538981e+003;4	208471e-001
1	540910e+003;4	202144e-001
1	542838e+003;4	141974e-001
1	544767e+003;4	143123e-001
1	546695e+003;4	117411e-001
1	548624e+003;4	108303e-001
1	550553e+003;4	089495e-001
1	552481e+003;4	087797e-001
1	554410e+003;4	097010e-001
1	556338e+003;4	095365e-001
1	558267e+003;4	111853e-001
1	560195e+003;4	110021e-001
1	562124e+003;4	092137e-001
1	564052e+003;4	086018e-001
1	565981e+003;4	078265e-001
1	567910e+003;4	093866e-001
1	569838e+003;4	102494e-001
1	571767e+003;4	097999e-001
1	573695e+003;4	101911e-001
1	575624e+003;4	129690e-001
1	577552e+003;4	169275e-001
1	579481e+003;4	184357e-001
1	581409e+003;4	213324e-001
1	583338e+003;4	254046e-001
1	585266e+003;4	307949e-001
1	587195e+003;4	354690e-001
1	589124e+003;4	394852e-001
1	591052e+003;4	428425e-001
1	592981e+003;4	450986e-001
1	594909e+003;4	485967e-001
1	596838e+003;4	530954e-001
1	598766e+003;4	563747e-001
1	600695e+003;4	594627e-001
1	602623e+003;4	644762e-001
1	604552e+003;4	699267e-001
1	606480e+003;4	742158e-001
1	608409e+003;4	793029e-001
1	610338e+003;4	842947e-001
1	612266e+003;4	903165e-001
1	614195e+003;4	962023e-001
1	616123e+003;5	037888e-001
1	618052e+003;5	125273e-001
1	619980e+003;5	193221e-001
1	621909e+003;5	243946e-001
1	623837e+003;5	324864e-001
1	625766e+003;5	419420e-001
1	627694e+003;5	508046e-001
1	629623e+003;5	558415e-001
1	631552e+003;5	616901e-001
1	633480e+003;5	708945e-001
1	635409e+003;5	863025e-001
1	637337e+003;5	971606e-001
1	639266e+003;6	037675e-001
1	641194e+003;6	129417e-001
1	643123e+003;6	240897e-001
1	645051e+003;6	330529e-001
1	646980e+003;6	480693e-001
1	648909e+003;6	600345e-001
1	650837e+003;6	683470e-001
1	652766e+003;6	772596e-001
1	654694e+003;7	008888e-001
1	656623e+003;7	078688e-001
1	658551e+003;7	149923e-001
1	660480e+003;7	206331e-001
1	662408e+003;7	337206e-001
1	664337e+003;7	499902e-001
1	666266e+003;7	600900e-001
1	668194e+003;7	680265e-001
1	670123e+003;7	799457e-001
1	672051e+003;7	867247e-001
1	673980e+003;8	002823e-001
1	675908e+003;8	218414e-001
1	677837e+003;8	439803e-001
1	679765e+003;8	695028e-001
1	681694e+003;9	039832e-001
1	683622e+003;9	575030e-001
1	685551e+003;1	102585e+000
1	687479e+003;1	113646e+000
1	689408e+003;1	070109e+000
1	691337e+003;1	034934e+000
1	693265e+003;1	033891e+000
1	695194e+003;1	049514e+000
1	697122e+003;1	089601e+000
1	699051e+003;1	106746e+000
1	700979e+003;1	134344e+000
1	702908e+003;1	164866e+000
1	704836e+003;1	205376e+000
1	706765e+003;1	264727e+000
1	708693e+003;1	322535e+000
1	710622e+003;1	374646e+000
1	712551e+003;1	423315e+000
1	714479e+003;1	429388e+000
1	716408e+003;1	443155e+000
1	718336e+003;1	442589e+000
1	720265e+003;1	445875e+000
1	722193e+003;1	440391e+000
1	724122e+003;1	461691e+000
1	726050e+003;1	503676e+000
1	727979e+003;1	543595e+000
1	729908e+003;1	566612e+000
1	731836e+003;1	585832e+000
1	733765e+003;1	574856e+000
1	735693e+003;1	642150e+000
1	737622e+003;1	652516e+000
1	739550e+003;1	681163e+000
1	741479e+003;1	732899e+000
1	743407e+003;1	755391e+000
1	745336e+003;1	715057e+000
1	747265e+003;1	731917e+000
1	749193e+003;1	743528e+000
1	751122e+003;1	775557e+000
1	753050e+003;1	747867e+000
1	754979e+003;1	716760e+000
1	756907e+003;1	646622e+000
1	758836e+003;1	605775e+000
1	760764e+003;1	524206e+000
1	762693e+003;1	385951e+000
1	764621e+003;1	276730e+000
1	766550e+003;1	188317e+000
1	768479e+003;1	090934e+000
1	770407e+003;1	018482e+000
1	772336e+003;9	297304e-001
1	774264e+003;8	696826e-001
1	776193e+003;8	319336e-001
1	778121e+003;7	915764e-001
1	780050e+003;7	462713e-001
1	781978e+003;7	033371e-001
1	783907e+003;6	713074e-001
1	785835e+003;6	388186e-001
1	787764e+003;6	151536e-001
1	789693e+003;6	002830e-001
1	791621e+003;5	871223e-001
1	793550e+003;5	740976e-001
1	795478e+003;5	661591e-001
1	797407e+003;5	628137e-001
1	799335e+003;5	624114e-001
1	801264e+003;5	607987e-001
1	803192e+003;5	566595e-001
1	805121e+003;5	509985e-001
1	807049e+003;5	391619e-001
1	808978e+003;5	240252e-001
1	810907e+003;5	083529e-001
1	812835e+003;4	923542e-001
1	814764e+003;4	771542e-001
1	816692e+003;4	618782e-001
1	818621e+003;4	458820e-001
1	820549e+003;4	317942e-001
1	822478e+003;4	203390e-001
1	824406e+003;4	098074e-001
1	826335e+003;4	012032e-001
1	828264e+003;3	973700e-001
1	830192e+003;3	935207e-001
1	832121e+003;3	877904e-001
1	834049e+003;3	825855e-001
1	835978e+003;3	765846e-001
1	837906e+003;3	685770e-001
1	839835e+003;3	602234e-001
1	841763e+003;3	559543e-001
1	843692e+003;3	532419e-001
1	845620e+003;3	493225e-001
1	847549e+003;3	457281e-001
1	849478e+003;3	431253e-001
1	851406e+003;3	402431e-001
1	853335e+003;3	376716e-001
1	855263e+003;3	343104e-001
1	857192e+003;3	321831e-001
1	859120e+003;3	306198e-001
1	861049e+003;3	299797e-001
1	862977e+003;3	288792e-001
1	864906e+003;3	277828e-001
1	866834e+003;3	277094e-001
1	868763e+003;3	289355e-001
1	870692e+003;3	298245e-001
1	872620e+003;3	307698e-001
1	874549e+003;3	322406e-001
1	876477e+003;3	339508e-001
1	878406e+003;3	343880e-001
1	880334e+003;3	357871e-001
1	882263e+003;3	358216e-001
1	884191e+003;3	356428e-001
1	886120e+003;3	345625e-001
1	888048e+003;3	336429e-001
1	889977e+003;3	325530e-001
1	891906e+003;3	304787e-001
1	893834e+003;3	287824e-001
1	895763e+003;3	278936e-001
1	897691e+003;3	257599e-001
1	899620e+003;3	251753e-001
1	901548e+003;3	244075e-001
1	903477e+003;3	235675e-001
1	905405e+003;3	233715e-001
1	907334e+003;3	241720e-001
1	909262e+003;3	236148e-001
1	911191e+003;3	234569e-001
1	913120e+003;3	243735e-001
1	915048e+003;3	248632e-001
1	916977e+003;3	251458e-001
1	918905e+003;3	269306e-001
1	920834e+003;3	278120e-001
1	922762e+003;3	289164e-001
1	924691e+003;3	310861e-001
1	926619e+003;3	344672e-001
1	928548e+003;3	376768e-001
1	930477e+003;3	409605e-001
1	932405e+003;3	447931e-001
1	934334e+003;3	475510e-001
1	936262e+003;3	465293e-001
1	938191e+003;3	428542e-001
1	940119e+003;3	374192e-001
1	942048e+003;3	318613e-001
1	943976e+003;3	262115e-001
1	945905e+003;3	222519e-001
1	947833e+003;3	177998e-001
1	949762e+003;3	142325e-001
1	951691e+003;3	117332e-001
1	953619e+003;3	105137e-001
1	955548e+003;3	109201e-001
1	957476e+003;3	114322e-001
1	959405e+003;3	103710e-001
1	961333e+003;3	089263e-001
1	963262e+003;3	089873e-001
1	965190e+003;3	094499e-001
1	967119e+003;3	083011e-001
1	969047e+003;3	073289e-001
1	970976e+003;3	060107e-001
1	972905e+003;3	040864e-001
1	974833e+003;3	022658e-001
1	976762e+003;3	000469e-001
1	978690e+003;2	969671e-001
1	980619e+003;2	942807e-001
1	982547e+003;2	920282e-001
1	984476e+003;2	910791e-001
1	986404e+003;2	894872e-001
1	988333e+003;2	888431e-001
1	990261e+003;2	884926e-001
1	992190e+003;2	886557e-001
1	994119e+003;2	881429e-001
1	996047e+003;2	878733e-001
1	997976e+003;2	877767e-001
1	999904e+003;2	877088e-001
2	001833e+003;2	884720e-001
2	003761e+003;2	892796e-001
2	005690e+003;2	891789e-001
2	007618e+003;2	895698e-001
2	009547e+003;2	905377e-001
2	011476e+003;2	914740e-001
2	013404e+003;2	918076e-001
2	015333e+003;2	920469e-001
2	017261e+003;2	926340e-001
2	019190e+003;2	942037e-001
2	021118e+003;2	949516e-001
2	023047e+003;2	952952e-001
2	024975e+003;2	958533e-001
2	026904e+003;2	963988e-001
2	028833e+003;2	970244e-001
2	030761e+003;2	981833e-001
2	032690e+003;2	987235e-001
2	034618e+003;2	994195e-001
2	036547e+003;2	992580e-001
2	038475e+003;2	993897e-001
2	040404e+003;3	004104e-001
2	042332e+003;3	025281e-001
2	044261e+003;3	044660e-001
2	046189e+003;3	058954e-001
2	048118e+003;3	065797e-001
2	050047e+003;3	077634e-001
2	051975e+003;3	083316e-001
2	053904e+003;3	085710e-001
2	055832e+003;3	089963e-001
2	057761e+003;3	091658e-001
2	059689e+003;3	084451e-001
2	061618e+003;3	074160e-001
2	063546e+003;3	061981e-001
2	065475e+003;3	052731e-001
2	067404e+003;3	044218e-001
2	069332e+003;3	039689e-001
2	071260e+003;3	030795e-001
2	073189e+003;3	022307e-001
2	075118e+003;3	020223e-001
2	077046e+003;3	027498e-001
2	078975e+003;3	047124e-001
2	080903e+003;3	076192e-001
2	082832e+003;3	103823e-001
2	084760e+003;3	132654e-001
2	086689e+003;3	156381e-001
2	088617e+003;3	169329e-001
2	090546e+003;3	171957e-001
2	092475e+003;3	178126e-001
2	094403e+003;3	175324e-001
2	096332e+003;3	172609e-001
2	098260e+003;3	174057e-001
2	100189e+003;3	167678e-001
2	102117e+003;3	151743e-001
2	104046e+003;3	140803e-001
2	105974e+003;3	121665e-001
2	107903e+003;3	103742e-001
2	109832e+003;3	088870e-001
2	111760e+003;3	073877e-001
2	113688e+003;3	060438e-001
2	115617e+003;3	059146e-001
2	117546e+003;3	065800e-001
2	119474e+003;3	066561e-001
2	121403e+003;3	068265e-001
2	123331e+003;3	073595e-001
2	125260e+003;3	069322e-001
2	127188e+003;3	054286e-001
2	129117e+003;3	028767e-001
2	131045e+003;3	010723e-001
2	132974e+003;2	992396e-001
2	134903e+003;2	982980e-001
2	136831e+003;2	967485e-001
2	138760e+003;2	947599e-001
2	140688e+003;2	941805e-001
2	142617e+003;2	946447e-001
2	144545e+003;2	943258e-001
2	146474e+003;2	938746e-001
2	148402e+003;2	939335e-001
2	150331e+003;2	951992e-001
2	152260e+003;2	964694e-001
2	154188e+003;2	974150e-001
2	156117e+003;2	980641e-001
2	158045e+003;2	988046e-001
2	159974e+003;2	986223e-001
2	161902e+003;2	988048e-001
2	163831e+003;2	994254e-001
2	165759e+003;2	993136e-001
2	167688e+003;2	990628e-001
2	169616e+003;2	997729e-001
2	171545e+003;3	005713e-001
2	173474e+003;3	011183e-001
2	175402e+003;3	017970e-001
2	177331e+003;3	031126e-001
2	179259e+003;3	057333e-001
2	181188e+003;3	086161e-001
2	183116e+003;3	098022e-001
2	185045e+003;3	109483e-001
2	186973e+003;3	128014e-001
2	188902e+003;3	136648e-001
2	190831e+003;3	127767e-001
2	192759e+003;3	122059e-001
2	194688e+003;3	117973e-001
2	196616e+003;3	108493e-001
2	198545e+003;3	097309e-001
2	200473e+003;3	087932e-001
2	202402e+003;3	071843e-001
2	204330e+003;3	060530e-001
2	206259e+003;3	060550e-001
2	208188e+003;3	061171e-001
2	210116e+003;3	054492e-001
2	212044e+003;3	051884e-001
2	213973e+003;3	054256e-001
2	215902e+003;3	064264e-001
2	217830e+003;3	076718e-001
2	219759e+003;3	091517e-001
2	221687e+003;3	106349e-001
2	223616e+003;3	128540e-001
2	225544e+003;3	149522e-001
2	227473e+003;3	165468e-001
2	229401e+003;3	167698e-001
2	231330e+003;3	165466e-001
2	233259e+003;3	172994e-001
2	235187e+003;3	179761e-001
2	237116e+003;3	167728e-001
2	239044e+003;3	154611e-001
2	240973e+003;3	136537e-001
2	242901e+003;3	118327e-001
2	244830e+003;3	102363e-001
2	246758e+003;3	092195e-001
2	248687e+003;3	096313e-001
2	250615e+003;3	098435e-001
2	252544e+003;3	091086e-001
2	254473e+003;3	102474e-001
2	256401e+003;3	117783e-001
2	258330e+003;3	120252e-001
2	260258e+003;3	118984e-001
2	262187e+003;3	120246e-001
2	264115e+003;3	120560e-001
2	266044e+003;3	125454e-001
2	267972e+003;3	123669e-001
2	269901e+003;3	122636e-001
2	271830e+003;3	131178e-001
2	273758e+003;3	154327e-001
2	275687e+003;3	166873e-001
2	277615e+003;3	164449e-001
2	279544e+003;3	159339e-001
2	281472e+003;3	152576e-001
2	283401e+003;3	143278e-001
2	285329e+003;3	130482e-001
2	287258e+003;3	113832e-001
2	289187e+003;3	100321e-001
2	291115e+003;3	086461e-001
2	293043e+003;3	079808e-001
2	294972e+003;3	075803e-001
2	296901e+003;3	084124e-001
2	298829e+003;3	093652e-001
2	300758e+003;3	093794e-001
2	302686e+003;3	097729e-001
2	304615e+003;3	107644e-001
2	306543e+003;3	118555e-001
2	308472e+003;3	131659e-001
2	310400e+003;3	132158e-001
2	312329e+003;3	125277e-001
2	314258e+003;3	125515e-001
2	316186e+003;3	141416e-001
2	318115e+003;3	158551e-001
2	320043e+003;3	160275e-001
2	321972e+003;3	139611e-001
2	323900e+003;3	152063e-001
2	325829e+003;3	179654e-001
2	327757e+003;3	174724e-001
2	329686e+003;3	160284e-001
2	331615e+003;3	171714e-001
2	333543e+003;3	178060e-001
2	335472e+003;3	199966e-001
2	337400e+003;3	202047e-001
2	339329e+003;3	197012e-001
2	341257e+003;3	221065e-001
2	343186e+003;3	237030e-001
2	345114e+003;3	208538e-001
2	347043e+003;3	183434e-001
2	348971e+003;3	181202e-001
2	350900e+003;3	181382e-001
2	352829e+003;3	164126e-001
2	354757e+003;3	154949e-001
2	356686e+003;3	175640e-001
2	358614e+003;3	168975e-001
2	360543e+003;3	133644e-001
2	362471e+003;3	142852e-001
2	364400e+003;3	165245e-001
2	366328e+003;3	188447e-001
2	368257e+003;3	206862e-001
2	370186e+003;3	225432e-001
2	372114e+003;3	217035e-001
2	374042e+003;3	177075e-001
2	375971e+003;3	144833e-001
2	377900e+003;3	147004e-001
2	379828e+003;3	156604e-001
2	381757e+003;3	165098e-001
2	383685e+003;3	160228e-001
2	385614e+003;3	158170e-001
2	387542e+003;3	161981e-001
2	389471e+003;3	162870e-001
2	391399e+003;3	168566e-001
2	393328e+003;3	181116e-001
2	395257e+003;3	189373e-001
2	397185e+003;3	185728e-001
2	399114e+003;3	190517e-001
2	401042e+003;3	206703e-001
2	402971e+003;3	218505e-001
2	404899e+003;3	221677e-001
2	406828e+003;3	217173e-001
2	408756e+003;3	217903e-001
2	410685e+003;3	215047e-001
2	412614e+003;3	206731e-001
2	414542e+003;3	204336e-001
2	416471e+003;3	201205e-001
2	418399e+003;3	204951e-001
2	420328e+003;3	211035e-001
2	422256e+003;3	218051e-001
2	424185e+003;3	228991e-001
2	426113e+003;3	232118e-001
2	428042e+003;3	228361e-001
2	429970e+003;3	230949e-001
2	431899e+003;3	237592e-001
2	433828e+003;3	220826e-001
2	435756e+003;3	195496e-001
2	437685e+003;3	179681e-001
2	439613e+003;3	179191e-001
2	441542e+003;3	171328e-001
2	443470e+003;3	169607e-001
2	445399e+003;3	165039e-001
2	447327e+003;3	165402e-001
2	449256e+003;3	163894e-001
2	451185e+003;3	156270e-001
2	453113e+003;3	148929e-001
2	455042e+003;3	140903e-001
2	456970e+003;3	137657e-001
2	458899e+003;3	137608e-001
2	460827e+003;3	133233e-001
2	462756e+003;3	138300e-001
2	464684e+003;3	145453e-001
2	466613e+003;3	154439e-001
2	468542e+003;3	166058e-001
2	470470e+003;3	179930e-001
2	472398e+003;3	198293e-001
2	474327e+003;3	220167e-001
2	476256e+003;3	236716e-001
2	478184e+003;3	241005e-001
2	480113e+003;3	241776e-001
2	482041e+003;3	234547e-001
2	483970e+003;3	228746e-001
2	485898e+003;3	243684e-001
2	487827e+003;3	254318e-001
2	489755e+003;3	255323e-001
2	491684e+003;3	263875e-001
2	493613e+003;3	267059e-001
2	495541e+003;3	254133e-001
2	497470e+003;3	254032e-001
2	499398e+003;3	261089e-001
2	501327e+003;3	268173e-001
2	503255e+003;3	274696e-001
2	505184e+003;3	278701e-001
2	507112e+003;3	277784e-001
2	509041e+003;3	272702e-001
2	510969e+003;3	282126e-001
2	512898e+003;3	300433e-001
2	514827e+003;3	309853e-001
2	516755e+003;3	318922e-001
2	518684e+003;3	326046e-001
2	520612e+003;3	331170e-001
2	522541e+003;3	344086e-001
2	524469e+003;3	355080e-001
2	526398e+003;3	356209e-001
2	528326e+003;3	354691e-001
2	530255e+003;3	354694e-001
2	532184e+003;3	346368e-001
2	534112e+003;3	332940e-001
2	536041e+003;3	312533e-001
2	537969e+003;3	297307e-001
2	539898e+003;3	302320e-001
2	541826e+003;3	301706e-001
2	543755e+003;3	297009e-001
2	545683e+003;3	303819e-001
2	547612e+003;3	318312e-001
2	549541e+003;3	340490e-001
2	551469e+003;3	364177e-001
2	553397e+003;3	381066e-001
2	555326e+003;3	389399e-001
2	557255e+003;3	391281e-001
2	559183e+003;3	384934e-001
2	561112e+003;3	368204e-001
2	563040e+003;3	349981e-001
2	564969e+003;3	319618e-001
2	566897e+003;3	290476e-001
2	568826e+003;3	274018e-001
2	570754e+003;3	261466e-001
2	572683e+003;3	255628e-001
2	574612e+003;3	243651e-001
2	576540e+003;3	229780e-001
2	578469e+003;3	225937e-001
2	580397e+003;3	230022e-001
2	582326e+003;3	228393e-001
2	584254e+003;3	219666e-001
2	586183e+003;3	215944e-001
2	588111e+003;3	212304e-001
2	590040e+003;3	206641e-001
2	591969e+003;3	201394e-001
2	593897e+003;3	205149e-001
2	595826e+003;3	207790e-001
2	597754e+003;3	202964e-001
2	599683e+003;3	197947e-001
2	601611e+003;3	196941e-001
2	603540e+003;3	210347e-001
2	605468e+003;3	230078e-001
2	607397e+003;3	234243e-001
2	609325e+003;3	236775e-001
2	611254e+003;3	249665e-001
2	613183e+003;3	260657e-001
2	615111e+003;3	268493e-001
2	617040e+003;3	265454e-001
2	618968e+003;3	267972e-001
2	620897e+003;3	287450e-001
2	622825e+003;3	315691e-001
2	624754e+003;3	332832e-001
2	626682e+003;3	342799e-001
2	628611e+003;3	353925e-001
2	630540e+003;3	364570e-001
2	632468e+003;3	371752e-001
2	634396e+003;3	367298e-001
2	636325e+003;3	366815e-001
2	638254e+003;3	365549e-001
2	640182e+003;3	362292e-001
2	642111e+003;3	370031e-001
2	644039e+003;3	383615e-001
2	645968e+003;3	392118e-001
2	647896e+003;3	398184e-001
2	649825e+003;3	414896e-001
2	651753e+003;3	438929e-001
2	653682e+003;3	456565e-001
2	655611e+003;3	464918e-001
2	657539e+003;3	482897e-001
2	659468e+003;3	492937e-001
2	661396e+003;3	472862e-001
2	663325e+003;3	448361e-001
2	665253e+003;3	435610e-001
2	667182e+003;3	430541e-001
2	669110e+003;3	427489e-001
2	671039e+003;3	421834e-001
2	672968e+003;3	419070e-001
2	674896e+003;3	429675e-001
2	676825e+003;3	442049e-001
2	678753e+003;3	446354e-001
2	680682e+003;3	452944e-001
2	682610e+003;3	471104e-001
2	684539e+003;3	487408e-001
2	686467e+003;3	490954e-001
2	688396e+003;3	500071e-001
2	690324e+003;3	507981e-001
2	692253e+003;3	504595e-001
2	694182e+003;3	496449e-001
2	696110e+003;3	502664e-001
2	698039e+003;3	501226e-001
2	699967e+003;3	490125e-001
2	701896e+003;3	485115e-001
2	703824e+003;3	492369e-001
2	705753e+003;3	503580e-001
2	707681e+003;3	501652e-001
2	709610e+003;3	502988e-001
2	711539e+003;3	518221e-001
2	713467e+003;3	540650e-001
2	715396e+003;3	558521e-001
2	717324e+003;3	569781e-001
2	719253e+003;3	578179e-001
2	721181e+003;3	586538e-001
2	723110e+003;3	598268e-001
2	725038e+003;3	610846e-001
2	726967e+003;3	620351e-001
2	728896e+003;3	621160e-001
2	730824e+003;3	628176e-001
2	732752e+003;3	639238e-001
2	734681e+003;3	638676e-001
2	736610e+003;3	647587e-001
2	738538e+003;3	665690e-001
2	740467e+003;3	669719e-001
2	742395e+003;3	665501e-001
2	744324e+003;3	664194e-001
2	746252e+003;3	666843e-001
2	748181e+003;3	664030e-001
2	750109e+003;3	652323e-001
2	752038e+003;3	633250e-001
2	753967e+003;3	601627e-001
2	755895e+003;3	573315e-001
2	757824e+003;3	548338e-001
2	759752e+003;3	526550e-001
2	761681e+003;3	510244e-001
2	763609e+003;3	521485e-001
2	765538e+003;3	537863e-001
2	767466e+003;3	539796e-001
2	769395e+003;3	545598e-001
2	771323e+003;3	559833e-001
2	773252e+003;3	573918e-001
2	775181e+003;3	579405e-001
2	777109e+003;3	585601e-001
2	779038e+003;3	600256e-001
2	780966e+003;3	613004e-001
2	782895e+003;3	634896e-001
2	784823e+003;3	654946e-001
2	786752e+003;3	686466e-001
2	788680e+003;3	731771e-001
2	790609e+003;3	764397e-001
2	792538e+003;3	773913e-001
2	794466e+003;3	781120e-001
2	796395e+003;3	786976e-001
2	798323e+003;3	786549e-001
2	800252e+003;3	804300e-001
2	802180e+003;3	833520e-001
2	804109e+003;3	863885e-001
2	806037e+003;3	908876e-001
2	807966e+003;3	961434e-001
2	809895e+003;3	992954e-001
2	811823e+003;4	028134e-001
2	813751e+003;4	064364e-001
2	815680e+003;4	098253e-001
2	817609e+003;4	142389e-001
2	819537e+003;4	181030e-001
2	821466e+003;4	215094e-001
2	823394e+003;4	248192e-001
2	825323e+003;4	284585e-001
2	827251e+003;4	339404e-001
2	829180e+003;4	397162e-001
2	831108e+003;4	444807e-001
2	833037e+003;4	494594e-001
2	834966e+003;4	536464e-001
2	836894e+003;4	579517e-001
2	838823e+003;4	641173e-001
2	840751e+003;4	720686e-001
2	842680e+003;4	841194e-001
2	844608e+003;4	994813e-001
2	846537e+003;5	134059e-001
2	848465e+003;5	270565e-001
2	850394e+003;5	435271e-001
2	852323e+003;5	644011e-001
2	854251e+003;5	873315e-001
2	856180e+003;6	141863e-001
2	858108e+003;6	482008e-001
2	860037e+003;6	850854e-001
2	861965e+003;7	222006e-001
2	863894e+003;7	605965e-001
2	865822e+003;8	001117e-001
2	867751e+003;8	375743e-001
2	869679e+003;8	698300e-001
2	871608e+003;8	987863e-001
2	873536e+003;9	162231e-001
2	875465e+003;9	092767e-001
2	877394e+003;8	806213e-001
2	879322e+003;8	412997e-001
2	881251e+003;8	014038e-001
2	883179e+003;7	692468e-001
2	885108e+003;7	456387e-001
2	887036e+003;7	330417e-001
2	888965e+003;7	342194e-001
2	890893e+003;7	463582e-001
2	892822e+003;7	647268e-001
2	894750e+003;7	817026e-001
2	896679e+003;7	934120e-001
2	898608e+003;8	020949e-001
2	900536e+003;8	099315e-001
2	902465e+003;8	205288e-001
2	904393e+003;8	305381e-001
2	906322e+003;8	404555e-001
2	908250e+003;8	509753e-001
2	910179e+003;8	598082e-001
2	912107e+003;8	725978e-001
2	914036e+003;8	861876e-001
2	915965e+003;9	060044e-001
2	917893e+003;9	358014e-001
2	919822e+003;9	723075e-001
2	921750e+003;1	018334e+000
2	923679e+003;1	079053e+000
2	925607e+003;1	158985e+000
2	927536e+003;1	245134e+000
2	929464e+003;1	306951e+000
2	931393e+003;1	347704e+000
2	933322e+003;1	373925e+000
2	935250e+003;1	378249e+000
2	937178e+003;1	352190e+000
2	939107e+003;1	304190e+000
2	941036e+003;1	253451e+000
2	942964e+003;1	209191e+000
2	944893e+003;1	182001e+000
2	946821e+003;1	165974e+000
2	948750e+003;1	152893e+000
2	950678e+003;1	147813e+000
2	952607e+003;1	154728e+000
2	954535e+003;1	176375e+000
2	956464e+003;1	204514e+000
2	958393e+003;1	224798e+000
2	960321e+003;1	244295e+000
2	962250e+003;1	265549e+000
2	964178e+003;1	295693e+000
2	966107e+003;1	326213e+000
2	968035e+003;1	340650e+000
2	969964e+003;1	327525e+000
2	971892e+003;1	321895e+000
2	973821e+003;1	341958e+000
2	975750e+003;1	345599e+000
2	977678e+003;1	313332e+000
2	979607e+003;1	258922e+000
2	981535e+003;1	199511e+000
2	983464e+003;1	154499e+000
2	985392e+003;1	123946e+000
2	987321e+003;1	103122e+000
2	989249e+003;1	090085e+000
2	991178e+003;1	086053e+000
2	993106e+003;1	093420e+000
2	995035e+003;1	111030e+000
2	996964e+003;1	115188e+000
2	998892e+003;1	077401e+000
3	000821e+003;1	004260e+000
3	002749e+003;9	342507e-001
3	004678e+003;8	939207e-001
3	006606e+003;8	838890e-001
3	008535e+003;8	768049e-001
3	010463e+003;8	404943e-001
3	012392e+003;7	646480e-001
3	014321e+003;6	788866e-001
3	016249e+003;6	117309e-001
3	018177e+003;5	658393e-001
3	020106e+003;5	325664e-001
3	022035e+003;5	064937e-001
3	023963e+003;4	883090e-001
3	025892e+003;4	753237e-001
3	027820e+003;4	631763e-001
3	029749e+003;4	528916e-001
3	031677e+003;4	459003e-001
3	033606e+003;4	408378e-001
3	035534e+003;4	359381e-001
3	037463e+003;4	313831e-001
3	039392e+003;4	279490e-001
3	041320e+003;4	247134e-001
3	043249e+003;4	208234e-001
3	045177e+003;4	182045e-001
3	047106e+003;4	173806e-001
3	049034e+003;4	147728e-001
3	050963e+003;4	123467e-001
3	052891e+003;4	116437e-001
3	054820e+003;4	103255e-001
3	056749e+003;4	079530e-001
3	058677e+003;4	055914e-001
3	060606e+003;4	039725e-001
3	062534e+003;4	017377e-001
3	064463e+003;4	000517e-001
3	066391e+003;3	993822e-001
3	068320e+003;3	998594e-001
3	070248e+003;4	003200e-001
3	072177e+003;3	993198e-001
3	074105e+003;3	990682e-001
3	076034e+003;3	999554e-001
3	077963e+003;4	010437e-001
3	079891e+003;4	002513e-001
3	081820e+003;3	990098e-001
3	083748e+003;3	986427e-001
3	085677e+003;3	988789e-001
3	087605e+003;4	007250e-001
3	089534e+003;4	013015e-001
3	091462e+003;4	009013e-001
3	093391e+003;4	012331e-001
3	095320e+003;4	002839e-001
3	097248e+003;3	985094e-001
3	099177e+003;3	978608e-001
3	101105e+003;3	987319e-001
3	103034e+003;3	985452e-001
3	104962e+003;3	961384e-001
3	106891e+003;3	927603e-001
3	108819e+003;3	912756e-001
3	110748e+003;3	912141e-001
3	112677e+003;3	898457e-001
3	114605e+003;3	885877e-001
3	116533e+003;3	895336e-001
3	118462e+003;3	901101e-001
3	120391e+003;3	881586e-001
3	122319e+003;3	874537e-001
3	124248e+003;3	887027e-001
3	126176e+003;3	894387e-001
3	128105e+003;3	895553e-001
3	130033e+003;3	883829e-001
3	131962e+003;3	873928e-001
3	133890e+003;3	892394e-001
3	135819e+003;3	908039e-001
3	137748e+003;3	897717e-001
3	139676e+003;3	896120e-001
3	141605e+003;3	910408e-001
3	143533e+003;3	915115e-001
3	145462e+003;3	926610e-001
3	147390e+003;3	933967e-001
3	149319e+003;3	941413e-001
3	151247e+003;3	955552e-001
3	153176e+003;3	967167e-001
3	155104e+003;3	965907e-001
3	157033e+003;3	956032e-001
3	158962e+003;3	960600e-001
3	160890e+003;3	986220e-001
3	162819e+003;3	997853e-001
3	164747e+003;4	002764e-001
3	166676e+003;4	012260e-001
3	168604e+003;4	021371e-001
3	170533e+003;4	028513e-001
3	172461e+003;4	053185e-001
3	174390e+003;4	061205e-001
3	176319e+003;4	061439e-001
3	178247e+003;4	082777e-001
3	180176e+003;4	101415e-001
3	182104e+003;4	108348e-001
3	184033e+003;4	104067e-001
3	185961e+003;4	092444e-001
3	187890e+003;4	096949e-001
3	189818e+003;4	115922e-001
3	191747e+003;4	126548e-001
3	193676e+003;4	124129e-001
3	195604e+003;4	144700e-001
3	197532e+003;4	166961e-001
3	199461e+003;4	174803e-001
3	201390e+003;4	181377e-001
3	203318e+003;4	182362e-001
3	205247e+003;4	158018e-001
3	207175e+003;4	131087e-001
3	209104e+003;4	135120e-001
3	211032e+003;4	147363e-001
3	212961e+003;4	152275e-001
3	214889e+003;4	153016e-001
3	216818e+003;4	136728e-001
3	218747e+003;4	126805e-001
3	220675e+003;4	136756e-001
3	222604e+003;4	132122e-001
3	224532e+003;4	125991e-001
3	226461e+003;4	119558e-001
3	228389e+003;4	105701e-001
3	230318e+003;4	091066e-001
3	232246e+003;4	093879e-001
3	234175e+003;4	097359e-001
3	236104e+003;4	089349e-001
3	238032e+003;4	068958e-001
3	239961e+003;4	060243e-001
3	241889e+003;4	060314e-001
3	243818e+003;4	048468e-001
3	245746e+003;4	021943e-001
3	247675e+003;4	006585e-001
3	249603e+003;4	006949e-001
3	251532e+003;4	002331e-001
3	253460e+003;4	006419e-001
3	255389e+003;4	004551e-001
3	257318e+003;3	988470e-001
3	259246e+003;3	978237e-001
3	261175e+003;3	983523e-001
3	263103e+003;3	979394e-001
3	265032e+003;3	968263e-001
3	266960e+003;3	979297e-001
3	268889e+003;3	983187e-001
3	270817e+003;3	971417e-001
3	272746e+003;3	969289e-001
3	274675e+003;3	977079e-001
3	276603e+003;3	976325e-001
3	278531e+003;3	973025e-001
3	280460e+003;3	981306e-001
3	282389e+003;3	986256e-001
3	284317e+003;3	985720e-001
3	286246e+003;3	983732e-001
3	288174e+003;3	974227e-001
3	290103e+003;3	970800e-001
3	292031e+003;3	984956e-001
3	293960e+003;3	991969e-001
3	295888e+003;3	987784e-001
3	297817e+003;3	991044e-001
3	299746e+003;3	984193e-001
3	301674e+003;3	979787e-001
3	303603e+003;3	980501e-001
3	305531e+003;3	988794e-001
3	307460e+003;3	996374e-001
3	309388e+003;3	989104e-001
3	311317e+003;3	978951e-001
3	313245e+003;3	969492e-001
3	315174e+003;3	966583e-001
3	317103e+003;3	966838e-001
3	319031e+003;3	952548e-001
3	320960e+003;3	945530e-001
3	322888e+003;3	952309e-001
3	324817e+003;3	950454e-001
3	326745e+003;3	940886e-001
3	328674e+003;3	933223e-001
3	330602e+003;3	944517e-001
3	332531e+003;3	950860e-001
3	334459e+003;3	952842e-001
3	336388e+003;3	959655e-001
3	338317e+003;3	959289e-001
3	340245e+003;3	965078e-001
3	342174e+003;3	982241e-001
3	344102e+003;3	985510e-001
3	346031e+003;3	962245e-001
3	347959e+003;3	961567e-001
3	349888e+003;3	992174e-001
3	351816e+003;3	991628e-001
3	353745e+003;3	974406e-001
3	355674e+003;3	982728e-001
3	357602e+003;3	997686e-001
3	359531e+003;4	005854e-001
3	361459e+003;3	994603e-001
3	363388e+003;3	983839e-001
3	365316e+003;3	988107e-001
3	367245e+003;3	992652e-001
3	369173e+003;4	000390e-001
3	371102e+003;4	019400e-001
3	373031e+003;4	022937e-001
3	374959e+003;4	019720e-001
3	376887e+003;4	029418e-001
3	378816e+003;4	051848e-001
3	380745e+003;4	070483e-001
3	382673e+003;4	065718e-001
3	384602e+003;4	053115e-001
3	386530e+003;4	062586e-001
3	388459e+003;4	079960e-001
3	390387e+003;4	076062e-001
3	392316e+003;4	058653e-001
3	394244e+003;4	059162e-001
3	396173e+003;4	094195e-001
3	398102e+003;4	118815e-001
3	400030e+003;4	111376e-001
3	401959e+003;4	112878e-001
3	403887e+003;4	138810e-001
3	405816e+003;4	154522e-001
3	407744e+003;4	179907e-001
3	409673e+003;4	201273e-001
3	411601e+003;4	208772e-001
3	413530e+003;4	223127e-001
3	415458e+003;4	266318e-001
3	417387e+003;4	337016e-001
3	419316e+003;4	372318e-001
3	421244e+003;4	410576e-001
3	423173e+003;4	514753e-001
3	425101e+003;4	647174e-001
3	427030e+003;4	803614e-001
3	428958e+003;5	050704e-001
3	430887e+003;5	420167e-001
3	432815e+003;5	884015e-001
3	434744e+003;6	237177e-001
3	436673e+003;6	238149e-001
3	438601e+003;5	982332e-001
3	440530e+003;5	694320e-001
3	442458e+003;5	497099e-001
3	444387e+003;5	393893e-001
3	446315e+003;5	318775e-001
3	448244e+003;5	224371e-001
3	450172e+003;5	161573e-001
3	452101e+003;5	119671e-001
3	454030e+003;5	088452e-001
3	455958e+003;5	039605e-001
3	457886e+003;4	991467e-001
3	459815e+003;4	965498e-001
3	461744e+003;4	944785e-001
3	463672e+003;4	913980e-001
3	465601e+003;4	894062e-001
3	467529e+003;4	867296e-001
3	469458e+003;4	822915e-001
3	471386e+003;4	786468e-001
3	473315e+003;4	754846e-001
3	475243e+003;4	721301e-001
3	477172e+003;4	712843e-001
3	479101e+003;4	720085e-001
3	481029e+003;4	705051e-001
3	482958e+003;4	692017e-001
3	484886e+003;4	688664e-001
3	486815e+003;4	674992e-001
3	488743e+003;4	681094e-001
3	490672e+003;4	692878e-001
3	492600e+003;4	691577e-001
3	494529e+003;4	679682e-001
3	496458e+003;4	674538e-001
3	498386e+003;4	656931e-001
3	500315e+003;4	638296e-001
3	502243e+003;4	648030e-001
3	504172e+003;4	657826e-001
3	506100e+003;4	647445e-001
3	508029e+003;4	651014e-001
3	509957e+003;4	660667e-001
3	511886e+003;4	646487e-001
3	513814e+003;4	632007e-001
3	515743e+003;4	607339e-001
3	517672e+003;4	579991e-001
3	519600e+003;4	560471e-001
3	521529e+003;4	540143e-001
3	523457e+003;4	522285e-001
3	525386e+003;4	515925e-001
3	527314e+003;4	510154e-001
3	529243e+003;4	467230e-001
3	531171e+003;4	417912e-001
3	533100e+003;4	398386e-001
3	535029e+003;4	370517e-001
3	536957e+003;4	334451e-001
3	538885e+003;4	302655e-001
3	540814e+003;4	287517e-001
3	542743e+003;4	278076e-001
3	544671e+003;4	238570e-001
3	546600e+003;4	202076e-001
3	548528e+003;4	181217e-001
3	550457e+003;4	146983e-001
3	552385e+003;4	090140e-001
3	554314e+003;4	037610e-001
3	556242e+003;4	012009e-001
3	558171e+003;3	994378e-001
3	560100e+003;3	971915e-001
3	562028e+003;3	967208e-001
3	563957e+003;3	946777e-001
3	565885e+003;3	908735e-001
3	567814e+003;3	856120e-001
3	569742e+003;3	810839e-001
3	571671e+003;3	782312e-001
3	573599e+003;3	775098e-001
3	575528e+003;3	772576e-001
3	577457e+003;3	746271e-001
3	579385e+003;3	719912e-001
3	581314e+003;3	722391e-001
3	583242e+003;3	724754e-001
3	585171e+003;3	688742e-001
3	587099e+003;3	644695e-001
3	589028e+003;3	621238e-001
3	590956e+003;3	604048e-001
3	592885e+003;3	609138e-001
3	594813e+003;3	606980e-001
3	596742e+003;3	580605e-001
3	598671e+003;3	558760e-001
3	600599e+003;3	543811e-001
3	602528e+003;3	528583e-001
3	604456e+003;3	510320e-001
3	606385e+003;3	489792e-001
3	608313e+003;3	492101e-001
3	610242e+003;3	485873e-001
3	612170e+003;3	475405e-001
3	614099e+003;3	485934e-001
3	616028e+003;3	491138e-001
3	617956e+003;3	488226e-001
3	619885e+003;3	480077e-001
3	621813e+003;3	452157e-001
3	623742e+003;3	437454e-001
3	625670e+003;3	458126e-001
3	627599e+003;3	482490e-001
3	629527e+003;3	469787e-001
3	631456e+003;3	457339e-001
3	633385e+003;3	450945e-001
3	635313e+003;3	443350e-001
3	637241e+003;3	443059e-001
3	639170e+003;3	445642e-001
3	641099e+003;3	446839e-001
3	643027e+003;3	439785e-001
3	644956e+003;3	447694e-001
3	646884e+003;3	450539e-001
3	648813e+003;3	430786e-001
3	650741e+003;3	459251e-001
3	652670e+003;3	478139e-001
3	654598e+003;3	462790e-001
3	656527e+003;3	430880e-001
3	658456e+003;3	419275e-001
3	660384e+003;3	411151e-001
3	662313e+003;3	405250e-001
3	664241e+003;3	395936e-001
3	666170e+003;3	384729e-001
3	668098e+003;3	381860e-001
3	670027e+003;3	377078e-001
3	671955e+003;3	398138e-001
3	673884e+003;3	453920e-001
3	675813e+003;3	644078e-001
3	677741e+003;3	599323e-001
3	679669e+003;3	446760e-001
3	681598e+003;3	367642e-001
3	683527e+003;3	338765e-001
3	685455e+003;3	309629e-001
3	687384e+003;3	284062e-001
3	689312e+003;3	314374e-001
3	691241e+003;3	327754e-001
3	693169e+003;3	296815e-001
3	695098e+003;3	296570e-001
3	697026e+003;3	305112e-001
3	698955e+003;3	293245e-001
3	700884e+003;3	284778e-001
3	702812e+003;3	289877e-001
3	704741e+003;3	277372e-001
3	706669e+003;3	269601e-001
3	708598e+003;3	259150e-001
3	710526e+003;3	244492e-001
3	712455e+003;3	276306e-001
3	714383e+003;3	283529e-001
3	716312e+003;3	258800e-001
3	718240e+003;3	243932e-001
3	720169e+003;3	237036e-001
3	722098e+003;3	249698e-001
3	724026e+003;3	276874e-001
3	725955e+003;3	265880e-001
3	727883e+003;3	245931e-001
3	729812e+003;3	257719e-001
3	731740e+003;3	264474e-001
3	733669e+003;3	242145e-001
3	735597e+003;3	283751e-001
3	737526e+003;3	296463e-001
3	739455e+003;3	266846e-001
3	741383e+003;3	267416e-001
3	743312e+003;3	282919e-001
3	745240e+003;3	270752e-001
3	747169e+003;3	280146e-001
3	749097e+003;3	305603e-001
3	751026e+003;3	352810e-001
3	752954e+003;3	360154e-001
3	754883e+003;3	337073e-001
3	756812e+003;3	323815e-001
3	758740e+003;3	340565e-001
3	760668e+003;3	329349e-001
3	762597e+003;3	326132e-001
3	764526e+003;3	329044e-001
3	766454e+003;3	301537e-001
3	768383e+003;3	279509e-001
3	770311e+003;3	268490e-001
3	772240e+003;3	276604e-001
3	774168e+003;3	286706e-001
3	776097e+003;3	293888e-001
3	778025e+003;3	303421e-001
3	779954e+003;3	299245e-001
3	781883e+003;3	279916e-001
3	783811e+003;3	277692e-001
3	785740e+003;3	304836e-001
3	787668e+003;3	313916e-001
3	789597e+003;3	313023e-001
3	791525e+003;3	308689e-001
3	793454e+003;3	299410e-001
3	795382e+003;3	306865e-001
3	797311e+003;3	319910e-001
3	799240e+003;3	323022e-001
3	801168e+003;3	312051e-001
3	803097e+003;3	324354e-001
3	805025e+003;3	332106e-001
3	806954e+003;3	334500e-001
3	808882e+003;3	336974e-001
3	810811e+003;3	317410e-001
3	812739e+003;3	312169e-001
3	814668e+003;3	320028e-001
3	816596e+003;3	324073e-001
3	818525e+003;3	321837e-001
3	820454e+003;3	340083e-001
3	822382e+003;3	363278e-001
3	824311e+003;3	373206e-001
3	826239e+003;3	381928e-001
3	828168e+003;3	399350e-001
3	830096e+003;3	401509e-001
3	832025e+003;3	397325e-001
3	833953e+003;3	405101e-001
3	835882e+003;3	413753e-001
3	837811e+003;3	399713e-001
3	839739e+003;3	399632e-001
3	841667e+003;3	433129e-001
3	843596e+003;3	427158e-001
3	845525e+003;3	408898e-001
3	847453e+003;3	407191e-001
3	849382e+003;3	407798e-001
3	851310e+003;3	432454e-001
3	853239e+003;3	492347e-001
3	855167e+003;3	452619e-001
3	857096e+003;3	434922e-001
3	859024e+003;3	447240e-001
3	860953e+003;3	434353e-001
3	862882e+003;3	413802e-001
3	864810e+003;3	396589e-001
3	866739e+003;3	367453e-001
3	868667e+003;3	358563e-001
3	870596e+003;3	390686e-001
3	872524e+003;3	405448e-001
3	874453e+003;3	401230e-001
3	876381e+003;3	403378e-001
3	878310e+003;3	407175e-001
3	880239e+003;3	430490e-001
3	882167e+003;3	447950e-001
3	884096e+003;3	436108e-001
3	886024e+003;3	415291e-001
3	887953e+003;3	413520e-001
3	889881e+003;3	419369e-001
3	891810e+003;3	428592e-001
3	893738e+003;3	437165e-001
3	895667e+003;3	453335e-001
3	897595e+003;3	454357e-001
3	899524e+003;3	453833e-001
3	901453e+003;3	451887e-001
3	903381e+003;3	460549e-001
3	905310e+003;3	464286e-001
3	907238e+003;3	438093e-001
3	909167e+003;3	427274e-001
3	911095e+003;3	439533e-001
3	913024e+003;3	427162e-001
3	914952e+003;3	406127e-001
3	916881e+003;3	404773e-001
3	918810e+003;3	422249e-001
3	920738e+003;3	419712e-001
3	922667e+003;3	408347e-001
3	924595e+003;3	434703e-001
3	926524e+003;3	440024e-001
3	928452e+003;3	434817e-001
3	930381e+003;3	429740e-001
3	932309e+003;3	419285e-001
3	934238e+003;3	433568e-001
3	936167e+003;3	443817e-001
3	938095e+003;3	431125e-001
3	940023e+003;3	410322e-001
3	941952e+003;3	415249e-001
3	943881e+003;3	421672e-001
3	945809e+003;3	417058e-001
3	947738e+003;3	413127e-001
3	949666e+003;3	435974e-001
3	951595e+003;3	455294e-001
3	953523e+003;3	456646e-001
3	955452e+003;3	454560e-001
3	957380e+003;3	459875e-001
3	959309e+003;3	452782e-001
3	961238e+003;3	435255e-001
3	963166e+003;3	453091e-001
3	965095e+003;3	488812e-001
3	967023e+003;3	509510e-001
3	968952e+003;3	527179e-001
3	970880e+003;3	549963e-001
3	972809e+003;3	582299e-001
3	974737e+003;3	587602e-001
3	976666e+003;3	572425e-001
3	978594e+003;3	568694e-001
3	980523e+003;3	563441e-001
3	982452e+003;3	576970e-001
3	984380e+003;3	555402e-001
3	986309e+003;3	512168e-001
3	988237e+003;3	499665e-001
3	990166e+003;3	507073e-001
3	992094e+003;3	507097e-001
3	994023e+003;3	501638e-001
3	995951e+003;3	504711e-001
3	997880e+003;3	510651e-001
3	999809e+003;3	521267e-001
4	001737e+003;0	000000e+000
