# Supplementary material for: Deep Learning for Reconstructing Low-Quality FTIR and Raman Spectra—A Case Study in Microplastic Analyses
Source: Anal Chem. 2021 Nov 22;93(49):16360–8. doi: 10.1021/acs.analchem.1c02618 (PMC8674871; doi:10.1021/acs.analchem.1c02618)
Supplement: Supplementary file 2 — ac1c02618_si_002.zip [file ac1c02618_si_002.zip › SpectraReconstruction/ATR Spectra/PLLA.CSV]

3	992094e+002;4	243577e-001
4	011380e+002;4	668046e-001
4	030665e+002;5	116975e-001
4	049951e+002;5	471357e-001
4	069236e+002;5	786934e-001
4	088522e+002;7	030503e-001
4	107807e+002;6	412159e-001
4	127093e+002;4	895044e-001
4	146378e+002;4	333347e-001
4	165664e+002;4	170937e-001
4	184949e+002;4	386494e-001
4	204235e+002;3	966688e-001
4	223520e+002;3	477500e-001
4	242806e+002;3	675679e-001
4	262091e+002;3	709424e-001
4	281377e+002;3	465145e-001
4	300662e+002;3	149219e-001
4	319948e+002;3	251163e-001
4	339233e+002;3	421695e-001
4	358519e+002;3	059795e-001
4	377804e+002;3	263705e-001
4	397090e+002;3	472735e-001
4	416375e+002;3	244434e-001
4	435660e+002;2	868831e-001
4	454946e+002;2	610116e-001
4	474232e+002;3	080563e-001
4	493517e+002;3	317007e-001
4	512802e+002;3	117506e-001
4	532088e+002;2	801351e-001
4	551373e+002;2	416354e-001
4	570659e+002;2	076853e-001
4	589944e+002;2	242346e-001
4	609230e+002;2	502288e-001
4	628515e+002;2	633525e-001
4	647801e+002;2	353555e-001
4	667086e+002;2	240588e-001
4	686372e+002;2	434736e-001
4	705657e+002;2	546943e-001
4	724943e+002;2	591445e-001
4	744228e+002;2	353589e-001
4	763513e+002;2	218457e-001
4	782799e+002;2	322550e-001
4	802085e+002;2	434618e-001
4	821370e+002;2	729322e-001
4	840656e+002;2	781520e-001
4	859941e+002;2	636752e-001
4	879226e+002;2	477408e-001
4	898512e+002;2	366921e-001
4	917798e+002;2	198372e-001
4	937083e+002;2	359144e-001
4	956368e+002;2	408445e-001
4	975654e+002;2	162099e-001
4	994939e+002;2	269923e-001
5	014225e+002;2	353422e-001
5	033510e+002;2	435366e-001
5	052796e+002;2	244264e-001
5	072081e+002;1	973253e-001
5	091367e+002;1	957095e-001
5	110652e+002;2	167871e-001
5	129938e+002;2	231502e-001
5	149223e+002;2	180719e-001
5	168509e+002;2	208454e-001
5	187794e+002;2	238563e-001
5	207079e+002;2	244084e-001
5	226365e+002;2	235998e-001
5	245651e+002;2	056622e-001
5	264936e+002;1	883238e-001
5	284222e+002;1	925485e-001
5	303507e+002;1	948835e-001
5	322792e+002;1	843934e-001
5	342078e+002;1	860787e-001
5	361364e+002;1	906961e-001
5	380649e+002;1	860075e-001
5	399935e+002;1	927719e-001
5	419220e+002;2	037777e-001
5	438505e+002;1	977817e-001
5	457791e+002;1	920573e-001
5	477076e+002;1	914126e-001
5	496362e+002;1	847717e-001
5	515648e+002;1	826375e-001
5	534933e+002;1	901011e-001
5	554218e+002;1	917823e-001
5	573504e+002;1	917892e-001
5	592789e+002;1	903550e-001
5	612075e+002;1	905592e-001
5	631360e+002;1	913041e-001
5	650646e+002;1	934372e-001
5	669931e+002;1	878646e-001
5	689217e+002;1	904457e-001
5	708502e+002;1	947623e-001
5	727787e+002;1	994075e-001
5	747073e+002;2	009597e-001
5	766359e+002;1	989977e-001
5	785644e+002;2	000045e-001
5	804930e+002;2	014098e-001
5	824215e+002;2	009038e-001
5	843500e+002;2	048091e-001
5	862786e+002;2	083039e-001
5	882072e+002;2	102085e-001
5	901357e+002;2	166726e-001
5	920643e+002;2	203267e-001
5	939928e+002;2	208565e-001
5	959213e+002;2	230861e-001
5	978499e+002;2	220086e-001
5	997784e+002;2	180303e-001
6	017070e+002;2	213350e-001
6	036355e+002;2	340969e-001
6	055641e+002;2	423591e-001
6	074926e+002;2	469095e-001
6	094211e+002;2	472330e-001
6	113497e+002;2	558151e-001
6	132783e+002;2	666536e-001
6	152068e+002;2	710609e-001
6	171354e+002;2	691191e-001
6	190639e+002;2	715918e-001
6	209924e+002;2	797011e-001
6	229210e+002;2	900463e-001
6	248495e+002;2	991414e-001
6	267781e+002;3	091010e-001
6	287067e+002;3	127490e-001
6	306352e+002;3	095884e-001
6	325637e+002;3	020822e-001
6	344923e+002;3	044082e-001
6	364208e+002;3	173579e-001
6	383494e+002;3	237398e-001
6	402780e+002;3	257464e-001
6	422065e+002;3	412855e-001
6	441350e+002;3	551843e-001
6	460636e+002;3	609411e-001
6	479921e+002;3	566366e-001
6	499207e+002;3	542743e-001
6	518492e+002;3	604499e-001
6	537778e+002;3	698603e-001
6	557063e+002;3	803338e-001
6	576349e+002;3	858742e-001
6	595634e+002;3	856181e-001
6	614919e+002;3	952311e-001
6	634205e+002;4	034661e-001
6	653491e+002;4	114217e-001
6	672776e+002;4	212056e-001
6	692062e+002;4	277722e-001
6	711347e+002;4	342999e-001
6	730632e+002;4	515496e-001
6	749918e+002;4	706306e-001
6	769203e+002;4	698494e-001
6	788489e+002;4	631358e-001
6	807775e+002;4	771850e-001
6	827060e+002;5	016216e-001
6	846345e+002;5	184053e-001
6	865631e+002;5	266155e-001
6	884916e+002;5	333740e-001
6	904202e+002;5	365513e-001
6	923488e+002;5	350301e-001
6	942773e+002;5	384945e-001
6	962058e+002;5	495750e-001
6	981344e+002;5	527209e-001
7	000629e+002;5	573779e-001
7	019915e+002;5	667000e-001
7	039200e+002;5	638808e-001
7	058486e+002;5	616126e-001
7	077771e+002;5	617136e-001
7	097057e+002;5	566037e-001
7	116342e+002;5	522537e-001
7	135627e+002;5	406652e-001
7	154913e+002;5	188018e-001
7	174199e+002;4	904381e-001
7	193484e+002;4	556831e-001
7	212770e+002;4	108601e-001
7	232055e+002;3	794462e-001
7	251340e+002;3	645195e-001
7	270626e+002;3	580934e-001
7	289911e+002;3	628202e-001
7	309197e+002;3	826533e-001
7	328483e+002;4	176634e-001
7	347768e+002;4	669757e-001
7	367053e+002;5	060112e-001
7	386339e+002;5	278139e-001
7	405624e+002;5	398593e-001
7	424910e+002;5	478792e-001
7	444196e+002;5	708134e-001
7	463481e+002;5	995902e-001
7	482766e+002;6	242403e-001
7	502052e+002;6	580429e-001
7	521337e+002;7	095205e-001
7	540623e+002;7	562719e-001
7	559908e+002;7	687706e-001
7	579194e+002;7	567384e-001
7	598479e+002;7	185568e-001
7	617765e+002;6	608205e-001
7	637050e+002;6	041842e-001
7	656335e+002;5	528542e-001
7	675621e+002;5	093355e-001
7	694907e+002;4	761183e-001
7	714192e+002;4	462058e-001
7	733478e+002;4	206491e-001
7	752763e+002;3	949830e-001
7	772048e+002;3	687038e-001
7	791334e+002;3	533012e-001
7	810620e+002;3	412512e-001
7	829905e+002;3	218883e-001
7	849191e+002;3	015379e-001
7	868476e+002;2	830009e-001
7	887761e+002;2	687706e-001
7	907047e+002;2	599046e-001
7	926332e+002;2	488324e-001
7	945618e+002;2	355275e-001
7	964903e+002;2	272723e-001
7	984189e+002;2	208106e-001
8	003474e+002;2	184649e-001
8	022759e+002;2	201522e-001
8	042045e+002;2	186561e-001
8	061331e+002;2	158286e-001
8	080616e+002;2	134198e-001
8	099902e+002;2	112872e-001
8	119187e+002;2	141369e-001
8	138472e+002;2	177338e-001
8	157758e+002;2	169663e-001
8	177043e+002;2	109826e-001
8	196329e+002;2	084285e-001
8	215615e+002;2	115282e-001
8	234900e+002;2	127140e-001
8	254185e+002;2	137069e-001
8	273471e+002;2	174419e-001
8	292756e+002;2	174137e-001
8	312042e+002;2	175769e-001
8	331328e+002;2	215988e-001
8	350613e+002;2	250663e-001
8	369898e+002;2	275000e-001
8	389184e+002;2	360802e-001
8	408469e+002;2	496570e-001
8	427755e+002;2	680676e-001
8	447040e+002;2	893002e-001
8	466326e+002;3	034569e-001
8	485611e+002;3	047392e-001
8	504897e+002;3	070887e-001
8	524182e+002;3	202426e-001
8	543467e+002;3	503891e-001
8	562753e+002;3	908972e-001
8	582039e+002;4	426968e-001
8	601324e+002;5	008965e-001
8	620610e+002;5	538470e-001
8	639895e+002;6	020482e-001
8	659180e+002;6	515934e-001
8	678466e+002;6	903729e-001
8	697751e+002;7	261371e-001
8	717037e+002;7	398106e-001
8	736323e+002;7	111216e-001
8	755608e+002;6	379029e-001
8	774893e+002;5	505239e-001
8	794179e+002;4	746075e-001
8	813464e+002;4	142741e-001
8	832750e+002;3	703347e-001
8	852036e+002;3	453348e-001
8	871321e+002;3	350668e-001
8	890606e+002;3	396431e-001
8	909892e+002;3	477170e-001
8	929177e+002;3	516169e-001
8	948463e+002;3	530714e-001
8	967748e+002;3	588589e-001
8	987034e+002;3	577699e-001
9	006319e+002;3	522543e-001
9	025605e+002;3	480094e-001
9	044890e+002;3	477779e-001
9	064175e+002;3	482356e-001
9	083461e+002;3	477316e-001
9	102747e+002;3	511294e-001
9	122032e+002;3	563149e-001
9	141318e+002;3	634934e-001
9	160603e+002;3	722264e-001
9	179888e+002;3	734449e-001
9	199174e+002;3	733326e-001
9	218459e+002;3	713302e-001
9	237745e+002;3	662987e-001
9	257031e+002;3	594691e-001
9	276316e+002;3	509963e-001
9	295601e+002;3	377463e-001
9	314887e+002;3	266957e-001
9	334172e+002;3	197454e-001
9	353458e+002;3	181342e-001
9	372744e+002;3	192064e-001
9	392029e+002;3	235165e-001
9	411314e+002;3	273617e-001
9	430600e+002;3	330795e-001
9	449885e+002;3	416528e-001
9	469171e+002;3	498093e-001
9	488456e+002;3	587323e-001
9	507742e+002;3	728326e-001
9	527027e+002;3	891198e-001
9	546313e+002;4	054562e-001
9	565598e+002;4	087002e-001
9	584883e+002;3	960776e-001
9	604169e+002;3	675018e-001
9	623455e+002;3	392098e-001
9	642740e+002;3	224888e-001
9	662026e+002;3	113002e-001
9	681311e+002;3	045107e-001
9	700596e+002;3	025626e-001
9	719882e+002;3	018909e-001
9	739167e+002;3	030348e-001
9	758453e+002;3	036064e-001
9	777739e+002;3	055036e-001
9	797024e+002;3	112684e-001
9	816309e+002;3	181634e-001
9	835595e+002;3	214549e-001
9	854880e+002;3	248851e-001
9	874166e+002;3	271847e-001
9	893452e+002;3	313348e-001
9	912737e+002;3	365441e-001
9	932022e+002;3	394575e-001
9	951307e+002;3	434102e-001
9	970593e+002;3	491285e-001
9	989879e+002;3	577700e-001
1	000916e+003;3	652398e-001
1	002845e+003;3	706912e-001
1	004773e+003;3	805230e-001
1	006702e+003;3	957726e-001
1	008631e+003;4	161858e-001
1	010559e+003;4	386385e-001
1	012488e+003;4	643958e-001
1	014416e+003;5	019006e-001
1	016345e+003;5	502071e-001
1	018273e+003;6	080794e-001
1	020202e+003;6	716648e-001
1	022130e+003;7	321250e-001
1	024059e+003;7	880204e-001
1	025988e+003;8	477786e-001
1	027916e+003;9	234366e-001
1	029845e+003;9	962127e-001
1	031773e+003;1	053050e+000
1	033702e+003;1	126530e+000
1	035630e+003;1	217077e+000
1	037559e+003;1	318366e+000
1	039487e+003;1	433451e+000
1	041416e+003;1	488708e+000
1	043344e+003;1	515261e+000
1	045273e+003;1	520948e+000
1	047202e+003;1	531318e+000
1	049130e+003;1	518304e+000
1	051059e+003;1	465014e+000
1	052987e+003;1	439904e+000
1	054916e+003;1	437655e+000
1	056844e+003;1	407254e+000
1	058773e+003;1	358890e+000
1	060701e+003;1	308969e+000
1	062630e+003;1	292910e+000
1	064558e+003;1	285644e+000
1	066487e+003;1	316140e+000
1	068416e+003;1	386941e+000
1	070344e+003;1	427346e+000
1	072273e+003;1	474059e+000
1	074201e+003;1	516536e+000
1	076130e+003;1	491031e+000
1	078058e+003;1	449711e+000
1	079987e+003;1	404460e+000
1	081915e+003;1	384896e+000
1	083844e+003;1	375271e+000
1	085773e+003;1	353940e+000
1	087701e+003;1	353704e+000
1	089630e+003;1	369132e+000
1	091558e+003;1	366124e+000
1	093487e+003;1	379374e+000
1	095415e+003;1	412583e+000
1	097344e+003;1	458725e+000
1	099272e+003;1	446993e+000
1	101201e+003;1	468141e+000
1	103129e+003;1	543798e+000
1	105058e+003;1	607523e+000
1	106987e+003;1	605157e+000
1	108915e+003;1	591009e+000
1	110844e+003;1	645809e+000
1	112772e+003;1	711067e+000
1	114701e+003;1	688524e+000
1	116629e+003;1	660695e+000
1	118558e+003;1	662165e+000
1	120486e+003;1	635326e+000
1	122415e+003;1	610000e+000
1	124344e+003;1	618953e+000
1	126272e+003;1	620065e+000
1	128201e+003;1	615679e+000
1	130129e+003;1	667999e+000
1	132058e+003;1	709056e+000
1	133986e+003;1	675268e+000
1	135915e+003;1	655929e+000
1	137843e+003;1	720720e+000
1	139772e+003;1	767531e+000
1	141700e+003;1	813771e+000
1	143629e+003;1	846805e+000
1	145557e+003;1	776040e+000
1	147486e+003;1	647213e+000
1	149415e+003;1	475791e+000
1	151343e+003;1	354892e+000
1	153272e+003;1	300639e+000
1	155200e+003;1	248137e+000
1	157129e+003;1	207579e+000
1	159057e+003;1	199314e+000
1	160986e+003;1	201490e+000
1	162914e+003;1	227886e+000
1	164843e+003;1	292628e+000
1	166771e+003;1	364290e+000
1	168700e+003;1	439340e+000
1	170629e+003;1	488749e+000
1	172557e+003;1	524454e+000
1	174486e+003;1	556619e+000
1	176414e+003;1	551820e+000
1	178343e+003;1	529105e+000
1	180271e+003;1	516526e+000
1	182200e+003;1	509660e+000
1	184128e+003;1	516536e+000
1	186057e+003;1	516817e+000
1	187986e+003;1	497644e+000
1	189914e+003;1	522795e+000
1	191843e+003;1	593403e+000
1	193771e+003;1	649827e+000
1	195700e+003;1	666722e+000
1	197628e+003;1	694237e+000
1	199557e+003;1	741640e+000
1	201485e+003;1	745965e+000
1	203414e+003;1	749140e+000
1	205343e+003;1	759705e+000
1	207271e+003;1	732455e+000
1	209200e+003;1	731602e+000
1	211128e+003;1	742951e+000
1	213057e+003;1	758072e+000
1	214985e+003;1	796762e+000
1	216914e+003;1	853278e+000
1	218842e+003;1	818355e+000
1	220771e+003;1	765925e+000
1	222699e+003;1	765333e+000
1	224628e+003;1	784723e+000
1	226557e+003;1	799968e+000
1	228485e+003;1	845637e+000
1	230414e+003;1	814191e+000
1	232342e+003;1	734182e+000
1	234271e+003;1	679786e+000
1	236199e+003;1	642477e+000
1	238128e+003;1	618760e+000
1	240056e+003;1	573020e+000
1	241985e+003;1	513090e+000
1	243913e+003;1	478199e+000
1	245842e+003;1	445776e+000
1	247771e+003;1	413214e+000
1	249699e+003;1	380315e+000
1	251628e+003;1	370651e+000
1	253556e+003;1	375270e+000
1	255485e+003;1	372744e+000
1	257413e+003;1	369713e+000
1	259342e+003;1	385181e+000
1	261270e+003;1	402657e+000
1	263199e+003;1	419888e+000
1	265127e+003;1	429476e+000
1	267056e+003;1	443955e+000
1	268985e+003;1	442144e+000
1	270913e+003;1	428234e+000
1	272842e+003;1	395892e+000
1	274770e+003;1	352410e+000
1	276699e+003;1	285492e+000
1	278627e+003;1	196085e+000
1	280556e+003;1	094968e+000
1	282484e+003;9	968165e-001
1	284413e+003;9	171901e-001
1	286342e+003;8	628183e-001
1	288270e+003;8	381244e-001
1	290199e+003;8	533689e-001
1	292127e+003;8	932864e-001
1	294056e+003;9	308280e-001
1	295984e+003;9	467900e-001
1	297913e+003;9	515268e-001
1	299841e+003;9	565142e-001
1	301770e+003;9	574314e-001
1	303698e+003;9	485803e-001
1	305627e+003;9	304913e-001
1	307556e+003;8	998322e-001
1	309484e+003;8	721128e-001
1	311413e+003;8	466132e-001
1	313341e+003;8	226308e-001
1	315270e+003;8	065103e-001
1	317198e+003;7	961565e-001
1	319127e+003;7	857844e-001
1	321055e+003;7	782774e-001
1	322984e+003;7	722413e-001
1	324912e+003;7	708028e-001
1	326841e+003;7	714466e-001
1	328770e+003;7	763329e-001
1	330698e+003;7	898033e-001
1	332627e+003;8	142043e-001
1	334555e+003;8	436700e-001
1	336484e+003;8	741904e-001
1	338412e+003;9	120251e-001
1	340341e+003;9	649886e-001
1	342269e+003;1	016798e+000
1	344198e+003;1	080013e+000
1	346126e+003;1	154442e+000
1	348055e+003;1	224760e+000
1	349984e+003;1	304200e+000
1	351912e+003;1	398151e+000
1	353841e+003;1	482147e+000
1	355769e+003;1	547548e+000
1	357698e+003;1	584761e+000
1	359626e+003;1	599850e+000
1	361555e+003;1	597100e+000
1	363483e+003;1	615252e+000
1	365412e+003;1	617926e+000
1	367341e+003;1	606343e+000
1	369269e+003;1	583097e+000
1	371198e+003;1	535875e+000
1	373126e+003;1	438559e+000
1	375055e+003;1	361087e+000
1	376983e+003;1	388879e+000
1	378912e+003;1	494042e+000
1	380840e+003;1	596079e+000
1	382769e+003;1	663909e+000
1	384698e+003;1	684522e+000
1	386626e+003;1	617288e+000
1	388555e+003;1	474204e+000
1	390483e+003;1	344087e+000
1	392412e+003;1	178997e+000
1	394340e+003;9	635614e-001
1	396269e+003;7	628593e-001
1	398197e+003;6	405964e-001
1	400126e+003;5	445735e-001
1	402054e+003;4	970455e-001
1	403983e+003;4	620719e-001
1	405911e+003;4	312893e-001
1	407840e+003;4	116054e-001
1	409769e+003;3	999920e-001
1	411697e+003;3	901023e-001
1	413626e+003;3	849632e-001
1	415554e+003;3	825668e-001
1	417483e+003;3	822492e-001
1	419411e+003;3	819723e-001
1	421340e+003;3	863975e-001
1	423268e+003;3	927808e-001
1	425197e+003;4	048915e-001
1	427125e+003;4	191408e-001
1	429054e+003;4	406519e-001
1	430983e+003;4	726032e-001
1	432911e+003;5	133268e-001
1	434840e+003;5	611853e-001
1	436768e+003;6	712363e-001
1	438697e+003;8	226706e-001
1	440625e+003;9	734526e-001
1	442554e+003;1	163957e+000
1	444482e+003;1	352608e+000
1	446411e+003;1	486264e+000
1	448340e+003;1	610980e+000
1	450268e+003;1	628802e+000
1	452197e+003;1	657951e+000
1	454125e+003;1	695253e+000
1	456054e+003;1	734936e+000
1	457982e+003;1	619641e+000
1	459911e+003;1	609215e+000
1	461839e+003;1	530542e+000
1	463768e+003;1	362147e+000
1	465697e+003;1	056596e+000
1	467625e+003;8	518274e-001
1	469554e+003;7	131186e-001
1	471482e+003;5	997638e-001
1	473411e+003;4	678949e-001
1	475339e+003;4	133901e-001
1	477268e+003;3	775278e-001
1	479196e+003;3	564079e-001
1	481125e+003;3	375688e-001
1	483053e+003;3	249851e-001
1	484982e+003;3	178093e-001
1	486911e+003;3	095212e-001
1	488839e+003;2	988150e-001
1	490768e+003;2	918221e-001
1	492696e+003;2	897947e-001
1	494625e+003;2	910547e-001
1	496553e+003;2	871745e-001
1	498482e+003;2	830199e-001
1	500410e+003;2	803186e-001
1	502339e+003;2	796461e-001
1	504267e+003;2	795399e-001
1	506196e+003;2	790263e-001
1	508125e+003;2	709552e-001
1	510053e+003;2	738203e-001
1	511982e+003;2	735522e-001
1	513910e+003;2	735606e-001
1	515839e+003;2	737939e-001
1	517767e+003;2	725844e-001
1	519696e+003;2	722242e-001
1	521624e+003;2	697897e-001
1	523553e+003;2	656937e-001
1	525481e+003;2	647036e-001
1	527410e+003;2	589467e-001
1	529339e+003;2	565107e-001
1	531267e+003;2	560637e-001
1	533196e+003;2	514631e-001
1	535124e+003;2	472960e-001
1	537053e+003;2	511977e-001
1	538981e+003;2	525762e-001
1	540910e+003;2	416871e-001
1	542838e+003;2	382538e-001
1	544767e+003;2	402010e-001
1	546695e+003;2	395556e-001
1	548624e+003;2	386356e-001
1	550553e+003;2	348757e-001
1	552481e+003;2	349224e-001
1	554410e+003;2	351322e-001
1	556338e+003;2	384990e-001
1	558267e+003;2	432609e-001
1	560195e+003;2	328771e-001
1	562124e+003;2	311707e-001
1	564052e+003;2	308022e-001
1	565981e+003;2	299792e-001
1	567910e+003;2	322837e-001
1	569838e+003;2	302251e-001
1	571767e+003;2	293823e-001
1	573695e+003;2	326249e-001
1	575624e+003;2	343692e-001
1	577552e+003;2	304558e-001
1	579481e+003;2	318565e-001
1	581409e+003;2	349192e-001
1	583338e+003;2	372612e-001
1	585266e+003;2	377570e-001
1	587195e+003;2	379870e-001
1	589124e+003;2	396602e-001
1	591052e+003;2	425765e-001
1	592981e+003;2	442925e-001
1	594909e+003;2	434582e-001
1	596838e+003;2	432758e-001
1	598766e+003;2	462505e-001
1	600695e+003;2	484312e-001
1	602623e+003;2	486721e-001
1	604552e+003;2	496931e-001
1	606480e+003;2	526659e-001
1	608409e+003;2	552404e-001
1	610338e+003;2	575311e-001
1	612266e+003;2	592420e-001
1	614195e+003;2	606193e-001
1	616123e+003;2	614830e-001
1	618052e+003;2	632528e-001
1	619980e+003;2	658294e-001
1	621909e+003;2	668734e-001
1	623837e+003;2	654813e-001
1	625766e+003;2	666405e-001
1	627694e+003;2	666920e-001
1	629623e+003;2	655191e-001
1	631552e+003;2	665998e-001
1	633480e+003;2	684329e-001
1	635409e+003;2	662304e-001
1	637337e+003;2	634015e-001
1	639266e+003;2	671941e-001
1	641194e+003;2	700808e-001
1	643123e+003;2	721133e-001
1	645051e+003;2	742681e-001
1	646980e+003;2	713409e-001
1	648909e+003;2	719735e-001
1	650837e+003;2	779281e-001
1	652766e+003;2	787744e-001
1	654694e+003;2	777703e-001
1	656623e+003;2	843160e-001
1	658551e+003;2	885019e-001
1	660480e+003;2	919940e-001
1	662408e+003;2	950929e-001
1	664337e+003;2	979355e-001
1	666266e+003;3	032866e-001
1	668194e+003;3	080824e-001
1	670123e+003;3	104813e-001
1	672051e+003;3	128922e-001
1	673980e+003;3	170023e-001
1	675908e+003;3	194764e-001
1	677837e+003;3	251462e-001
1	679765e+003;3	303091e-001
1	681694e+003;3	339652e-001
1	683622e+003;3	380537e-001
1	685551e+003;3	439475e-001
1	687479e+003;3	511137e-001
1	689408e+003;3	602279e-001
1	691337e+003;3	707086e-001
1	693265e+003;3	810669e-001
1	695194e+003;3	924743e-001
1	697122e+003;4	067714e-001
1	699051e+003;4	200174e-001
1	700979e+003;4	453093e-001
1	702908e+003;4	625896e-001
1	704836e+003;4	847741e-001
1	706765e+003;5	185090e-001
1	708693e+003;5	534160e-001
1	710622e+003;5	940377e-001
1	712551e+003;6	399707e-001
1	714479e+003;6	850059e-001
1	716408e+003;7	384854e-001
1	718336e+003;7	945433e-001
1	720265e+003;8	375941e-001
1	722193e+003;8	649584e-001
1	724122e+003;9	044667e-001
1	726050e+003;9	366040e-001
1	727979e+003;9	766181e-001
1	729908e+003;1	035856e+000
1	731836e+003;1	111822e+000
1	733765e+003;1	200644e+000
1	735693e+003;1	364556e+000
1	737622e+003;1	419613e+000
1	739550e+003;1	483128e+000
1	741479e+003;1	484087e+000
1	743407e+003;1	498464e+000
1	745336e+003;1	484225e+000
1	747265e+003;1	471891e+000
1	749193e+003;1	431827e+000
1	751122e+003;1	461211e+000
1	753050e+003;1	479467e+000
1	754979e+003;1	498269e+000
1	756907e+003;1	497830e+000
1	758836e+003;1	535723e+000
1	760764e+003;1	538915e+000
1	762693e+003;1	579801e+000
1	764621e+003;1	611478e+000
1	766550e+003;1	654162e+000
1	768479e+003;1	652843e+000
1	770407e+003;1	683921e+000
1	772336e+003;1	660028e+000
1	774264e+003;1	708592e+000
1	776193e+003;1	708552e+000
1	778121e+003;1	758973e+000
1	780050e+003;1	746086e+000
1	781978e+003;1	745430e+000
1	783907e+003;1	691104e+000
1	785835e+003;1	610709e+000
1	787764e+003;1	467229e+000
1	789693e+003;1	336973e+000
1	791621e+003;1	142399e+000
1	793550e+003;9	777440e-001
1	795478e+003;8	863915e-001
1	797407e+003;8	166370e-001
1	799335e+003;7	519607e-001
1	801264e+003;6	911702e-001
1	803192e+003;6	453586e-001
1	805121e+003;6	141441e-001
1	807049e+003;5	865817e-001
1	808978e+003;5	608018e-001
1	810907e+003;5	331846e-001
1	812835e+003;5	109079e-001
1	814764e+003;4	950846e-001
1	816692e+003;4	785617e-001
1	818621e+003;4	614696e-001
1	820549e+003;4	448598e-001
1	822478e+003;4	302635e-001
1	824406e+003;4	136612e-001
1	826335e+003;3	952212e-001
1	828264e+003;3	836772e-001
1	830192e+003;3	641869e-001
1	832121e+003;3	469928e-001
1	834049e+003;3	341263e-001
1	835978e+003;3	211112e-001
1	837906e+003;3	087464e-001
1	839835e+003;2	974803e-001
1	841763e+003;2	896473e-001
1	843692e+003;2	793671e-001
1	845620e+003;2	678450e-001
1	847549e+003;2	623608e-001
1	849478e+003;2	563668e-001
1	851406e+003;2	518763e-001
1	853335e+003;2	484826e-001
1	855263e+003;2	437839e-001
1	857192e+003;2	399108e-001
1	859120e+003;2	372077e-001
1	861049e+003;2	337350e-001
1	862977e+003;2	305874e-001
1	864906e+003;2	293943e-001
1	866834e+003;2	276717e-001
1	868763e+003;2	231912e-001
1	870692e+003;2	208378e-001
1	872620e+003;2	214833e-001
1	874549e+003;2	204178e-001
1	876477e+003;2	191770e-001
1	878406e+003;2	182367e-001
1	880334e+003;2	174327e-001
1	882263e+003;2	167687e-001
1	884191e+003;2	155723e-001
1	886120e+003;2	139912e-001
1	888048e+003;2	142138e-001
1	889977e+003;2	128819e-001
1	891906e+003;2	120907e-001
1	893834e+003;2	122378e-001
1	895763e+003;2	106643e-001
1	897691e+003;2	096372e-001
1	899620e+003;2	098027e-001
1	901548e+003;2	093011e-001
1	903477e+003;2	094172e-001
1	905405e+003;2	086968e-001
1	907334e+003;2	080856e-001
1	909262e+003;2	071404e-001
1	911191e+003;2	067374e-001
1	913120e+003;2	067285e-001
1	915048e+003;2	061686e-001
1	916977e+003;2	047353e-001
1	918905e+003;2	024428e-001
1	920834e+003;2	019618e-001
1	922762e+003;2	002223e-001
1	924691e+003;1	980444e-001
1	926619e+003;1	976400e-001
1	928548e+003;1	965218e-001
1	930477e+003;1	964387e-001
1	932405e+003;1	964663e-001
1	934334e+003;1	966898e-001
1	936262e+003;1	968800e-001
1	938191e+003;1	970195e-001
1	940119e+003;1	992169e-001
1	942048e+003;2	013507e-001
1	943976e+003;2	019367e-001
1	945905e+003;2	046219e-001
1	947833e+003;2	064089e-001
1	949762e+003;2	080419e-001
1	951691e+003;2	100486e-001
1	953619e+003;2	113810e-001
1	955548e+003;2	128904e-001
1	957476e+003;2	150740e-001
1	959405e+003;2	166336e-001
1	961333e+003;2	183872e-001
1	963262e+003;2	192005e-001
1	965190e+003;2	199971e-001
1	967119e+003;2	195771e-001
1	969047e+003;2	190323e-001
1	970976e+003;2	183959e-001
1	972905e+003;2	171219e-001
1	974833e+003;2	155629e-001
1	976762e+003;2	138806e-001
1	978690e+003;2	112478e-001
1	980619e+003;2	087047e-001
1	982547e+003;2	066205e-001
1	984476e+003;2	052733e-001
1	986404e+003;2	043699e-001
1	988333e+003;2	040738e-001
1	990261e+003;2	035384e-001
1	992190e+003;2	029900e-001
1	994119e+003;2	031070e-001
1	996047e+003;2	040678e-001
1	997976e+003;2	045391e-001
1	999904e+003;2	048477e-001
2	001833e+003;2	038659e-001
2	003761e+003;2	024072e-001
2	005690e+003;2	009311e-001
2	007618e+003;1	995568e-001
2	009547e+003;1	976123e-001
2	011476e+003;1	957140e-001
2	013404e+003;1	937603e-001
2	015333e+003;1	920280e-001
2	017261e+003;1	900117e-001
2	019190e+003;1	887940e-001
2	021118e+003;1	875710e-001
2	023047e+003;1	863316e-001
2	024975e+003;1	850628e-001
2	026904e+003;1	847416e-001
2	028833e+003;1	841651e-001
2	030761e+003;1	841316e-001
2	032690e+003;1	842668e-001
2	034618e+003;1	850460e-001
2	036547e+003;1	863956e-001
2	038475e+003;1	880381e-001
2	040404e+003;1	893957e-001
2	042332e+003;1	908933e-001
2	044261e+003;1	929769e-001
2	046189e+003;1	960596e-001
2	048118e+003;1	993175e-001
2	050047e+003;2	025979e-001
2	051975e+003;2	052003e-001
2	053904e+003;2	078298e-001
2	055832e+003;2	111316e-001
2	057761e+003;2	140023e-001
2	059689e+003;2	157049e-001
2	061618e+003;2	180074e-001
2	063546e+003;2	198381e-001
2	065475e+003;2	215136e-001
2	067404e+003;2	232447e-001
2	069332e+003;2	256060e-001
2	071260e+003;2	273187e-001
2	073189e+003;2	286597e-001
2	075118e+003;2	294512e-001
2	077046e+003;2	307588e-001
2	078975e+003;2	330440e-001
2	080903e+003;2	346991e-001
2	082832e+003;2	341274e-001
2	084760e+003;2	343176e-001
2	086689e+003;2	345007e-001
2	088617e+003;2	330781e-001
2	090546e+003;2	306166e-001
2	092475e+003;2	291909e-001
2	094403e+003;2	281175e-001
2	096332e+003;2	269937e-001
2	098260e+003;2	249225e-001
2	100189e+003;2	222893e-001
2	102117e+003;2	204370e-001
2	104046e+003;2	203249e-001
2	105974e+003;2	201889e-001
2	107903e+003;2	196696e-001
2	109832e+003;2	191010e-001
2	111760e+003;2	190355e-001
2	113688e+003;2	195414e-001
2	115617e+003;2	199772e-001
2	117546e+003;2	197959e-001
2	119474e+003;2	197920e-001
2	121403e+003;2	197547e-001
2	123331e+003;2	191449e-001
2	125260e+003;2	178091e-001
2	127188e+003;2	165945e-001
2	129117e+003;2	153071e-001
2	131045e+003;2	134345e-001
2	132974e+003;2	113287e-001
2	134903e+003;2	101075e-001
2	136831e+003;2	084399e-001
2	138760e+003;2	070445e-001
2	140688e+003;2	052280e-001
2	142617e+003;2	031034e-001
2	144545e+003;2	013109e-001
2	146474e+003;2	004361e-001
2	148402e+003;1	988657e-001
2	150331e+003;1	966104e-001
2	152260e+003;1	950806e-001
2	154188e+003;1	945033e-001
2	156117e+003;1	942100e-001
2	158045e+003;1	941541e-001
2	159974e+003;1	933174e-001
2	161902e+003;1	926800e-001
2	163831e+003;1	921623e-001
2	165759e+003;1	925154e-001
2	167688e+003;1	934038e-001
2	169616e+003;1	941693e-001
2	171545e+003;1	938002e-001
2	173474e+003;1	935600e-001
2	175402e+003;1	933015e-001
2	177331e+003;1	929799e-001
2	179259e+003;1	918519e-001
2	181188e+003;1	910035e-001
2	183116e+003;1	904516e-001
2	185045e+003;1	893694e-001
2	186973e+003;1	879738e-001
2	188902e+003;1	877119e-001
2	190831e+003;1	870870e-001
2	192759e+003;1	860352e-001
2	194688e+003;1	850068e-001
2	196616e+003;1	847961e-001
2	198545e+003;1	845759e-001
2	200473e+003;1	842974e-001
2	202402e+003;1	844552e-001
2	204330e+003;1	850234e-001
2	206259e+003;1	854379e-001
2	208188e+003;1	863343e-001
2	210116e+003;1	875623e-001
2	212044e+003;1	885383e-001
2	213973e+003;1	883645e-001
2	215902e+003;1	887825e-001
2	217830e+003;1	896949e-001
2	219759e+003;1	910507e-001
2	221687e+003;1	921674e-001
2	223616e+003;1	930479e-001
2	225544e+003;1	931239e-001
2	227473e+003;1	929086e-001
2	229401e+003;1	933031e-001
2	231330e+003;1	944257e-001
2	233259e+003;1	953223e-001
2	235187e+003;1	964574e-001
2	237116e+003;1	978936e-001
2	239044e+003;1	988210e-001
2	240973e+003;1	994282e-001
2	242901e+003;2	001670e-001
2	244830e+003;2	003670e-001
2	246758e+003;2	013883e-001
2	248687e+003;2	023475e-001
2	250615e+003;2	025824e-001
2	252544e+003;2	028157e-001
2	254473e+003;2	037473e-001
2	256401e+003;2	042491e-001
2	258330e+003;2	039213e-001
2	260258e+003;2	038527e-001
2	262187e+003;2	046106e-001
2	264115e+003;2	050745e-001
2	266044e+003;2	047435e-001
2	267972e+003;2	041868e-001
2	269901e+003;2	044247e-001
2	271830e+003;2	045162e-001
2	273758e+003;2	051565e-001
2	275687e+003;2	054024e-001
2	277615e+003;2	051795e-001
2	279544e+003;2	055724e-001
2	281472e+003;2	070704e-001
2	283401e+003;2	075477e-001
2	285329e+003;2	067009e-001
2	287258e+003;2	065790e-001
2	289187e+003;2	076857e-001
2	291115e+003;2	078100e-001
2	293043e+003;2	081310e-001
2	294972e+003;2	094298e-001
2	296901e+003;2	097631e-001
2	298829e+003;2	095014e-001
2	300758e+003;2	105049e-001
2	302686e+003;2	112080e-001
2	304615e+003;2	123523e-001
2	306543e+003;2	136332e-001
2	308472e+003;2	154664e-001
2	310400e+003;2	176818e-001
2	312329e+003;2	175200e-001
2	314258e+003;2	159221e-001
2	316186e+003;2	166914e-001
2	318115e+003;2	180445e-001
2	320043e+003;2	182942e-001
2	321972e+003;2	184292e-001
2	323900e+003;2	171617e-001
2	325829e+003;2	161949e-001
2	327757e+003;2	156910e-001
2	329686e+003;2	164434e-001
2	331615e+003;2	178193e-001
2	333543e+003;2	161209e-001
2	335472e+003;2	149818e-001
2	337400e+003;2	153274e-001
2	339329e+003;2	160734e-001
2	341257e+003;2	157131e-001
2	343186e+003;2	142204e-001
2	345114e+003;2	125425e-001
2	347043e+003;2	135220e-001
2	348971e+003;2	170601e-001
2	350900e+003;2	187535e-001
2	352829e+003;2	150771e-001
2	354757e+003;2	150602e-001
2	356686e+003;2	196759e-001
2	358614e+003;2	213439e-001
2	360543e+003;2	186557e-001
2	362471e+003;2	174904e-001
2	364400e+003;2	174346e-001
2	366328e+003;2	173295e-001
2	368257e+003;2	151712e-001
2	370186e+003;2	159415e-001
2	372114e+003;2	175563e-001
2	374042e+003;2	185141e-001
2	375971e+003;2	225618e-001
2	377900e+003;2	262829e-001
2	379828e+003;2	274362e-001
2	381757e+003;2	291813e-001
2	383685e+003;2	310129e-001
2	385614e+003;2	316557e-001
2	387542e+003;2	326660e-001
2	389471e+003;2	345838e-001
2	391399e+003;2	357626e-001
2	393328e+003;2	363579e-001
2	395257e+003;2	374491e-001
2	397185e+003;2	383038e-001
2	399114e+003;2	385537e-001
2	401042e+003;2	382459e-001
2	402971e+003;2	372701e-001
2	404899e+003;2	360639e-001
2	406828e+003;2	350222e-001
2	408756e+003;2	341004e-001
2	410685e+003;2	333813e-001
2	412614e+003;2	328796e-001
2	414542e+003;2	319934e-001
2	416471e+003;2	308645e-001
2	418399e+003;2	291498e-001
2	420328e+003;2	278823e-001
2	422256e+003;2	274706e-001
2	424185e+003;2	270938e-001
2	426113e+003;2	256225e-001
2	428042e+003;2	239857e-001
2	429970e+003;2	229354e-001
2	431899e+003;2	212954e-001
2	433828e+003;2	196207e-001
2	435756e+003;2	189933e-001
2	437685e+003;2	172588e-001
2	439613e+003;2	145571e-001
2	441542e+003;2	128137e-001
2	443470e+003;2	114071e-001
2	445399e+003;2	100962e-001
2	447327e+003;2	095806e-001
2	449256e+003;2	085212e-001
2	451185e+003;2	069619e-001
2	453113e+003;2	063084e-001
2	455042e+003;2	061388e-001
2	456970e+003;2	050557e-001
2	458899e+003;2	047230e-001
2	460827e+003;2	052288e-001
2	462756e+003;2	046181e-001
2	464684e+003;2	040950e-001
2	466613e+003;2	044859e-001
2	468542e+003;2	041803e-001
2	470470e+003;2	043248e-001
2	472398e+003;2	058776e-001
2	474327e+003;2	072006e-001
2	476256e+003;2	071739e-001
2	478184e+003;2	067986e-001
2	480113e+003;2	067566e-001
2	482041e+003;2	073875e-001
2	483970e+003;2	083654e-001
2	485898e+003;2	089394e-001
2	487827e+003;2	089329e-001
2	489755e+003;2	089469e-001
2	491684e+003;2	103027e-001
2	493613e+003;2	117475e-001
2	495541e+003;2	117999e-001
2	497470e+003;2	117470e-001
2	499398e+003;2	119876e-001
2	501327e+003;2	120807e-001
2	503255e+003;2	115810e-001
2	505184e+003;2	115194e-001
2	507112e+003;2	119508e-001
2	509041e+003;2	114609e-001
2	510969e+003;2	107076e-001
2	512898e+003;2	104990e-001
2	514827e+003;2	098247e-001
2	516755e+003;2	089402e-001
2	518684e+003;2	084651e-001
2	520612e+003;2	091971e-001
2	522541e+003;2	093675e-001
2	524469e+003;2	088014e-001
2	526398e+003;2	075784e-001
2	528326e+003;2	070370e-001
2	530255e+003;2	077556e-001
2	532184e+003;2	086084e-001
2	534112e+003;2	090309e-001
2	536041e+003;2	096452e-001
2	537969e+003;2	108364e-001
2	539898e+003;2	115957e-001
2	541826e+003;2	112140e-001
2	543755e+003;2	108609e-001
2	545683e+003;2	108044e-001
2	547612e+003;2	102737e-001
2	549541e+003;2	100478e-001
2	551469e+003;2	107186e-001
2	553397e+003;2	100098e-001
2	555326e+003;2	089670e-001
2	557255e+003;2	088989e-001
2	559183e+003;2	092269e-001
2	561112e+003;2	097759e-001
2	563040e+003;2	099549e-001
2	564969e+003;2	099108e-001
2	566897e+003;2	105231e-001
2	568826e+003;2	120716e-001
2	570754e+003;2	131384e-001
2	572683e+003;2	126486e-001
2	574612e+003;2	128282e-001
2	576540e+003;2	140129e-001
2	578469e+003;2	148656e-001
2	580397e+003;2	151635e-001
2	582326e+003;2	159812e-001
2	584254e+003;2	165983e-001
2	586183e+003;2	160772e-001
2	588111e+003;2	158436e-001
2	590040e+003;2	164820e-001
2	591969e+003;2	159755e-001
2	593897e+003;2	144254e-001
2	595826e+003;2	135447e-001
2	597754e+003;2	137926e-001
2	599683e+003;2	136385e-001
2	601611e+003;2	128696e-001
2	603540e+003;2	122511e-001
2	605468e+003;2	122284e-001
2	607397e+003;2	125086e-001
2	609325e+003;2	122871e-001
2	611254e+003;2	116503e-001
2	613183e+003;2	121798e-001
2	615111e+003;2	137448e-001
2	617040e+003;2	150602e-001
2	618968e+003;2	158087e-001
2	620897e+003;2	160484e-001
2	622825e+003;2	167740e-001
2	624754e+003;2	182774e-001
2	626682e+003;2	193130e-001
2	628611e+003;2	199540e-001
2	630540e+003;2	197519e-001
2	632468e+003;2	194966e-001
2	634396e+003;2	196220e-001
2	636325e+003;2	202381e-001
2	638254e+003;2	207790e-001
2	640182e+003;2	217932e-001
2	642111e+003;2	227974e-001
2	644039e+003;2	229334e-001
2	645968e+003;2	226655e-001
2	647896e+003;2	226568e-001
2	649825e+003;2	224976e-001
2	651753e+003;2	222102e-001
2	653682e+003;2	219289e-001
2	655611e+003;2	217244e-001
2	657539e+003;2	213989e-001
2	659468e+003;2	211540e-001
2	661396e+003;2	209824e-001
2	663325e+003;2	212378e-001
2	665253e+003;2	210256e-001
2	667182e+003;2	205755e-001
2	669110e+003;2	206179e-001
2	671039e+003;2	202879e-001
2	672968e+003;2	190798e-001
2	674896e+003;2	180801e-001
2	676825e+003;2	177893e-001
2	678753e+003;2	169688e-001
2	680682e+003;2	157549e-001
2	682610e+003;2	152288e-001
2	684539e+003;2	150881e-001
2	686467e+003;2	149699e-001
2	688396e+003;2	141874e-001
2	690324e+003;2	138605e-001
2	692253e+003;2	137340e-001
2	694182e+003;2	138620e-001
2	696110e+003;2	137435e-001
2	698039e+003;2	125708e-001
2	699967e+003;2	115403e-001
2	701896e+003;2	116684e-001
2	703824e+003;2	114898e-001
2	705753e+003;2	104916e-001
2	707681e+003;2	104064e-001
2	709610e+003;2	109656e-001
2	711539e+003;2	105794e-001
2	713467e+003;2	104886e-001
2	715396e+003;2	099429e-001
2	717324e+003;2	096161e-001
2	719253e+003;2	105205e-001
2	721181e+003;2	106912e-001
2	723110e+003;2	105852e-001
2	725038e+003;2	109228e-001
2	726967e+003;2	106508e-001
2	728896e+003;2	106442e-001
2	730824e+003;2	114449e-001
2	732752e+003;2	120661e-001
2	734681e+003;2	121542e-001
2	736610e+003;2	125085e-001
2	738538e+003;2	123524e-001
2	740467e+003;2	123688e-001
2	742395e+003;2	127229e-001
2	744324e+003;2	120167e-001
2	746252e+003;2	109289e-001
2	748181e+003;2	102946e-001
2	750109e+003;2	104500e-001
2	752038e+003;2	106675e-001
2	753967e+003;2	101500e-001
2	755895e+003;2	095992e-001
2	757824e+003;2	095612e-001
2	759752e+003;2	096839e-001
2	761681e+003;2	098770e-001
2	763609e+003;2	092860e-001
2	765538e+003;2	085538e-001
2	767466e+003;2	080398e-001
2	769395e+003;2	076798e-001
2	771323e+003;2	082372e-001
2	773252e+003;2	085905e-001
2	775181e+003;2	080055e-001
2	777109e+003;2	071853e-001
2	779038e+003;2	074859e-001
2	780966e+003;2	082615e-001
2	782895e+003;2	092815e-001
2	784823e+003;2	107408e-001
2	786752e+003;2	110851e-001
2	788680e+003;2	117675e-001
2	790609e+003;2	134406e-001
2	792538e+003;2	145294e-001
2	794466e+003;2	162318e-001
2	796395e+003;2	178519e-001
2	798323e+003;2	192041e-001
2	800252e+003;2	199629e-001
2	802180e+003;2	202900e-001
2	804109e+003;2	216548e-001
2	806037e+003;2	235897e-001
2	807966e+003;2	241068e-001
2	809895e+003;2	252257e-001
2	811823e+003;2	267679e-001
2	813751e+003;2	282129e-001
2	815680e+003;2	305456e-001
2	817609e+003;2	327717e-001
2	819537e+003;2	349599e-001
2	821466e+003;2	373163e-001
2	823394e+003;2	392596e-001
2	825323e+003;2	407180e-001
2	827251e+003;2	415333e-001
2	829180e+003;2	419211e-001
2	831108e+003;2	420209e-001
2	833037e+003;2	423446e-001
2	834966e+003;2	423392e-001
2	836894e+003;2	413754e-001
2	838823e+003;2	403140e-001
2	840751e+003;2	392811e-001
2	842680e+003;2	380115e-001
2	844608e+003;2	370192e-001
2	846537e+003;2	367009e-001
2	848465e+003;2	370817e-001
2	850394e+003;2	381431e-001
2	852323e+003;2	382993e-001
2	854251e+003;2	382397e-001
2	856180e+003;2	387439e-001
2	858108e+003;2	407357e-001
2	860037e+003;2	430472e-001
2	861965e+003;2	457096e-001
2	863894e+003;2	505141e-001
2	865822e+003;2	579120e-001
2	867751e+003;2	677077e-001
2	869679e+003;2	804058e-001
2	871608e+003;2	968864e-001
2	873536e+003;3	169685e-001
2	875465e+003;3	380233e-001
2	877394e+003;3	569075e-001
2	879322e+003;3	687531e-001
2	881251e+003;3	710017e-001
2	883179e+003;3	658475e-001
2	885108e+003;3	550172e-001
2	887036e+003;3	431375e-001
2	888965e+003;3	329570e-001
2	890893e+003;3	253469e-001
2	892822e+003;3	218812e-001
2	894750e+003;3	222713e-001
2	896679e+003;3	238331e-001
2	898608e+003;3	250303e-001
2	900536e+003;3	264682e-001
2	902465e+003;3	274871e-001
2	904393e+003;3	275302e-001
2	906322e+003;3	269693e-001
2	908250e+003;3	267274e-001
2	910179e+003;3	272030e-001
2	912107e+003;3	279703e-001
2	914036e+003;3	294540e-001
2	915965e+003;3	330263e-001
2	917893e+003;3	374756e-001
2	919822e+003;3	434081e-001
2	921750e+003;3	526838e-001
2	923679e+003;3	649736e-001
2	925607e+003;3	799703e-001
2	927536e+003;3	992827e-001
2	929464e+003;4	214533e-001
2	931393e+003;4	463196e-001
2	933322e+003;4	795639e-001
2	935250e+003;5	257143e-001
2	937178e+003;5	879722e-001
2	939107e+003;6	663082e-001
2	941036e+003;7	495400e-001
2	942964e+003;8	191975e-001
2	944893e+003;8	571296e-001
2	946821e+003;8	541476e-001
2	948750e+003;8	232392e-001
2	950678e+003;7	773280e-001
2	952607e+003;7	260664e-001
2	954535e+003;6	792280e-001
2	956464e+003;6	396896e-001
2	958393e+003;6	096907e-001
2	960321e+003;5	869167e-001
2	962250e+003;5	695234e-001
2	964178e+003;5	543013e-001
2	966107e+003;5	389640e-001
2	968035e+003;5	232342e-001
2	969964e+003;5	140003e-001
2	971892e+003;5	125302e-001
2	973821e+003;5	130378e-001
2	975750e+003;5	185128e-001
2	977678e+003;5	301347e-001
2	979607e+003;5	477046e-001
2	981535e+003;5	757768e-001
2	983464e+003;6	199800e-001
2	985392e+003;6	847942e-001
2	987321e+003;7	685742e-001
2	989249e+003;8	653922e-001
2	991178e+003;9	623709e-001
2	993106e+003;1	042231e+000
2	995035e+003;1	092116e+000
2	996964e+003;1	100466e+000
2	998892e+003;1	068352e+000
3	000821e+003;1	016196e+000
3	002749e+003;9	574047e-001
3	004678e+003;8	865603e-001
3	006606e+003;8	058231e-001
3	008535e+003;7	312036e-001
3	010463e+003;6	612055e-001
3	012392e+003;5	948201e-001
3	014321e+003;5	357471e-001
3	016249e+003;4	839097e-001
3	018177e+003;4	399288e-001
3	020106e+003;4	023525e-001
3	022035e+003;3	703323e-001
3	023963e+003;3	454979e-001
3	025892e+003;3	263024e-001
3	027820e+003;3	099621e-001
3	029749e+003;2	960155e-001
3	031677e+003;2	853687e-001
3	033606e+003;2	767904e-001
3	035534e+003;2	692870e-001
3	037463e+003;2	633388e-001
3	039392e+003;2	591119e-001
3	041320e+003;2	560522e-001
3	043249e+003;2	537033e-001
3	045177e+003;2	516780e-001
3	047106e+003;2	491720e-001
3	049034e+003;2	477718e-001
3	050963e+003;2	462402e-001
3	052891e+003;2	446872e-001
3	054820e+003;2	445587e-001
3	056749e+003;2	437261e-001
3	058677e+003;2	418392e-001
3	060606e+003;2	410426e-001
3	062534e+003;2	410330e-001
3	064463e+003;2	401984e-001
3	066391e+003;2	389784e-001
3	068320e+003;2	380441e-001
3	070248e+003;2	376841e-001
3	072177e+003;2	373972e-001
3	074105e+003;2	359293e-001
3	076034e+003;2	340412e-001
3	077963e+003;2	332842e-001
3	079891e+003;2	340257e-001
3	081820e+003;2	336681e-001
3	083748e+003;2	323969e-001
3	085677e+003;2	316218e-001
3	087605e+003;2	306564e-001
3	089534e+003;2	294147e-001
3	091462e+003;2	287764e-001
3	093391e+003;2	291431e-001
3	095320e+003;2	294115e-001
3	097248e+003;2	284461e-001
3	099177e+003;2	277542e-001
3	101105e+003;2	266987e-001
3	103034e+003;2	265285e-001
3	104962e+003;2	265614e-001
3	106891e+003;2	262487e-001
3	108819e+003;2	259577e-001
3	110748e+003;2	259478e-001
3	112677e+003;2	260185e-001
3	114605e+003;2	258075e-001
3	116533e+003;2	259335e-001
3	118462e+003;2	255786e-001
3	120391e+003;2	253817e-001
3	122319e+003;2	253017e-001
3	124248e+003;2	240459e-001
3	126176e+003;2	232238e-001
3	128105e+003;2	242576e-001
3	130033e+003;2	249727e-001
3	131962e+003;2	248718e-001
3	133890e+003;2	250293e-001
3	135819e+003;2	247095e-001
3	137748e+003;2	248023e-001
3	139676e+003;2	252722e-001
3	141605e+003;2	255976e-001
3	143533e+003;2	252243e-001
3	145462e+003;2	244146e-001
3	147390e+003;2	236846e-001
3	149319e+003;2	237577e-001
3	151247e+003;2	240030e-001
3	153176e+003;2	235417e-001
3	155104e+003;2	229884e-001
3	157033e+003;2	231994e-001
3	158962e+003;2	238148e-001
3	160890e+003;2	239503e-001
3	162819e+003;2	234467e-001
3	164747e+003;2	230472e-001
3	166676e+003;2	226131e-001
3	168604e+003;2	221303e-001
3	170533e+003;2	221368e-001
3	172461e+003;2	232034e-001
3	174390e+003;2	244571e-001
3	176319e+003;2	235399e-001
3	178247e+003;2	225089e-001
3	180176e+003;2	231140e-001
3	182104e+003;2	235746e-001
3	184033e+003;2	234335e-001
3	185961e+003;2	230071e-001
3	187890e+003;2	235063e-001
3	189818e+003;2	243689e-001
3	191747e+003;2	248485e-001
3	193676e+003;2	248120e-001
3	195604e+003;2	256378e-001
3	197532e+003;2	256518e-001
3	199461e+003;2	248889e-001
3	201390e+003;2	260066e-001
3	203318e+003;2	268357e-001
3	205247e+003;2	265931e-001
3	207175e+003;2	266124e-001
3	209104e+003;2	261367e-001
3	211032e+003;2	259470e-001
3	212961e+003;2	267587e-001
3	214889e+003;2	271146e-001
3	216818e+003;2	267578e-001
3	218747e+003;2	262022e-001
3	220675e+003;2	261095e-001
3	222604e+003;2	268300e-001
3	224532e+003;2	277991e-001
3	226461e+003;2	279064e-001
3	228389e+003;2	267899e-001
3	230318e+003;2	261828e-001
3	232246e+003;2	263675e-001
3	234175e+003;2	261047e-001
3	236104e+003;2	250285e-001
3	238032e+003;2	249735e-001
3	239961e+003;2	257799e-001
3	241889e+003;2	258774e-001
3	243818e+003;2	248596e-001
3	245746e+003;2	238477e-001
3	247675e+003;2	238845e-001
3	249603e+003;2	239309e-001
3	251532e+003;2	240933e-001
3	253460e+003;2	236540e-001
3	255389e+003;2	219682e-001
3	257318e+003;2	215002e-001
3	259246e+003;2	216257e-001
3	261175e+003;2	214637e-001
3	263103e+003;2	220479e-001
3	265032e+003;2	236870e-001
3	266960e+003;2	228922e-001
3	268889e+003;2	210965e-001
3	270817e+003;2	201087e-001
3	272746e+003;2	205198e-001
3	274675e+003;2	220064e-001
3	276603e+003;2	216870e-001
3	278531e+003;2	210937e-001
3	280460e+003;2	206950e-001
3	282389e+003;2	200201e-001
3	284317e+003;2	199368e-001
3	286246e+003;2	213258e-001
3	288174e+003;2	207132e-001
3	290103e+003;2	194212e-001
3	292031e+003;2	199218e-001
3	293960e+003;2	204925e-001
3	295888e+003;2	204286e-001
3	297817e+003;2	198164e-001
3	299746e+003;2	188054e-001
3	301674e+003;2	189816e-001
3	303603e+003;2	203595e-001
3	305531e+003;2	216152e-001
3	307460e+003;2	208057e-001
3	309388e+003;2	196782e-001
3	311317e+003;2	203511e-001
3	313245e+003;2	208504e-001
3	315174e+003;2	217518e-001
3	317103e+003;2	226279e-001
3	319031e+003;2	227452e-001
3	320960e+003;2	229851e-001
3	322888e+003;2	230472e-001
3	324817e+003;2	225582e-001
3	326745e+003;2	214023e-001
3	328674e+003;2	203280e-001
3	330602e+003;2	201924e-001
3	332531e+003;2	210055e-001
3	334459e+003;2	214682e-001
3	336388e+003;2	213216e-001
3	338317e+003;2	221479e-001
3	340245e+003;2	221951e-001
3	342174e+003;2	214285e-001
3	344102e+003;2	208273e-001
3	346031e+003;2	202207e-001
3	347959e+003;2	203906e-001
3	349888e+003;2	207337e-001
3	351816e+003;2	198845e-001
3	353745e+003;2	194298e-001
3	355674e+003;2	191913e-001
3	357602e+003;2	192484e-001
3	359531e+003;2	201257e-001
3	361459e+003;2	208035e-001
3	363388e+003;2	208687e-001
3	365316e+003;2	199979e-001
3	367245e+003;2	191174e-001
3	369173e+003;2	198970e-001
3	371102e+003;2	210437e-001
3	373031e+003;2	203519e-001
3	374959e+003;2	189797e-001
3	376887e+003;2	191079e-001
3	378816e+003;2	195717e-001
3	380745e+003;2	198731e-001
3	382673e+003;2	201042e-001
3	384602e+003;2	208079e-001
3	386530e+003;2	214274e-001
3	388459e+003;2	208314e-001
3	390387e+003;2	204109e-001
3	392316e+003;2	204340e-001
3	394244e+003;2	204194e-001
3	396173e+003;2	201424e-001
3	398102e+003;2	194986e-001
3	400030e+003;2	204057e-001
3	401959e+003;2	216496e-001
3	403887e+003;2	213931e-001
3	405816e+003;2	209255e-001
3	407744e+003;2	210806e-001
3	409673e+003;2	207188e-001
3	411601e+003;2	202827e-001
3	413530e+003;2	205671e-001
3	415458e+003;2	206132e-001
3	417387e+003;2	203175e-001
3	419316e+003;2	208153e-001
3	421244e+003;2	210864e-001
3	423173e+003;2	212520e-001
3	425101e+003;2	211005e-001
3	427030e+003;2	204351e-001
3	428958e+003;2	195637e-001
3	430887e+003;2	195746e-001
3	432815e+003;2	201943e-001
3	434744e+003;2	213461e-001
3	436673e+003;2	222110e-001
3	438601e+003;2	215803e-001
3	440530e+003;2	204373e-001
3	442458e+003;2	203560e-001
3	444387e+003;2	214896e-001
3	446315e+003;2	225883e-001
3	448244e+003;2	227963e-001
3	450172e+003;2	235233e-001
3	452101e+003;2	249681e-001
3	454030e+003;2	257681e-001
3	455958e+003;2	260316e-001
3	457886e+003;2	272036e-001
3	459815e+003;2	297401e-001
3	461744e+003;2	322225e-001
3	463672e+003;2	336472e-001
3	465601e+003;2	357796e-001
3	467529e+003;2	385896e-001
3	469458e+003;2	413555e-001
3	471386e+003;2	442339e-001
3	473315e+003;2	466956e-001
3	475243e+003;2	492433e-001
3	477172e+003;2	541124e-001
3	479101e+003;2	588241e-001
3	481029e+003;2	615382e-001
3	482958e+003;2	647822e-001
3	484886e+003;2	710964e-001
3	486815e+003;2	786664e-001
3	488743e+003;2	853836e-001
3	490672e+003;2	919054e-001
3	492600e+003;2	988390e-001
3	494529e+003;3	036781e-001
3	496458e+003;3	081003e-001
3	498386e+003;3	152048e-001
3	500315e+003;3	203501e-001
3	502243e+003;3	230517e-001
3	504172e+003;3	248695e-001
3	506100e+003;3	257020e-001
3	508029e+003;3	253822e-001
3	509957e+003;3	217078e-001
3	511886e+003;3	174568e-001
3	513814e+003;3	128268e-001
3	515743e+003;3	071654e-001
3	517672e+003;3	020819e-001
3	519600e+003;2	968660e-001
3	521529e+003;2	918428e-001
3	523457e+003;2	862604e-001
3	525386e+003;2	800793e-001
3	527314e+003;2	745622e-001
3	529243e+003;2	706890e-001
3	531171e+003;2	680314e-001
3	533100e+003;2	651367e-001
3	535029e+003;2	627205e-001
3	536957e+003;2	598653e-001
3	538885e+003;2	578194e-001
3	540814e+003;2	556291e-001
3	542743e+003;2	539414e-001
3	544671e+003;2	527268e-001
3	546600e+003;2	489477e-001
3	548528e+003;2	466733e-001
3	550457e+003;2	478736e-001
3	552385e+003;2	464815e-001
3	554314e+003;2	451542e-001
3	556242e+003;2	461624e-001
3	558171e+003;2	466049e-001
3	560100e+003;2	465592e-001
3	562028e+003;2	466177e-001
3	563957e+003;2	468207e-001
3	565885e+003;2	465170e-001
3	567814e+003;2	416890e-001
3	569742e+003;2	410057e-001
3	571671e+003;2	414882e-001
3	573599e+003;2	396937e-001
3	575528e+003;2	382433e-001
3	577457e+003;2	383963e-001
3	579385e+003;2	388272e-001
3	581314e+003;2	374788e-001
3	583242e+003;2	364964e-001
3	585171e+003;2	365562e-001
3	587099e+003;2	318390e-001
3	589028e+003;2	269423e-001
3	590956e+003;2	282151e-001
3	592885e+003;2	281947e-001
3	594813e+003;2	261548e-001
3	596742e+003;2	252277e-001
3	598671e+003;2	234697e-001
3	600599e+003;2	218220e-001
3	602528e+003;2	226123e-001
3	604456e+003;2	250221e-001
3	606385e+003;2	258109e-001
3	608313e+003;2	218408e-001
3	610242e+003;2	209756e-001
3	612170e+003;2	233713e-001
3	614099e+003;2	212249e-001
3	616028e+003;2	225987e-001
3	617956e+003;2	242482e-001
3	619885e+003;2	217220e-001
3	621813e+003;2	225090e-001
3	623742e+003;2	250459e-001
3	625670e+003;2	287015e-001
3	627599e+003;2	332007e-001
3	629527e+003;2	280460e-001
3	631456e+003;2	294233e-001
3	633385e+003;2	334002e-001
3	635313e+003;2	357341e-001
3	637241e+003;2	386089e-001
3	639170e+003;2	411371e-001
3	641099e+003;2	438852e-001
3	643027e+003;2	468293e-001
3	644956e+003;2	526725e-001
3	646884e+003;2	572723e-001
3	648813e+003;2	529161e-001
3	650741e+003;2	447517e-001
3	652670e+003;2	473077e-001
3	654598e+003;2	536398e-001
3	656527e+003;2	517086e-001
3	658456e+003;2	512763e-001
3	660384e+003;2	535317e-001
3	662313e+003;2	530040e-001
3	664241e+003;2	523439e-001
3	666170e+003;2	535835e-001
3	668098e+003;2	537096e-001
3	670027e+003;2	441344e-001
3	671955e+003;2	402441e-001
3	673884e+003;2	420111e-001
3	675813e+003;2	327619e-001
3	677741e+003;2	335028e-001
3	679669e+003;2	345599e-001
3	681598e+003;2	332735e-001
3	683527e+003;2	320277e-001
3	685455e+003;2	308832e-001
3	687384e+003;2	312607e-001
3	689312e+003;2	231568e-001
3	691241e+003;2	166330e-001
3	693169e+003;2	183452e-001
3	695098e+003;2	211894e-001
3	697026e+003;2	220242e-001
3	698955e+003;2	234386e-001
3	700884e+003;2	225357e-001
3	702812e+003;2	168190e-001
3	704741e+003;2	164068e-001
3	706669e+003;2	187219e-001
3	708598e+003;2	206320e-001
3	710526e+003;2	195505e-001
3	712455e+003;2	150980e-001
3	714383e+003;2	142046e-001
3	716312e+003;2	149976e-001
3	718240e+003;2	145256e-001
3	720169e+003;2	156192e-001
3	722098e+003;2	152438e-001
3	724026e+003;2	150449e-001
3	725955e+003;2	142432e-001
3	727883e+003;2	127444e-001
3	729812e+003;2	180326e-001
3	731740e+003;2	195910e-001
3	733669e+003;2	166444e-001
3	735597e+003;2	111624e-001
3	737526e+003;2	098325e-001
3	739455e+003;2	138421e-001
3	741383e+003;2	159594e-001
3	743312e+003;2	184775e-001
3	745240e+003;2	136156e-001
3	747169e+003;2	161404e-001
3	749097e+003;2	208161e-001
3	751026e+003;2	174412e-001
3	752954e+003;2	121735e-001
3	754883e+003;2	143669e-001
3	756812e+003;2	145733e-001
3	758740e+003;2	119850e-001
3	760668e+003;2	103548e-001
3	762597e+003;2	132864e-001
3	764526e+003;2	155656e-001
3	766454e+003;2	136369e-001
3	768383e+003;2	154303e-001
3	770311e+003;2	124439e-001
3	772240e+003;2	111249e-001
3	774168e+003;2	125945e-001
3	776097e+003;2	147790e-001
3	778025e+003;2	160095e-001
3	779954e+003;2	125977e-001
3	781883e+003;2	136724e-001
3	783811e+003;2	147129e-001
3	785740e+003;2	125644e-001
3	787668e+003;2	129008e-001
3	789597e+003;2	134041e-001
3	791525e+003;2	142845e-001
3	793454e+003;2	166331e-001
3	795382e+003;2	178917e-001
3	797311e+003;2	146565e-001
3	799240e+003;2	167515e-001
3	801168e+003;2	123016e-001
3	803097e+003;2	082193e-001
3	805025e+003;2	157387e-001
3	806954e+003;2	142681e-001
3	808882e+003;2	111822e-001
3	810811e+003;2	137038e-001
3	812739e+003;2	178639e-001
3	814668e+003;2	224943e-001
3	816596e+003;2	166965e-001
3	818525e+003;2	170453e-001
3	820454e+003;2	180284e-001
3	822382e+003;2	115003e-001
3	824311e+003;2	157602e-001
3	826239e+003;2	178694e-001
3	828168e+003;2	175338e-001
3	830096e+003;2	194281e-001
3	832025e+003;2	173346e-001
3	833953e+003;2	173077e-001
3	835882e+003;2	188195e-001
3	837811e+003;2	182798e-001
3	839739e+003;2	155352e-001
3	841667e+003;2	167628e-001
3	843596e+003;2	176206e-001
3	845525e+003;2	154983e-001
3	847453e+003;2	172321e-001
3	849382e+003;2	209452e-001
3	851310e+003;2	245291e-001
3	853239e+003;2	171034e-001
3	855167e+003;2	124101e-001
3	857096e+003;2	163124e-001
3	859024e+003;2	194737e-001
3	860953e+003;2	215297e-001
3	862882e+003;2	197440e-001
3	864810e+003;2	170251e-001
3	866739e+003;2	194780e-001
3	868667e+003;2	212289e-001
3	870596e+003;2	124559e-001
3	872524e+003;2	170231e-001
3	874453e+003;2	172261e-001
3	876381e+003;2	177334e-001
3	878310e+003;2	218384e-001
3	880239e+003;2	181534e-001
3	882167e+003;2	135373e-001
3	884096e+003;2	166393e-001
3	886024e+003;2	161383e-001
3	887953e+003;2	202639e-001
3	889881e+003;2	236618e-001
3	891810e+003;2	193032e-001
3	893738e+003;2	174818e-001
3	895667e+003;2	212801e-001
3	897595e+003;2	246443e-001
3	899524e+003;2	230578e-001
3	901453e+003;2	205383e-001
3	903381e+003;2	200296e-001
3	905310e+003;2	163263e-001
3	907238e+003;2	168906e-001
3	909167e+003;2	196459e-001
3	911095e+003;2	209678e-001
3	913024e+003;2	218078e-001
3	914952e+003;2	241348e-001
3	916881e+003;2	220689e-001
3	918810e+003;2	208529e-001
3	920738e+003;2	227877e-001
3	922667e+003;2	243446e-001
3	924595e+003;2	222217e-001
3	926524e+003;2	203004e-001
3	928452e+003;2	210123e-001
3	930381e+003;2	211507e-001
3	932309e+003;2	193416e-001
3	934238e+003;2	174604e-001
3	936167e+003;2	183302e-001
3	938095e+003;2	181350e-001
3	940023e+003;2	187640e-001
3	941952e+003;2	206421e-001
3	943881e+003;2	204018e-001
3	945809e+003;2	228486e-001
3	947738e+003;2	254061e-001
3	949666e+003;2	225816e-001
3	951595e+003;2	206171e-001
3	953523e+003;2	227660e-001
3	955452e+003;2	253326e-001
3	957380e+003;2	242780e-001
3	959309e+003;2	222489e-001
3	961238e+003;2	221947e-001
3	963166e+003;2	233278e-001
3	965095e+003;2	241873e-001
3	967023e+003;2	258685e-001
3	968952e+003;2	265579e-001
3	970880e+003;2	255343e-001
3	972809e+003;2	271505e-001
3	974737e+003;2	287832e-001
3	976666e+003;2	281830e-001
3	978594e+003;2	269084e-001
3	980523e+003;2	275022e-001
3	982452e+003;2	287467e-001
3	984380e+003;2	302510e-001
3	986309e+003;2	319177e-001
3	988237e+003;2	318212e-001
3	990166e+003;2	315074e-001
3	992094e+003;2	319953e-001
3	994023e+003;2	328818e-001
3	995951e+003;2	336916e-001
3	997880e+003;2	339184e-001
3	999809e+003;2	330751e-001
4	001737e+003;0	000000e+000
