# Supplementary material for: Deep Learning for Reconstructing Low-Quality FTIR and Raman Spectra—A Case Study in Microplastic Analyses
Source: Anal Chem. 2021 Nov 22;93(49):16360–8. doi: 10.1021/acs.analchem.1c02618 (PMC8674871; doi:10.1021/acs.analchem.1c02618)
Supplement: Supplementary file 2 — ac1c02618_si_002.zip [file ac1c02618_si_002.zip › SpectraReconstruction/ATR Spectra/PMMA.CSV]

3	992094e+002;6	489195e-001
4	011380e+002;7	310702e-001
4	030665e+002;8	542094e-001
4	049951e+002;8	568202e-001
4	069236e+002;8	423765e-001
4	088522e+002;7	688859e-001
4	107807e+002;5	305361e-001
4	127093e+002;4	991909e-001
4	146378e+002;4	657820e-001
4	165664e+002;5	082076e-001
4	184949e+002;8	121497e-001
4	204235e+002;6	534171e-001
4	223520e+002;4	439495e-001
4	242806e+002;5	384003e-001
4	262091e+002;5	850784e-001
4	281377e+002;5	527455e-001
4	300662e+002;5	087822e-001
4	319948e+002;4	776470e-001
4	339233e+002;4	568665e-001
4	358519e+002;4	703236e-001
4	377804e+002;5	047771e-001
4	397090e+002;5	541468e-001
4	416375e+002;5	157869e-001
4	435660e+002;4	582889e-001
4	454946e+002;4	660643e-001
4	474232e+002;4	504785e-001
4	493517e+002;4	396076e-001
4	512802e+002;4	480907e-001
4	532088e+002;4	344154e-001
4	551373e+002;4	432548e-001
4	570659e+002;4	700363e-001
4	589944e+002;4	506884e-001
4	609230e+002;4	484581e-001
4	628515e+002;4	464571e-001
4	647801e+002;4	276905e-001
4	667086e+002;4	549066e-001
4	686372e+002;4	910796e-001
4	705657e+002;5	340253e-001
4	724943e+002;6	747642e-001
4	744228e+002;6	366227e-001
4	763513e+002;5	452120e-001
4	782799e+002;5	494776e-001
4	802085e+002;5	768252e-001
4	821370e+002;5	933803e-001
4	840656e+002;6	256893e-001
4	859941e+002;6	168205e-001
4	879226e+002;5	692924e-001
4	898512e+002;5	247687e-001
4	917798e+002;5	335196e-001
4	937083e+002;5	350381e-001
4	956368e+002;5	036793e-001
4	975654e+002;4	907135e-001
4	994939e+002;4	634561e-001
5	014225e+002;4	643135e-001
5	033510e+002;4	866282e-001
5	052796e+002;5	056219e-001
5	072081e+002;5	077270e-001
5	091367e+002;5	145528e-001
5	110652e+002;4	914997e-001
5	129938e+002;4	988378e-001
5	149223e+002;4	843423e-001
5	168509e+002;4	391923e-001
5	187794e+002;4	485914e-001
5	207079e+002;4	697869e-001
5	226365e+002;4	214819e-001
5	245651e+002;3	967347e-001
5	264936e+002;4	045534e-001
5	284222e+002;4	192890e-001
5	303507e+002;4	195551e-001
5	322792e+002;4	247151e-001
5	342078e+002;4	220642e-001
5	361364e+002;4	128942e-001
5	380649e+002;4	038069e-001
5	399935e+002;4	092928e-001
5	419220e+002;4	133120e-001
5	438505e+002;4	059376e-001
5	457791e+002;4	061310e-001
5	477076e+002;4	164302e-001
5	496362e+002;4	134124e-001
5	515648e+002;4	239898e-001
5	534933e+002;4	237666e-001
5	554218e+002;4	194214e-001
5	573504e+002;4	308422e-001
5	592789e+002;4	259059e-001
5	612075e+002;4	000006e-001
5	631360e+002;3	990171e-001
5	650646e+002;4	076279e-001
5	669931e+002;4	087141e-001
5	689217e+002;3	975298e-001
5	708502e+002;3	948160e-001
5	727787e+002;3	983823e-001
5	747073e+002;3	953779e-001
5	766359e+002;3	913027e-001
5	785644e+002;3	908561e-001
5	804930e+002;3	767210e-001
5	824215e+002;3	640258e-001
5	843500e+002;3	745845e-001
5	862786e+002;3	840318e-001
5	882072e+002;3	853878e-001
5	901357e+002;3	853819e-001
5	920643e+002;3	857575e-001
5	939928e+002;3	827544e-001
5	959213e+002;3	854032e-001
5	978499e+002;3	878212e-001
5	997784e+002;3	859482e-001
6	017070e+002;3	810549e-001
6	036355e+002;3	677554e-001
6	055641e+002;3	689244e-001
6	074926e+002;3	777744e-001
6	094211e+002;3	659879e-001
6	113497e+002;3	563268e-001
6	132783e+002;3	617423e-001
6	152068e+002;3	646208e-001
6	171354e+002;3	627513e-001
6	190639e+002;3	683863e-001
6	209924e+002;3	743386e-001
6	229210e+002;3	712804e-001
6	248495e+002;3	711334e-001
6	267781e+002;3	788691e-001
6	287067e+002;3	781674e-001
6	306352e+002;3	757847e-001
6	325637e+002;3	750242e-001
6	344923e+002;3	784903e-001
6	364208e+002;3	761410e-001
6	383494e+002;3	660901e-001
6	402780e+002;3	705575e-001
6	422065e+002;3	824973e-001
6	441350e+002;3	848272e-001
6	460636e+002;3	893283e-001
6	479921e+002;3	931936e-001
6	499207e+002;3	877127e-001
6	518492e+002;3	837811e-001
6	537778e+002;3	869212e-001
6	557063e+002;3	892896e-001
6	576349e+002;3	859034e-001
6	595634e+002;3	859892e-001
6	614919e+002;3	864747e-001
6	634205e+002;3	839770e-001
6	653491e+002;3	788888e-001
6	672776e+002;3	693459e-001
6	692062e+002;3	599997e-001
6	711347e+002;3	642775e-001
6	730632e+002;3	712429e-001
6	749918e+002;3	705747e-001
6	769203e+002;3	732690e-001
6	788489e+002;3	753377e-001
6	807775e+002;3	715360e-001
6	827060e+002;3	654492e-001
6	846345e+002;3	544045e-001
6	865631e+002;3	500881e-001
6	884916e+002;3	545709e-001
6	904202e+002;3	577322e-001
6	923488e+002;3	628165e-001
6	942773e+002;3	720042e-001
6	962058e+002;3	795605e-001
6	981344e+002;3	790572e-001
7	000629e+002;3	664570e-001
7	019915e+002;3	580288e-001
7	039200e+002;3	612230e-001
7	058486e+002;3	667322e-001
7	077771e+002;3	687446e-001
7	097057e+002;3	727379e-001
7	116342e+002;3	747636e-001
7	135627e+002;3	708286e-001
7	154913e+002;3	655977e-001
7	174199e+002;3	641018e-001
7	193484e+002;3	742175e-001
7	212770e+002;3	890373e-001
7	232055e+002;3	977864e-001
7	251340e+002;4	069720e-001
7	270626e+002;4	233613e-001
7	289911e+002;4	342346e-001
7	309197e+002;4	433521e-001
7	328483e+002;4	571564e-001
7	347768e+002;4	747767e-001
7	367053e+002;4	919632e-001
7	386339e+002;5	105975e-001
7	405624e+002;5	354213e-001
7	424910e+002;5	860876e-001
7	444196e+002;6	866709e-001
7	463481e+002;8	179789e-001
7	482766e+002;9	401413e-001
7	502052e+002;1	036257e+000
7	521337e+002;1	075845e+000
7	540623e+002;1	059118e+000
7	559908e+002;9	893018e-001
7	579194e+002;9	115136e-001
7	598479e+002;8	565627e-001
7	617765e+002;8	012481e-001
7	637050e+002;7	454254e-001
7	656335e+002;6	986470e-001
7	675621e+002;6	492581e-001
7	694907e+002;6	108470e-001
7	714192e+002;5	786725e-001
7	733478e+002;5	603006e-001
7	752763e+002;5	464542e-001
7	772048e+002;5	284622e-001
7	791334e+002;5	192814e-001
7	810620e+002;5	197749e-001
7	829905e+002;5	156161e-001
7	849191e+002;5	126882e-001
7	868476e+002;5	147226e-001
7	887761e+002;5	189939e-001
7	907047e+002;5	247742e-001
7	926332e+002;5	316185e-001
7	945618e+002;5	435300e-001
7	964903e+002;5	588930e-001
7	984189e+002;5	777615e-001
8	003474e+002;6	052977e-001
8	022759e+002;6	288254e-001
8	042045e+002;6	518181e-001
8	061331e+002;6	741587e-001
8	080616e+002;6	916806e-001
8	099902e+002;7	007238e-001
8	119187e+002;6	812322e-001
8	138472e+002;6	497160e-001
8	157758e+002;6	341870e-001
8	177043e+002;6	393732e-001
8	196329e+002;6	467411e-001
8	215615e+002;6	632414e-001
8	234900e+002;7	013127e-001
8	254185e+002;7	398164e-001
8	273471e+002;7	504675e-001
8	292756e+002;7	319007e-001
8	312042e+002;7	171121e-001
8	331328e+002;7	453378e-001
8	350613e+002;8	274426e-001
8	369898e+002;9	279916e-001
8	389184e+002;1	009812e+000
8	408469e+002;1	022602e+000
8	427755e+002;9	953336e-001
8	447040e+002;9	599497e-001
8	466326e+002;9	083965e-001
8	485611e+002;8	571556e-001
8	504897e+002;8	061256e-001
8	524182e+002;7	651657e-001
8	543467e+002;7	400550e-001
8	562753e+002;7	078096e-001
8	582039e+002;6	776826e-001
8	601324e+002;6	620103e-001
8	620610e+002;6	489875e-001
8	639895e+002;6	323534e-001
8	659180e+002;6	131358e-001
8	678466e+002;5	976540e-001
8	697751e+002;5	833961e-001
8	717037e+002;5	705457e-001
8	736323e+002;5	668591e-001
8	755608e+002;5	698032e-001
8	774893e+002;5	695676e-001
8	794179e+002;5	629556e-001
8	813464e+002;5	650477e-001
8	832750e+002;5	691973e-001
8	852036e+002;5	671190e-001
8	871321e+002;5	680966e-001
8	890606e+002;5	747484e-001
8	909892e+002;5	872906e-001
8	929177e+002;5	977050e-001
8	948463e+002;6	090146e-001
8	967748e+002;6	241946e-001
8	987034e+002;6	349060e-001
9	006319e+002;6	442096e-001
9	025605e+002;6	609853e-001
9	044890e+002;6	831603e-001
9	064175e+002;7	003074e-001
9	083461e+002;7	177625e-001
9	102747e+002;7	411531e-001
9	122032e+002;7	562096e-001
9	141318e+002;7	440878e-001
9	160603e+002;7	386643e-001
9	179888e+002;7	382444e-001
9	199174e+002;7	250957e-001
9	218459e+002;7	149080e-001
9	237745e+002;7	157581e-001
9	257031e+002;7	189789e-001
9	276316e+002;7	193930e-001
9	295601e+002;7	235832e-001
9	314887e+002;7	332187e-001
9	334172e+002;7	437192e-001
9	353458e+002;7	563158e-001
9	372744e+002;7	619057e-001
9	392029e+002;7	768360e-001
9	411314e+002;8	095310e-001
9	430600e+002;8	436200e-001
9	449885e+002;8	621379e-001
9	469171e+002;8	791390e-001
9	488456e+002;9	146974e-001
9	507742e+002;9	621433e-001
9	527027e+002;1	000505e+000
9	546313e+002;1	034498e+000
9	565598e+002;1	060920e+000
9	584883e+002;1	091923e+000
9	604169e+002;1	128055e+000
9	623455e+002;1	162817e+000
9	642740e+002;1	206399e+000
9	662026e+002;1	230281e+000
9	681311e+002;1	217980e+000
9	700596e+002;1	209671e+000
9	719882e+002;1	201231e+000
9	739167e+002;1	193484e+000
9	758453e+002;1	197853e+000
9	777739e+002;1	207629e+000
9	797024e+002;1	239028e+000
9	816309e+002;1	293310e+000
9	835595e+002;1	330017e+000
9	854880e+002;1	362270e+000
9	874166e+002;1	395274e+000
9	893452e+002;1	382041e+000
9	912737e+002;1	352953e+000
9	932022e+002;1	339791e+000
9	951307e+002;1	307135e+000
9	970593e+002;1	218282e+000
9	989879e+002;1	104788e+000
1	000916e+003;9	940884e-001
1	002845e+003;8	798601e-001
1	004773e+003;7	666516e-001
1	006702e+003;6	723400e-001
1	008631e+003;6	120545e-001
1	010559e+003;5	748770e-001
1	012488e+003;5	508456e-001
1	014416e+003;5	322526e-001
1	016345e+003;5	236165e-001
1	018273e+003;5	215846e-001
1	020202e+003;5	174645e-001
1	022130e+003;5	132220e-001
1	024059e+003;5	138395e-001
1	025988e+003;5	143131e-001
1	027916e+003;5	135136e-001
1	029845e+003;5	168856e-001
1	031773e+003;5	161845e-001
1	033702e+003;5	167084e-001
1	035630e+003;5	209074e-001
1	037559e+003;5	276654e-001
1	039487e+003;5	391054e-001
1	041416e+003;5	480185e-001
1	043344e+003;5	622995e-001
1	045273e+003;5	858523e-001
1	047202e+003;6	172076e-001
1	049130e+003;6	529095e-001
1	051059e+003;7	038411e-001
1	052987e+003;7	747546e-001
1	054916e+003;8	622010e-001
1	056844e+003;9	498822e-001
1	058773e+003;1	026194e+000
1	060701e+003;1	076442e+000
1	062630e+003;1	090430e+000
1	064558e+003;1	103326e+000
1	066487e+003;1	106326e+000
1	068416e+003;1	072514e+000
1	070344e+003;1	041488e+000
1	072273e+003;1	039732e+000
1	074201e+003;1	031589e+000
1	076130e+003;1	013067e+000
1	078058e+003;9	965815e-001
1	079987e+003;9	895124e-001
1	081915e+003;9	886335e-001
1	083844e+003;9	861595e-001
1	085773e+003;9	936841e-001
1	087701e+003;1	002614e+000
1	089630e+003;1	008336e+000
1	091558e+003;1	020390e+000
1	093487e+003;1	035897e+000
1	095415e+003;1	062250e+000
1	097344e+003;1	083983e+000
1	099272e+003;1	107833e+000
1	101201e+003;1	133476e+000
1	103129e+003;1	148769e+000
1	105058e+003;1	189951e+000
1	106987e+003;1	217981e+000
1	108915e+003;1	230701e+000
1	110844e+003;1	281460e+000
1	112772e+003;1	337303e+000
1	114701e+003;1	327100e+000
1	116629e+003;1	346861e+000
1	118558e+003;1	430003e+000
1	120486e+003;1	441483e+000
1	122415e+003;1	413954e+000
1	124344e+003;1	451743e+000
1	126272e+003;1	535915e+000
1	128201e+003;1	565818e+000
1	130129e+003;1	551928e+000
1	132058e+003;1	494918e+000
1	133986e+003;1	491957e+000
1	135915e+003;1	510079e+000
1	137843e+003;1	498366e+000
1	139772e+003;1	485176e+000
1	141700e+003;1	507877e+000
1	143629e+003;1	502827e+000
1	145557e+003;1	475190e+000
1	147486e+003;1	474642e+000
1	149415e+003;1	500366e+000
1	151343e+003;1	522287e+000
1	153272e+003;1	542031e+000
1	155200e+003;1	572742e+000
1	157129e+003;1	610221e+000
1	159057e+003;1	624597e+000
1	160986e+003;1	591141e+000
1	162914e+003;1	578974e+000
1	164843e+003;1	606935e+000
1	166771e+003;1	625237e+000
1	168700e+003;1	635515e+000
1	170629e+003;1	633397e+000
1	172557e+003;1	617270e+000
1	174486e+003;1	603375e+000
1	176414e+003;1	613915e+000
1	178343e+003;1	613409e+000
1	180271e+003;1	645335e+000
1	182200e+003;1	646150e+000
1	184128e+003;1	613787e+000
1	186057e+003;1	602184e+000
1	187986e+003;1	601531e+000
1	189914e+003;1	611339e+000
1	191843e+003;1	648522e+000
1	193771e+003;1	649918e+000
1	195700e+003;1	622023e+000
1	197628e+003;1	659395e+000
1	199557e+003;1	725501e+000
1	201485e+003;1	728905e+000
1	203414e+003;1	711859e+000
1	205343e+003;1	683568e+000
1	207271e+003;1	622543e+000
1	209200e+003;1	583515e+000
1	211128e+003;1	559969e+000
1	213057e+003;1	524782e+000
1	214985e+003;1	517918e+000
1	216914e+003;1	524389e+000
1	218842e+003;1	523959e+000
1	220771e+003;1	533443e+000
1	222699e+003;1	562960e+000
1	224628e+003;1	599523e+000
1	226557e+003;1	613485e+000
1	228485e+003;1	618553e+000
1	230414e+003;1	611639e+000
1	232342e+003;1	609056e+000
1	234271e+003;1	607423e+000
1	236199e+003;1	603067e+000
1	238128e+003;1	616968e+000
1	240056e+003;1	668100e+000
1	241985e+003;1	707600e+000
1	243913e+003;1	678118e+000
1	245842e+003;1	662307e+000
1	247771e+003;1	681803e+000
1	249699e+003;1	671524e+000
1	251628e+003;1	664981e+000
1	253556e+003;1	680094e+000
1	255485e+003;1	683942e+000
1	257413e+003;1	678559e+000
1	259342e+003;1	688202e+000
1	261270e+003;1	692937e+000
1	263199e+003;1	676611e+000
1	265127e+003;1	665094e+000
1	267056e+003;1	666946e+000
1	268985e+003;1	686454e+000
1	270913e+003;1	687136e+000
1	272842e+003;1	678329e+000
1	274770e+003;1	692590e+000
1	276699e+003;1	688677e+000
1	278627e+003;1	625190e+000
1	280556e+003;1	549778e+000
1	282484e+003;1	513411e+000
1	284413e+003;1	479998e+000
1	286342e+003;1	399279e+000
1	288270e+003;1	310518e+000
1	290199e+003;1	253198e+000
1	292127e+003;1	207618e+000
1	294056e+003;1	162503e+000
1	295984e+003;1	127947e+000
1	297913e+003;1	093207e+000
1	299841e+003;1	052633e+000
1	301770e+003;1	013978e+000
1	303698e+003;9	787332e-001
1	305627e+003;9	439905e-001
1	307556e+003;9	160492e-001
1	309484e+003;8	946710e-001
1	311413e+003;8	800874e-001
1	313341e+003;8	701794e-001
1	315270e+003;8	588161e-001
1	317198e+003;8	463186e-001
1	319127e+003;8	393561e-001
1	321055e+003;8	368383e-001
1	322984e+003;8	298174e-001
1	324912e+003;8	224519e-001
1	326841e+003;8	203723e-001
1	328770e+003;8	212693e-001
1	330698e+003;8	194441e-001
1	332627e+003;8	114892e-001
1	334555e+003;8	072119e-001
1	336484e+003;8	098626e-001
1	338412e+003;8	135725e-001
1	340341e+003;8	150889e-001
1	342269e+003;8	201619e-001
1	344198e+003;8	285569e-001
1	346126e+003;8	376104e-001
1	348055e+003;8	445066e-001
1	349984e+003;8	545641e-001
1	351912e+003;8	686255e-001
1	353841e+003;8	851838e-001
1	355769e+003;9	081514e-001
1	357698e+003;9	317607e-001
1	359626e+003;9	500778e-001
1	361555e+003;9	699125e-001
1	363483e+003;9	903433e-001
1	365412e+003;1	000117e+000
1	367341e+003;9	974222e-001
1	369269e+003;9	884499e-001
1	371198e+003;9	797456e-001
1	373126e+003;9	780645e-001
1	375055e+003;9	929407e-001
1	376983e+003;1	023789e+000
1	378912e+003;1	085995e+000
1	380840e+003;1	167113e+000
1	382769e+003;1	241824e+000
1	384698e+003;1	293617e+000
1	386626e+003;1	313452e+000
1	388555e+003;1	312963e+000
1	390483e+003;1	304567e+000
1	392412e+003;1	266628e+000
1	394340e+003;1	202081e+000
1	396269e+003;1	116325e+000
1	398197e+003;1	044796e+000
1	400126e+003;9	760029e-001
1	402054e+003;9	216354e-001
1	403983e+003;8	665435e-001
1	405911e+003;8	068210e-001
1	407840e+003;7	691509e-001
1	409769e+003;7	514542e-001
1	411697e+003;7	446504e-001
1	413626e+003;7	521442e-001
1	415554e+003;7	742061e-001
1	417483e+003;8	090882e-001
1	419411e+003;8	799438e-001
1	421340e+003;9	546201e-001
1	423268e+003;1	044661e+000
1	425197e+003;1	194057e+000
1	427125e+003;1	323662e+000
1	429054e+003;1	434530e+000
1	430983e+003;1	523000e+000
1	432911e+003;1	567502e+000
1	434840e+003;1	568305e+000
1	436768e+003;1	570242e+000
1	438697e+003;1	567001e+000
1	440625e+003;1	569924e+000
1	442554e+003;1	575573e+000
1	444482e+003;1	574022e+000
1	446411e+003;1	578430e+000
1	448340e+003;1	586186e+000
1	450268e+003;1	584287e+000
1	452197e+003;1	591155e+000
1	454125e+003;1	605981e+000
1	456054e+003;1	613390e+000
1	457982e+003;1	551446e+000
1	459911e+003;1	550860e+000
1	461839e+003;1	553855e+000
1	463768e+003;1	534065e+000
1	465697e+003;1	503303e+000
1	467625e+003;1	491166e+000
1	469554e+003;1	503350e+000
1	471482e+003;1	496729e+000
1	473411e+003;1	431940e+000
1	475339e+003;1	451305e+000
1	477268e+003;1	502528e+000
1	479196e+003;1	528580e+000
1	481125e+003;1	542153e+000
1	483053e+003;1	542192e+000
1	484982e+003;1	527598e+000
1	486911e+003;1	499141e+000
1	488839e+003;1	419884e+000
1	490768e+003;1	285669e+000
1	492696e+003;1	190980e+000
1	494625e+003;1	092782e+000
1	496553e+003;9	453978e-001
1	498482e+003;8	174031e-001
1	500410e+003;7	396306e-001
1	502339e+003;6	895872e-001
1	504267e+003;6	563781e-001
1	506196e+003;6	270289e-001
1	508125e+003;5	786032e-001
1	510053e+003;5	668730e-001
1	511982e+003;5	562662e-001
1	513910e+003;5	494086e-001
1	515839e+003;5	418093e-001
1	517767e+003;5	318005e-001
1	519696e+003;5	275061e-001
1	521624e+003;5	213375e-001
1	523553e+003;5	129674e-001
1	525481e+003;5	140281e-001
1	527410e+003;5	126360e-001
1	529339e+003;5	121965e-001
1	531267e+003;5	135689e-001
1	533196e+003;5	142598e-001
1	535124e+003;5	096312e-001
1	537053e+003;5	098562e-001
1	538981e+003;5	070193e-001
1	540910e+003;5	036849e-001
1	542838e+003;5	042661e-001
1	544767e+003;5	029971e-001
1	546695e+003;5	021908e-001
1	548624e+003;5	020681e-001
1	550553e+003;4	997647e-001
1	552481e+003;5	009592e-001
1	554410e+003;5	015999e-001
1	556338e+003;5	012280e-001
1	558267e+003;5	010409e-001
1	560195e+003;4	957602e-001
1	562124e+003;4	979769e-001
1	564052e+003;4	992105e-001
1	565981e+003;4	992513e-001
1	567910e+003;5	007972e-001
1	569838e+003;4	992434e-001
1	571767e+003;4	982002e-001
1	573695e+003;4	997062e-001
1	575624e+003;4	998275e-001
1	577552e+003;4	963793e-001
1	579481e+003;4	959371e-001
1	581409e+003;4	955918e-001
1	583338e+003;4	962407e-001
1	585266e+003;4	966105e-001
1	587195e+003;4	972569e-001
1	589124e+003;4	974165e-001
1	591052e+003;4	985871e-001
1	592981e+003;4	992965e-001
1	594909e+003;4	997424e-001
1	596838e+003;5	017407e-001
1	598766e+003;5	045276e-001
1	600695e+003;5	066508e-001
1	602623e+003;5	094069e-001
1	604552e+003;5	130764e-001
1	606480e+003;5	166517e-001
1	608409e+003;5	193570e-001
1	610338e+003;5	199027e-001
1	612266e+003;5	233808e-001
1	614195e+003;5	292021e-001
1	616123e+003;5	337411e-001
1	618052e+003;5	384213e-001
1	619980e+003;5	410936e-001
1	621909e+003;5	423776e-001
1	623837e+003;5	464274e-001
1	625766e+003;5	510746e-001
1	627694e+003;5	530252e-001
1	629623e+003;5	560093e-001
1	631552e+003;5	602807e-001
1	633480e+003;5	622554e-001
1	635409e+003;5	652884e-001
1	637337e+003;5	688448e-001
1	639266e+003;5	694103e-001
1	641194e+003;5	679687e-001
1	643123e+003;5	672226e-001
1	645051e+003;5	667601e-001
1	646980e+003;5	642930e-001
1	648909e+003;5	640665e-001
1	650837e+003;5	651628e-001
1	652766e+003;5	643203e-001
1	654694e+003;5	717760e-001
1	656623e+003;5	724289e-001
1	658551e+003;5	743173e-001
1	660480e+003;5	777431e-001
1	662408e+003;5	837967e-001
1	664337e+003;5	892185e-001
1	666266e+003;5	948137e-001
1	668194e+003;6	021132e-001
1	670123e+003;6	181902e-001
1	672051e+003;6	320952e-001
1	673980e+003;6	499581e-001
1	675908e+003;6	813624e-001
1	677837e+003;7	083070e-001
1	679765e+003;7	364606e-001
1	681694e+003;7	699943e-001
1	683622e+003;8	038006e-001
1	685551e+003;8	529723e-001
1	687479e+003;8	690220e-001
1	689408e+003;8	936406e-001
1	691337e+003;9	130816e-001
1	693265e+003;9	292566e-001
1	695194e+003;9	529458e-001
1	697122e+003;9	774585e-001
1	699051e+003;9	905699e-001
1	700979e+003;1	056828e+000
1	702908e+003;1	108901e+000
1	704836e+003;1	175333e+000
1	706765e+003;1	272590e+000
1	708693e+003;1	348671e+000
1	710622e+003;1	398993e+000
1	712551e+003;1	445164e+000
1	714479e+003;1	463644e+000
1	716408e+003;1	515815e+000
1	718336e+003;1	527005e+000
1	720265e+003;1	504129e+000
1	722193e+003;1	481637e+000
1	724122e+003;1	481646e+000
1	726050e+003;1	478737e+000
1	727979e+003;1	503005e+000
1	729908e+003;1	530718e+000
1	731836e+003;1	544108e+000
1	733765e+003;1	526733e+000
1	735693e+003;1	575401e+000
1	737622e+003;1	615974e+000
1	739550e+003;1	649922e+000
1	741479e+003;1	659294e+000
1	743407e+003;1	705404e+000
1	745336e+003;1	737328e+000
1	747265e+003;1	741094e+000
1	749193e+003;1	685110e+000
1	751122e+003;1	569136e+000
1	753050e+003;1	380129e+000
1	754979e+003;1	230809e+000
1	756907e+003;1	050445e+000
1	758836e+003;9	242429e-001
1	760764e+003;8	368382e-001
1	762693e+003;7	462054e-001
1	764621e+003;6	936917e-001
1	766550e+003;6	583283e-001
1	768479e+003;6	235842e-001
1	770407e+003;5	985637e-001
1	772336e+003;5	727887e-001
1	774264e+003;5	520207e-001
1	776193e+003;5	386376e-001
1	778121e+003;5	270993e-001
1	780050e+003;5	175257e-001
1	781978e+003;5	084358e-001
1	783907e+003;5	022850e-001
1	785835e+003;4	956363e-001
1	787764e+003;4	902865e-001
1	789693e+003;4	856360e-001
1	791621e+003;4	796424e-001
1	793550e+003;4	733803e-001
1	795478e+003;4	698832e-001
1	797407e+003;4	661616e-001
1	799335e+003;4	630452e-001
1	801264e+003;4	587062e-001
1	803192e+003;4	550919e-001
1	805121e+003;4	526142e-001
1	807049e+003;4	493397e-001
1	808978e+003;4	457962e-001
1	810907e+003;4	422572e-001
1	812835e+003;4	381219e-001
1	814764e+003;4	354533e-001
1	816692e+003;4	324656e-001
1	818621e+003;4	306343e-001
1	820549e+003;4	280505e-001
1	822478e+003;4	252340e-001
1	824406e+003;4	222935e-001
1	826335e+003;4	197553e-001
1	828264e+003;4	180445e-001
1	830192e+003;4	143991e-001
1	832121e+003;4	122452e-001
1	834049e+003;4	122049e-001
1	835978e+003;4	104712e-001
1	837906e+003;4	076848e-001
1	839835e+003;4	049732e-001
1	841763e+003;4	035840e-001
1	843692e+003;4	005024e-001
1	845620e+003;3	971494e-001
1	847549e+003;3	948246e-001
1	849478e+003;3	922450e-001
1	851406e+003;3	895900e-001
1	853335e+003;3	866299e-001
1	855263e+003;3	833299e-001
1	857192e+003;3	811693e-001
1	859120e+003;3	790861e-001
1	861049e+003;3	775544e-001
1	862977e+003;3	753212e-001
1	864906e+003;3	726855e-001
1	866834e+003;3	711219e-001
1	868763e+003;3	696088e-001
1	870692e+003;3	666417e-001
1	872620e+003;3	644063e-001
1	874549e+003;3	631735e-001
1	876477e+003;3	632758e-001
1	878406e+003;3	623240e-001
1	880334e+003;3	614718e-001
1	882263e+003;3	609809e-001
1	884191e+003;3	609584e-001
1	886120e+003;3	608138e-001
1	888048e+003;3	608436e-001
1	889977e+003;3	598664e-001
1	891906e+003;3	607624e-001
1	893834e+003;3	623622e-001
1	895763e+003;3	618503e-001
1	897691e+003;3	617873e-001
1	899620e+003;3	642940e-001
1	901548e+003;3	667686e-001
1	903477e+003;3	678056e-001
1	905405e+003;3	687527e-001
1	907334e+003;3	711687e-001
1	909262e+003;3	733001e-001
1	911191e+003;3	741603e-001
1	913120e+003;3	738310e-001
1	915048e+003;3	747662e-001
1	916977e+003;3	758402e-001
1	918905e+003;3	766308e-001
1	920834e+003;3	779432e-001
1	922762e+003;3	789329e-001
1	924691e+003;3	802418e-001
1	926619e+003;3	828852e-001
1	928548e+003;3	842657e-001
1	930477e+003;3	856875e-001
1	932405e+003;3	873119e-001
1	934334e+003;3	885024e-001
1	936262e+003;3	897614e-001
1	938191e+003;3	923910e-001
1	940119e+003;3	955464e-001
1	942048e+003;3	988129e-001
1	943976e+003;4	007416e-001
1	945905e+003;4	029259e-001
1	947833e+003;4	049354e-001
1	949762e+003;4	070888e-001
1	951691e+003;4	083894e-001
1	953619e+003;4	114329e-001
1	955548e+003;4	138386e-001
1	957476e+003;4	153595e-001
1	959405e+003;4	175487e-001
1	961333e+003;4	179282e-001
1	963262e+003;4	170052e-001
1	965190e+003;4	171554e-001
1	967119e+003;4	166198e-001
1	969047e+003;4	155719e-001
1	970976e+003;4	158920e-001
1	972905e+003;4	159585e-001
1	974833e+003;4	145168e-001
1	976762e+003;4	132446e-001
1	978690e+003;4	131588e-001
1	980619e+003;4	134204e-001
1	982547e+003;4	121063e-001
1	984476e+003;4	114212e-001
1	986404e+003;4	098803e-001
1	988333e+003;4	079891e-001
1	990261e+003;4	065261e-001
1	992190e+003;4	052282e-001
1	994119e+003;4	038151e-001
1	996047e+003;4	012626e-001
1	997976e+003;3	986419e-001
1	999904e+003;3	971863e-001
2	001833e+003;3	939599e-001
2	003761e+003;3	919214e-001
2	005690e+003;3	908706e-001
2	007618e+003;3	897145e-001
2	009547e+003;3	872892e-001
2	011476e+003;3	855874e-001
2	013404e+003;3	854839e-001
2	015333e+003;3	856403e-001
2	017261e+003;3	849052e-001
2	019190e+003;3	844343e-001
2	021118e+003;3	842281e-001
2	023047e+003;3	859343e-001
2	024975e+003;3	880913e-001
2	026904e+003;3	896676e-001
2	028833e+003;3	903819e-001
2	030761e+003;3	909769e-001
2	032690e+003;3	921402e-001
2	034618e+003;3	930587e-001
2	036547e+003;3	940700e-001
2	038475e+003;3	960451e-001
2	040404e+003;3	962172e-001
2	042332e+003;3	967413e-001
2	044261e+003;3	982334e-001
2	046189e+003;4	007050e-001
2	048118e+003;4	018016e-001
2	050047e+003;4	004650e-001
2	051975e+003;3	993652e-001
2	053904e+003;3	994601e-001
2	055832e+003;3	991626e-001
2	057761e+003;3	978205e-001
2	059689e+003;3	954027e-001
2	061618e+003;3	936034e-001
2	063546e+003;3	935690e-001
2	065475e+003;3	928261e-001
2	067404e+003;3	912062e-001
2	069332e+003;3	898607e-001
2	071260e+003;3	890674e-001
2	073189e+003;3	889068e-001
2	075118e+003;3	882293e-001
2	077046e+003;3	876610e-001
2	078975e+003;3	874750e-001
2	080903e+003;3	867214e-001
2	082832e+003;3	858370e-001
2	084760e+003;3	851216e-001
2	086689e+003;3	853827e-001
2	088617e+003;3	870485e-001
2	090546e+003;3	867951e-001
2	092475e+003;3	852475e-001
2	094403e+003;3	828107e-001
2	096332e+003;3	814486e-001
2	098260e+003;3	810996e-001
2	100189e+003;3	814006e-001
2	102117e+003;3	811699e-001
2	104046e+003;3	806741e-001
2	105974e+003;3	800686e-001
2	107903e+003;3	786146e-001
2	109832e+003;3	777548e-001
2	111760e+003;3	777120e-001
2	113688e+003;3	762865e-001
2	115617e+003;3	752478e-001
2	117546e+003;3	756622e-001
2	119474e+003;3	763436e-001
2	121403e+003;3	758495e-001
2	123331e+003;3	758943e-001
2	125260e+003;3	765630e-001
2	127188e+003;3	770996e-001
2	129117e+003;3	770273e-001
2	131045e+003;3	763673e-001
2	132974e+003;3	751445e-001
2	134903e+003;3	740954e-001
2	136831e+003;3	740072e-001
2	138760e+003;3	732298e-001
2	140688e+003;3	718177e-001
2	142617e+003;3	712688e-001
2	144545e+003;3	712303e-001
2	146474e+003;3	715803e-001
2	148402e+003;3	706800e-001
2	150331e+003;3	691592e-001
2	152260e+003;3	684601e-001
2	154188e+003;3	686136e-001
2	156117e+003;3	686442e-001
2	158045e+003;3	678856e-001
2	159974e+003;3	668022e-001
2	161902e+003;3	664755e-001
2	163831e+003;3	657655e-001
2	165759e+003;3	648014e-001
2	167688e+003;3	642420e-001
2	169616e+003;3	641280e-001
2	171545e+003;3	637217e-001
2	173474e+003;3	638485e-001
2	175402e+003;3	637218e-001
2	177331e+003;3	626775e-001
2	179259e+003;3	624837e-001
2	181188e+003;3	627585e-001
2	183116e+003;3	622706e-001
2	185045e+003;3	613761e-001
2	186973e+003;3	603487e-001
2	188902e+003;3	602282e-001
2	190831e+003;3	600652e-001
2	192759e+003;3	595438e-001
2	194688e+003;3	583767e-001
2	196616e+003;3	580250e-001
2	198545e+003;3	578383e-001
2	200473e+003;3	572321e-001
2	202402e+003;3	571545e-001
2	204330e+003;3	581710e-001
2	206259e+003;3	582183e-001
2	208188e+003;3	576056e-001
2	210116e+003;3	572984e-001
2	212044e+003;3	573057e-001
2	213973e+003;3	570353e-001
2	215902e+003;3	557106e-001
2	217830e+003;3	545122e-001
2	219759e+003;3	541874e-001
2	221687e+003;3	545060e-001
2	223616e+003;3	541736e-001
2	225544e+003;3	533934e-001
2	227473e+003;3	533015e-001
2	229401e+003;3	536162e-001
2	231330e+003;3	543781e-001
2	233259e+003;3	549448e-001
2	235187e+003;3	549763e-001
2	237116e+003;3	551989e-001
2	239044e+003;3	554585e-001
2	240973e+003;3	549403e-001
2	242901e+003;3	546898e-001
2	244830e+003;3	553653e-001
2	246758e+003;3	556185e-001
2	248687e+003;3	554061e-001
2	250615e+003;3	551795e-001
2	252544e+003;3	546569e-001
2	254473e+003;3	544175e-001
2	256401e+003;3	556592e-001
2	258330e+003;3	568487e-001
2	260258e+003;3	571908e-001
2	262187e+003;3	576053e-001
2	264115e+003;3	570130e-001
2	266044e+003;3	572628e-001
2	267972e+003;3	583082e-001
2	269901e+003;3	589944e-001
2	271830e+003;3	594125e-001
2	273758e+003;3	599880e-001
2	275687e+003;3	600269e-001
2	277615e+003;3	597277e-001
2	279544e+003;3	599089e-001
2	281472e+003;3	611159e-001
2	283401e+003;3	618601e-001
2	285329e+003;3	620756e-001
2	287258e+003;3	620829e-001
2	289187e+003;3	620680e-001
2	291115e+003;3	615591e-001
2	293043e+003;3	614461e-001
2	294972e+003;3	620242e-001
2	296901e+003;3	629752e-001
2	298829e+003;3	634020e-001
2	300758e+003;3	632013e-001
2	302686e+003;3	627450e-001
2	304615e+003;3	632260e-001
2	306543e+003;3	633604e-001
2	308472e+003;3	638779e-001
2	310400e+003;3	646637e-001
2	312329e+003;3	653231e-001
2	314258e+003;3	646562e-001
2	316186e+003;3	657285e-001
2	318115e+003;3	680398e-001
2	320043e+003;3	689473e-001
2	321972e+003;3	676531e-001
2	323900e+003;3	650729e-001
2	325829e+003;3	622967e-001
2	327757e+003;3	616108e-001
2	329686e+003;3	629519e-001
2	331615e+003;3	659234e-001
2	333543e+003;3	676676e-001
2	335472e+003;3	683944e-001
2	337400e+003;3	683220e-001
2	339329e+003;3	663997e-001
2	341257e+003;3	628179e-001
2	343186e+003;3	646521e-001
2	345114e+003;3	695658e-001
2	347043e+003;3	705292e-001
2	348971e+003;3	700421e-001
2	350900e+003;3	699750e-001
2	352829e+003;3	690847e-001
2	354757e+003;3	700708e-001
2	356686e+003;3	704302e-001
2	358614e+003;3	662847e-001
2	360543e+003;3	626791e-001
2	362471e+003;3	669220e-001
2	364400e+003;3	691050e-001
2	366328e+003;3	685211e-001
2	368257e+003;3	696682e-001
2	370186e+003;3	714474e-001
2	372114e+003;3	716558e-001
2	374042e+003;3	713700e-001
2	375971e+003;3	713421e-001
2	377900e+003;3	708816e-001
2	379828e+003;3	708851e-001
2	381757e+003;3	716323e-001
2	383685e+003;3	707613e-001
2	385614e+003;3	697346e-001
2	387542e+003;3	702254e-001
2	389471e+003;3	705378e-001
2	391399e+003;3	701333e-001
2	393328e+003;3	701630e-001
2	395257e+003;3	698202e-001
2	397185e+003;3	696928e-001
2	399114e+003;3	709428e-001
2	401042e+003;3	716759e-001
2	402971e+003;3	715093e-001
2	404899e+003;3	726459e-001
2	406828e+003;3	738312e-001
2	408756e+003;3	736379e-001
2	410685e+003;3	738629e-001
2	412614e+003;3	751509e-001
2	414542e+003;3	748134e-001
2	416471e+003;3	739394e-001
2	418399e+003;3	740132e-001
2	420328e+003;3	734797e-001
2	422256e+003;3	724980e-001
2	424185e+003;3	721240e-001
2	426113e+003;3	707461e-001
2	428042e+003;3	685658e-001
2	429970e+003;3	675415e-001
2	431899e+003;3	672932e-001
2	433828e+003;3	666889e-001
2	435756e+003;3	654847e-001
2	437685e+003;3	646757e-001
2	439613e+003;3	633694e-001
2	441542e+003;3	617209e-001
2	443470e+003;3	607956e-001
2	445399e+003;3	607191e-001
2	447327e+003;3	603815e-001
2	449256e+003;3	596042e-001
2	451185e+003;3	590115e-001
2	453113e+003;3	596020e-001
2	455042e+003;3	593037e-001
2	456970e+003;3	590092e-001
2	458899e+003;3	594974e-001
2	460827e+003;3	589957e-001
2	462756e+003;3	583376e-001
2	464684e+003;3	576490e-001
2	466613e+003;3	572895e-001
2	468542e+003;3	567754e-001
2	470470e+003;3	559955e-001
2	472398e+003;3	557301e-001
2	474327e+003;3	559631e-001
2	476256e+003;3	557368e-001
2	478184e+003;3	559759e-001
2	480113e+003;3	560998e-001
2	482041e+003;3	562929e-001
2	483970e+003;3	561175e-001
2	485898e+003;3	559243e-001
2	487827e+003;3	561276e-001
2	489755e+003;3	556834e-001
2	491684e+003;3	545196e-001
2	493613e+003;3	550185e-001
2	495541e+003;3	562172e-001
2	497470e+003;3	567918e-001
2	499398e+003;3	569880e-001
2	501327e+003;3	571784e-001
2	503255e+003;3	569394e-001
2	505184e+003;3	567103e-001
2	507112e+003;3	567991e-001
2	509041e+003;3	568655e-001
2	510969e+003;3	580270e-001
2	512898e+003;3	593753e-001
2	514827e+003;3	599804e-001
2	516755e+003;3	599212e-001
2	518684e+003;3	606057e-001
2	520612e+003;3	620417e-001
2	522541e+003;3	632876e-001
2	524469e+003;3	639472e-001
2	526398e+003;3	644204e-001
2	528326e+003;3	648803e-001
2	530255e+003;3	660485e-001
2	532184e+003;3	678658e-001
2	534112e+003;3	692440e-001
2	536041e+003;3	695043e-001
2	537969e+003;3	695723e-001
2	539898e+003;3	700834e-001
2	541826e+003;3	705407e-001
2	543755e+003;3	714603e-001
2	545683e+003;3	722775e-001
2	547612e+003;3	728291e-001
2	549541e+003;3	726376e-001
2	551469e+003;3	727524e-001
2	553397e+003;3	737436e-001
2	555326e+003;3	735420e-001
2	557255e+003;3	728309e-001
2	559183e+003;3	735014e-001
2	561112e+003;3	740196e-001
2	563040e+003;3	738512e-001
2	564969e+003;3	743470e-001
2	566897e+003;3	753059e-001
2	568826e+003;3	755386e-001
2	570754e+003;3	763031e-001
2	572683e+003;3	766479e-001
2	574612e+003;3	762310e-001
2	576540e+003;3	768441e-001
2	578469e+003;3	774270e-001
2	580397e+003;3	774992e-001
2	582326e+003;3	784246e-001
2	584254e+003;3	790175e-001
2	586183e+003;3	791852e-001
2	588111e+003;3	792128e-001
2	590040e+003;3	799430e-001
2	591969e+003;3	810556e-001
2	593897e+003;3	815653e-001
2	595826e+003;3	818704e-001
2	597754e+003;3	819190e-001
2	599683e+003;3	814033e-001
2	601611e+003;3	805973e-001
2	603540e+003;3	797818e-001
2	605468e+003;3	790517e-001
2	607397e+003;3	779533e-001
2	609325e+003;3	762561e-001
2	611254e+003;3	756978e-001
2	613183e+003;3	754482e-001
2	615111e+003;3	744945e-001
2	617040e+003;3	733832e-001
2	618968e+003;3	728114e-001
2	620897e+003;3	718254e-001
2	622825e+003;3	707322e-001
2	624754e+003;3	706377e-001
2	626682e+003;3	707844e-001
2	628611e+003;3	714467e-001
2	630540e+003;3	724557e-001
2	632468e+003;3	729545e-001
2	634396e+003;3	733253e-001
2	636325e+003;3	736242e-001
2	638254e+003;3	739103e-001
2	640182e+003;3	742791e-001
2	642111e+003;3	742330e-001
2	644039e+003;3	742889e-001
2	645968e+003;3	751365e-001
2	647896e+003;3	752979e-001
2	649825e+003;3	747191e-001
2	651753e+003;3	736459e-001
2	653682e+003;3	726146e-001
2	655611e+003;3	720743e-001
2	657539e+003;3	707529e-001
2	659468e+003;3	694004e-001
2	661396e+003;3	692895e-001
2	663325e+003;3	689535e-001
2	665253e+003;3	687472e-001
2	667182e+003;3	684947e-001
2	669110e+003;3	674369e-001
2	671039e+003;3	666970e-001
2	672968e+003;3	666356e-001
2	674896e+003;3	670439e-001
2	676825e+003;3	675674e-001
2	678753e+003;3	676035e-001
2	680682e+003;3	672607e-001
2	682610e+003;3	675517e-001
2	684539e+003;3	675545e-001
2	686467e+003;3	675204e-001
2	688396e+003;3	677289e-001
2	690324e+003;3	666058e-001
2	692253e+003;3	656003e-001
2	694182e+003;3	653493e-001
2	696110e+003;3	663684e-001
2	698039e+003;3	683161e-001
2	699967e+003;3	682788e-001
2	701896e+003;3	676755e-001
2	703824e+003;3	667952e-001
2	705753e+003;3	669433e-001
2	707681e+003;3	679500e-001
2	709610e+003;3	684598e-001
2	711539e+003;3	683325e-001
2	713467e+003;3	679167e-001
2	715396e+003;3	676951e-001
2	717324e+003;3	685594e-001
2	719253e+003;3	691420e-001
2	721181e+003;3	696037e-001
2	723110e+003;3	701575e-001
2	725038e+003;3	715194e-001
2	726967e+003;3	730299e-001
2	728896e+003;3	738287e-001
2	730824e+003;3	748123e-001
2	732752e+003;3	762153e-001
2	734681e+003;3	777930e-001
2	736610e+003;3	787813e-001
2	738538e+003;3	796002e-001
2	740467e+003;3	813455e-001
2	742395e+003;3	829325e-001
2	744324e+003;3	829772e-001
2	746252e+003;3	829589e-001
2	748181e+003;3	840763e-001
2	750109e+003;3	852593e-001
2	752038e+003;3	856108e-001
2	753967e+003;3	861917e-001
2	755895e+003;3	872775e-001
2	757824e+003;3	884129e-001
2	759752e+003;3	900421e-001
2	761681e+003;3	921628e-001
2	763609e+003;3	928321e-001
2	765538e+003;3	928965e-001
2	767466e+003;3	950109e-001
2	769395e+003;3	968861e-001
2	771323e+003;3	972026e-001
2	773252e+003;3	973481e-001
2	775181e+003;3	976193e-001
2	777109e+003;3	982170e-001
2	779038e+003;3	987160e-001
2	780966e+003;3	994285e-001
2	782895e+003;4	010054e-001
2	784823e+003;4	013417e-001
2	786752e+003;4	004973e-001
2	788680e+003;4	006056e-001
2	790609e+003;4	016598e-001
2	792538e+003;4	027706e-001
2	794466e+003;4	047807e-001
2	796395e+003;4	062920e-001
2	798323e+003;4	078544e-001
2	800252e+003;4	103993e-001
2	802180e+003;4	129844e-001
2	804109e+003;4	149826e-001
2	806037e+003;4	181915e-001
2	807966e+003;4	233098e-001
2	809895e+003;4	287409e-001
2	811823e+003;4	341908e-001
2	813751e+003;4	404192e-001
2	815680e+003;4	483588e-001
2	817609e+003;4	584614e-001
2	819537e+003;4	701713e-001
2	821466e+003;4	820358e-001
2	823394e+003;4	952303e-001
2	825323e+003;5	107310e-001
2	827251e+003;5	280057e-001
2	829180e+003;5	494193e-001
2	831108e+003;5	761523e-001
2	833037e+003;6	076838e-001
2	834966e+003;6	425305e-001
2	836894e+003;6	771044e-001
2	838823e+003;7	073233e-001
2	840751e+003;7	252240e-001
2	842680e+003;7	305493e-001
2	844608e+003;7	252315e-001
2	846537e+003;7	054459e-001
2	848465e+003;6	815754e-001
2	850394e+003;6	624871e-001
2	852323e+003;6	444849e-001
2	854251e+003;6	283861e-001
2	856180e+003;6	178361e-001
2	858108e+003;6	101551e-001
2	860037e+003;6	060464e-001
2	861965e+003;6	063865e-001
2	863894e+003;6	101426e-001
2	865822e+003;6	160664e-001
2	867751e+003;6	262420e-001
2	869679e+003;6	410418e-001
2	871608e+003;6	569134e-001
2	873536e+003;6	764843e-001
2	875465e+003;7	009558e-001
2	877394e+003;7	264966e-001
2	879322e+003;7	531312e-001
2	881251e+003;7	826174e-001
2	883179e+003;8	109477e-001
2	885108e+003;8	338784e-001
2	887036e+003;8	531044e-001
2	888965e+003;8	716045e-001
2	890893e+003;8	894123e-001
2	892822e+003;9	053609e-001
2	894750e+003;9	224117e-001
2	896679e+003;9	404879e-001
2	898608e+003;9	644682e-001
2	900536e+003;9	926158e-001
2	902465e+003;1	016743e+000
2	904393e+003;1	043017e+000
2	906322e+003;1	075722e+000
2	908250e+003;1	100972e+000
2	910179e+003;1	121245e+000
2	912107e+003;1	147861e+000
2	914036e+003;1	175500e+000
2	915965e+003;1	191456e+000
2	917893e+003;1	202903e+000
2	919822e+003;1	228420e+000
2	921750e+003;1	260290e+000
2	923679e+003;1	281340e+000
2	925607e+003;1	298039e+000
2	927536e+003;1	322067e+000
2	929464e+003;1	349498e+000
2	931393e+003;1	375891e+000
2	933322e+003;1	392973e+000
2	935250e+003;1	403208e+000
2	937178e+003;1	418217e+000
2	939107e+003;1	440983e+000
2	941036e+003;1	475166e+000
2	942964e+003;1	517884e+000
2	944893e+003;1	566815e+000
2	946821e+003;1	601434e+000
2	948750e+003;1	621762e+000
2	950678e+003;1	627176e+000
2	952607e+003;1	612232e+000
2	954535e+003;1	608975e+000
2	956464e+003;1	596806e+000
2	958393e+003;1	561172e+000
2	960321e+003;1	513377e+000
2	962250e+003;1	451162e+000
2	964178e+003;1	389829e+000
2	966107e+003;1	325831e+000
2	968035e+003;1	269234e+000
2	969964e+003;1	226142e+000
2	971892e+003;1	202971e+000
2	973821e+003;1	199365e+000
2	975750e+003;1	211599e+000
2	977678e+003;1	240461e+000
2	979607e+003;1	285015e+000
2	981535e+003;1	339805e+000
2	983464e+003;1	394150e+000
2	985392e+003;1	425385e+000
2	987321e+003;1	454225e+000
2	989249e+003;1	491553e+000
2	991178e+003;1	507132e+000
2	993106e+003;1	514016e+000
2	995035e+003;1	508389e+000
2	996964e+003;1	493943e+000
2	998892e+003;1	495758e+000
3	000821e+003;1	488062e+000
3	002749e+003;1	466475e+000
3	004678e+003;1	444339e+000
3	006606e+003;1	407618e+000
3	008535e+003;1	363569e+000
3	010463e+003;1	330625e+000
3	012392e+003;1	294751e+000
3	014321e+003;1	254477e+000
3	016249e+003;1	215339e+000
3	018177e+003;1	168297e+000
3	020106e+003;1	119455e+000
3	022035e+003;1	077306e+000
3	023963e+003;1	031751e+000
3	025892e+003;9	873918e-001
3	027820e+003;9	424691e-001
3	029749e+003;8	955854e-001
3	031677e+003;8	502971e-001
3	033606e+003;8	047879e-001
3	035534e+003;7	618410e-001
3	037463e+003;7	234924e-001
3	039392e+003;6	870679e-001
3	041320e+003;6	542091e-001
3	043249e+003;6	251410e-001
3	045177e+003;5	990860e-001
3	047106e+003;5	754747e-001
3	049034e+003;5	542056e-001
3	050963e+003;5	356217e-001
3	052891e+003;5	179402e-001
3	054820e+003;5	028716e-001
3	056749e+003;4	909535e-001
3	058677e+003;4	811001e-001
3	060606e+003;4	724443e-001
3	062534e+003;4	654218e-001
3	064463e+003;4	590239e-001
3	066391e+003;4	531069e-001
3	068320e+003;4	476957e-001
3	070248e+003;4	430427e-001
3	072177e+003;4	391412e-001
3	074105e+003;4	357311e-001
3	076034e+003;4	329596e-001
3	077963e+003;4	307388e-001
3	079891e+003;4	278856e-001
3	081820e+003;4	250340e-001
3	083748e+003;4	226508e-001
3	085677e+003;4	210683e-001
3	087605e+003;4	192266e-001
3	089534e+003;4	172530e-001
3	091462e+003;4	166918e-001
3	093391e+003;4	155719e-001
3	095320e+003;4	135342e-001
3	097248e+003;4	124826e-001
3	099177e+003;4	123322e-001
3	101105e+003;4	109015e-001
3	103034e+003;4	098352e-001
3	104962e+003;4	082299e-001
3	106891e+003;4	063019e-001
3	108819e+003;4	056973e-001
3	110748e+003;4	063197e-001
3	112677e+003;4	060770e-001
3	114605e+003;4	046981e-001
3	116533e+003;4	034894e-001
3	118462e+003;4	016187e-001
3	120391e+003;3	998221e-001
3	122319e+003;3	989338e-001
3	124248e+003;3	979904e-001
3	126176e+003;3	975628e-001
3	128105e+003;3	969799e-001
3	130033e+003;3	955525e-001
3	131962e+003;3	944032e-001
3	133890e+003;3	941657e-001
3	135819e+003;3	939486e-001
3	137748e+003;3	922884e-001
3	139676e+003;3	903859e-001
3	141605e+003;3	901231e-001
3	143533e+003;3	902194e-001
3	145462e+003;3	901910e-001
3	147390e+003;3	899418e-001
3	149319e+003;3	902167e-001
3	151247e+003;3	904318e-001
3	153176e+003;3	921542e-001
3	155104e+003;3	939207e-001
3	157033e+003;3	923154e-001
3	158962e+003;3	894939e-001
3	160890e+003;3	894724e-001
3	162819e+003;3	906977e-001
3	164747e+003;3	912081e-001
3	166676e+003;3	908605e-001
3	168604e+003;3	895696e-001
3	170533e+003;3	882258e-001
3	172461e+003;3	866119e-001
3	174390e+003;3	864011e-001
3	176319e+003;3	866521e-001
3	178247e+003;3	846332e-001
3	180176e+003;3	824598e-001
3	182104e+003;3	812583e-001
3	184033e+003;3	807030e-001
3	185961e+003;3	803929e-001
3	187890e+003;3	790219e-001
3	189818e+003;3	788766e-001
3	191747e+003;3	788399e-001
3	193676e+003;3	783016e-001
3	195604e+003;3	780175e-001
3	197532e+003;3	776739e-001
3	199461e+003;3	778283e-001
3	201390e+003;3	772587e-001
3	203318e+003;3	761570e-001
3	205247e+003;3	762199e-001
3	207175e+003;3	758422e-001
3	209104e+003;3	749830e-001
3	211032e+003;3	743184e-001
3	212961e+003;3	747897e-001
3	214889e+003;3	750633e-001
3	216818e+003;3	746699e-001
3	218747e+003;3	735449e-001
3	220675e+003;3	726462e-001
3	222604e+003;3	724351e-001
3	224532e+003;3	711023e-001
3	226461e+003;3	704515e-001
3	228389e+003;3	717494e-001
3	230318e+003;3	717180e-001
3	232246e+003;3	714873e-001
3	234175e+003;3	721846e-001
3	236104e+003;3	719446e-001
3	238032e+003;3	717396e-001
3	239961e+003;3	713644e-001
3	241889e+003;3	711692e-001
3	243818e+003;3	715118e-001
3	245746e+003;3	698553e-001
3	247675e+003;3	685886e-001
3	249603e+003;3	684669e-001
3	251532e+003;3	678794e-001
3	253460e+003;3	670963e-001
3	255389e+003;3	676271e-001
3	257318e+003;3	674730e-001
3	259246e+003;3	666882e-001
3	261175e+003;3	664695e-001
3	263103e+003;3	668268e-001
3	265032e+003;3	674982e-001
3	266960e+003;3	676460e-001
3	268889e+003;3	681209e-001
3	270817e+003;3	693705e-001
3	272746e+003;3	696868e-001
3	274675e+003;3	689785e-001
3	276603e+003;3	681862e-001
3	278531e+003;3	667273e-001
3	280460e+003;3	659982e-001
3	282389e+003;3	669904e-001
3	284317e+003;3	671085e-001
3	286246e+003;3	660685e-001
3	288174e+003;3	655988e-001
3	290103e+003;3	657484e-001
3	292031e+003;3	661025e-001
3	293960e+003;3	671259e-001
3	295888e+003;3	679379e-001
3	297817e+003;3	674427e-001
3	299746e+003;3	656374e-001
3	301674e+003;3	644409e-001
3	303603e+003;3	655201e-001
3	305531e+003;3	663460e-001
3	307460e+003;3	658223e-001
3	309388e+003;3	654873e-001
3	311317e+003;3	660527e-001
3	313245e+003;3	667815e-001
3	315174e+003;3	666317e-001
3	317103e+003;3	669535e-001
3	319031e+003;3	673778e-001
3	320960e+003;3	671050e-001
3	322888e+003;3	671029e-001
3	324817e+003;3	658344e-001
3	326745e+003;3	651564e-001
3	328674e+003;3	666472e-001
3	330602e+003;3	667057e-001
3	332531e+003;3	660261e-001
3	334459e+003;3	667745e-001
3	336388e+003;3	669315e-001
3	338317e+003;3	658356e-001
3	340245e+003;3	643630e-001
3	342174e+003;3	653069e-001
3	344102e+003;3	671447e-001
3	346031e+003;3	676345e-001
3	347959e+003;3	664568e-001
3	349888e+003;3	645460e-001
3	351816e+003;3	633619e-001
3	353745e+003;3	632157e-001
3	355674e+003;3	635412e-001
3	357602e+003;3	645597e-001
3	359531e+003;3	658653e-001
3	361459e+003;3	657214e-001
3	363388e+003;3	651480e-001
3	365316e+003;3	651820e-001
3	367245e+003;3	651393e-001
3	369173e+003;3	646166e-001
3	371102e+003;3	644668e-001
3	373031e+003;3	643930e-001
3	374959e+003;3	648795e-001
3	376887e+003;3	651933e-001
3	378816e+003;3	654009e-001
3	380745e+003;3	657522e-001
3	382673e+003;3	658420e-001
3	384602e+003;3	658496e-001
3	386530e+003;3	659765e-001
3	388459e+003;3	656283e-001
3	390387e+003;3	661449e-001
3	392316e+003;3	672383e-001
3	394244e+003;3	686435e-001
3	396173e+003;3	700409e-001
3	398102e+003;3	701957e-001
3	400030e+003;3	700910e-001
3	401959e+003;3	721417e-001
3	403887e+003;3	749148e-001
3	405816e+003;3	774403e-001
3	407744e+003;3	785492e-001
3	409673e+003;3	804289e-001
3	411601e+003;3	851128e-001
3	413530e+003;3	901882e-001
3	415458e+003;3	944858e-001
3	417387e+003;3	993230e-001
3	419316e+003;4	065709e-001
3	421244e+003;4	136002e-001
3	423173e+003;4	195780e-001
3	425101e+003;4	271480e-001
3	427030e+003;4	344635e-001
3	428958e+003;4	402145e-001
3	430887e+003;4	470097e-001
3	432815e+003;4	528657e-001
3	434744e+003;4	562764e-001
3	436673e+003;4	588133e-001
3	438601e+003;4	600630e-001
3	440530e+003;4	593355e-001
3	442458e+003;4	576437e-001
3	444387e+003;4	557867e-001
3	446315e+003;4	545462e-001
3	448244e+003;4	486564e-001
3	450172e+003;4	420924e-001
3	452101e+003;4	361765e-001
3	454030e+003;4	303672e-001
3	455958e+003;4	243410e-001
3	457886e+003;4	190660e-001
3	459815e+003;4	139633e-001
3	461744e+003;4	082620e-001
3	463672e+003;4	028670e-001
3	465601e+003;3	977892e-001
3	467529e+003;3	944272e-001
3	469458e+003;3	907094e-001
3	471386e+003;3	853594e-001
3	473315e+003;3	816308e-001
3	475243e+003;3	799004e-001
3	477172e+003;3	788582e-001
3	479101e+003;3	766714e-001
3	481029e+003;3	749200e-001
3	482958e+003;3	744327e-001
3	484886e+003;3	725068e-001
3	486815e+003;3	713045e-001
3	488743e+003;3	722986e-001
3	490672e+003;3	721069e-001
3	492600e+003;3	699703e-001
3	494529e+003;3	690372e-001
3	496458e+003;3	706501e-001
3	498386e+003;3	708842e-001
3	500315e+003;3	708695e-001
3	502243e+003;3	719330e-001
3	504172e+003;3	730989e-001
3	506100e+003;3	734802e-001
3	508029e+003;3	735222e-001
3	509957e+003;3	739770e-001
3	511886e+003;3	749244e-001
3	513814e+003;3	763071e-001
3	515743e+003;3	766716e-001
3	517672e+003;3	769086e-001
3	519600e+003;3	773735e-001
3	521529e+003;3	789999e-001
3	523457e+003;3	809312e-001
3	525386e+003;3	822219e-001
3	527314e+003;3	835526e-001
3	529243e+003;3	857936e-001
3	531171e+003;3	891803e-001
3	533100e+003;3	921851e-001
3	535029e+003;3	956244e-001
3	536957e+003;3	981014e-001
3	538885e+003;4	002720e-001
3	540814e+003;4	017096e-001
3	542743e+003;4	035898e-001
3	544671e+003;4	066570e-001
3	546600e+003;4	068997e-001
3	548528e+003;4	072676e-001
3	550457e+003;4	105418e-001
3	552385e+003;4	117636e-001
3	554314e+003;4	084769e-001
3	556242e+003;4	066532e-001
3	558171e+003;4	085515e-001
3	560100e+003;4	082296e-001
3	562028e+003;4	057052e-001
3	563957e+003;4	051077e-001
3	565885e+003;4	006099e-001
3	567814e+003;3	943592e-001
3	569742e+003;3	954267e-001
3	571671e+003;3	943488e-001
3	573599e+003;3	923240e-001
3	575528e+003;3	909975e-001
3	577457e+003;3	887868e-001
3	579385e+003;3	870766e-001
3	581314e+003;3	869208e-001
3	583242e+003;3	875194e-001
3	585171e+003;3	883672e-001
3	587099e+003;3	879213e-001
3	589028e+003;3	862046e-001
3	590956e+003;3	890392e-001
3	592885e+003;3	927599e-001
3	594813e+003;3	925656e-001
3	596742e+003;3	918409e-001
3	598671e+003;3	934635e-001
3	600599e+003;3	973306e-001
3	602528e+003;4	014112e-001
3	604456e+003;4	046500e-001
3	606385e+003;4	072107e-001
3	608313e+003;4	084738e-001
3	610242e+003;4	111196e-001
3	612170e+003;4	140559e-001
3	614099e+003;4	164483e-001
3	616028e+003;4	202067e-001
3	617956e+003;4	218164e-001
3	619885e+003;4	220501e-001
3	621813e+003;4	258195e-001
3	623742e+003;4	309230e-001
3	625670e+003;4	344258e-001
3	627599e+003;4	351866e-001
3	629527e+003;4	288012e-001
3	631456e+003;4	280069e-001
3	633385e+003;4	301718e-001
3	635313e+003;4	305096e-001
3	637241e+003;4	295978e-001
3	639170e+003;4	270591e-001
3	641099e+003;4	253123e-001
3	643027e+003;4	254997e-001
3	644956e+003;4	271568e-001
3	646884e+003;4	295020e-001
3	648813e+003;4	223829e-001
3	650741e+003;4	117591e-001
3	652670e+003;4	114572e-001
3	654598e+003;4	127033e-001
3	656527e+003;4	086674e-001
3	658456e+003;4	038282e-001
3	660384e+003;3	995939e-001
3	662313e+003;3	966490e-001
3	664241e+003;3	950406e-001
3	666170e+003;3	938241e-001
3	668098e+003;3	937988e-001
3	670027e+003;3	873585e-001
3	671955e+003;3	806161e-001
3	673884e+003;3	814562e-001
3	675813e+003;3	761705e-001
3	677741e+003;3	726177e-001
3	679669e+003;3	712534e-001
3	681598e+003;3	693358e-001
3	683527e+003;3	685774e-001
3	685455e+003;3	679626e-001
3	687384e+003;3	678923e-001
3	689312e+003;3	633857e-001
3	691241e+003;3	570238e-001
3	693169e+003;3	551600e-001
3	695098e+003;3	542996e-001
3	697026e+003;3	525243e-001
3	698955e+003;3	525811e-001
3	700884e+003;3	519889e-001
3	702812e+003;3	493705e-001
3	704741e+003;3	493884e-001
3	706669e+003;3	506301e-001
3	708598e+003;3	510890e-001
3	710526e+003;3	493429e-001
3	712455e+003;3	465446e-001
3	714383e+003;3	459535e-001
3	716312e+003;3	468058e-001
3	718240e+003;3	474061e-001
3	720169e+003;3	479958e-001
3	722098e+003;3	490916e-001
3	724026e+003;3	503161e-001
3	725955e+003;3	490385e-001
3	727883e+003;3	451299e-001
3	729812e+003;3	462968e-001
3	731740e+003;3	488709e-001
3	733669e+003;3	505674e-001
3	735597e+003;3	477021e-001
3	737526e+003;3	462071e-001
3	739455e+003;3	481846e-001
3	741383e+003;3	480704e-001
3	743312e+003;3	488501e-001
3	745240e+003;3	460253e-001
3	747169e+003;3	450643e-001
3	749097e+003;3	422742e-001
3	751026e+003;3	368488e-001
3	752954e+003;3	396111e-001
3	754883e+003;3	452327e-001
3	756812e+003;3	488189e-001
3	758740e+003;3	492029e-001
3	760668e+003;3	470287e-001
3	762597e+003;3	468994e-001
3	764526e+003;3	487522e-001
3	766454e+003;3	466390e-001
3	768383e+003;3	470567e-001
3	770311e+003;3	462626e-001
3	772240e+003;3	458602e-001
3	774168e+003;3	467183e-001
3	776097e+003;3	468590e-001
3	778025e+003;3	475749e-001
3	779954e+003;3	471334e-001
3	781883e+003;3	487683e-001
3	783811e+003;3	508161e-001
3	785740e+003;3	485932e-001
3	787668e+003;3	468910e-001
3	789597e+003;3	468426e-001
3	791525e+003;3	478227e-001
3	793454e+003;3	487197e-001
3	795382e+003;3	485019e-001
3	797311e+003;3	468101e-001
3	799240e+003;3	515864e-001
3	801168e+003;3	545921e-001
3	803097e+003;3	480075e-001
3	805025e+003;3	492040e-001
3	806954e+003;3	498674e-001
3	808882e+003;3	503599e-001
3	810811e+003;3	516572e-001
3	812739e+003;3	512059e-001
3	814668e+003;3	521338e-001
3	816596e+003;3	484167e-001
3	818525e+003;3	508766e-001
3	820454e+003;3	556048e-001
3	822382e+003;3	506495e-001
3	824311e+003;3	510948e-001
3	826239e+003;3	516994e-001
3	828168e+003;3	512754e-001
3	830096e+003;3	526203e-001
3	832025e+003;3	518695e-001
3	833953e+003;3	519734e-001
3	835882e+003;3	507969e-001
3	837811e+003;3	482054e-001
3	839739e+003;3	489914e-001
3	841667e+003;3	496252e-001
3	843596e+003;3	483525e-001
3	845525e+003;3	476996e-001
3	847453e+003;3	495750e-001
3	849382e+003;3	494585e-001
3	851310e+003;3	486425e-001
3	853239e+003;3	469666e-001
3	855167e+003;3	448656e-001
3	857096e+003;3	488978e-001
3	859024e+003;3	529261e-001
3	860953e+003;3	537258e-001
3	862882e+003;3	501007e-001
3	864810e+003;3	488288e-001
3	866739e+003;3	502368e-001
3	868667e+003;3	525939e-001
3	870596e+003;3	517320e-001
3	872524e+003;3	526144e-001
3	874453e+003;3	508534e-001
3	876381e+003;3	515618e-001
3	878310e+003;3	543443e-001
3	880239e+003;3	510209e-001
3	882167e+003;3	499023e-001
3	884096e+003;3	540959e-001
3	886024e+003;3	532435e-001
3	887953e+003;3	522704e-001
3	889881e+003;3	542601e-001
3	891810e+003;3	535610e-001
3	893738e+003;3	530613e-001
3	895667e+003;3	536120e-001
3	897595e+003;3	544633e-001
3	899524e+003;3	544772e-001
3	901453e+003;3	551243e-001
3	903381e+003;3	555411e-001
3	905310e+003;3	549450e-001
3	907238e+003;3	552880e-001
3	909167e+003;3	546341e-001
3	911095e+003;3	547116e-001
3	913024e+003;3	559383e-001
3	914952e+003;3	559256e-001
3	916881e+003;3	544501e-001
3	918810e+003;3	544605e-001
3	920738e+003;3	563410e-001
3	922667e+003;3	585253e-001
3	924595e+003;3	592997e-001
3	926524e+003;3	592538e-001
3	928452e+003;3	599431e-001
3	930381e+003;3	598359e-001
3	932309e+003;3	596058e-001
3	934238e+003;3	602946e-001
3	936167e+003;3	614095e-001
3	938095e+003;3	629244e-001
3	940023e+003;3	630222e-001
3	941952e+003;3	613994e-001
3	943881e+003;3	618219e-001
3	945809e+003;3	623419e-001
3	947738e+003;3	615964e-001
3	949666e+003;3	600417e-001
3	951595e+003;3	604575e-001
3	953523e+003;3	603096e-001
3	955452e+003;3	594533e-001
3	957380e+003;3	570638e-001
3	959309e+003;3	578093e-001
3	961238e+003;3	593141e-001
3	963166e+003;3	593763e-001
3	965095e+003;3	597892e-001
3	967023e+003;3	583618e-001
3	968952e+003;3	580134e-001
3	970880e+003;3	593169e-001
3	972809e+003;3	593070e-001
3	974737e+003;3	600735e-001
3	976666e+003;3	610353e-001
3	978594e+003;3	614633e-001
3	980523e+003;3	629169e-001
3	982452e+003;3	638080e-001
3	984380e+003;3	636360e-001
3	986309e+003;3	644475e-001
3	988237e+003;3	677087e-001
3	990166e+003;3	684695e-001
3	992094e+003;3	674450e-001
3	994023e+003;3	664785e-001
3	995951e+003;3	651072e-001
3	997880e+003;3	644494e-001
3	999809e+003;3	645067e-001
4	001737e+003;0	000000e+000
