# Supplementary material for: Deep Learning for Reconstructing Low-Quality FTIR and Raman Spectra—A Case Study in Microplastic Analyses
Source: Anal Chem. 2021 Nov 22;93(49):16360–8. doi: 10.1021/acs.analchem.1c02618 (PMC8674871; doi:10.1021/acs.analchem.1c02618)
Supplement: Supplementary file 2 — ac1c02618_si_002.zip [file ac1c02618_si_002.zip › SpectraReconstruction/ATR Spectra/poly(butylene_terephthalate).csv]

4.011999999999999886e+02	2.500000000000006557e-06
4.031000000000000227e+02	2.699400000000000345e-04
4.050000000000000000e+02	5.924999999999999278e-04
4.070000000000000000e+02	7.774999999999999793e-04
4.088999999999999773e+02	8.824999999999999295e-04
4.108000000000000114e+02	9.550000000000000112e-04
4.128000000000000114e+02	1.022499999999999971e-03
4.146999999999999886e+02	1.209999999999999921e-03
4.166000000000000227e+02	1.552500000000000061e-03
4.186000000000000227e+02	1.554999999999999959e-03
4.205000000000000000e+02	1.565500000000000051e-03
4.223999999999999773e+02	1.615329999999999891e-03
4.243000000000000114e+02	1.732500000000000099e-03
4.263000000000000114e+02	1.774999999999999885e-03
4.281999999999999886e+02	1.709999999999999932e-03
4.301000000000000227e+02	1.772499999999999770e-03
4.321000000000000227e+02	1.955000000000000140e-03
4.340000000000000000e+02	2.062500000000000097e-03
4.358999999999999773e+02	2.099999999999999870e-03
4.378000000000000114e+02	2.250000000000000264e-03
4.398000000000000114e+02	2.500000000000000052e-03
4.416999999999999886e+02	2.774999999999999689e-03
4.436000000000000227e+02	3.200000000000000153e-03
4.456000000000000227e+02	3.524999999999999922e-03
4.475000000000000000e+02	3.924999999999999670e-03
4.493999999999999773e+02	4.250000000000000305e-03
4.513000000000000114e+02	4.625000000000000638e-03
4.533000000000000114e+02	5.150000000000000064e-03
4.551999999999999886e+02	5.599999999999999943e-03
4.571000000000000227e+02	5.924999999999999711e-03
4.591000000000000227e+02	6.324999999999999893e-03
4.610000000000000000e+02	6.550000000000000266e-03
4.628999999999999773e+02	7.149999999999999238e-03
4.648000000000000114e+02	7.774999999999999793e-03
4.668000000000000114e+02	7.900000000000000772e-03
4.686999999999999886e+02	8.049999999999999864e-03
4.706000000000000227e+02	8.749999999999999098e-03
4.726000000000000227e+02	9.450000000000000067e-03
4.745000000000000000e+02	1.014999999999999930e-02
4.763999999999999773e+02	1.085000000000000027e-02
4.783000000000000114e+02	1.152500000000000052e-02
4.803000000000000114e+02	1.219999999999999904e-02
4.821999999999999886e+02	1.292500000000000072e-02
4.841000000000000227e+02	1.422499999999999980e-02
4.861000000000000227e+02	1.559999999999999928e-02
4.880000000000000000e+02	1.807500000000000079e-02
4.898999999999999773e+02	2.074999999999999761e-02
4.918000000000000114e+02	2.442499999999999880e-02
4.938000000000000114e+02	2.799999999999999711e-02
4.956999999999999886e+02	3.099999999999999978e-02
4.976000000000000227e+02	3.325000000000000178e-02
4.996000000000000227e+02	3.325000000000000178e-02
5.015000000000000000e+02	3.049999999999999933e-02
5.033999999999999773e+02	2.624999999999999903e-02
5.053000000000000114e+02	2.207500000000000087e-02
5.073000000000000114e+02	1.837500000000000244e-02
5.091999999999999886e+02	1.529999999999999936e-02
5.111000000000000227e+02	1.282499999999999959e-02
5.131000000000000227e+02	1.099999999999999936e-02
5.150000000000000000e+02	9.724999999999999270e-03
5.168999999999999773e+02	9.025000000000000036e-03
5.187999999999999545e+02	8.400000000000001216e-03
5.207999999999999545e+02	8.349999999999999784e-03
5.227000000000000455e+02	8.275000000000001105e-03
5.246000000000000227e+02	8.250000000000000389e-03
5.266000000000000227e+02	8.250000000000000389e-03
5.285000000000000000e+02	8.125000000000000278e-03
5.303999999999999773e+02	8.000000000000000167e-03
5.323999999999999773e+02	7.374999999999999611e-03
5.342999999999999545e+02	7.274999999999999349e-03
5.362000000000000455e+02	6.599999999999999964e-03
5.381000000000000227e+02	6.125000000000000236e-03
5.401000000000000227e+02	5.474999999999999832e-03
5.420000000000000000e+02	4.824999999999999428e-03
5.438999999999999773e+02	4.200000000000000608e-03
5.458999999999999773e+02	3.725000000000000446e-03
5.477999999999999545e+02	3.350000000000000113e-03
5.497000000000000455e+02	3.050000000000000194e-03
5.516000000000000227e+02	2.724999999999999992e-03
5.536000000000000227e+02	2.427499999999999970e-03
5.555000000000000000e+02	2.092499999999999742e-03
5.573999999999999773e+02	1.749999999999999820e-03
5.593999999999999773e+02	1.424999999999999835e-03
5.612999999999999545e+02	1.064999999999999974e-03
5.632000000000000455e+02	7.099999999999999107e-04
5.651000000000000227e+02	4.948249999999999524e-04
5.671000000000000227e+02	3.667499999999999970e-04
5.690000000000000000e+02	2.514999999999999875e-04
5.708999999999999773e+02	9.624999999999999496e-05
5.728999999999999773e+02	7.649999999999999601e-06
5.747999999999999545e+02	-9.999999999999999124e-06
5.767000000000000455e+02	2.499999999999996393e-06
5.786000000000000227e+02	3.424999999999999903e-05
5.806000000000000227e+02	7.849999999999999719e-05
5.825000000000000000e+02	1.254499999999999864e-04
5.843999999999999773e+02	1.571100000000000187e-04
5.863999999999999773e+02	1.144999999999999913e-04
5.882999999999999545e+02	8.999999999999999212e-05
5.902000000000000455e+02	1.144999999999999913e-04
5.921000000000000227e+02	1.826499999999999944e-04
5.941000000000000227e+02	2.669999999999999847e-04
5.960000000000000000e+02	3.274999999999999916e-04
5.978999999999999773e+02	3.900000000000000471e-04
5.998999999999999773e+02	4.824999999999999645e-04
6.017999999999999545e+02	6.275000000000000196e-04
6.037000000000000455e+02	7.999999999999999299e-04
6.056000000000000227e+02	9.825000000000000833e-04
6.076000000000000227e+02	1.097499999999999951e-03
6.095000000000000000e+02	1.217499999999999832e-03
6.113999999999999773e+02	1.425000000000000051e-03
6.133999999999999773e+02	1.575000000000000011e-03
6.152999999999999545e+02	1.750000000000000036e-03
6.172000000000000455e+02	1.975000000000000193e-03
6.191000000000000227e+02	2.199999999999999699e-03
6.211000000000000227e+02	2.475000000000000203e-03
6.230000000000000000e+02	2.899999999999999800e-03
6.248999999999999773e+02	3.425000000000000093e-03
6.268999999999999773e+02	4.449999999999999963e-03
6.287999999999999545e+02	6.400000000000000307e-03
6.307000000000000455e+02	9.074999999999999734e-03
6.326000000000000227e+02	9.674999999999999573e-03
6.346000000000000227e+02	7.674999999999999531e-03
6.365000000000000000e+02	5.324999999999999872e-03
6.383999999999999773e+02	4.324999999999999852e-03
6.403999999999999773e+02	4.274999999999999287e-03
6.422999999999999545e+02	4.525000000000000376e-03
6.442000000000000455e+02	4.924999999999999691e-03
6.462000000000000455e+02	5.325000000000000740e-03
6.481000000000000227e+02	5.725000000000000054e-03
6.500000000000000000e+02	6.049999999999999822e-03
6.518999999999999773e+02	6.350000000000000609e-03
6.538999999999999773e+02	6.674999999999999510e-03
6.557999999999999545e+02	7.100000000000000408e-03
6.577000000000000455e+02	7.550000000000000287e-03
6.597000000000000455e+02	8.199999999999998956e-03
6.616000000000000227e+02	8.875000000000000944e-03
6.635000000000000000e+02	9.549999999999999462e-03
6.653999999999999773e+02	1.024999999999999870e-02
6.673999999999999773e+02	1.097499999999999865e-02
6.692999999999999545e+02	1.225000000000000047e-02
6.712000000000000455e+02	1.304999999999999910e-02
6.732000000000000455e+02	1.437500000000000062e-02
6.751000000000000227e+02	1.582499999999999879e-02
6.770000000000000000e+02	1.775000000000000189e-02
6.788999999999999773e+02	1.975000000000000019e-02
6.808999999999999773e+02	2.099999999999999784e-02
6.827999999999999545e+02	2.099999999999999784e-02
6.847000000000000455e+02	2.099999999999999784e-02
6.867000000000000455e+02	2.174999999999999850e-02
6.886000000000000227e+02	2.299999999999999961e-02
6.905000000000000000e+02	2.450000000000000094e-02
6.923999999999999773e+02	2.649999999999999925e-02
6.943999999999999773e+02	2.925000000000000169e-02
6.962999999999999545e+02	3.325000000000000178e-02
6.982000000000000455e+02	3.774999999999999883e-02
7.002000000000000455e+02	4.274999999999999634e-02
7.021000000000000227e+02	4.924999999999999517e-02
7.040000000000000000e+02	5.500000000000000028e-02
7.058999999999999773e+02	5.899999999999999689e-02
7.078999999999999773e+02	6.174999999999999933e-02
7.097999999999999545e+02	6.550000000000000266e-02
7.117000000000000455e+02	7.325000000000000955e-02
7.137000000000000455e+02	8.549999999999999267e-02
7.156000000000000227e+02	1.037499999999999950e-01
7.175000000000000000e+02	1.285000000000000031e-01
7.193999999999999773e+02	1.635000000000000342e-01
7.213999999999999773e+02	2.025000000000000133e-01
7.232999999999999545e+02	2.339999999999999858e-01
7.252000000000000455e+02	2.332500000000000129e-01
7.272000000000000455e+02	2.150000000000000244e-01
7.291000000000000227e+02	1.759999999999999898e-01
7.310000000000000000e+02	1.415000000000000147e-01
7.328999999999999773e+02	1.122499999999999887e-01
7.348999999999999773e+02	8.775000000000002243e-02
7.367999999999999545e+02	6.149999999999999911e-02
7.387000000000000455e+02	4.150000000000000216e-02
7.407000000000000455e+02	2.699999999999999969e-02
7.426000000000000227e+02	1.817500000000000018e-02
7.445000000000000000e+02	1.407500000000000070e-02
7.463999999999999773e+02	1.312499999999999951e-02
7.483999999999999773e+02	1.257750000000000014e-02
7.502999999999999545e+02	1.208000000000000046e-02
7.522000000000000455e+02	1.094925000000000065e-02
7.542000000000000455e+02	8.573324999999999696e-03
7.561000000000000227e+02	5.846749999999999517e-03
7.580000000000000000e+02	3.449999999999999942e-03
7.598999999999999773e+02	1.695000000000000109e-03
7.618999999999999773e+02	7.350000000000000847e-04
7.637999999999999545e+02	2.375000000000000266e-04
7.657000000000000455e+02	1.107500000000000086e-04
7.677000000000000455e+02	2.075000000000000022e-04
7.696000000000000227e+02	3.331499999999999934e-04
7.715000000000000000e+02	5.475000000000000266e-04
7.735000000000000000e+02	8.424999999999999330e-04
7.753999999999999773e+02	1.229999999999999974e-03
7.772999999999999545e+02	1.707500000000000033e-03
7.792000000000000455e+02	2.349999999999999659e-03
7.812000000000000455e+02	3.225000000000000002e-03
7.831000000000000227e+02	4.449999999999999963e-03
7.850000000000000000e+02	6.149999999999999217e-03
7.870000000000000000e+02	8.550000000000000308e-03
7.888999999999999773e+02	1.185000000000000116e-02
7.907999999999999545e+02	1.527500000000000038e-02
7.927000000000000455e+02	1.894999999999999810e-02
7.947000000000000455e+02	2.039999999999999800e-02
7.966000000000000227e+02	1.874999999999999931e-02
7.985000000000000000e+02	1.554999999999999785e-02
8.005000000000000000e+02	1.315000000000000023e-02
8.023999999999999773e+02	1.212500000000000036e-02
8.042999999999999545e+02	1.279999999999999888e-02
8.062000000000000455e+02	1.354999999999999954e-02
8.082000000000000455e+02	1.482499999999999964e-02
8.101000000000000227e+02	1.602500000000000105e-02
8.120000000000000000e+02	1.707499999999999990e-02
8.140000000000000000e+02	1.637500000000000067e-02
8.158999999999999773e+02	1.562500000000000000e-02
8.177999999999999545e+02	1.437500000000000062e-02
8.197000000000000455e+02	1.317499999999999921e-02
8.217000000000000455e+02	1.257499999999999937e-02
8.236000000000000227e+02	1.202499999999999923e-02
8.255000000000000000e+02	1.157500000000000022e-02
8.275000000000000000e+02	1.167500000000000135e-02
8.293999999999999773e+02	1.179999999999999973e-02
8.312999999999999545e+02	1.192499999999999984e-02
8.332000000000000455e+02	1.219999999999999904e-02
8.352000000000000455e+02	1.275000000000000092e-02
8.371000000000000227e+02	1.354999999999999954e-02
8.390000000000000000e+02	1.414999999999999938e-02
8.410000000000000000e+02	1.499999999999999944e-02
8.428999999999999773e+02	1.507499999999999986e-02
8.447999999999999545e+02	1.562500000000000000e-02
8.467000000000000455e+02	1.565000000000000072e-02
8.487000000000000455e+02	1.565000000000000072e-02
8.506000000000000227e+02	1.565000000000000072e-02
8.525000000000000000e+02	1.515000000000000027e-02
8.545000000000000000e+02	1.517500000000000099e-02
8.563999999999999773e+02	1.569999999999999868e-02
8.582999999999999545e+02	1.577500000000000083e-02
8.602000000000000455e+02	1.717499999999999930e-02
8.622000000000000455e+02	1.917499999999999760e-02
8.641000000000000227e+02	2.199999999999999872e-02
8.660000000000000000e+02	2.800000000000000058e-02
8.680000000000000000e+02	3.799999999999999906e-02
8.698999999999999773e+02	5.324999999999999872e-02
8.717999999999999545e+02	6.500000000000000222e-02
8.737000000000000455e+02	7.000000000000000666e-02
8.757000000000000455e+02	5.899999999999999689e-02
8.776000000000000227e+02	4.674999999999999295e-02
8.795000000000000000e+02	3.524999999999999661e-02
8.815000000000000000e+02	2.599999999999999881e-02
8.833999999999999773e+02	1.812500000000000222e-02
8.852999999999999545e+02	1.327500000000000034e-02
8.872999999999999545e+02	9.650000000000000591e-03
8.892000000000000455e+02	8.074999999999998845e-03
8.911000000000000227e+02	7.575000000000000136e-03
8.930000000000000000e+02	7.674999999999999531e-03
8.950000000000000000e+02	8.075000000000000580e-03
8.968999999999999773e+02	8.574999999999999289e-03
8.987999999999999545e+02	8.949999999999999623e-03
9.007999999999999545e+02	9.624999999999999875e-03
9.027000000000000455e+02	1.004999999999999991e-02
9.046000000000000227e+02	1.102500000000000008e-02
9.065000000000000000e+02	1.300000000000000114e-02
9.085000000000000000e+02	1.572499999999999939e-02
9.103999999999999773e+02	1.965000000000000080e-02
9.122999999999999545e+02	2.487500000000000128e-02
9.142999999999999545e+02	3.045000000000000137e-02
9.162000000000000455e+02	3.360000000000000486e-02
9.181000000000000227e+02	3.427499999999999991e-02
9.200000000000000000e+02	3.300000000000000155e-02
9.220000000000000000e+02	3.197500000000000342e-02
9.238999999999999773e+02	3.300000000000000155e-02
9.257999999999999545e+02	3.527500000000000080e-02
9.277999999999999545e+02	3.982500000000000623e-02
9.297000000000000455e+02	4.435000000000000053e-02
9.316000000000000227e+02	4.839999999999999858e-02
9.335000000000000000e+02	5.119999999999999551e-02
9.355000000000000000e+02	5.272499999999999409e-02
9.373999999999999773e+02	5.177499999999999464e-02
9.392999999999999545e+02	4.957500000000000101e-02
9.412999999999999545e+02	4.612499999999999933e-02
9.432000000000000455e+02	4.244999999999999468e-02
9.451000000000000227e+02	3.900000000000000688e-02
9.470000000000000000e+02	3.632500000000000312e-02
9.490000000000000000e+02	3.462500000000000300e-02
9.508999999999999773e+02	3.417500000000000399e-02
9.527999999999999545e+02	3.425000000000000266e-02
9.547999999999999545e+02	3.434999999999999859e-02
9.567000000000000455e+02	3.447499999999999870e-02
9.586000000000000227e+02	3.409999999999999837e-02
9.605000000000000000e+02	3.425000000000000266e-02
9.625000000000000000e+02	3.395000000000000101e-02
9.643999999999999773e+02	3.312500000000000167e-02
9.662999999999999545e+02	3.204999999999999516e-02
9.682999999999999545e+02	3.097500000000000253e-02
9.702000000000000455e+02	2.874999999999999778e-02
9.721000000000000227e+02	2.750000000000000014e-02
9.740000000000000000e+02	2.574999999999999858e-02
9.760000000000000000e+02	2.449999999999999747e-02
9.778999999999999773e+02	2.399999999999999703e-02
9.797999999999999545e+02	2.449999999999999747e-02
9.817999999999999545e+02	2.524999999999999814e-02
9.837000000000000455e+02	2.549999999999999836e-02
9.856000000000000227e+02	2.624999999999999903e-02
9.875000000000000000e+02	2.624999999999999903e-02
9.895000000000000000e+02	2.624999999999999903e-02
9.913999999999999773e+02	2.524999999999999814e-02
9.932999999999999545e+02	2.424999999999999725e-02
9.952999999999999545e+02	2.249999999999999917e-02
9.972000000000000455e+02	2.124999999999999806e-02
9.991000000000000227e+02	2.025000000000000064e-02
1.001100000000000023e+03	2.075000000000000108e-02
1.003000000000000000e+03	2.224999999999999895e-02
1.004899999999999977e+03	2.525000000000000161e-02
1.006799999999999955e+03	3.125000000000000000e-02
1.008799999999999955e+03	4.000000000000000083e-02
1.010700000000000045e+03	5.424999999999999961e-02
1.012600000000000023e+03	7.299999999999999545e-02
1.014600000000000023e+03	1.017499999999999932e-01
1.016500000000000000e+03	1.187499999999999944e-01
1.018399999999999977e+03	1.177499999999999936e-01
1.020299999999999955e+03	9.425000000000000044e-02
1.022299999999999955e+03	7.050000000000000711e-02
1.024200000000000045e+03	5.599999999999999423e-02
1.026099999999999909e+03	4.924999999999999517e-02
1.028099999999999909e+03	4.649999999999999967e-02
1.030000000000000000e+03	4.349999999999999700e-02
1.031900000000000091e+03	4.075000000000000150e-02
1.033799999999999955e+03	3.749999999999999861e-02
1.035799999999999955e+03	3.450000000000000289e-02
1.037700000000000045e+03	3.300000000000000155e-02
1.039599999999999909e+03	3.200000000000000067e-02
1.041599999999999909e+03	3.074999999999999956e-02
1.043500000000000000e+03	3.024999999999999911e-02
1.045400000000000091e+03	2.949999999999999845e-02
1.047299999999999955e+03	2.924999999999999822e-02
1.049299999999999955e+03	2.849999999999999756e-02
1.051200000000000045e+03	2.899999999999999800e-02
1.053099999999999909e+03	2.900000000000000147e-02
1.055099999999999909e+03	3.074999999999999956e-02
1.057000000000000000e+03	3.275000000000000133e-02
1.058900000000000091e+03	3.499999999999999639e-02
1.060799999999999955e+03	3.774999999999999883e-02
1.062799999999999955e+03	4.100000000000000172e-02
1.064700000000000045e+03	4.349999999999999700e-02
1.066599999999999909e+03	4.700000000000000011e-02
1.068599999999999909e+03	5.099999999999999672e-02
1.070500000000000000e+03	5.525000000000000050e-02
1.072400000000000091e+03	6.124999999999999889e-02
1.074299999999999955e+03	6.800000000000000488e-02
1.076299999999999955e+03	8.000000000000000167e-02
1.078200000000000045e+03	9.225000000000001255e-02
1.080099999999999909e+03	1.042499999999999954e-01
1.082099999999999909e+03	1.212499999999999967e-01
1.084000000000000000e+03	1.330000000000000071e-01
1.085900000000000091e+03	1.442500000000000171e-01
1.087799999999999955e+03	1.499999999999999667e-01
1.089799999999999955e+03	1.607500000000000040e-01
1.091700000000000045e+03	1.717500000000000138e-01
1.093599999999999909e+03	1.824999999999999956e-01
1.095599999999999909e+03	1.930000000000000049e-01
1.097500000000000000e+03	1.982500000000000095e-01
1.099400000000000091e+03	2.030000000000000415e-01
1.101299999999999955e+03	1.970000000000000084e-01
1.103299999999999955e+03	1.855000000000000260e-01
1.105200000000000045e+03	1.685000000000000386e-01
1.107099999999999909e+03	1.565000000000000280e-01
1.109099999999999909e+03	1.450000000000000178e-01
1.111000000000000000e+03	1.395000000000000129e-01
1.112900000000000091e+03	1.397500000000000131e-01
1.114900000000000091e+03	1.452500000000000180e-01
1.116799999999999955e+03	1.454999999999999905e-01
1.118700000000000045e+03	1.397500000000000131e-01
1.120599999999999909e+03	1.287500000000000033e-01
1.122599999999999909e+03	1.172499999999999931e-01
1.124500000000000000e+03	1.054999999999999966e-01
1.126400000000000091e+03	9.349999999999999978e-02
1.128400000000000091e+03	8.150000000000001688e-02
1.130299999999999955e+03	6.450000000000000178e-02
1.132200000000000045e+03	5.274999999999999828e-02
1.134099999999999909e+03	4.200000000000000261e-02
1.136099999999999909e+03	3.400000000000000244e-02
1.138000000000000000e+03	2.774999999999999689e-02
1.139900000000000091e+03	2.259999999999999856e-02
1.141900000000000091e+03	1.922499999999999903e-02
1.143799999999999955e+03	1.644999999999999934e-02
1.145700000000000045e+03	1.347500000000000087e-02
1.147599999999999909e+03	1.127500000000000030e-02
1.149599999999999909e+03	8.974999999999998604e-03
1.151500000000000000e+03	6.825000000000000337e-03
1.153400000000000091e+03	4.824999999999999428e-03
1.155400000000000091e+03	3.174999999999999871e-03
1.157299999999999955e+03	2.000000000000000042e-03
1.159200000000000045e+03	1.289999999999999914e-03
1.161099999999999909e+03	1.165000000000000020e-03
1.163099999999999909e+03	1.849999999999999865e-03
1.165000000000000000e+03	3.475000000000000224e-03
1.166900000000000091e+03	6.150000000000000952e-03
1.168900000000000091e+03	9.300000000000000974e-03
1.170799999999999955e+03	1.247499999999999998e-02
1.172700000000000045e+03	1.392500000000000161e-02
1.174599999999999909e+03	1.404999999999999999e-02
1.176599999999999909e+03	1.285000000000000031e-02
1.178500000000000000e+03	1.099999999999999936e-02
1.180400000000000091e+03	9.599999999999999159e-03
1.182400000000000091e+03	8.250000000000000389e-03
1.184299999999999955e+03	8.099999999999999561e-03
1.186200000000000045e+03	8.149999999999999259e-03
1.188099999999999909e+03	9.349999999999998937e-03
1.190099999999999909e+03	1.127499999999999857e-02
1.192000000000000000e+03	1.379999999999999977e-02
1.193900000000000091e+03	1.754999999999999963e-02
1.195900000000000091e+03	2.135000000000000092e-02
1.197799999999999955e+03	2.690000000000000030e-02
1.199700000000000045e+03	3.250000000000000111e-02
1.201599999999999909e+03	3.899999999999999994e-02
1.203599999999999909e+03	4.524999999999999856e-02
1.205500000000000000e+03	5.000000000000000278e-02
1.207400000000000091e+03	5.300000000000000544e-02
1.209400000000000091e+03	5.324999999999999872e-02
1.211299999999999955e+03	5.299999999999999850e-02
1.213200000000000045e+03	5.399999999999999939e-02
1.215099999999999909e+03	5.674999999999999489e-02
1.217099999999999909e+03	6.099999999999999867e-02
1.219000000000000000e+03	6.575000000000000289e-02
1.220900000000000091e+03	7.200000000000000844e-02
1.222900000000000091e+03	7.875000000000000056e-02
1.224799999999999955e+03	8.550000000000000655e-02
1.226700000000000045e+03	9.724999999999998923e-02
1.228599999999999909e+03	1.097500000000000003e-01
1.230599999999999909e+03	1.217499999999999971e-01
1.232500000000000000e+03	1.390000000000000124e-01
1.234400000000000091e+03	1.559999999999999720e-01
1.236400000000000091e+03	1.774999999999999911e-01
1.238299999999999955e+03	1.940000000000000058e-01
1.240200000000000045e+03	2.047499999999999876e-01
1.242200000000000045e+03	2.102499999999999925e-01
1.244099999999999909e+03	2.152499999999999969e-01
1.246000000000000000e+03	2.150000000000000244e-01
1.247900000000000091e+03	2.144999999999999685e-01
1.249900000000000091e+03	2.092499999999999916e-01
1.251799999999999955e+03	2.087500000000000189e-01
1.253700000000000045e+03	2.032500000000000417e-01
1.255700000000000045e+03	2.030000000000000138e-01
1.257599999999999909e+03	2.027500000000000135e-01
1.259500000000000000e+03	2.027500000000000413e-01
1.261400000000000091e+03	2.025000000000000411e-01
1.263400000000000091e+03	2.020000000000000406e-01
1.265299999999999955e+03	2.015000000000000402e-01
1.267200000000000045e+03	1.955000000000000349e-01
1.269200000000000045e+03	1.842500000000000249e-01
1.271099999999999909e+03	1.729999999999999871e-01
1.273000000000000000e+03	1.617500000000000326e-01
1.274900000000000091e+03	1.502500000000000224e-01
1.276900000000000091e+03	1.395000000000000129e-01
1.278799999999999955e+03	1.332500000000000073e-01
1.280700000000000045e+03	1.219999999999999973e-01
1.282700000000000045e+03	1.107499999999999873e-01
1.284599999999999909e+03	9.925000000000000488e-02
1.286500000000000000e+03	8.800000000000002265e-02
1.288400000000000091e+03	7.650000000000001243e-02
1.290400000000000091e+03	7.000000000000000666e-02
1.292299999999999955e+03	5.824999999999999623e-02
1.294200000000000045e+03	4.974999999999999561e-02
1.296200000000000045e+03	4.275000000000000328e-02
1.298099999999999909e+03	3.724999999999999839e-02
1.300000000000000000e+03	3.300000000000000155e-02
1.301900000000000091e+03	2.949999999999999845e-02
1.303900000000000091e+03	2.674999999999999947e-02
1.305799999999999955e+03	2.424999999999999725e-02
1.307700000000000045e+03	2.170000000000000054e-02
1.309700000000000045e+03	1.902500000000000024e-02
1.311599999999999909e+03	1.757500000000000034e-02
1.313500000000000000e+03	1.675000000000000100e-02
1.315400000000000091e+03	1.764999999999999902e-02
1.317400000000000091e+03	1.864999999999999991e-02
1.319299999999999955e+03	2.012500000000000400e-02
1.321200000000000045e+03	2.067499999999999893e-02
1.323200000000000045e+03	1.922500000000000250e-02
1.325099999999999909e+03	1.624999999999999709e-02
1.327000000000000000e+03	1.314999999999999850e-02
1.328900000000000091e+03	9.649999999999998856e-03
1.330900000000000091e+03	6.774999999999999772e-03
1.332799999999999955e+03	4.575000000000000074e-03
1.334700000000000045e+03	3.024999999999999911e-03
1.336700000000000045e+03	2.100000000000000304e-03
1.338599999999999909e+03	1.605000000000000090e-03
1.340500000000000000e+03	1.371949999999999819e-03
1.342400000000000091e+03	1.323249999999999990e-03
1.344400000000000091e+03	1.612500000000000001e-03
1.346299999999999955e+03	2.267499999999999984e-03
1.348200000000000045e+03	3.049999999999999760e-03
1.350200000000000045e+03	3.400000000000000244e-03
1.352099999999999909e+03	2.995000000000000266e-03
1.354000000000000000e+03	2.112499999999999795e-03
1.356000000000000000e+03	1.437499999999999976e-03
1.357900000000000091e+03	1.287500000000000016e-03
1.359799999999999955e+03	1.797500000000000053e-03
1.361700000000000045e+03	2.724999999999999992e-03
1.363700000000000045e+03	4.150000000000000043e-03
1.365599999999999909e+03	5.700000000000000205e-03
1.367500000000000000e+03	7.199999999999999803e-03
1.369500000000000000e+03	8.449999999999999178e-03
1.371400000000000091e+03	1.020000000000000073e-02
1.373299999999999955e+03	1.182499999999999871e-02
1.375200000000000045e+03	1.392499999999999988e-02
1.377200000000000045e+03	1.657499999999999946e-02
1.379099999999999909e+03	1.922500000000000250e-02
1.381000000000000000e+03	2.192499999999999657e-02
1.383000000000000000e+03	2.479999999999999913e-02
1.384900000000000091e+03	2.699999999999999969e-02
1.386799999999999955e+03	2.827500000000000152e-02
1.388700000000000045e+03	2.835000000000000020e-02
1.390700000000000045e+03	2.724999999999999992e-02
1.392599999999999909e+03	2.570000000000000062e-02
1.394500000000000000e+03	2.367499999999999813e-02
1.396500000000000000e+03	2.222500000000000170e-02
1.398400000000000091e+03	2.207500000000000087e-02
1.400299999999999955e+03	2.424999999999999725e-02
1.402200000000000045e+03	2.999999999999999889e-02
1.404200000000000045e+03	3.875000000000000666e-02
1.406099999999999909e+03	4.974999999999999561e-02
1.408000000000000000e+03	5.724999999999999534e-02
1.410000000000000000e+03	5.524999999999999356e-02
1.411900000000000091e+03	4.499999999999999833e-02
1.413799999999999955e+03	3.049999999999999933e-02
1.415700000000000045e+03	1.779999999999999985e-02
1.417700000000000045e+03	9.450000000000000067e-03
1.419599999999999909e+03	4.475000000000000679e-03
1.421500000000000000e+03	1.814999999999999990e-03
1.423500000000000000e+03	6.249999999999999046e-04
1.425400000000000091e+03	2.734000000000000319e-04
1.427299999999999955e+03	5.740000000000000744e-04
1.429200000000000045e+03	1.407500000000000114e-03
1.431200000000000045e+03	2.602499999999999779e-03
1.433099999999999909e+03	3.924999999999999670e-03
1.435000000000000000e+03	5.274999999999999307e-03
1.437000000000000000e+03	6.499999999999999702e-03
1.438900000000000091e+03	8.075000000000000580e-03
1.440799999999999955e+03	9.374999999999999653e-03
1.442700000000000045e+03	1.122500000000000060e-02
1.444700000000000045e+03	1.362499999999999996e-02
1.446599999999999909e+03	1.662500000000000089e-02
1.448500000000000000e+03	2.010000000000000328e-02
1.450500000000000000e+03	2.339999999999999719e-02
1.452400000000000091e+03	2.567499999999999991e-02
1.454299999999999955e+03	2.612500000000000239e-02
1.456200000000000045e+03	2.652499999999999997e-02
1.458200000000000045e+03	2.582500000000000073e-02
1.460099999999999909e+03	2.384999999999999967e-02
1.462000000000000000e+03	2.107499999999999998e-02
1.464000000000000000e+03	1.842500000000000041e-02
1.465900000000000091e+03	1.747500000000000095e-02
1.467799999999999955e+03	1.725000000000000144e-02
1.469799999999999955e+03	1.657499999999999946e-02
1.471700000000000045e+03	1.592499999999999818e-02
1.473599999999999909e+03	1.475000000000000096e-02
1.475500000000000000e+03	1.297499999999999869e-02
1.477500000000000000e+03	1.064999999999999801e-02
1.479400000000000091e+03	8.277500000000000135e-03
1.481299999999999955e+03	5.860000000000000625e-03
1.483299999999999955e+03	3.752500000000000193e-03
1.485200000000000045e+03	2.152499999999999900e-03
1.487099999999999909e+03	1.028250000000000084e-03
1.489000000000000000e+03	2.925000000000000083e-04
1.491000000000000000e+03	-4.350000000000000703e-06
1.492900000000000091e+03	9.799999999999999684e-05
1.494799999999999955e+03	7.824999999999999924e-04
1.496799999999999955e+03	2.337499999999999734e-03
1.498700000000000045e+03	5.324999999999999872e-03
1.500599999999999909e+03	1.017500000000000002e-02
1.502500000000000000e+03	1.529999999999999936e-02
1.504500000000000000e+03	1.732500000000000012e-02
1.506400000000000091e+03	1.432500000000000093e-02
1.508299999999999955e+03	9.225000000000000561e-03
1.510299999999999955e+03	5.200000000000000629e-03
1.512200000000000045e+03	2.899999999999999800e-03
1.514099999999999909e+03	1.717500000000000060e-03
1.516000000000000000e+03	1.082499999999999912e-03
1.518000000000000000e+03	8.324999999999999067e-04
1.519900000000000091e+03	7.874999999999998971e-04
1.521799999999999955e+03	9.225000000000000344e-04
1.523799999999999955e+03	1.165000000000000020e-03
1.525700000000000045e+03	1.454999999999999913e-03
1.527599999999999909e+03	1.670000000000000260e-03
1.529500000000000000e+03	1.645000000000000195e-03
1.531500000000000000e+03	1.444999999999999887e-03
1.533400000000000091e+03	1.079999999999999797e-03
1.535299999999999955e+03	7.125000000000000257e-04
1.537299999999999955e+03	4.099999999999999912e-04
1.539200000000000045e+03	1.375000000000000083e-04
1.541099999999999909e+03	1.125000000000000071e-05
1.543000000000000000e+03	1.815000000000000071e-05
1.545000000000000000e+03	4.872499999999999851e-05
1.546900000000000091e+03	9.174999999999999400e-05
1.548799999999999955e+03	1.307500000000000068e-04
1.550799999999999955e+03	1.857499999999999885e-04
1.552700000000000045e+03	2.575000000000000249e-04
1.554599999999999909e+03	3.299999999999999982e-04
1.556500000000000000e+03	3.725000000000000012e-04
1.558500000000000000e+03	4.150000000000000043e-04
1.560400000000000091e+03	6.100000000000000821e-04
1.562299999999999955e+03	9.449999999999999850e-04
1.564299999999999955e+03	1.307500000000000068e-03
1.566200000000000045e+03	1.757499999999999948e-03
1.568099999999999909e+03	2.397499999999999892e-03
1.570000000000000000e+03	3.500000000000000073e-03
1.572000000000000000e+03	5.075000000000000518e-03
1.573900000000000091e+03	7.275000000000000216e-03
1.575799999999999955e+03	9.300000000000000974e-03
1.577799999999999955e+03	1.004999999999999817e-02
1.579700000000000045e+03	9.424999999999999351e-03
1.581599999999999909e+03	7.424999999999999309e-03
1.583599999999999909e+03	4.624999999999999771e-03
1.585500000000000000e+03	2.575000000000000032e-03
1.587400000000000091e+03	1.467499999999999838e-03
1.589299999999999955e+03	9.924999999999998927e-04
1.591299999999999955e+03	8.225000000000000974e-04
1.593200000000000045e+03	7.399999999999999894e-04
1.595099999999999909e+03	6.750000000000000357e-04
1.597099999999999909e+03	7.100000000000000191e-04
1.599000000000000000e+03	9.249999999999999325e-04
1.600900000000000091e+03	1.262499999999999950e-03
1.602799999999999955e+03	1.674999999999999840e-03
1.604799999999999955e+03	2.249999999999999830e-03
1.606700000000000045e+03	2.974999999999999780e-03
1.608599999999999909e+03	3.775000000000000144e-03
1.610599999999999909e+03	4.500000000000000527e-03
1.612500000000000000e+03	4.949999999999999539e-03
1.614400000000000091e+03	5.000000000000000104e-03
1.616299999999999955e+03	4.525000000000000376e-03
1.618299999999999955e+03	3.899999999999999821e-03
1.620200000000000045e+03	3.524999999999999922e-03
1.622099999999999909e+03	3.374999999999999962e-03
1.624099999999999909e+03	3.374999999999999962e-03
1.626000000000000000e+03	3.575000000000000486e-03
1.627900000000000091e+03	3.800000000000000426e-03
1.629799999999999955e+03	4.099999999999999478e-03
1.631799999999999955e+03	4.375000000000000416e-03
1.633700000000000045e+03	4.650000000000000487e-03
1.635599999999999909e+03	4.950000000000000407e-03
1.637599999999999909e+03	5.275000000000000175e-03
1.639500000000000000e+03	5.725000000000000054e-03
1.641400000000000091e+03	6.099999999999999520e-03
1.643299999999999955e+03	6.425000000000000155e-03
1.645299999999999955e+03	6.800000000000000488e-03
1.647200000000000045e+03	7.399999999999999460e-03
1.649099999999999909e+03	8.000000000000000167e-03
1.651099999999999909e+03	8.649999999999999703e-03
1.653000000000000000e+03	9.299999999999999239e-03
1.654900000000000091e+03	9.974999999999999492e-03
1.656799999999999955e+03	1.119999999999999989e-02
1.658799999999999955e+03	1.245000000000000100e-02
1.660700000000000045e+03	1.424999999999999878e-02
1.662599999999999909e+03	1.615000000000000116e-02
1.664599999999999909e+03	1.812500000000000222e-02
1.666500000000000000e+03	2.054999999999999882e-02
1.668400000000000091e+03	2.375000000000000028e-02
1.670299999999999955e+03	2.744999999999999871e-02
1.672299999999999955e+03	2.992500000000000021e-02
1.674200000000000045e+03	3.250000000000000111e-02
1.676099999999999909e+03	3.450000000000000289e-02
1.678099999999999909e+03	3.575000000000000400e-02
1.680000000000000000e+03	3.675000000000000488e-02
1.681900000000000091e+03	3.825000000000000622e-02
1.683799999999999955e+03	4.075000000000000844e-02
1.685799999999999955e+03	4.399999999999999745e-02
1.687700000000000045e+03	4.849999999999999450e-02
1.689599999999999909e+03	5.399999999999999939e-02
1.691599999999999909e+03	6.074999999999999845e-02
1.693500000000000000e+03	6.975000000000000644e-02
1.695400000000000091e+03	8.175000000000001710e-02
1.697299999999999955e+03	9.400000000000000022e-02
1.699299999999999955e+03	1.117499999999999882e-01
1.701200000000000045e+03	1.350000000000000089e-01
1.703099999999999909e+03	1.632500000000000062e-01
1.705099999999999909e+03	1.860000000000000264e-01
1.707000000000000000e+03	2.079999999999999905e-01
1.708900000000000091e+03	2.195000000000000007e-01
1.710900000000000091e+03	2.147499999999999964e-01
1.712799999999999955e+03	2.092499999999999916e-01
1.714700000000000045e+03	1.932500000000000329e-01
1.716599999999999909e+03	1.819999999999999951e-01
1.718599999999999909e+03	1.652500000000000357e-01
1.720500000000000000e+03	1.482500000000000207e-01
1.722400000000000091e+03	1.312500000000000056e-01
1.724400000000000091e+03	1.192499999999999949e-01
1.726299999999999955e+03	1.019999999999999934e-01
1.728200000000000045e+03	8.950000000000001010e-02
1.730099999999999909e+03	7.749999999999999944e-02
1.732099999999999909e+03	6.149999999999999911e-02
1.734000000000000000e+03	4.874999999999999473e-02
1.735900000000000091e+03	3.749999999999999861e-02
1.737900000000000091e+03	2.924999999999999822e-02
1.739799999999999955e+03	2.239999999999999977e-02
1.741700000000000045e+03	1.710000000000000062e-02
1.743599999999999909e+03	1.322499999999999717e-02
1.745599999999999909e+03	1.032499999999999911e-02
1.747500000000000000e+03	8.600000000000000006e-03
1.749400000000000091e+03	6.899999999999999883e-03
1.751400000000000091e+03	5.749999999999999903e-03
1.753299999999999955e+03	4.874999999999999993e-03
1.755200000000000045e+03	4.199999999999999740e-03
1.757099999999999909e+03	3.600000000000000335e-03
1.759099999999999909e+03	3.125000000000000173e-03
1.761000000000000000e+03	2.749999999999999840e-03
1.762900000000000091e+03	2.400000000000000223e-03
1.764900000000000091e+03	2.190000000000000106e-03
1.766799999999999955e+03	2.002499999999999940e-03
1.768700000000000045e+03	1.817499999999999888e-03
1.770599999999999909e+03	1.682499999999999968e-03
1.772599999999999909e+03	1.547499999999999831e-03
1.774500000000000000e+03	1.464999999999999939e-03
1.776400000000000091e+03	1.437499999999999976e-03
1.778400000000000091e+03	1.367500000000000009e-03
1.780299999999999955e+03	1.307500000000000068e-03
1.782200000000000045e+03	1.250000000000000026e-03
1.784099999999999909e+03	1.195000000000000099e-03
1.786099999999999909e+03	1.124999999999999915e-03
1.788000000000000000e+03	1.057499999999999846e-03
1.789900000000000091e+03	1.000000000000000238e-03
1.791900000000000091e+03	8.925000000000000641e-04
1.793799999999999955e+03	8.750000000000000182e-04
1.795700000000000045e+03	8.544999999999998994e-04
1.797599999999999909e+03	7.944999999999999589e-04
1.799599999999999909e+03	7.934999999999999346e-04
1.801500000000000000e+03	7.999999999999999299e-04
1.803400000000000091e+03	7.924999999999999102e-04
1.805400000000000091e+03	7.849999999999998906e-04
1.807299999999999955e+03	7.874999999999998971e-04
1.809200000000000045e+03	7.374999999999998744e-04
1.811099999999999909e+03	7.274999999999999566e-04
1.813099999999999909e+03	7.124999999999999173e-04
1.815000000000000000e+03	6.999999999999999929e-04
1.816900000000000091e+03	7.624999999999999400e-04
1.818900000000000091e+03	8.574999999999999723e-04
1.820799999999999955e+03	9.525000000000000046e-04
1.822700000000000045e+03	1.012499999999999945e-03
1.824700000000000045e+03	9.525000000000000046e-04
1.826599999999999909e+03	8.899999999999999491e-04
1.828500000000000000e+03	8.199999999999998740e-04
1.830400000000000091e+03	6.974999999999999863e-04
1.832400000000000091e+03	5.799999999999998950e-04
1.834299999999999955e+03	5.024999999999999085e-04
1.836200000000000045e+03	4.199999999999999632e-04
1.838200000000000045e+03	3.274999999999999916e-04
1.840099999999999909e+03	2.424999999999999855e-04
1.842000000000000000e+03	1.625000000000000196e-04
1.843900000000000091e+03	1.084999999999999946e-04
1.845900000000000091e+03	1.044999999999999922e-04
1.847799999999999955e+03	1.182500000000000012e-04
1.849700000000000045e+03	1.039999999999999936e-04
1.851700000000000045e+03	6.475000000000000178e-05
1.853599999999999909e+03	2.874999999999999748e-05
1.855500000000000000e+03	2.144999999999999961e-05
1.857400000000000091e+03	3.149999999999999995e-05
1.859400000000000091e+03	2.900000000000000017e-05
1.861299999999999955e+03	8.499999999999999933e-06
1.863200000000000045e+03	-9.574999999999998958e-06
1.865200000000000045e+03	-5.100000000000000299e-06
1.867099999999999909e+03	5.750000000000000004e-06
1.869000000000000000e+03	2.942499999999999695e-05
1.870900000000000091e+03	4.275000000000000235e-05
1.872900000000000091e+03	5.450000000000000336e-05
1.874799999999999955e+03	5.425000000000000406e-05
1.876700000000000045e+03	5.372750000000000355e-05
1.878700000000000045e+03	6.798249999999999497e-05
1.880599999999999909e+03	8.074999999999999767e-05
1.882500000000000000e+03	7.904999999999999701e-05
1.884400000000000091e+03	7.425000000000000230e-05
1.886400000000000091e+03	8.299999999999999815e-05
1.888299999999999955e+03	9.599999999999998888e-05
1.890200000000000045e+03	1.330000000000000073e-04
1.892200000000000045e+03	1.902499999999999894e-04
1.894099999999999909e+03	2.349999999999999930e-04
1.896000000000000000e+03	2.674999999999999969e-04
1.897900000000000091e+03	2.864999999999999708e-04
1.899900000000000091e+03	3.145000000000000009e-04
1.901799999999999955e+03	3.750000000000000078e-04
1.903700000000000045e+03	4.325000000000000502e-04
1.905700000000000045e+03	4.124999999999999977e-04
1.907599999999999909e+03	3.774999999999999602e-04
1.909500000000000000e+03	3.750000000000000078e-04
1.911400000000000091e+03	3.975000000000000668e-04
1.913400000000000091e+03	4.350000000000000026e-04
1.915299999999999955e+03	4.849999999999999711e-04
1.917200000000000045e+03	5.275000000000000825e-04
1.919200000000000045e+03	5.749999999999999903e-04
1.921099999999999909e+03	5.875000000000000231e-04
1.923000000000000000e+03	5.549999999999999378e-04
1.924900000000000091e+03	5.324999999999999872e-04
1.926900000000000091e+03	5.749999999999999903e-04
1.928799999999999955e+03	6.750000000000000357e-04
1.930700000000000045e+03	8.050000000000000515e-04
1.932700000000000045e+03	9.150000000000000147e-04
1.934599999999999909e+03	9.699999999999999421e-04
1.936500000000000000e+03	1.139999999999999954e-03
1.938500000000000000e+03	1.332499999999999917e-03
1.940400000000000091e+03	1.572499999999999896e-03
1.942299999999999955e+03	1.742499999999999908e-03
1.944200000000000045e+03	1.905000000000000009e-03
1.946200000000000045e+03	2.087499999999999946e-03
1.948099999999999909e+03	2.214999999999999955e-03
1.950000000000000000e+03	2.332499999999999938e-03
1.952000000000000000e+03	2.474999999999999770e-03
1.953900000000000091e+03	2.455000000000000151e-03
1.955799999999999955e+03	2.262499999999999754e-03
1.957700000000000045e+03	2.080000000000000251e-03
1.959700000000000045e+03	1.939999999999999884e-03
1.961599999999999909e+03	1.849999999999999865e-03
1.963500000000000000e+03	1.714999999999999945e-03
1.965500000000000000e+03	1.487499999999999890e-03
1.967400000000000091e+03	1.392500000000000075e-03
1.969299999999999955e+03	1.267499999999999964e-03
1.971200000000000045e+03	1.139999999999999954e-03
1.973200000000000045e+03	9.400000000000000803e-04
1.975099999999999909e+03	8.892499999999999580e-04
1.977000000000000000e+03	1.327499999999999904e-03
1.979000000000000000e+03	2.099999999999999870e-03
1.980900000000000091e+03	2.425000000000000072e-03
1.982799999999999955e+03	2.224999999999999981e-03
1.984700000000000045e+03	2.000000000000000042e-03
1.986700000000000045e+03	1.937499999999999986e-03
1.988599999999999909e+03	1.962500000000000269e-03
1.990500000000000000e+03	1.962499999999999835e-03
1.992500000000000000e+03	1.899999999999999779e-03
1.994400000000000091e+03	1.792499999999999823e-03
1.996299999999999955e+03	1.687500000000000198e-03
1.998200000000000045e+03	1.655000000000000221e-03
2.000200000000000045e+03	1.537500000000000021e-03
2.002099999999999909e+03	1.407499999999999897e-03
2.004000000000000000e+03	1.240000000000000000e-03
2.006000000000000000e+03	1.197499999999999997e-03
2.007900000000000091e+03	1.357499999999999983e-03
2.009799999999999955e+03	1.589999999999999834e-03
2.011700000000000045e+03	1.479999999999999762e-03
2.013700000000000045e+03	1.375000000000000137e-03
2.015599999999999909e+03	1.330000000000000019e-03
2.017500000000000000e+03	1.267500000000000180e-03
2.019500000000000000e+03	1.214999999999999934e-03
2.021400000000000091e+03	1.155000000000000211e-03
2.023299999999999955e+03	1.042500000000000024e-03
2.025200000000000045e+03	8.575000000000000807e-04
2.027200000000000045e+03	5.422499999999999803e-04
2.029099999999999909e+03	1.962500000000000269e-04
2.031000000000000000e+03	-1.750000000000000186e-06
2.033000000000000000e+03	4.400000000000000563e-05
2.034900000000000091e+03	2.494999999999999931e-04
2.036799999999999955e+03	6.325000000000000327e-04
2.038700000000000045e+03	1.185000000000000072e-03
2.040700000000000045e+03	1.682499999999999968e-03
2.042599999999999909e+03	1.962499999999999835e-03
2.044500000000000000e+03	2.255000000000000060e-03
2.046500000000000000e+03	2.665000000000000268e-03
2.048400000000000091e+03	3.299999999999999982e-03
2.050300000000000182e+03	3.799999999999999559e-03
2.052300000000000182e+03	3.725000000000000012e-03
2.054199999999999818e+03	3.449999999999999942e-03
2.056099999999999909e+03	3.350000000000000113e-03
2.058000000000000000e+03	3.449999999999999942e-03
2.060000000000000000e+03	3.474999999999999790e-03
2.061900000000000091e+03	3.599999999999999901e-03
2.063800000000000182e+03	3.699999999999999730e-03
2.065800000000000182e+03	3.775000000000000144e-03
2.067699999999999818e+03	3.874999999999999972e-03
2.069599999999999909e+03	3.974999999999999367e-03
2.071500000000000000e+03	4.049999999999999781e-03
2.073500000000000000e+03	4.125000000000000194e-03
2.075400000000000091e+03	4.199999999999999740e-03
2.077300000000000182e+03	4.300000000000000003e-03
2.079300000000000182e+03	4.400000000000000265e-03
2.081199999999999818e+03	4.449999999999999963e-03
2.083099999999999909e+03	4.425000000000000114e-03
2.085000000000000000e+03	4.350000000000000568e-03
2.087000000000000000e+03	4.325000000000000719e-03
2.088900000000000091e+03	4.275000000000000154e-03
2.090800000000000182e+03	4.150000000000000043e-03
2.092800000000000182e+03	4.024999999999999932e-03
2.094699999999999818e+03	4.049999999999999781e-03
2.096599999999999909e+03	4.249999999999999438e-03
2.098500000000000000e+03	4.399999999999999398e-03
2.100500000000000000e+03	4.474999999999999811e-03
2.102400000000000091e+03	4.525000000000000376e-03
2.104300000000000182e+03	4.500000000000000527e-03
2.106300000000000182e+03	4.474999999999999811e-03
2.108199999999999818e+03	4.500000000000000527e-03
2.110099999999999909e+03	4.575000000000000941e-03
2.112000000000000000e+03	4.575000000000000074e-03
2.114000000000000000e+03	4.525000000000000376e-03
2.115900000000000091e+03	4.425000000000000114e-03
2.117800000000000182e+03	4.275000000000000154e-03
2.119800000000000182e+03	4.125000000000000194e-03
2.121699999999999818e+03	4.024999999999999932e-03
2.123599999999999909e+03	3.799999999999999992e-03
2.125500000000000000e+03	3.600000000000000335e-03
2.127500000000000000e+03	3.374999999999999962e-03
2.129400000000000091e+03	3.224999999999999568e-03
2.131300000000000182e+03	2.924999999999999649e-03
2.133300000000000182e+03	2.700000000000000143e-03
2.135199999999999818e+03	2.774999999999999689e-03
2.137099999999999909e+03	2.924999999999999649e-03
2.139000000000000000e+03	2.924999999999999649e-03
2.141000000000000000e+03	2.724999999999999992e-03
2.142900000000000091e+03	2.575000000000000032e-03
2.144800000000000182e+03	2.400000000000000223e-03
2.146800000000000182e+03	2.252499999999999728e-03
2.148699999999999818e+03	2.104999999999999667e-03
2.150599999999999909e+03	1.817500000000000105e-03
2.152500000000000000e+03	1.330000000000000019e-03
2.154500000000000000e+03	6.025000000000000624e-04
2.156400000000000091e+03	-1.250000000000000060e-05
2.158300000000000182e+03	1.614999999999999953e-04
2.160300000000000182e+03	1.275000000000000092e-03
2.162199999999999818e+03	2.000000000000000042e-03
2.164099999999999909e+03	2.024999999999999890e-03
2.166099999999999909e+03	1.899999999999999779e-03
2.168000000000000000e+03	1.775000000000000102e-03
2.169900000000000091e+03	1.424999999999999835e-03
2.171800000000000182e+03	1.034999999999999896e-03
2.173800000000000182e+03	8.074999999999999496e-04
2.175699999999999818e+03	8.274999999999998936e-04
2.177599999999999909e+03	9.224999999999999260e-04
2.179599999999999909e+03	8.525000000000000676e-04
2.181500000000000000e+03	8.275000000000000020e-04
2.183400000000000091e+03	8.774999999999999164e-04
2.185300000000000182e+03	8.949999999999999623e-04
2.187300000000000182e+03	8.499999999999999526e-04
2.189199999999999818e+03	8.549999999999999658e-04
2.191099999999999909e+03	8.350000000000000217e-04
2.193099999999999909e+03	7.600000000000000418e-04
2.195000000000000000e+03	6.500000000000000786e-04
2.196900000000000091e+03	5.730000000000000501e-04
2.198800000000000182e+03	5.255500000000000622e-04
2.200800000000000182e+03	5.710000000000001099e-04
2.202699999999999818e+03	6.750000000000000357e-04
2.204599999999999909e+03	7.900000000000000121e-04
2.206599999999999909e+03	8.899999999999999491e-04
2.208500000000000000e+03	9.749999999999999552e-04
2.210400000000000091e+03	1.100000000000000066e-03
2.212300000000000182e+03	1.125000000000000132e-03
2.214300000000000182e+03	1.100000000000000066e-03
2.216199999999999818e+03	1.100000000000000066e-03
2.218099999999999909e+03	1.149999999999999981e-03
2.220099999999999909e+03	1.149999999999999981e-03
2.222000000000000000e+03	1.149999999999999981e-03
2.223900000000000091e+03	1.149999999999999981e-03
2.225800000000000182e+03	1.100000000000000066e-03
2.227800000000000182e+03	9.950000000000000077e-04
2.229699999999999818e+03	9.799999999999999684e-04
2.231599999999999909e+03	1.002500000000000136e-03
2.233599999999999909e+03	1.037500000000000011e-03
2.235500000000000000e+03	1.047499999999999820e-03
2.237400000000000091e+03	1.034999999999999896e-03
2.239300000000000182e+03	1.045000000000000139e-03
2.241300000000000182e+03	1.100000000000000066e-03
2.243199999999999818e+03	1.150000000000000197e-03
2.245099999999999909e+03	1.097499999999999951e-03
2.247099999999999909e+03	1.064999999999999974e-03
2.249000000000000000e+03	1.117500000000000221e-03
2.250900000000000091e+03	1.115000000000000106e-03
2.252800000000000182e+03	1.120000000000000119e-03
2.254800000000000182e+03	1.224999999999999960e-03
2.256699999999999818e+03	1.374999999999999920e-03
2.258599999999999909e+03	1.425000000000000051e-03
2.260599999999999909e+03	1.425000000000000051e-03
2.262500000000000000e+03	1.425000000000000051e-03
2.264400000000000091e+03	1.474999999999999966e-03
2.266300000000000182e+03	1.649999999999999991e-03
2.268300000000000182e+03	1.774999999999999885e-03
2.270199999999999818e+03	1.874999999999999931e-03
2.272099999999999909e+03	2.000000000000000042e-03
2.274099999999999909e+03	2.099999999999999870e-03
2.276000000000000000e+03	2.174999999999999850e-03
2.277900000000000091e+03	2.299999999999999961e-03
2.279800000000000182e+03	2.374999999999999941e-03
2.281800000000000182e+03	2.475000000000000203e-03
2.283699999999999818e+03	2.624999999999999729e-03
2.285599999999999909e+03	2.649999999999999578e-03
2.287599999999999909e+03	2.624999999999999729e-03
2.289500000000000000e+03	2.575000000000000032e-03
2.291400000000000091e+03	2.475000000000000203e-03
2.293400000000000091e+03	2.400000000000000223e-03
2.295300000000000182e+03	2.299999999999999961e-03
2.297199999999999818e+03	2.299999999999999961e-03
2.299099999999999909e+03	2.224999999999999981e-03
2.301099999999999909e+03	2.125000000000000153e-03
2.303000000000000000e+03	2.075000000000000022e-03
2.304900000000000091e+03	2.099999999999999870e-03
2.306900000000000091e+03	2.024999999999999890e-03
2.308800000000000182e+03	1.974999999999999759e-03
2.310699999999999818e+03	1.974999999999999759e-03
2.312599999999999909e+03	1.975000000000000193e-03
2.314599999999999909e+03	1.924999999999999845e-03
2.316500000000000000e+03	1.949999999999999910e-03
2.318400000000000091e+03	1.949999999999999910e-03
2.320400000000000091e+03	1.975000000000000193e-03
2.322300000000000182e+03	2.075000000000000022e-03
2.324199999999999818e+03	2.049999999999999739e-03
2.326099999999999909e+03	1.849999999999999648e-03
2.328099999999999909e+03	1.649999999999999991e-03
2.330000000000000000e+03	1.497499999999999916e-03
2.331900000000000091e+03	1.477499999999999864e-03
2.333900000000000091e+03	1.412499999999999910e-03
2.335800000000000182e+03	1.370000000000000124e-03
2.337699999999999818e+03	1.312500000000000082e-03
2.339599999999999909e+03	1.314999999999999980e-03
2.341599999999999909e+03	1.275000000000000092e-03
2.343500000000000000e+03	1.267499999999999964e-03
2.345400000000000091e+03	1.217499999999999832e-03
2.347400000000000091e+03	1.224999999999999960e-03
2.349300000000000182e+03	1.149999999999999981e-03
2.351199999999999818e+03	1.149999999999999764e-03
2.353099999999999909e+03	1.149999999999999981e-03
2.355099999999999909e+03	1.117500000000000004e-03
2.357000000000000000e+03	1.120000000000000119e-03
2.358900000000000091e+03	1.057500000000000063e-03
2.360900000000000091e+03	1.047500000000000037e-03
2.362800000000000182e+03	1.002499999999999919e-03
2.364699999999999818e+03	9.749999999999999552e-04
2.366599999999999909e+03	9.424999999999999784e-04
2.368599999999999909e+03	9.200000000000000278e-04
2.370500000000000000e+03	8.949999999999999623e-04
2.372400000000000091e+03	8.725000000000000117e-04
2.374400000000000091e+03	8.849999999999999360e-04
2.376300000000000182e+03	8.649999999999999920e-04
2.378199999999999818e+03	8.599999999999999789e-04
2.380099999999999909e+03	8.499999999999999526e-04
2.382099999999999909e+03	8.225000000000000974e-04
2.384000000000000000e+03	7.950000000000000252e-04
2.385900000000000091e+03	7.674999999999999531e-04
2.387900000000000091e+03	7.574999999999999269e-04
2.389800000000000182e+03	7.424999999999999959e-04
2.391699999999999818e+03	7.274999999999999566e-04
2.393599999999999909e+03	7.149999999999999238e-04
2.395599999999999909e+03	7.024999999999999994e-04
2.397500000000000000e+03	6.800000000000000488e-04
2.399400000000000091e+03	6.499999999999999702e-04
2.401400000000000091e+03	6.325000000000000327e-04
2.403300000000000182e+03	6.124999999999999802e-04
2.405199999999999818e+03	5.975000000000000493e-04
2.407199999999999818e+03	6.049999999999999606e-04
2.409099999999999909e+03	6.074999999999999671e-04
2.411000000000000000e+03	5.900000000000000296e-04
2.412900000000000091e+03	5.649999999999999641e-04
2.414900000000000091e+03	5.549999999999999378e-04
2.416800000000000182e+03	5.500000000000000331e-04
2.418699999999999818e+03	5.375000000000000003e-04
2.420699999999999818e+03	5.224999999999999610e-04
2.422599999999999909e+03	4.949999999999999973e-04
2.424500000000000000e+03	4.550000000000000008e-04
2.426400000000000091e+03	4.425000000000000222e-04
2.428400000000000091e+03	4.324999999999999960e-04
2.430300000000000182e+03	3.775000000000000144e-04
2.432199999999999818e+03	3.125000000000000065e-04
2.434199999999999818e+03	2.975000000000000214e-04
2.436099999999999909e+03	3.050000000000000410e-04
2.438000000000000000e+03	3.049999999999999868e-04
2.439900000000000091e+03	2.874999999999999951e-04
2.441900000000000091e+03	2.650000000000000445e-04
2.443800000000000182e+03	2.750000000000000166e-04
2.445699999999999818e+03	2.900000000000000017e-04
2.447699999999999818e+03	2.800000000000000297e-04
2.449599999999999909e+03	2.599999999999999772e-04
2.451500000000000000e+03	2.599999999999999772e-04
2.453400000000000091e+03	2.575000000000000249e-04
2.455400000000000091e+03	2.550000000000000183e-04
2.457300000000000182e+03	2.424999999999999855e-04
2.459199999999999818e+03	2.000000000000000096e-04
2.461199999999999818e+03	1.575000000000000065e-04
2.463099999999999909e+03	1.340000000000000045e-04
2.465000000000000000e+03	1.112499999999999936e-04
2.466900000000000091e+03	8.224999999999999347e-05
2.468900000000000091e+03	5.925000000000000362e-05
2.470800000000000182e+03	3.924999999999999859e-05
2.472699999999999818e+03	1.736500000000000061e-05
2.474699999999999818e+03	7.799999999999999859e-06
2.476599999999999909e+03	3.849999999999999561e-06
2.478500000000000000e+03	3.599999999999999837e-06
2.480400000000000091e+03	-1.374999999999999541e-07
2.482400000000000091e+03	5.000000000000001256e-06
2.484300000000000182e+03	2.214999999999999969e-05
2.486199999999999818e+03	2.589999999999999936e-05
2.488199999999999818e+03	2.407500000000000243e-05
2.490099999999999909e+03	3.924999999999999859e-05
2.492000000000000000e+03	5.599999999999999916e-05
2.493900000000000091e+03	4.774999999999999514e-05
2.495900000000000091e+03	3.155000000000000117e-05
2.497800000000000182e+03	2.435000000000000234e-05
2.499699999999999818e+03	1.787500000000000081e-05
2.501699999999999818e+03	1.286499999999999965e-05
2.503599999999999909e+03	1.020000000000000060e-05
2.505500000000000000e+03	5.249999999999998862e-06
2.507400000000000091e+03	1.124999999999999901e-05
2.509400000000000091e+03	8.250000000000000633e-06
2.511300000000000182e+03	-1.349249999999999999e-05
2.513199999999999818e+03	-1.550000000000000068e-05
2.515199999999999818e+03	9.225000000000000615e-06
2.517099999999999909e+03	2.439999999999999678e-05
2.519000000000000000e+03	1.224999999999999960e-05
2.521000000000000000e+03	-1.524999999999999799e-05
2.522900000000000091e+03	-3.772500000000000218e-05
2.524800000000000182e+03	-3.924999999999999859e-05
2.526699999999999818e+03	-3.500000000000000371e-05
2.528699999999999818e+03	-5.050000000000000777e-05
2.530599999999999909e+03	-8.537500000000001522e-05
2.532500000000000000e+03	-1.115000000000000133e-04
2.534500000000000000e+03	-1.064500000000000125e-04
2.536400000000000091e+03	-8.711000000000001132e-05
2.538300000000000182e+03	-5.024999999999999492e-05
2.540199999999999818e+03	3.250000000000011235e-07
2.542199999999999818e+03	4.200000000000000445e-05
2.544099999999999909e+03	4.774999999999999514e-05
2.546000000000000000e+03	2.449999999999999921e-05
2.548000000000000000e+03	1.229999999999999913e-05
2.549900000000000091e+03	1.749999999999999847e-05
2.551800000000000182e+03	2.625000000000000109e-05
2.553699999999999818e+03	2.525000000000000050e-05
2.555699999999999818e+03	2.250000000000000481e-06
2.557599999999999909e+03	-2.632500000000000291e-05
2.559500000000000000e+03	-2.662500000000000343e-05
2.561500000000000000e+03	-3.750000000000000095e-06
2.563400000000000091e+03	-2.400000000000000738e-06
2.565300000000000182e+03	-2.237499999999999838e-05
2.567199999999999818e+03	-2.532499999999999893e-05
2.569199999999999818e+03	-1.650000000000000127e-05
2.571099999999999909e+03	-1.774999999999999777e-05
2.573000000000000000e+03	-1.550000000000000068e-05
2.575000000000000000e+03	1.020000000000000060e-05
2.576900000000000091e+03	4.454999999999999867e-05
2.578800000000000182e+03	7.475000000000000091e-05
2.580699999999999818e+03	1.019999999999999992e-04
2.582699999999999818e+03	1.162500000000000068e-04
2.584599999999999909e+03	1.097500000000000114e-04
2.586500000000000000e+03	1.027500000000000039e-04
2.588500000000000000e+03	1.192500000000000119e-04
2.590400000000000091e+03	1.395000000000000027e-04
2.592300000000000182e+03	1.397500000000000088e-04
2.594199999999999818e+03	1.300000000000000157e-04
2.596199999999999818e+03	1.224999999999999960e-04
2.598099999999999909e+03	1.090000000000000067e-04
2.600000000000000000e+03	9.050000000000000427e-05
2.602000000000000000e+03	8.674999999999999443e-05
2.603900000000000091e+03	8.600000000000000331e-05
2.605800000000000182e+03	8.880000000000000360e-05
2.607699999999999818e+03	1.010000000000000020e-04
2.609699999999999818e+03	1.122000000000000167e-04
2.611599999999999909e+03	1.133499999999999905e-04
2.613500000000000000e+03	1.057500000000000090e-04
2.615500000000000000e+03	1.047499999999999983e-04
2.617400000000000091e+03	1.244999999999999904e-04
2.619300000000000182e+03	1.504999999999999990e-04
2.621199999999999818e+03	1.779999999999999898e-04
2.623199999999999818e+03	2.075000000000000022e-04
2.625099999999999909e+03	2.374999999999999995e-04
2.627000000000000000e+03	2.575000000000000249e-04
2.629000000000000000e+03	2.624999999999999838e-04
2.630900000000000091e+03	2.525000000000000118e-04
2.632800000000000182e+03	2.300000000000000070e-04
2.634800000000000182e+03	2.030000000000000012e-04
2.636699999999999818e+03	1.655000000000000113e-04
2.638599999999999909e+03	1.275000000000000092e-04
2.640500000000000000e+03	1.109999999999999876e-04
2.642500000000000000e+03	1.350000000000000017e-04
2.644400000000000091e+03	1.704999999999999973e-04
2.646300000000000182e+03	1.945000000000000114e-04
2.648300000000000182e+03	2.100000000000000087e-04
2.650199999999999818e+03	2.325000000000000135e-04
2.652099999999999909e+03	2.474999999999999986e-04
2.654000000000000000e+03	2.600000000000000314e-04
2.656000000000000000e+03	2.600000000000000314e-04
2.657900000000000091e+03	2.449999999999999921e-04
2.659800000000000182e+03	2.325000000000000135e-04
2.661800000000000182e+03	2.175000000000000013e-04
2.663699999999999818e+03	1.799999999999999842e-04
2.665599999999999909e+03	1.155000000000000021e-04
2.667500000000000000e+03	6.315000000000000355e-05
2.669500000000000000e+03	4.179999999999999959e-05
2.671400000000000091e+03	4.525000000000000213e-05
2.673300000000000182e+03	5.975000000000000222e-05
2.675300000000000182e+03	6.500000000000000786e-05
2.677199999999999818e+03	5.650000000000000454e-05
2.679099999999999909e+03	5.899999999999999754e-05
2.681000000000000000e+03	7.975000000000000047e-05
2.683000000000000000e+03	9.375000000000000195e-05
2.684900000000000091e+03	9.627500000000000912e-05
2.686800000000000182e+03	8.422500000000000082e-05
2.688800000000000182e+03	5.950000000000000292e-05
2.690699999999999818e+03	2.725599999999999789e-05
2.692599999999999909e+03	3.000000000000001347e-06
2.694500000000000000e+03	1.249999999999999890e-05
2.696500000000000000e+03	3.235000000000000706e-05
2.698400000000000091e+03	2.850000000000000157e-05
2.700300000000000182e+03	2.000000000000001180e-06
2.702300000000000182e+03	-2.574999999999999571e-05
2.704199999999999818e+03	-3.674999999999999881e-05
2.706099999999999909e+03	-2.349999999999999523e-05
2.708000000000000000e+03	-4.249999999999998272e-06
2.710000000000000000e+03	4.249999999999999966e-06
2.711900000000000091e+03	8.104999999999999480e-06
2.713800000000000182e+03	1.750000000000001033e-06
2.715800000000000182e+03	-5.749999999999999157e-06
2.717699999999999818e+03	-2.125000000000000153e-05
2.719599999999999909e+03	-3.942500000000000285e-05
2.721500000000000000e+03	-5.674999999999999706e-05
2.723500000000000000e+03	-7.250000000000000043e-05
2.725400000000000091e+03	-8.750000000000001266e-05
2.727300000000000182e+03	-9.985000000000000115e-05
2.729300000000000182e+03	-9.600000000000000243e-05
2.731199999999999818e+03	-8.824999999999999024e-05
2.733099999999999909e+03	-9.542500000000000201e-05
2.735000000000000000e+03	-1.035000000000000086e-04
2.737000000000000000e+03	-9.775000000000001786e-05
2.738900000000000091e+03	-8.190000000000001207e-05
2.740800000000000182e+03	-7.709999999999999026e-05
2.742800000000000182e+03	-6.299999999999999990e-05
2.744699999999999818e+03	-3.325000000000000183e-05
2.746599999999999909e+03	-7.799999999999999859e-06
2.748500000000000000e+03	-3.040000000000000117e-06
2.750500000000000000e+03	4.500000000000007737e-07
2.752400000000000091e+03	9.499999999999998829e-06
2.754300000000000182e+03	1.125000000000000071e-05
2.756300000000000182e+03	1.621500000000000272e-06
2.758199999999999818e+03	-8.959999999999998917e-06
2.760099999999999909e+03	-1.132500000000000084e-05
2.762099999999999909e+03	-7.524999999999999104e-06
2.764000000000000000e+03	-1.750000000000001033e-06
2.765900000000000091e+03	4.600000000000000004e-06
2.767800000000000182e+03	8.349999999999999675e-06
2.769800000000000182e+03	-6.000000000000000152e-06
2.771699999999999818e+03	-1.399150000000000148e-05
2.773599999999999909e+03	-4.375000000000000464e-06
2.775599999999999909e+03	9.622499999999999774e-06
2.777500000000000000e+03	4.707499999999998551e-06
2.779400000000000091e+03	-7.785999999999999654e-06
2.781300000000000182e+03	-7.449999999999999822e-06
2.783300000000000182e+03	-4.350000000000000703e-06
2.785199999999999818e+03	-1.237499999999999756e-05
2.787099999999999909e+03	-2.562499999999999945e-05
2.789099999999999909e+03	-4.070000000000000673e-05
2.791000000000000000e+03	-6.424999999999998963e-05
2.792900000000000091e+03	-8.824999999999999024e-05
2.794800000000000182e+03	-9.577499999999999696e-05
2.796800000000000182e+03	-8.700000000000000051e-05
2.798699999999999818e+03	-7.925000000000001542e-05
2.800599999999999909e+03	-8.335000000000000666e-05
2.802599999999999909e+03	-1.099750000000000033e-04
2.804500000000000000e+03	-1.347499999999999956e-04
2.806400000000000091e+03	-1.582499999999999977e-04
2.808300000000000182e+03	-1.868500000000000152e-04
2.810300000000000182e+03	-2.230000000000000265e-04
2.812199999999999818e+03	-2.535000000000000361e-04
2.814099999999999909e+03	-2.869999999999999830e-04
2.816099999999999909e+03	-3.077499999999999724e-04
2.818000000000000000e+03	-2.954999999999999728e-04
2.819900000000000091e+03	-2.184999999999999985e-04
2.821800000000000182e+03	-1.030000000000000100e-04
2.823800000000000182e+03	1.724999999999999917e-05
2.825699999999999818e+03	1.190000000000000058e-04
2.827599999999999909e+03	2.519999999999999996e-04
2.829599999999999909e+03	4.105000000000000033e-04
2.831500000000000000e+03	5.749999999999999903e-04
2.833400000000000091e+03	7.374999999999999828e-04
2.835300000000000182e+03	9.100000000000000016e-04
2.837300000000000182e+03	1.092499999999999938e-03
2.839199999999999818e+03	1.277499999999999773e-03
2.841099999999999909e+03	1.467500000000000054e-03
2.843099999999999909e+03	1.719999999999999958e-03
2.845000000000000000e+03	1.975000000000000193e-03
2.846900000000000091e+03	2.267500000000000418e-03
2.848800000000000182e+03	2.602499999999999779e-03
2.850800000000000182e+03	2.947500000000000033e-03
2.852699999999999818e+03	3.297500000000000084e-03
2.854599999999999909e+03	3.564999999999999593e-03
2.856599999999999909e+03	3.729999999999999375e-03
2.858500000000000000e+03	3.845000000000000327e-03
2.860400000000000091e+03	3.915000000000000077e-03
2.862300000000000182e+03	3.962499999999999876e-03
2.864300000000000182e+03	4.085000000000000089e-03
2.866199999999999818e+03	4.287500000000000512e-03
2.868099999999999909e+03	4.465000000000000219e-03
2.870099999999999909e+03	4.640000000000000027e-03
2.872000000000000000e+03	4.815000000000000703e-03
2.873900000000000091e+03	4.922499999999999792e-03
2.875900000000000091e+03	5.012500000000000462e-03
2.877800000000000182e+03	5.025000000000000820e-03
2.879699999999999818e+03	5.032500000000000515e-03
2.881599999999999909e+03	5.089999999999999906e-03
2.883599999999999909e+03	5.225000000000000477e-03
2.885500000000000000e+03	5.525000000000000397e-03
2.887400000000000091e+03	5.949999999999999560e-03
2.889400000000000091e+03	6.599999999999999964e-03
2.891300000000000182e+03	7.174999999999999954e-03
2.893199999999999818e+03	7.725000000000000096e-03
2.895099999999999909e+03	7.774999999999999793e-03
2.897099999999999909e+03	8.275000000000001105e-03
2.899000000000000000e+03	8.237500000000000031e-03
2.900900000000000091e+03	7.702499999999999278e-03
2.902900000000000091e+03	7.647499999999998917e-03
2.904800000000000182e+03	7.094999999999999744e-03
2.906699999999999818e+03	6.569999999999999452e-03
2.908599999999999909e+03	6.522499999999999652e-03
2.910599999999999909e+03	6.532500000000000112e-03
2.912500000000000000e+03	6.542499999999999705e-03
2.914400000000000091e+03	7.075000000000000559e-03
2.916400000000000091e+03	7.125000000000000257e-03
2.918300000000000182e+03	7.150000000000000105e-03
2.920199999999999818e+03	7.699999999999999380e-03
2.922099999999999909e+03	7.749999999999999077e-03
2.924099999999999909e+03	8.245000000000000592e-03
2.926000000000000000e+03	8.782499999999998641e-03
2.927900000000000091e+03	8.822500000000000481e-03
2.929900000000000091e+03	9.367500000000000826e-03
2.931800000000000182e+03	9.417500000000000523e-03
2.933699999999999818e+03	9.472500000000001752e-03
2.935599999999999909e+03	1.001750000000000036e-02
2.937599999999999909e+03	1.057499999999999933e-02
2.939500000000000000e+03	1.067499999999999873e-02
2.941400000000000091e+03	1.130000000000000102e-02
2.943400000000000091e+03	1.195000000000000055e-02
2.945300000000000182e+03	1.310000000000000053e-02
2.947199999999999818e+03	1.379999999999999977e-02
2.949099999999999909e+03	1.499999999999999944e-02
2.951099999999999909e+03	1.569999999999999868e-02
2.953000000000000000e+03	1.687500000000000111e-02
2.954900000000000091e+03	1.754999999999999963e-02
2.956900000000000091e+03	1.869999999999999787e-02
2.958800000000000182e+03	1.934999999999999915e-02
2.960699999999999818e+03	1.987500000000000377e-02
2.962599999999999909e+03	1.987500000000000377e-02
2.964599999999999909e+03	1.932500000000000190e-02
2.966500000000000000e+03	1.824999999999999886e-02
2.968400000000000091e+03	1.700000000000000122e-02
2.970400000000000091e+03	1.524999999999999967e-02
2.972300000000000182e+03	1.397499999999999958e-02
2.974199999999999818e+03	1.222499999999999976e-02
2.976099999999999909e+03	1.102499999999999834e-02
2.978099999999999909e+03	1.032500000000000084e-02
2.980000000000000000e+03	9.174999999999999128e-03
2.981900000000000091e+03	8.550000000000000308e-03
2.983900000000000091e+03	7.400000000000000328e-03
2.985800000000000182e+03	6.774999999999999772e-03
2.987699999999999818e+03	6.174999999999999933e-03
2.989699999999999818e+03	5.624999999999999792e-03
2.991599999999999909e+03	5.074999999999999650e-03
2.993500000000000000e+03	4.575000000000000074e-03
2.995400000000000091e+03	4.049999999999999781e-03
2.997400000000000091e+03	3.510000000000000099e-03
2.999300000000000182e+03	2.969999999999999984e-03
3.001199999999999818e+03	2.480000000000000000e-03
3.003199999999999818e+03	2.014999999999999864e-03
3.005099999999999909e+03	1.632500000000000053e-03
3.007000000000000000e+03	1.265000000000000065e-03
3.008900000000000091e+03	9.600000000000000243e-04
3.010900000000000091e+03	7.625000000000000484e-04
3.012800000000000182e+03	6.050000000000000690e-04
3.014699999999999818e+03	4.774999999999999514e-04
3.016699999999999818e+03	3.924999999999999995e-04
3.018599999999999909e+03	3.200000000000000262e-04
3.020500000000000000e+03	2.392500000000000150e-04
3.022400000000000091e+03	1.702499999999999912e-04
3.024400000000000091e+03	1.354999999999999868e-04
3.026300000000000182e+03	1.069999999999999852e-04
3.028199999999999818e+03	8.249999999999999955e-05
3.030199999999999818e+03	4.700000000000000401e-05
3.032099999999999909e+03	1.872500000000000114e-05
3.034000000000000000e+03	-3.099999999999999966e-06
3.035900000000000091e+03	-1.684999999999999961e-05
3.037900000000000091e+03	-1.817499999999999793e-05
3.039800000000000182e+03	2.650000000000000039e-06
3.041699999999999818e+03	6.399999999999999710e-05
3.043699999999999818e+03	1.602499999999999921e-04
3.045599999999999909e+03	2.824999999999999820e-04
3.047500000000000000e+03	4.524999999999999942e-04
3.049400000000000091e+03	6.675000000000000161e-04
3.051400000000000091e+03	8.775000000000000248e-04
3.053300000000000182e+03	1.012499999999999945e-03
3.055199999999999818e+03	9.550000000000000112e-04
3.057199999999999818e+03	8.825000000000000379e-04
3.059099999999999909e+03	8.649999999999999920e-04
3.061000000000000000e+03	8.624999999999999854e-04
3.062900000000000091e+03	8.725000000000000117e-04
3.064900000000000091e+03	9.299999999999999456e-04
3.066800000000000182e+03	9.274999999999999391e-04
3.068699999999999818e+03	8.700000000000000051e-04
3.070699999999999818e+03	8.149999999999999693e-04
3.072599999999999909e+03	7.600000000000000418e-04
3.074500000000000000e+03	7.500000000000000156e-04
3.076400000000000091e+03	7.424999999999999959e-04
3.078400000000000091e+03	7.374999999999999828e-04
3.080300000000000182e+03	7.899999999999999037e-04
3.082199999999999818e+03	7.350000000000000847e-04
3.084199999999999818e+03	6.549999999999999833e-04
3.086099999999999909e+03	5.425000000000000135e-04
3.088000000000000000e+03	4.475000000000000353e-04
3.089900000000000091e+03	3.699999999999999947e-04
3.091900000000000091e+03	2.975000000000000214e-04
3.093800000000000182e+03	2.800000000000000297e-04
3.095699999999999818e+03	3.074999999999999934e-04
3.097699999999999818e+03	3.525000000000000030e-04
3.099599999999999909e+03	3.999999999999999650e-04
3.101500000000000000e+03	4.400000000000000157e-04
3.103500000000000000e+03	4.350000000000000026e-04
3.105400000000000091e+03	3.874999999999999864e-04
3.107300000000000182e+03	3.199999999999999720e-04
3.109199999999999818e+03	2.322499999999999803e-04
3.111199999999999818e+03	1.309999999999999858e-04
3.113099999999999909e+03	6.224999999999999522e-05
3.115000000000000000e+03	4.149999999999999907e-05
3.117000000000000000e+03	4.824999999999999374e-05
3.118900000000000091e+03	4.350000000000000026e-05
3.120800000000000182e+03	3.100000000000000135e-05
3.122699999999999818e+03	3.499999999999999693e-05
3.124699999999999818e+03	6.810000000000000189e-05
3.126599999999999909e+03	9.849999999999999544e-05
3.128500000000000000e+03	1.052499999999999833e-04
3.130500000000000000e+03	1.092499999999999992e-04
3.132400000000000091e+03	1.082500000000000020e-04
3.134300000000000182e+03	7.600000000000000418e-05
3.136199999999999818e+03	1.600000000000000266e-05
3.138199999999999818e+03	-2.924999999999999947e-05
3.140099999999999909e+03	-5.950000000000000292e-05
3.142000000000000000e+03	-9.024999999999999819e-05
3.144000000000000000e+03	-1.010000000000000155e-04
3.145900000000000091e+03	-8.194999999999999973e-05
3.147800000000000182e+03	-4.199999999999999768e-05
3.149699999999999818e+03	-2.550000000000000319e-05
3.151699999999999818e+03	-4.274999999999999558e-05
3.153599999999999909e+03	-7.519999999999999829e-05
3.155500000000000000e+03	-7.252500000000000103e-05
3.157500000000000000e+03	-3.249999999999999715e-05
3.159400000000000091e+03	6.350000000000000189e-06
3.161300000000000182e+03	-1.450000000000000009e-05
3.163199999999999818e+03	-2.650000000000000378e-05
3.165199999999999818e+03	-1.807500000000000228e-05
3.167099999999999909e+03	-8.400000000000000890e-06
3.169000000000000000e+03	-5.250000000000000557e-06
3.171000000000000000e+03	-9.999999999999997430e-07
3.172900000000000091e+03	-9.250000000000004611e-07
3.174800000000000182e+03	-1.675000000000000395e-05
3.176699999999999818e+03	-4.657500000000000046e-05
3.178699999999999818e+03	-7.424999999999998875e-05
3.180599999999999909e+03	-6.474999999999998823e-05
3.182500000000000000e+03	-4.027500000000000318e-05
3.184500000000000000e+03	-3.500000000000001049e-05
3.186400000000000091e+03	-6.675000000000000974e-05
3.188300000000000182e+03	-9.542000000000001815e-05
3.190199999999999818e+03	-8.677499999999999504e-05
3.192199999999999818e+03	-7.150000000000000322e-05
3.194099999999999909e+03	-6.664999999999999375e-05
3.196000000000000000e+03	-7.574999999999999811e-05
3.198000000000000000e+03	-7.775000000000000606e-05
3.199900000000000091e+03	-7.299999999999998547e-05
3.201800000000000182e+03	-7.162499999999999271e-05
3.203699999999999818e+03	-7.449999999999998128e-05
3.205699999999999818e+03	-7.137500000000000018e-05
3.207599999999999909e+03	-4.199999999999999768e-05
3.209500000000000000e+03	-8.100000000000000375e-06
3.211500000000000000e+03	6.675000000000000466e-06
3.213400000000000091e+03	7.999999999999995403e-07
3.215300000000000182e+03	1.985000000000000053e-06
3.217199999999999818e+03	1.700000000000000241e-06
3.219199999999999818e+03	7.924999999999999509e-06
3.221099999999999909e+03	7.250000000000000043e-06
3.223000000000000000e+03	2.224999999999999873e-06
3.225000000000000000e+03	-9.500000000000000100e-07
3.226900000000000091e+03	7.500000000000000190e-07
3.228800000000000182e+03	1.750000000000001033e-06
3.230800000000000182e+03	1.899999999999999596e-06
3.232699999999999818e+03	-1.499999999999999191e-06
3.234599999999999909e+03	-1.717500000000000073e-05
3.236500000000000000e+03	-3.674999999999999881e-05
3.238500000000000000e+03	-4.374999999999999956e-05
3.240400000000000091e+03	-5.525000000000000126e-05
3.242300000000000182e+03	-7.999999999999999299e-05
3.244300000000000182e+03	-8.889999999999999248e-05
3.246199999999999818e+03	-8.824999999999999024e-05
3.248099999999999909e+03	-9.275000000000000475e-05
3.250000000000000000e+03	-9.950000000000001974e-05
3.252000000000000000e+03	-8.200000000000001450e-05
3.253900000000000091e+03	-6.674999999999999619e-05
3.255800000000000182e+03	-5.550000000000000734e-05
3.257800000000000182e+03	-6.287499999999999686e-05
3.259699999999999818e+03	-7.950000000000000794e-05
3.261599999999999909e+03	-8.995000000000000445e-05
3.263500000000000000e+03	-9.739999999999999580e-05
3.265500000000000000e+03	-8.599999999999998976e-05
3.267400000000000091e+03	-5.574999999999999986e-05
3.269300000000000182e+03	-2.592499999999999997e-05
3.271300000000000182e+03	-6.499999999999999971e-08
3.273199999999999818e+03	-9.249999999999999528e-06
3.275099999999999909e+03	-2.650000000000000039e-05
3.277000000000000000e+03	-4.375000000000000633e-05
3.279000000000000000e+03	-6.372500000000000397e-05
3.280900000000000091e+03	-6.925000000000000274e-05
3.282800000000000182e+03	-4.574999999999999396e-05
3.284800000000000182e+03	-1.855000000000000027e-05
3.286699999999999818e+03	-1.047500000000000051e-05
3.288599999999999909e+03	2.649999999999999615e-06
3.290500000000000000e+03	3.300000000000000253e-05
3.292500000000000000e+03	5.365000000000000303e-05
3.294400000000000091e+03	4.425000000000000493e-05
3.296300000000000182e+03	1.204999999999999983e-05
3.298300000000000182e+03	-2.327500000000000331e-05
3.300199999999999818e+03	-4.274999999999999558e-05
3.302099999999999909e+03	-4.999999999999999562e-05
3.304000000000000000e+03	-5.824999999999999964e-05
3.306000000000000000e+03	-7.524999999999999951e-05
3.307900000000000091e+03	-1.015000000000000006e-04
3.309800000000000182e+03	-1.240000000000000054e-04
3.311800000000000182e+03	-1.362749999999999921e-04
3.313699999999999818e+03	-1.332500000000000134e-04
3.315599999999999909e+03	-1.162500000000000068e-04
3.317500000000000000e+03	-8.549999999999999115e-05
3.319500000000000000e+03	-5.702500000000000375e-05
3.321400000000000091e+03	-4.174999999999999838e-05
3.323300000000000182e+03	-2.674999999999999969e-05
3.325300000000000182e+03	-4.899999999999999672e-06
3.327199999999999818e+03	5.519999999999999666e-06
3.329099999999999909e+03	1.575000000000000336e-05
3.331000000000000000e+03	3.025000000000000006e-05
3.333000000000000000e+03	1.374999999999999880e-05
3.334900000000000091e+03	-2.329999999999999715e-05
3.336800000000000182e+03	-3.724999999999999741e-05
3.338800000000000182e+03	-5.574999999999999308e-05
3.340699999999999818e+03	-9.574999999999999636e-05
3.342599999999999909e+03	-1.350000000000000288e-04
3.344599999999999909e+03	-1.749999999999999982e-04
3.346500000000000000e+03	-2.070000000000000171e-04
3.348400000000000091e+03	-2.079499999999999860e-04
3.350300000000000182e+03	-1.770000000000000197e-04
3.352300000000000182e+03	-1.421249999999999987e-04
3.354199999999999818e+03	-1.470000000000000224e-04
3.356099999999999909e+03	-1.576999999999999843e-04
3.358099999999999909e+03	-1.522500000000000144e-04
3.360000000000000000e+03	-1.457499999999999920e-04
3.361900000000000091e+03	-1.502499999999999929e-04
3.363800000000000182e+03	-1.412500000000000181e-04
3.365800000000000182e+03	-1.164999999999999993e-04
3.367699999999999818e+03	-9.275000000000000475e-05
3.369599999999999909e+03	-7.699999999999998783e-05
3.371599999999999909e+03	-7.375000000000000370e-05
3.373500000000000000e+03	-6.399999999999999710e-05
3.375400000000000091e+03	-4.602500000000000064e-05
3.377300000000000182e+03	-4.050000000000000187e-05
3.379300000000000182e+03	-3.374999999999999366e-05
3.381199999999999818e+03	-1.107499999999999984e-05
3.383099999999999909e+03	6.999999999999999895e-06
3.385099999999999909e+03	-2.074999999999999954e-05
3.387000000000000000e+03	-4.077500000000000178e-05
3.388900000000000091e+03	-1.974999999999999895e-05
3.390800000000000182e+03	4.499999999999999606e-05
3.392800000000000182e+03	6.349999999999999850e-05
3.394699999999999818e+03	5.500000000000001551e-06
3.396599999999999909e+03	-1.329999999999999802e-05
3.398599999999999909e+03	8.709999999999998939e-05
3.400500000000000000e+03	2.107499999999999727e-04
3.402400000000000091e+03	2.347500000000000140e-04
3.404300000000000182e+03	2.090000000000000115e-04
3.406300000000000182e+03	2.699499999999999751e-04
3.408199999999999818e+03	3.950000000000000061e-04
3.410099999999999909e+03	5.257500000000000671e-04
3.412099999999999909e+03	5.960000000000000671e-04
3.414000000000000000e+03	6.432500000000000500e-04
3.415900000000000091e+03	6.500000000000000786e-04
3.417800000000000182e+03	6.625000000000000029e-04
3.419800000000000182e+03	6.199999999999999999e-04
3.421699999999999818e+03	6.000000000000000559e-04
3.423599999999999909e+03	5.500000000000000331e-04
3.425599999999999909e+03	5.299999999999999807e-04
3.427500000000000000e+03	5.399999999999998985e-04
3.429400000000000091e+03	5.474999999999999182e-04
3.431300000000000182e+03	5.000000000000000104e-04
3.433300000000000182e+03	4.324999999999999418e-04
3.435199999999999818e+03	3.850000000000000340e-04
3.437099999999999909e+03	3.252499999999999641e-04
3.439099999999999909e+03	2.314999999999999892e-04
3.441000000000000000e+03	1.322499999999999891e-04
3.442900000000000091e+03	6.150000000000000410e-05
3.444800000000000182e+03	2.410000000000000304e-05
3.446800000000000182e+03	-6.074999999999998587e-06
3.448699999999999818e+03	-5.300000000000000078e-05
3.450599999999999909e+03	-1.020000000000000127e-04
3.452599999999999909e+03	-1.517499999999999752e-04
3.454500000000000000e+03	-1.722499999999999856e-04
3.456400000000000091e+03	-1.617499999999999743e-04
3.458400000000000091e+03	-1.392499999999999966e-04
3.460300000000000182e+03	-1.424999999999999943e-04
3.462199999999999818e+03	-1.542500000000000088e-04
3.464099999999999909e+03	-1.414999999999999971e-04
3.466099999999999909e+03	-1.227500000000000021e-04
3.468000000000000000e+03	-1.160000000000000142e-04
3.469900000000000091e+03	-1.134250000000000059e-04
3.471900000000000091e+03	-1.015000000000000141e-04
3.473800000000000182e+03	-8.950000000000000707e-05
3.475699999999999818e+03	-9.187499999999999703e-05
3.477599999999999909e+03	-8.899999999999999491e-05
3.479599999999999909e+03	-8.175000000000000842e-05
3.481500000000000000e+03	-7.449999999999999483e-05
3.483400000000000091e+03	-6.600000000000000506e-05
3.485400000000000091e+03	-7.074999999999999855e-05
3.487300000000000182e+03	-9.550000000000000383e-05
3.489199999999999818e+03	-1.009500000000000143e-04
3.491099999999999909e+03	-7.629999999999999792e-05
3.493099999999999909e+03	-3.724999999999999741e-05
3.495000000000000000e+03	4.475000000000000353e-06
3.496900000000000091e+03	2.857500000000000000e-05
3.498900000000000091e+03	2.000000000000000164e-05
3.500800000000000182e+03	-1.347500000000000058e-05
3.502699999999999818e+03	-3.807500000000000392e-05
3.504599999999999909e+03	-5.124999999999999890e-05
3.506599999999999909e+03	-6.799999999999998591e-05
3.508500000000000000e+03	-7.574999999999999811e-05
3.510400000000000091e+03	-5.649999999999999098e-05
3.512400000000000091e+03	-1.762500000000000151e-05
3.514300000000000182e+03	5.250000000000002251e-06
3.516199999999999818e+03	-4.284999999999997090e-06
3.518099999999999909e+03	-1.470000000000000495e-05
3.520099999999999909e+03	1.000000000000024307e-07
3.522000000000000000e+03	1.399999999999999979e-05
3.523900000000000091e+03	1.774999999999999777e-05
3.525900000000000091e+03	4.369999999999999834e-05
3.527800000000000182e+03	9.124999999999999539e-05
3.529699999999999818e+03	1.162500000000000068e-04
3.531599999999999909e+03	1.230000000000000082e-04
3.533599999999999909e+03	1.357499999999999929e-04
3.535500000000000000e+03	1.375000000000000083e-04
3.537400000000000091e+03	1.279999999999999942e-04
3.539400000000000091e+03	1.352499999999999807e-04
3.541300000000000182e+03	1.422499999999999882e-04
3.543199999999999818e+03	1.350000000000000017e-04
3.545099999999999909e+03	1.475000000000000074e-04
3.547099999999999909e+03	1.625000000000000196e-04
3.549000000000000000e+03	1.792250000000000061e-04
3.550900000000000091e+03	1.949999999999999965e-04
3.552900000000000091e+03	1.969999999999999909e-04
3.554800000000000182e+03	1.737500000000000220e-04
3.556699999999999818e+03	1.247499999999999965e-04
3.558599999999999909e+03	7.200000000000000182e-05
3.560599999999999909e+03	4.025000000000000257e-05
3.562500000000000000e+03	3.000000000000000076e-05
3.564400000000000091e+03	8.499999999999996545e-06
3.566400000000000091e+03	-4.075000000000000795e-05
3.568300000000000182e+03	-8.850000000000000987e-05
3.570199999999999818e+03	-9.599999999999998888e-05
3.572199999999999818e+03	-8.024999999999999907e-05
3.574099999999999909e+03	-9.724999999999999216e-05
3.576000000000000000e+03	-1.562000000000000020e-04
3.577900000000000091e+03	-2.173825000000000215e-04
3.579900000000000091e+03	-2.447500000000000131e-04
3.581800000000000182e+03	-2.414999999999999883e-04
3.583699999999999818e+03	-2.349999999999999659e-04
3.585699999999999818e+03	-2.570000000000000127e-04
3.587599999999999909e+03	-2.787499999999999722e-04
3.589500000000000000e+03	-2.550000000000000183e-04
3.591400000000000091e+03	-1.897500000000000044e-04
3.593400000000000091e+03	-1.480000000000000196e-04
3.595300000000000182e+03	-1.380000000000000204e-04
3.597199999999999818e+03	-1.197500000000000105e-04
3.599199999999999818e+03	-9.800000000000001039e-05
3.601099999999999909e+03	-7.649999999999998923e-05
3.603000000000000000e+03	-3.550000000000000231e-05
3.604900000000000091e+03	1.349999999999999949e-05
3.606900000000000091e+03	1.660000000000000031e-05
3.608800000000000182e+03	-1.174999999999999762e-05
3.610699999999999818e+03	2.275000000000001088e-06
3.612699999999999818e+03	3.550000000000000231e-05
3.614599999999999909e+03	5.224999999999999610e-05
3.616500000000000000e+03	4.805000000000000243e-05
3.618400000000000091e+03	4.174999999999999838e-05
3.620400000000000091e+03	7.260000000000000286e-05
3.622300000000000182e+03	1.285000000000000064e-04
3.624199999999999818e+03	1.565000000000000093e-04
3.626199999999999818e+03	1.349999999999999746e-04
3.628099999999999909e+03	6.024000000000000600e-05
3.630000000000000000e+03	2.475000000000000529e-05
3.631900000000000091e+03	7.600000000000000418e-05
3.633900000000000091e+03	1.406750000000000177e-04
3.635800000000000182e+03	1.835000000000000151e-04
3.637699999999999818e+03	2.169999999999999891e-04
3.639699999999999818e+03	2.272499999999999943e-04
3.641599999999999909e+03	2.227499999999999934e-04
3.643500000000000000e+03	2.046750000000000012e-04
3.645400000000000091e+03	1.592499999999999949e-04
3.647400000000000091e+03	9.174999999999999400e-05
3.649300000000000182e+03	5.849999999999999894e-05
3.651199999999999818e+03	9.999999999999999124e-05
3.653199999999999818e+03	1.502499999999999929e-04
3.655099999999999909e+03	1.462500000000000041e-04
3.657000000000000000e+03	1.224999999999999960e-04
3.658900000000000091e+03	1.362500000000000050e-04
3.660900000000000091e+03	1.587500000000000098e-04
3.662800000000000182e+03	1.695000000000000001e-04
3.664699999999999818e+03	1.667500000000000145e-04
3.666699999999999818e+03	1.379999999999999933e-04
3.668599999999999909e+03	6.799999999999999946e-05
3.670500000000000000e+03	6.679999999999999571e-06
3.672400000000000091e+03	-1.875000000000000175e-05
3.674400000000000091e+03	-1.682500000000000239e-05
3.676300000000000182e+03	-2.499999999999993005e-07
3.678199999999999818e+03	5.249999999999999540e-05
3.680199999999999818e+03	1.182500000000000147e-04
3.682099999999999909e+03	1.612499999999999893e-04
3.684000000000000000e+03	1.576749999999999972e-04
3.685900000000000091e+03	8.225000000000000702e-05
3.687900000000000091e+03	-2.550000000000000319e-05
3.689800000000000182e+03	-8.774999999999999164e-05
3.691699999999999818e+03	-8.600000000000000331e-05
3.693699999999999818e+03	-5.500000000000000873e-05
3.695599999999999909e+03	-3.125000000000000065e-05
3.697500000000000000e+03	-3.749999999999999671e-05
3.699500000000000000e+03	-7.774999999999999251e-05
3.701400000000000091e+03	-1.140000000000000063e-04
3.703300000000000182e+03	-1.172500000000000040e-04
3.705199999999999818e+03	-1.030250000000000106e-04
3.707199999999999818e+03	-9.975000000000001227e-05
3.709099999999999909e+03	-1.117499999999999922e-04
3.711000000000000000e+03	-1.342500000000000106e-04
3.713000000000000000e+03	-1.376000000000000107e-04
3.714900000000000091e+03	-8.365000000000000040e-05
3.716800000000000182e+03	-2.222499999999999812e-05
3.718699999999999818e+03	-7.500000000000000190e-07
3.720699999999999818e+03	-2.724999999999999829e-05
3.722599999999999909e+03	-5.524999999999998771e-05
3.724500000000000000e+03	-7.802499999999999920e-05
3.726500000000000000e+03	-7.839999999999999476e-05
3.728400000000000091e+03	-6.950000000000000882e-05
3.730300000000000182e+03	-8.207500000000001632e-05
3.732199999999999818e+03	-1.217499999999999914e-04
3.734199999999999818e+03	-1.492499999999999957e-04
3.736099999999999909e+03	-1.532500000000000116e-04
3.738000000000000000e+03	-1.450900000000000356e-04
3.740000000000000000e+03	-1.310399999999999922e-04
3.741900000000000091e+03	-1.532249999999999975e-04
3.743800000000000182e+03	-2.171750000000000340e-04
3.745699999999999818e+03	-2.474999999999999986e-04
3.747699999999999818e+03	-2.210000000000000050e-04
3.749599999999999909e+03	-2.170000000000000162e-04
3.751500000000000000e+03	-2.106000000000000233e-04
3.753500000000000000e+03	-1.537499999999999967e-04
3.755400000000000091e+03	-8.725000000000000659e-05
3.757300000000000182e+03	-6.662500000000002025e-05
3.759199999999999818e+03	-6.500000000000000786e-05
3.761199999999999818e+03	-3.525000000000000301e-05
3.763099999999999909e+03	1.347500000000000058e-05
3.765000000000000000e+03	3.174999999999999925e-05
3.767000000000000000e+03	1.099999999999999971e-05
3.768900000000000091e+03	-2.975000000000000485e-05
3.770800000000000182e+03	-5.275000000000000148e-05
3.772699999999999818e+03	-2.822499999999999488e-05
3.774699999999999818e+03	1.650000000000000084e-06
3.776599999999999909e+03	-9.350000000000000265e-06
3.778500000000000000e+03	-3.834250000000000093e-05
3.780500000000000000e+03	-5.674999999999998351e-05
3.782400000000000091e+03	-5.425000000000000406e-05
3.784300000000000182e+03	-3.950000000000000467e-05
3.786199999999999818e+03	-1.474999999999999939e-05
3.788199999999999818e+03	8.999999999999998534e-06
3.790099999999999909e+03	1.000000000000000590e-06
3.792000000000000000e+03	-2.669999999999999847e-05
3.794000000000000000e+03	-3.964999999999999476e-05
3.795900000000000091e+03	-3.329999999999999627e-05
3.797800000000000182e+03	-4.027500000000000318e-05
3.799699999999999818e+03	-9.057500000000000609e-05
3.801699999999999818e+03	-1.350000000000000017e-04
3.803599999999999909e+03	-1.069999999999999988e-04
3.805500000000000000e+03	-7.047500000000000541e-05
3.807500000000000000e+03	-5.684999999999999949e-05
3.809400000000000091e+03	-2.944999999999999756e-05
3.811300000000000182e+03	-1.059999999999999677e-05
3.813300000000000182e+03	-3.375000000000000721e-05
3.815199999999999818e+03	-7.574999999999999811e-05
3.817099999999999909e+03	-9.804999999999999805e-05
3.819000000000000000e+03	-9.864999999999999908e-05
3.821000000000000000e+03	-1.001250000000000078e-04
3.822900000000000091e+03	-9.134999999999999783e-05
3.824800000000000182e+03	-6.389999999999999467e-05
3.826800000000000182e+03	-5.649999999999999776e-05
3.828699999999999818e+03	-3.000000000000000076e-05
3.830599999999999909e+03	-1.049999999999999900e-06
3.832500000000000000e+03	-2.414999999999999409e-05
3.834500000000000000e+03	-5.574999999999998631e-05
3.836400000000000091e+03	-9.475000000000001271e-05
3.838300000000000182e+03	-1.149999999999999899e-04
3.840300000000000182e+03	-9.150000000000001502e-05
3.842199999999999818e+03	-6.524999999999998683e-05
3.844099999999999909e+03	-6.725000000000000834e-05
3.846000000000000000e+03	-5.775000000000000104e-05
3.848000000000000000e+03	-4.679999999999999915e-05
3.849900000000000091e+03	-8.425000000000000143e-05
3.851800000000000182e+03	-1.957499999999999876e-04
3.853800000000000182e+03	-2.789999999999999512e-04
3.855699999999999818e+03	-2.086775000000000023e-04
3.857599999999999909e+03	-9.249999999999999867e-05
3.859500000000000000e+03	-4.874999999999999234e-05
3.861500000000000000e+03	-6.875000000000000414e-05
3.863400000000000091e+03	-1.010000000000000020e-04
3.865300000000000182e+03	-1.134500000000000065e-04
3.867300000000000182e+03	-1.099999999999999904e-04
3.869199999999999818e+03	-1.072500000000000048e-04
3.871099999999999909e+03	-8.505000000000000732e-05
3.873000000000000000e+03	-5.437500000000000032e-05
3.875000000000000000e+03	-2.805000000000000418e-05
3.876900000000000091e+03	-7.250000000000000043e-06
3.878800000000000182e+03	7.549999999999998864e-06
3.880800000000000182e+03	1.250000000000000229e-05
3.882699999999999818e+03	1.525000000000000137e-05
3.884599999999999909e+03	3.349999999999999690e-06
3.886500000000000000e+03	2.650000000000000039e-07
3.888500000000000000e+03	2.524999999999999542e-06
3.890400000000000091e+03	-2.025000000000000094e-06
3.892300000000000182e+03	-6.249999999999997758e-06
3.894300000000000182e+03	2.224999999999999873e-05
3.896199999999999818e+03	5.252500000000000278e-05
3.898099999999999909e+03	6.000000000000000152e-05
3.900000000000000000e+03	4.324999999999999418e-05
3.902000000000000000e+03	-8.750000000000002622e-06
3.903900000000000091e+03	-6.299999999999999990e-05
3.905800000000000182e+03	-6.174999999999999662e-05
3.907800000000000182e+03	-8.849999999999998276e-06
3.909699999999999818e+03	2.274999999999999733e-05
3.911599999999999909e+03	2.649999999999999700e-05
3.913500000000000000e+03	2.982499999999999989e-05
3.915500000000000000e+03	2.370000000000000009e-05
3.917400000000000091e+03	3.518000000000000876e-06
3.919300000000000182e+03	-6.500000000000000447e-06
3.921300000000000182e+03	-3.620000000000000916e-06
3.923199999999999818e+03	-2.700000000000000407e-06
3.925099999999999909e+03	-6.324999999999998734e-06
3.927099999999999909e+03	-8.975000000000001314e-06
3.929000000000000000e+03	-3.999999999999987113e-07
3.930900000000000091e+03	2.949999999999999877e-05
3.932800000000000182e+03	6.799999999999999946e-05
3.934800000000000182e+03	8.000000000000002010e-05
3.936699999999999818e+03	6.564999999999999655e-05
3.938599999999999909e+03	5.209999999999999923e-05
3.940599999999999909e+03	3.025000000000000006e-05
3.942500000000000000e+03	1.073650000000000131e-05
3.944400000000000091e+03	2.349999999999999862e-05
3.946300000000000182e+03	6.199999999999998915e-05
3.948300000000000182e+03	9.457499999999999490e-05
3.950199999999999818e+03	1.121000000000000143e-04
3.952099999999999909e+03	1.192500000000000119e-04
3.954099999999999909e+03	1.110000000000000011e-04
3.956000000000000000e+03	1.013000000000000093e-04
3.957900000000000091e+03	9.155000000000000269e-05
3.959800000000000182e+03	9.125000000000000895e-05
3.961800000000000182e+03	9.674999999999999356e-05
3.963699999999999818e+03	1.000000000000000048e-04
3.965599999999999909e+03	9.297499999999999667e-05
3.967599999999999909e+03	7.930000000000000308e-05
3.969500000000000000e+03	9.710000000000001562e-05
3.971400000000000091e+03	1.334499999999999912e-04
3.973300000000000182e+03	1.524999999999999934e-04
3.975300000000000182e+03	1.507500000000000051e-04
3.977199999999999818e+03	1.544999999999999878e-04
3.979099999999999909e+03	1.770000000000000197e-04
3.981099999999999909e+03	2.070000000000000171e-04
3.983000000000000000e+03	2.482499999999999898e-04
3.984900000000000091e+03	2.764999999999999446e-04
3.986800000000000182e+03	3.015000000000000102e-04
3.988800000000000182e+03	3.402500000000000034e-04
3.990699999999999818e+03	3.649999999999999816e-04
3.992599999999999909e+03	3.750000000000000078e-04
