# Supplementary material for: Deep Learning for Reconstructing Low-Quality FTIR and Raman Spectra—A Case Study in Microplastic Analyses
Source: Anal Chem. 2021 Nov 22;93(49):16360–8. doi: 10.1021/acs.analchem.1c02618 (PMC8674871; doi:10.1021/acs.analchem.1c02618)
Supplement: Supplementary file 2 — ac1c02618_si_002.zip [file ac1c02618_si_002.zip › SpectraReconstruction/ATR Spectra/poly(vinyl_alcohol).csv]

4.011999999999999886e+02	1.700000000000000122e-03
4.031000000000000227e+02	3.299999999999999548e-03
4.050000000000000000e+02	4.733333333333333316e-03
4.070000000000000000e+02	5.866666666666666731e-03
4.088999999999999773e+02	6.733333333333334225e-03
4.108000000000000114e+02	7.599999999999999985e-03
4.128000000000000114e+02	8.000000000000000167e-03
4.146999999999999886e+02	7.933333333333332169e-03
4.166000000000000227e+02	7.666666666666666248e-03
4.186000000000000227e+02	7.066666666666666409e-03
4.205000000000000000e+02	6.233333333333333781e-03
4.223999999999999773e+02	5.566666666666666811e-03
4.243000000000000114e+02	4.833333333333332711e-03
4.263000000000000114e+02	3.966666666666666952e-03
4.281999999999999886e+02	3.133333333333333456e-03
4.301000000000000227e+02	2.666666666666666578e-03
4.321000000000000227e+02	2.533333333333333184e-03
4.340000000000000000e+02	2.466666666666666920e-03
4.358999999999999773e+02	2.410000000000000250e-03
4.378000000000000114e+02	2.416666666666666356e-03
4.398000000000000114e+02	2.543333333333333210e-03
4.416999999999999886e+02	2.729999999999999788e-03
4.436000000000000227e+02	2.944666666666666613e-03
4.456000000000000227e+02	3.333379999999999937e-03
4.475000000000000000e+02	3.817000000000000514e-03
4.493999999999999773e+02	4.426666666666666423e-03
4.513000000000000114e+02	5.203333333333333248e-03
4.533000000000000114e+02	6.000000000000000992e-03
4.551999999999999886e+02	6.666666666666667095e-03
4.571000000000000227e+02	7.133333333333332672e-03
4.591000000000000227e+02	8.666666666666668004e-03
4.610000000000000000e+02	9.699999999999998554e-03
4.628999999999999773e+02	1.133333333333333415e-02
4.648000000000000114e+02	1.296666666666666801e-02
4.668000000000000114e+02	1.466666666666666639e-02
4.686999999999999886e+02	1.640000000000000138e-02
4.706000000000000227e+02	1.806666666666666490e-02
4.726000000000000227e+02	1.899999999999999953e-02
4.745000000000000000e+02	1.980000000000000163e-02
4.763999999999999773e+02	1.986666666666666789e-02
4.783000000000000114e+02	1.919999999999999832e-02
4.803000000000000114e+02	1.779999999999999985e-02
4.821999999999999886e+02	1.703333333333333435e-02
4.841000000000000227e+02	1.556666666666666615e-02
4.861000000000000227e+02	1.473333333333333266e-02
4.880000000000000000e+02	1.403333333333333342e-02
4.898999999999999773e+02	1.343333333333333358e-02
4.918000000000000114e+02	1.343333333333333358e-02
4.938000000000000114e+02	1.273333333333333262e-02
4.956999999999999886e+02	1.276666666666666748e-02
4.976000000000000227e+02	1.290000000000000001e-02
4.996000000000000227e+02	1.299999999999999940e-02
5.015000000000000000e+02	1.306666666666666567e-02
5.033999999999999773e+02	1.319999999999999819e-02
5.053000000000000114e+02	1.333333333333333419e-02
5.073000000000000114e+02	1.400000000000000029e-02
5.091999999999999886e+02	1.433333333333333161e-02
5.111000000000000227e+02	1.433333333333333161e-02
5.131000000000000227e+02	1.533333333333333250e-02
5.150000000000000000e+02	1.533333333333333250e-02
5.168999999999999773e+02	1.533333333333333250e-02
5.187999999999999545e+02	1.600000000000000033e-02
5.207999999999999545e+02	1.600000000000000033e-02
5.227000000000000455e+02	1.600000000000000033e-02
5.246000000000000227e+02	1.600000000000000033e-02
5.266000000000000227e+02	1.600000000000000033e-02
5.285000000000000000e+02	1.600000000000000033e-02
5.303999999999999773e+02	1.566666666666666555e-02
5.323999999999999773e+02	1.566666666666666555e-02
5.342999999999999545e+02	1.566666666666666555e-02
5.362000000000000455e+02	1.566666666666666555e-02
5.381000000000000227e+02	1.633333333333333512e-02
5.401000000000000227e+02	1.666666666666666644e-02
5.420000000000000000e+02	1.666666666666666644e-02
5.438999999999999773e+02	1.666666666666666644e-02
5.458999999999999773e+02	1.766666666666666732e-02
5.477999999999999545e+02	1.766666666666666732e-02
5.497000000000000455e+02	1.766666666666666732e-02
5.516000000000000227e+02	1.833333333333333343e-02
5.536000000000000227e+02	1.833333333333333343e-02
5.555000000000000000e+02	1.833333333333333343e-02
5.573999999999999773e+02	1.866666666666666821e-02
5.593999999999999773e+02	1.933333333333333084e-02
5.612999999999999545e+02	1.933333333333333084e-02
5.632000000000000455e+02	1.933333333333333084e-02
5.651000000000000227e+02	1.933333333333333084e-02
5.671000000000000227e+02	2.000000000000000042e-02
5.690000000000000000e+02	2.033333333333333173e-02
5.708999999999999773e+02	2.033333333333333173e-02
5.728999999999999773e+02	2.033333333333333173e-02
5.747999999999999545e+02	2.033333333333333173e-02
5.767000000000000455e+02	2.133333333333333262e-02
5.786000000000000227e+02	2.133333333333333262e-02
5.806000000000000227e+02	2.133333333333333262e-02
5.825000000000000000e+02	2.166666666666666741e-02
5.843999999999999773e+02	2.166666666666666741e-02
5.863999999999999773e+02	2.200000000000000219e-02
5.882999999999999545e+02	2.266666666666666829e-02
5.902000000000000455e+02	2.300000000000000308e-02
5.921000000000000227e+02	2.366666666666666918e-02
5.941000000000000227e+02	2.400000000000000397e-02
5.960000000000000000e+02	2.466666666666667007e-02
5.978999999999999773e+02	2.533333333333333270e-02
5.998999999999999773e+02	2.599999999999999881e-02
6.017999999999999545e+02	2.666666666666666838e-02
6.037000000000000455e+02	2.699999999999999969e-02
6.056000000000000227e+02	2.633333333333333359e-02
6.076000000000000227e+02	2.566666666666666749e-02
6.095000000000000000e+02	2.499999999999999792e-02
6.113999999999999773e+02	2.400000000000000397e-02
6.133999999999999773e+02	2.333333333333333440e-02
6.152999999999999545e+02	2.233333333333333351e-02
6.172000000000000455e+02	2.200000000000000219e-02
6.191000000000000227e+02	2.100000000000000130e-02
6.211000000000000227e+02	2.066666666666666652e-02
6.230000000000000000e+02	2.066666666666666652e-02
6.248999999999999773e+02	2.000000000000000042e-02
6.268999999999999773e+02	2.000000000000000042e-02
6.287999999999999545e+02	1.933333333333333431e-02
6.307000000000000455e+02	1.933333333333333431e-02
6.326000000000000227e+02	1.899999999999999953e-02
6.346000000000000227e+02	1.899999999999999953e-02
6.365000000000000000e+02	1.866666666666666821e-02
6.383999999999999773e+02	1.833333333333333343e-02
6.403999999999999773e+02	1.833333333333333343e-02
6.422999999999999545e+02	1.800000000000000211e-02
6.442000000000000455e+02	1.800000000000000211e-02
6.462000000000000455e+02	1.800000000000000211e-02
6.481000000000000227e+02	1.800000000000000211e-02
6.500000000000000000e+02	1.800000000000000211e-02
6.518999999999999773e+02	1.800000000000000211e-02
6.538999999999999773e+02	1.766666666666666732e-02
6.557999999999999545e+02	1.700000000000000122e-02
6.577000000000000455e+02	1.666666666666666644e-02
6.597000000000000455e+02	1.660000000000000017e-02
6.616000000000000227e+02	1.576666666666666494e-02
6.635000000000000000e+02	1.563333333333333242e-02
6.653999999999999773e+02	1.553333333333333476e-02
6.673999999999999773e+02	1.473333333333333266e-02
6.692999999999999545e+02	1.449999999999999900e-02
6.712000000000000455e+02	1.433333333333333161e-02
6.732000000000000455e+02	1.363333333333333584e-02
6.751000000000000227e+02	1.356666666666666611e-02
6.770000000000000000e+02	1.353333333333333471e-02
6.788999999999999773e+02	1.280000000000000061e-02
6.808999999999999773e+02	1.273333333333333262e-02
6.827999999999999545e+02	1.266666666666666635e-02
6.847000000000000455e+02	1.260000000000000009e-02
6.867000000000000455e+02	1.193333333333333225e-02
6.886000000000000227e+02	1.189999999999999912e-02
6.905000000000000000e+02	1.186666666666666599e-02
6.923999999999999773e+02	1.116666666666666675e-02
6.943999999999999773e+02	1.113333333333333362e-02
6.962999999999999545e+02	1.106666666666666736e-02
6.982000000000000455e+02	1.103333333333333423e-02
7.002000000000000455e+02	1.039999999999999952e-02
7.021000000000000227e+02	1.043333333333333439e-02
7.040000000000000000e+02	1.053333333333333205e-02
7.058999999999999773e+02	1.063333333333333318e-02
7.078999999999999773e+02	1.016666666666666587e-02
7.097999999999999545e+02	1.056666666666666692e-02
7.117000000000000455e+02	1.123333333333333302e-02
7.137000000000000455e+02	1.233333333333333330e-02
7.156000000000000227e+02	1.266666666666666635e-02
7.175000000000000000e+02	1.333333333333333072e-02
7.193999999999999773e+02	1.266666666666666635e-02
7.213999999999999773e+02	1.166666666666666546e-02
7.232999999999999545e+02	9.800000000000001418e-03
7.252000000000000455e+02	9.066666666666667318e-03
7.272000000000000455e+02	8.699999999999999400e-03
7.291000000000000227e+02	8.566666666666666874e-03
7.310000000000000000e+02	8.199999999999998956e-03
7.328999999999999773e+02	7.433333333333333459e-03
7.348999999999999773e+02	6.599999999999999097e-03
7.367999999999999545e+02	6.066666666666667256e-03
7.387000000000000455e+02	5.700000000000000205e-03
7.407000000000000455e+02	5.500000000000000548e-03
7.426000000000000227e+02	5.243333333333333353e-03
7.445000000000000000e+02	4.993333333333333131e-03
7.463999999999999773e+02	4.740000000000000289e-03
7.483999999999999773e+02	4.506666666666666633e-03
7.502999999999999545e+02	4.273333333333332977e-03
7.522000000000000455e+02	4.113333333333333425e-03
7.542000000000000455e+02	3.900000000000000255e-03
7.561000000000000227e+02	3.746666666666666808e-03
7.580000000000000000e+02	3.576666666666666796e-03
7.598999999999999773e+02	3.338666666666666866e-03
7.618999999999999773e+02	3.254333333333333036e-03
7.637999999999999545e+02	3.118000000000000545e-03
7.657000000000000455e+02	2.988999999999999903e-03
7.677000000000000455e+02	2.861666666666666872e-03
7.696000000000000227e+02	2.733616666666667094e-03
7.715000000000000000e+02	2.608999999999999774e-03
7.735000000000000000e+02	2.492999999999999990e-03
7.753999999999999773e+02	2.456666666666666460e-03
7.772999999999999545e+02	2.426666666666666815e-03
7.792000000000000455e+02	2.433333333333332921e-03
7.812000000000000455e+02	2.480000000000000000e-03
7.831000000000000227e+02	2.733333333333332841e-03
7.850000000000000000e+02	3.033333333333333628e-03
7.870000000000000000e+02	3.433333333333333376e-03
7.888999999999999773e+02	4.000000000000000083e-03
7.907999999999999545e+02	4.566666666666666791e-03
7.927000000000000455e+02	5.266666666666666892e-03
7.947000000000000455e+02	5.899999999999999863e-03
7.966000000000000227e+02	6.633333333333333963e-03
7.985000000000000000e+02	7.433333333333333459e-03
8.005000000000000000e+02	8.433333333333332613e-03
8.023999999999999773e+02	9.566666666666667762e-03
8.042999999999999545e+02	1.113333333333333362e-02
8.062000000000000455e+02	1.266666666666666635e-02
8.082000000000000455e+02	1.499999999999999944e-02
8.101000000000000227e+02	1.733333333333333601e-02
8.120000000000000000e+02	2.000000000000000042e-02
8.140000000000000000e+02	2.300000000000000308e-02
8.158999999999999773e+02	2.566666666666666749e-02
8.177999999999999545e+02	2.800000000000000058e-02
8.197000000000000455e+02	2.966666666666667104e-02
8.217000000000000455e+02	3.133333333333333109e-02
8.236000000000000227e+02	3.233333333333333198e-02
8.255000000000000000e+02	3.400000000000000244e-02
8.275000000000000000e+02	3.500000000000000333e-02
8.293999999999999773e+02	3.500000000000000333e-02
8.312999999999999545e+02	3.600000000000000422e-02
8.332000000000000455e+02	3.699999999999999817e-02
8.352000000000000455e+02	3.699999999999999817e-02
8.371000000000000227e+02	3.766666666666666080e-02
8.390000000000000000e+02	3.866666666666666169e-02
8.410000000000000000e+02	3.866666666666666169e-02
8.428999999999999773e+02	3.866666666666666169e-02
8.447999999999999545e+02	3.866666666666666169e-02
8.467000000000000455e+02	3.866666666666666169e-02
8.487000000000000455e+02	3.799999999999999906e-02
8.506000000000000227e+02	3.699999999999999817e-02
8.525000000000000000e+02	3.533333333333333465e-02
8.545000000000000000e+02	3.366666666666667113e-02
8.563999999999999773e+02	3.099999999999999978e-02
8.582999999999999545e+02	2.733333333333333448e-02
8.602000000000000455e+02	2.333333333333333440e-02
8.622000000000000455e+02	1.899999999999999953e-02
8.641000000000000227e+02	1.450000000000000074e-02
8.660000000000000000e+02	1.020000000000000073e-02
8.680000000000000000e+02	6.233333333333333781e-03
8.698999999999999773e+02	3.333333333333333547e-03
8.717999999999999545e+02	1.346666666666666802e-03
8.737000000000000455e+02	2.733333333333333275e-04
8.757000000000000455e+02	2.533333333333333254e-07
8.776000000000000227e+02	2.666666666666666252e-04
8.795000000000000000e+02	7.433333333333332592e-04
8.815000000000000000e+02	1.500000000000000248e-03
8.833999999999999773e+02	2.333333333333333526e-03
8.852999999999999545e+02	3.166666666666666588e-03
8.872999999999999545e+02	4.066666666666667214e-03
8.892000000000000455e+02	4.833333333333332711e-03
8.911000000000000227e+02	5.466666666666665682e-03
8.930000000000000000e+02	6.033333333333332389e-03
8.950000000000000000e+02	6.499999999999999702e-03
8.968999999999999773e+02	6.833333333333333620e-03
8.987999999999999545e+02	7.266666666666666934e-03
9.007999999999999545e+02	7.699999999999999380e-03
9.027000000000000455e+02	8.266666666666666954e-03
9.046000000000000227e+02	8.899999999999999925e-03
9.065000000000000000e+02	9.866666666666665947e-03
9.085000000000000000e+02	1.070000000000000118e-02
9.103999999999999773e+02	1.093333333333333483e-02
9.122999999999999545e+02	1.183333333333333286e-02
9.142999999999999545e+02	1.266666666666666635e-02
9.162000000000000455e+02	1.299999999999999940e-02
9.181000000000000227e+02	1.333333333333333419e-02
9.200000000000000000e+02	1.333333333333333419e-02
9.220000000000000000e+02	1.366666666666666724e-02
9.238999999999999773e+02	1.333333333333333419e-02
9.257999999999999545e+02	1.333333333333333419e-02
9.277999999999999545e+02	1.299999999999999940e-02
9.297000000000000455e+02	1.266666666666666635e-02
9.316000000000000227e+02	1.266666666666666635e-02
9.335000000000000000e+02	1.266666666666666635e-02
9.355000000000000000e+02	1.286666666666666688e-02
9.373999999999999773e+02	1.280000000000000061e-02
9.392999999999999545e+02	1.313333333333333540e-02
9.412999999999999545e+02	1.313333333333333540e-02
9.432000000000000455e+02	1.333333333333333419e-02
9.451000000000000227e+02	1.353333333333333298e-02
9.470000000000000000e+02	1.306666666666666567e-02
9.490000000000000000e+02	1.260000000000000009e-02
9.508999999999999773e+02	1.179999999999999973e-02
9.527999999999999545e+02	1.079999999999999884e-02
9.547999999999999545e+02	1.019999999999999900e-02
9.567000000000000455e+02	9.599999999999999159e-03
9.586000000000000227e+02	9.133333333333333581e-03
9.605000000000000000e+02	8.999999999999999320e-03
9.625000000000000000e+02	8.933333333333333057e-03
9.643999999999999773e+02	8.866666666666666793e-03
9.662999999999999545e+02	9.199999999999999845e-03
9.682999999999999545e+02	9.533333333333332896e-03
9.702000000000000455e+02	9.866666666666665947e-03
9.721000000000000227e+02	1.026666666666666700e-02
9.740000000000000000e+02	1.100000000000000110e-02
9.760000000000000000e+02	1.133333333333333415e-02
9.778999999999999773e+02	1.233333333333333330e-02
9.797999999999999545e+02	1.299999999999999940e-02
9.817999999999999545e+02	1.400000000000000029e-02
9.837000000000000455e+02	1.499999999999999944e-02
9.856000000000000227e+02	1.533333333333333250e-02
9.875000000000000000e+02	1.666666666666666644e-02
9.895000000000000000e+02	1.766666666666666732e-02
9.913999999999999773e+02	1.966666666666666563e-02
9.932999999999999545e+02	2.066666666666666652e-02
9.952999999999999545e+02	2.200000000000000219e-02
9.972000000000000455e+02	2.399999999999999703e-02
9.991000000000000227e+02	2.566666666666666749e-02
1.001100000000000023e+03	2.766666666666666233e-02
1.003000000000000000e+03	3.033333333333333368e-02
1.004899999999999977e+03	3.266666666666667024e-02
1.006799999999999955e+03	3.566666666666666596e-02
1.008799999999999955e+03	3.866666666666666863e-02
1.010700000000000045e+03	4.200000000000000261e-02
1.012600000000000023e+03	4.600000000000000616e-02
1.014600000000000023e+03	4.933333333333334014e-02
1.016500000000000000e+03	5.333333333333332288e-02
1.018399999999999977e+03	5.599999999999999423e-02
1.020299999999999955e+03	5.799999999999999600e-02
1.022299999999999955e+03	5.866666666666666557e-02
1.024200000000000045e+03	5.866666666666666557e-02
1.026099999999999909e+03	5.866666666666666557e-02
1.028099999999999909e+03	5.799999999999999600e-02
1.030000000000000000e+03	5.766666666666666469e-02
1.031900000000000091e+03	5.733333333333332643e-02
1.033799999999999955e+03	5.799999999999999600e-02
1.035799999999999955e+03	5.799999999999999600e-02
1.037700000000000045e+03	5.899999999999999689e-02
1.039599999999999909e+03	6.033333333333332910e-02
1.041599999999999909e+03	6.099999999999999867e-02
1.043500000000000000e+03	6.233333333333333087e-02
1.045400000000000091e+03	6.300000000000000044e-02
1.047299999999999955e+03	6.433333333333333959e-02
1.049299999999999955e+03	6.466666666666666397e-02
1.051200000000000045e+03	6.500000000000000222e-02
1.053099999999999909e+03	6.533333333333334048e-02
1.055099999999999909e+03	6.666666666666666574e-02
1.057000000000000000e+03	6.699999999999999012e-02
1.058900000000000091e+03	6.866666666666666752e-02
1.060799999999999955e+03	6.933333333333333015e-02
1.062799999999999955e+03	7.099999999999999367e-02
1.064700000000000045e+03	7.233333333333333282e-02
1.066599999999999909e+03	7.333333333333333370e-02
1.068599999999999909e+03	7.499999999999999722e-02
1.070500000000000000e+03	7.599999999999999811e-02
1.072400000000000091e+03	7.799999999999999989e-02
1.074299999999999955e+03	7.900000000000000078e-02
1.076299999999999955e+03	8.066666666666666430e-02
1.078200000000000045e+03	8.233333333333332782e-02
1.080099999999999909e+03	8.433333333333332960e-02
1.082099999999999909e+03	8.600000000000000699e-02
1.084000000000000000e+03	8.700000000000000788e-02
1.085900000000000091e+03	8.800000000000000877e-02
1.087799999999999955e+03	8.900000000000000966e-02
1.089799999999999955e+03	8.833333333333333315e-02
1.091700000000000045e+03	8.733333333333333226e-02
1.093599999999999909e+03	8.600000000000000699e-02
1.095599999999999909e+03	8.400000000000000522e-02
1.097500000000000000e+03	8.100000000000000255e-02
1.099400000000000091e+03	7.766666666666667551e-02
1.101299999999999955e+03	7.266666666666667107e-02
1.103299999999999955e+03	6.833333333333332926e-02
1.105200000000000045e+03	6.266666666666666219e-02
1.107099999999999909e+03	5.766666666666666469e-02
1.109099999999999909e+03	5.366666666666666807e-02
1.111000000000000000e+03	5.033333333333333409e-02
1.112900000000000091e+03	4.766666666666666968e-02
1.114900000000000091e+03	4.600000000000000616e-02
1.116799999999999955e+03	4.433333333333333570e-02
1.118700000000000045e+03	4.366666666666666613e-02
1.120599999999999909e+03	4.266666666666666524e-02
1.122599999999999909e+03	4.166666666666666435e-02
1.124500000000000000e+03	4.166666666666666435e-02
1.126400000000000091e+03	4.133333333333333304e-02
1.128400000000000091e+03	4.100000000000000172e-02
1.130299999999999955e+03	4.133333333333333304e-02
1.132200000000000045e+03	4.166666666666666435e-02
1.134099999999999909e+03	4.166666666666666435e-02
1.136099999999999909e+03	4.266666666666666524e-02
1.138000000000000000e+03	4.433333333333333570e-02
1.139900000000000091e+03	4.666666666666666879e-02
1.141900000000000091e+03	4.733333333333333837e-02
1.143799999999999955e+03	4.500000000000000527e-02
1.145700000000000045e+03	3.933333333333333126e-02
1.147599999999999909e+03	3.133333333333333109e-02
1.149599999999999909e+03	2.233333333333333351e-02
1.151500000000000000e+03	1.449999999999999900e-02
1.153400000000000091e+03	7.933333333333333903e-03
1.155400000000000091e+03	3.733333333333333295e-03
1.157299999999999955e+03	1.346666666666666802e-03
1.159200000000000045e+03	3.066000000000000257e-04
1.161099999999999909e+03	8.666666666666665456e-05
1.163099999999999909e+03	2.866666666666666777e-04
1.165000000000000000e+03	7.066666666666666409e-04
1.166900000000000091e+03	1.206666666666666651e-03
1.168900000000000091e+03	1.786666666666666655e-03
1.170799999999999955e+03	2.399999999999999790e-03
1.172700000000000045e+03	2.933333333333333365e-03
1.174599999999999909e+03	3.533333333333333205e-03
1.176599999999999909e+03	4.133333333333333477e-03
1.178500000000000000e+03	4.666666666666666186e-03
1.180400000000000091e+03	5.233333333333332893e-03
1.182400000000000091e+03	5.933333333333332994e-03
1.184299999999999955e+03	6.533333333333332833e-03
1.186200000000000045e+03	7.133333333333332672e-03
1.188099999999999909e+03	7.666666666666666248e-03
1.190099999999999909e+03	8.266666666666666954e-03
1.192000000000000000e+03	9.199999999999999845e-03
1.193900000000000091e+03	1.006666666666666647e-02
1.195900000000000091e+03	1.073333333333333257e-02
1.197799999999999955e+03	1.166666666666666546e-02
1.199700000000000045e+03	1.293333333333333314e-02
1.201599999999999909e+03	1.393333333333333403e-02
1.203599999999999909e+03	1.533333333333333250e-02
1.205500000000000000e+03	1.666666666666666644e-02
1.207400000000000091e+03	1.839999999999999969e-02
1.209400000000000091e+03	2.006666666666666668e-02
1.211299999999999955e+03	2.200000000000000219e-02
1.213200000000000045e+03	2.433333333333333182e-02
1.215099999999999909e+03	2.633333333333333359e-02
1.217099999999999909e+03	2.899999999999999800e-02
1.219000000000000000e+03	3.200000000000000067e-02
1.220900000000000091e+03	3.533333333333333465e-02
1.222900000000000091e+03	3.766666666666666774e-02
1.224799999999999955e+03	4.100000000000000172e-02
1.226700000000000045e+03	4.366666666666666613e-02
1.228599999999999909e+03	4.533333333333333659e-02
1.230599999999999909e+03	4.933333333333333320e-02
1.232500000000000000e+03	4.999999999999999584e-02
1.234400000000000091e+03	5.066666666666666541e-02
1.236400000000000091e+03	5.466666666666666202e-02
1.238299999999999955e+03	5.466666666666666202e-02
1.240200000000000045e+03	5.066666666666666541e-02
1.242200000000000045e+03	5.066666666666666541e-02
1.244099999999999909e+03	5.066666666666666541e-02
1.246000000000000000e+03	4.999999999999999584e-02
1.247900000000000091e+03	4.999999999999999584e-02
1.249900000000000091e+03	4.666666666666666879e-02
1.251799999999999955e+03	4.633333333333333748e-02
1.253700000000000045e+03	4.533333333333333659e-02
1.255700000000000045e+03	4.400000000000000439e-02
1.257599999999999909e+03	4.366666666666666613e-02
1.259500000000000000e+03	4.266666666666666524e-02
1.261400000000000091e+03	4.200000000000000261e-02
1.263400000000000091e+03	4.066666666666666347e-02
1.265299999999999955e+03	4.000000000000000083e-02
1.267200000000000045e+03	3.933333333333333820e-02
1.269200000000000045e+03	3.799999999999999906e-02
1.271099999999999909e+03	3.699999999999999817e-02
1.273000000000000000e+03	3.566666666666667290e-02
1.274900000000000091e+03	3.466666666666666508e-02
1.276900000000000091e+03	3.300000000000000155e-02
1.278799999999999955e+03	3.233333333333333198e-02
1.280700000000000045e+03	3.099999999999999978e-02
1.282700000000000045e+03	3.033333333333333368e-02
1.284599999999999909e+03	2.899999999999999800e-02
1.286500000000000000e+03	2.866666666666667015e-02
1.288400000000000091e+03	2.766666666666666927e-02
1.290400000000000091e+03	2.733333333333333101e-02
1.292299999999999955e+03	2.766666666666666927e-02
1.294200000000000045e+03	2.699999999999999969e-02
1.296200000000000045e+03	2.733333333333333448e-02
1.298099999999999909e+03	2.800000000000000058e-02
1.300000000000000000e+03	2.833333333333333537e-02
1.301900000000000091e+03	2.900000000000000147e-02
1.303900000000000091e+03	2.966666666666666410e-02
1.305799999999999955e+03	3.033333333333333368e-02
1.307700000000000045e+03	3.099999999999999978e-02
1.309700000000000045e+03	3.200000000000000067e-02
1.311599999999999909e+03	3.333333333333333287e-02
1.313500000000000000e+03	3.433333333333333376e-02
1.315400000000000091e+03	3.499999999999999639e-02
1.317400000000000091e+03	3.499999999999999639e-02
1.319299999999999955e+03	3.599999999999999728e-02
1.321200000000000045e+03	3.666666666666666685e-02
1.323200000000000045e+03	3.666666666666666685e-02
1.325099999999999909e+03	3.766666666666666774e-02
1.327000000000000000e+03	3.766666666666666774e-02
1.328900000000000091e+03	3.699999999999999817e-02
1.330900000000000091e+03	3.666666666666666685e-02
1.332799999999999955e+03	3.599999999999999728e-02
1.334700000000000045e+03	3.599999999999999728e-02
1.336700000000000045e+03	3.533333333333333465e-02
1.338599999999999909e+03	3.466666666666667201e-02
1.340500000000000000e+03	3.333333333333333287e-02
1.342400000000000091e+03	3.266666666666667024e-02
1.344400000000000091e+03	3.133333333333333109e-02
1.346299999999999955e+03	3.099999999999999978e-02
1.348200000000000045e+03	2.999999999999999889e-02
1.350200000000000045e+03	2.966666666666666410e-02
1.352099999999999909e+03	2.966666666666666410e-02
1.354000000000000000e+03	2.999999999999999889e-02
1.356000000000000000e+03	3.033333333333333368e-02
1.357900000000000091e+03	3.133333333333333109e-02
1.359799999999999955e+03	3.266666666666667024e-02
1.361700000000000045e+03	3.366666666666667113e-02
1.363700000000000045e+03	3.499999999999999639e-02
1.365599999999999909e+03	3.633333333333333554e-02
1.367500000000000000e+03	3.733333333333332948e-02
1.369500000000000000e+03	3.899999999999999994e-02
1.371400000000000091e+03	4.033333333333333215e-02
1.373299999999999955e+03	4.033333333333333215e-02
1.375200000000000045e+03	4.033333333333333215e-02
1.377200000000000045e+03	3.899999999999999994e-02
1.379099999999999909e+03	3.666666666666666685e-02
1.381000000000000000e+03	3.500000000000000333e-02
1.383000000000000000e+03	3.233333333333333198e-02
1.384900000000000091e+03	3.033333333333333368e-02
1.386799999999999955e+03	2.899999999999999800e-02
1.388700000000000045e+03	2.766666666666666233e-02
1.390700000000000045e+03	2.766666666666666927e-02
1.392599999999999909e+03	2.900000000000000147e-02
1.394500000000000000e+03	3.000000000000000236e-02
1.396500000000000000e+03	3.233333333333333198e-02
1.398400000000000091e+03	3.433333333333333376e-02
1.400299999999999955e+03	3.666666666666665991e-02
1.402200000000000045e+03	3.899999999999999994e-02
1.404200000000000045e+03	4.133333333333333304e-02
1.406099999999999909e+03	4.300000000000000350e-02
1.408000000000000000e+03	4.466666666666666702e-02
1.410000000000000000e+03	4.566666666666666791e-02
1.411900000000000091e+03	4.700000000000000705e-02
1.413799999999999955e+03	4.733333333333333837e-02
1.415700000000000045e+03	4.766666666666666968e-02
1.417700000000000045e+03	4.800000000000000794e-02
1.419599999999999909e+03	4.833333333333333925e-02
1.421500000000000000e+03	4.800000000000000794e-02
1.423500000000000000e+03	4.833333333333333925e-02
1.425400000000000091e+03	4.799999999999999406e-02
1.427299999999999955e+03	4.766666666666666274e-02
1.429200000000000045e+03	4.799999999999999406e-02
1.431200000000000045e+03	4.733333333333333143e-02
1.433099999999999909e+03	4.666666666666666186e-02
1.435000000000000000e+03	4.633333333333333054e-02
1.437000000000000000e+03	4.533333333333333659e-02
1.438900000000000091e+03	4.433333333333333570e-02
1.440799999999999955e+03	4.333333333333333481e-02
1.442700000000000045e+03	4.300000000000000350e-02
1.444700000000000045e+03	4.200000000000000261e-02
1.446599999999999909e+03	4.100000000000000172e-02
1.448500000000000000e+03	3.966666666666666258e-02
1.450500000000000000e+03	3.799999999999999906e-02
1.452400000000000091e+03	3.699999999999999817e-02
1.454299999999999955e+03	3.633333333333333554e-02
1.456200000000000045e+03	3.466666666666666508e-02
1.458200000000000045e+03	3.333333333333333287e-02
1.460099999999999909e+03	3.233333333333333198e-02
1.462000000000000000e+03	3.200000000000000067e-02
1.464000000000000000e+03	3.033333333333333368e-02
1.465900000000000091e+03	2.866666666666666322e-02
1.467799999999999955e+03	2.666666666666666838e-02
1.469799999999999955e+03	2.533333333333333270e-02
1.471700000000000045e+03	2.399999999999999703e-02
1.473599999999999909e+03	2.100000000000000130e-02
1.475500000000000000e+03	1.766666666666666732e-02
1.477500000000000000e+03	1.463333333333333326e-02
1.479400000000000091e+03	1.243333333333333270e-02
1.481299999999999955e+03	1.063333333333333318e-02
1.483299999999999955e+03	8.966666666666666188e-03
1.485200000000000045e+03	7.933333333333332169e-03
1.487099999999999909e+03	6.733333333333333358e-03
1.489000000000000000e+03	5.633333333333333075e-03
1.491000000000000000e+03	4.499999999999999660e-03
1.492900000000000091e+03	3.633333333333333467e-03
1.494799999999999955e+03	2.933333333333333365e-03
1.496799999999999955e+03	2.366666666666666658e-03
1.498700000000000045e+03	1.700000000000000122e-03
1.500599999999999909e+03	1.236666666666666730e-03
1.502500000000000000e+03	9.566666666666665377e-04
1.504500000000000000e+03	7.233333333333333151e-04
1.506400000000000091e+03	4.966666666666666322e-04
1.508299999999999955e+03	2.300333333333333321e-04
1.510299999999999955e+03	9.200000000000000007e-05
1.512200000000000045e+03	4.666666666666667161e-05
1.514099999999999909e+03	6.666666666666666986e-05
1.516000000000000000e+03	1.046666666666666584e-04
1.518000000000000000e+03	1.733333333333333633e-04
1.519900000000000091e+03	3.066666666666666759e-04
1.521799999999999955e+03	4.799999999999999580e-04
1.523799999999999955e+03	7.033333333333332627e-04
1.525700000000000045e+03	9.666666666666665639e-04
1.527599999999999909e+03	1.266666666666666809e-03
1.529500000000000000e+03	1.600000000000000077e-03
1.531500000000000000e+03	2.033333333333333173e-03
1.533400000000000091e+03	2.533333333333333184e-03
1.535299999999999955e+03	3.066666666666666759e-03
1.537299999999999955e+03	3.666666666666666598e-03
1.539200000000000045e+03	4.199999999999999740e-03
1.541099999999999909e+03	4.666666666666667053e-03
1.543000000000000000e+03	5.033333333333333236e-03
1.545000000000000000e+03	5.466666666666667417e-03
1.546900000000000091e+03	5.966666666666666126e-03
1.548799999999999955e+03	6.566666666666667700e-03
1.550799999999999955e+03	7.233333333333332067e-03
1.552700000000000045e+03	8.099999999999999561e-03
1.554599999999999909e+03	8.733333333333334267e-03
1.556500000000000000e+03	9.333333333333332371e-03
1.558500000000000000e+03	9.933333333333333945e-03
1.560400000000000091e+03	1.060000000000000005e-02
1.562299999999999955e+03	1.073333333333333257e-02
1.564299999999999955e+03	1.076666666666666571e-02
1.566200000000000045e+03	1.079999999999999884e-02
1.568099999999999909e+03	1.079999999999999884e-02
1.570000000000000000e+03	1.079999999999999884e-02
1.572000000000000000e+03	1.076666666666666571e-02
1.573900000000000091e+03	1.009999999999999960e-02
1.575799999999999955e+03	9.400000000000000369e-03
1.577799999999999955e+03	8.666666666666668004e-03
1.579700000000000045e+03	7.933333333333332169e-03
1.581599999999999909e+03	6.833333333333333620e-03
1.583599999999999909e+03	5.899999999999999863e-03
1.585500000000000000e+03	5.066666666666666367e-03
1.587400000000000091e+03	4.266666666666666004e-03
1.589299999999999955e+03	3.500000000000000073e-03
1.591299999999999955e+03	2.866666666666666669e-03
1.593200000000000045e+03	2.323333333333333500e-03
1.595099999999999909e+03	1.753333333333333306e-03
1.597099999999999909e+03	1.313333333333333236e-03
1.599000000000000000e+03	1.026666666666666613e-03
1.600900000000000091e+03	7.433333333333333676e-04
1.602799999999999955e+03	5.366666666666666287e-04
1.604799999999999955e+03	4.000000000000000192e-04
1.606700000000000045e+03	3.493333333333332774e-04
1.608599999999999909e+03	3.426666666666666836e-04
1.610599999999999909e+03	3.999999999999999650e-04
1.612500000000000000e+03	4.760000000000000234e-04
1.614400000000000091e+03	5.906666666666667486e-04
1.616299999999999955e+03	7.333333333333333414e-04
1.618299999999999955e+03	8.999999999999998669e-04
1.620200000000000045e+03	1.113333333333333362e-03
1.622099999999999909e+03	1.353333333333333341e-03
1.624099999999999909e+03	1.639999999999999965e-03
1.626000000000000000e+03	1.933333333333333128e-03
1.627900000000000091e+03	2.200000000000000133e-03
1.629799999999999955e+03	2.533333333333333617e-03
1.631799999999999955e+03	2.866666666666666669e-03
1.633700000000000045e+03	3.166666666666667022e-03
1.635599999999999909e+03	3.533333333333333205e-03
1.637599999999999909e+03	3.799999999999999992e-03
1.639500000000000000e+03	4.066666666666666347e-03
1.641400000000000091e+03	4.366666666666667133e-03
1.643299999999999955e+03	4.700000000000000185e-03
1.645299999999999955e+03	5.000000000000000104e-03
1.647200000000000045e+03	5.233333333333332893e-03
1.649099999999999909e+03	5.466666666666665682e-03
1.651099999999999909e+03	5.766666666666666469e-03
1.653000000000000000e+03	5.899999999999999863e-03
1.654900000000000091e+03	6.033333333333332389e-03
1.656799999999999955e+03	6.133333333333333519e-03
1.658799999999999955e+03	6.233333333333333781e-03
1.660700000000000045e+03	6.333333333333333176e-03
1.662599999999999909e+03	6.366666666666666308e-03
1.664599999999999909e+03	6.433333333333332571e-03
1.666500000000000000e+03	6.499999999999999702e-03
1.668400000000000091e+03	6.499999999999999702e-03
1.670299999999999955e+03	6.499999999999999702e-03
1.672299999999999955e+03	6.466666666666666570e-03
1.674200000000000045e+03	6.733333333333333358e-03
1.676099999999999909e+03	6.599999999999999097e-03
1.678099999999999909e+03	6.866666666666666752e-03
1.680000000000000000e+03	6.733333333333334225e-03
1.681900000000000091e+03	7.066666666666666409e-03
1.683799999999999955e+03	7.733333333333332511e-03
1.685799999999999955e+03	8.333333333333333218e-03
1.687700000000000045e+03	8.933333333333333057e-03
1.689599999999999909e+03	9.533333333333332896e-03
1.691599999999999909e+03	1.026666666666666700e-02
1.693500000000000000e+03	1.140000000000000041e-02
1.695400000000000091e+03	1.299999999999999940e-02
1.697299999999999955e+03	1.486666666666666692e-02
1.699299999999999955e+03	1.720000000000000001e-02
1.701200000000000045e+03	1.946666666666666684e-02
1.703099999999999909e+03	2.173333333333333020e-02
1.705099999999999909e+03	2.333333333333333440e-02
1.707000000000000000e+03	2.520000000000000018e-02
1.708900000000000091e+03	2.666666666666666838e-02
1.710900000000000091e+03	2.780000000000000179e-02
1.712799999999999955e+03	2.846666666666666443e-02
1.714700000000000045e+03	2.906666666666666773e-02
1.716599999999999909e+03	2.933333333333333279e-02
1.718599999999999909e+03	2.953333333333333158e-02
1.720500000000000000e+03	2.960000000000000131e-02
1.722400000000000091e+03	2.999999999999999889e-02
1.724400000000000091e+03	3.080000000000000446e-02
1.726299999999999955e+03	3.160000000000000309e-02
1.728200000000000045e+03	3.239999999999999825e-02
1.730099999999999909e+03	3.293333333333333529e-02
1.732099999999999909e+03	3.306666666666666782e-02
1.734000000000000000e+03	3.219999999999999946e-02
1.735900000000000091e+03	3.093333333333333698e-02
1.737900000000000091e+03	2.920000000000000026e-02
1.739799999999999955e+03	2.686666666666666370e-02
1.741700000000000045e+03	2.386666666666666450e-02
1.743599999999999909e+03	2.079999999999999905e-02
1.745599999999999909e+03	1.753333333333333480e-02
1.747500000000000000e+03	1.460666666666666884e-02
1.749400000000000091e+03	1.110000000000000049e-02
1.751400000000000091e+03	7.953333333333333088e-03
1.753299999999999955e+03	5.506666666666666654e-03
1.755200000000000045e+03	4.106666666666667319e-03
1.757099999999999909e+03	2.873333333333333208e-03
1.759099999999999909e+03	1.983333333333333042e-03
1.761000000000000000e+03	1.349999999999999855e-03
1.762900000000000091e+03	8.806666666666667503e-04
1.764900000000000091e+03	6.166666666666667301e-04
1.766799999999999955e+03	4.453333333333333341e-04
1.768700000000000045e+03	3.286666666666667228e-04
1.770599999999999909e+03	2.406666666666666709e-04
1.772599999999999909e+03	1.240000000000000054e-04
1.774500000000000000e+03	2.999999999999999737e-05
1.776400000000000091e+03	-3.333333333333324006e-06
1.778400000000000091e+03	3.333333333333342218e-06
1.780299999999999955e+03	-9.999999999999999124e-06
1.782200000000000045e+03	-2.599999999999999501e-05
1.784099999999999909e+03	-2.433333333333333640e-05
1.786099999999999909e+03	-2.933333333333333257e-05
1.788000000000000000e+03	-3.066666666666666217e-05
1.789900000000000091e+03	-1.199999999999999861e-05
1.791900000000000091e+03	9.999999999999995312e-07
1.793799999999999955e+03	-1.260000000000000134e-05
1.795700000000000045e+03	-2.036666666666666592e-05
1.797599999999999909e+03	-1.266666666666666680e-05
1.799599999999999909e+03	1.105333333333333310e-05
1.801500000000000000e+03	4.866666666666666602e-05
1.803400000000000091e+03	7.666666666666666899e-05
1.805400000000000091e+03	9.133333333333333527e-05
1.807299999999999955e+03	9.400000000000000803e-05
1.809200000000000045e+03	9.566666666666668358e-05
1.811099999999999909e+03	9.166666666666666767e-05
1.813099999999999909e+03	6.499999999999999431e-05
1.815000000000000000e+03	3.500000000000000371e-05
1.816900000000000091e+03	2.566666666666666600e-05
1.818900000000000091e+03	8.733333333333331936e-05
1.820799999999999955e+03	1.700000000000000122e-04
1.822700000000000045e+03	2.100000000000000087e-04
1.824700000000000045e+03	2.066666666666666576e-04
1.826599999999999909e+03	1.966666666666666856e-04
1.828500000000000000e+03	1.933333333333333345e-04
1.830400000000000091e+03	1.800000000000000113e-04
1.832400000000000091e+03	1.866666666666666865e-04
1.834299999999999955e+03	2.066666666666666576e-04
1.836200000000000045e+03	2.066666666666666576e-04
1.838200000000000045e+03	1.800000000000000113e-04
1.840099999999999909e+03	1.633333333333333371e-04
1.842000000000000000e+03	1.800000000000000113e-04
1.843900000000000091e+03	1.966666666666666856e-04
1.845900000000000091e+03	2.000000000000000096e-04
1.847799999999999955e+03	2.066666666666666576e-04
1.849700000000000045e+03	2.166666666666666567e-04
1.851700000000000045e+03	2.200000000000000078e-04
1.853599999999999909e+03	1.999999999999999825e-04
1.855500000000000000e+03	2.099999999999999816e-04
1.857400000000000091e+03	2.400000000000000061e-04
1.859400000000000091e+03	2.566666666666667074e-04
1.861299999999999955e+03	2.700000000000000035e-04
1.863200000000000045e+03	2.866666666666666777e-04
1.865200000000000045e+03	2.966666666666666497e-04
1.867099999999999909e+03	2.933333333333333257e-04
1.869000000000000000e+03	2.900000000000000017e-04
1.870900000000000091e+03	3.133333333333333782e-04
1.872900000000000091e+03	3.666666666666666707e-04
1.874799999999999955e+03	4.133333333333333152e-04
1.876700000000000045e+03	4.400000000000000157e-04
1.878700000000000045e+03	4.599999999999999597e-04
1.880599999999999909e+03	4.966666666666666322e-04
1.882500000000000000e+03	5.299999999999999807e-04
1.884400000000000091e+03	5.333333333333332505e-04
1.886400000000000091e+03	5.466666666666666549e-04
1.888299999999999955e+03	5.466666666666666549e-04
1.890200000000000045e+03	5.600000000000000594e-04
1.892200000000000045e+03	6.033333333333333257e-04
1.894099999999999909e+03	6.233333333333333781e-04
1.896000000000000000e+03	6.033333333333333257e-04
1.897900000000000091e+03	5.999999999999999474e-04
1.899900000000000091e+03	6.433333333333333222e-04
1.901799999999999955e+03	6.933333333333334533e-04
1.903700000000000045e+03	6.966666666666666147e-04
1.905700000000000045e+03	6.766666666666665622e-04
1.907599999999999909e+03	6.599999999999999964e-04
1.909500000000000000e+03	6.800000000000000488e-04
1.911400000000000091e+03	7.366666666666667196e-04
1.913400000000000091e+03	7.866666666666667423e-04
1.915299999999999955e+03	8.166666666666666042e-04
1.917200000000000045e+03	8.633333333333332487e-04
1.919200000000000045e+03	8.900000000000000576e-04
1.921099999999999909e+03	8.300000000000000086e-04
1.923000000000000000e+03	7.366666666666667196e-04
1.924900000000000091e+03	6.933333333333332365e-04
1.926900000000000091e+03	6.899999999999999667e-04
1.928799999999999955e+03	7.266666666666666934e-04
1.930700000000000045e+03	7.966666666666667685e-04
1.932700000000000045e+03	8.266666666666666304e-04
1.934599999999999909e+03	8.066666666666667948e-04
1.936500000000000000e+03	7.733333333333333379e-04
1.938500000000000000e+03	7.666666666666666899e-04
1.940400000000000091e+03	7.166666666666666671e-04
1.942299999999999955e+03	6.099999999999999737e-04
1.944200000000000045e+03	5.800000000000001118e-04
1.946200000000000045e+03	6.166666666666667301e-04
1.948099999999999909e+03	6.033333333333333257e-04
1.950000000000000000e+03	5.433333333333332767e-04
1.952000000000000000e+03	5.066666666666666584e-04
1.953900000000000091e+03	4.733333333333333641e-04
1.955799999999999955e+03	3.400000000000000244e-04
1.957700000000000045e+03	1.026666666666666640e-04
1.959700000000000045e+03	-2.833333333333333452e-06
1.961599999999999909e+03	8.133333333333333615e-05
1.963500000000000000e+03	2.033333333333333607e-04
1.965500000000000000e+03	2.466666666666666812e-04
1.967400000000000091e+03	2.200000000000000078e-04
1.969299999999999955e+03	1.633333333333333371e-04
1.971200000000000045e+03	1.279999999999999942e-04
1.973200000000000045e+03	6.333333333333333230e-05
1.975099999999999909e+03	7.200000000000000182e-05
1.977000000000000000e+03	5.066666666666666584e-04
1.979000000000000000e+03	1.299999999999999940e-03
1.980900000000000091e+03	1.733333333333333254e-03
1.982799999999999955e+03	1.600000000000000077e-03
1.984700000000000045e+03	1.333333333333333289e-03
1.986700000000000045e+03	1.233333333333333460e-03
1.988599999999999909e+03	1.233333333333333460e-03
1.990500000000000000e+03	1.199999999999999895e-03
1.992500000000000000e+03	1.140000000000000171e-03
1.994400000000000091e+03	1.120000000000000119e-03
1.996299999999999955e+03	1.040000000000000126e-03
1.998200000000000045e+03	8.533333333333332224e-04
2.000200000000000045e+03	6.599999999999999964e-04
2.002099999999999909e+03	4.366666666666666374e-04
2.004000000000000000e+03	1.733333333333333633e-04
2.006000000000000000e+03	-1.033333333333333322e-05
2.007900000000000091e+03	1.400000000000000148e-04
2.009799999999999955e+03	4.566666666666666899e-04
2.011700000000000045e+03	5.800000000000000034e-04
2.013700000000000045e+03	5.133333333333334149e-04
2.015599999999999909e+03	3.866666666666666689e-04
2.017500000000000000e+03	3.033333333333333519e-04
2.019500000000000000e+03	2.800000000000000297e-04
2.021400000000000091e+03	2.500000000000000052e-04
2.023299999999999955e+03	2.033333333333333607e-04
2.025200000000000045e+03	1.400000000000000148e-04
2.027200000000000045e+03	5.466666666666666956e-05
2.029099999999999909e+03	5.999999999999999474e-05
2.031000000000000000e+03	1.875333333333333019e-04
2.033000000000000000e+03	3.700000000000000489e-04
2.034900000000000091e+03	6.533333333333333484e-04
2.036799999999999955e+03	9.266666666666666758e-04
2.038700000000000045e+03	1.100000000000000066e-03
2.040700000000000045e+03	1.299999999999999940e-03
2.042599999999999909e+03	1.499999999999999814e-03
2.044500000000000000e+03	1.600000000000000077e-03
2.046500000000000000e+03	1.733333333333333254e-03
2.048400000000000091e+03	2.166666666666666567e-03
2.050300000000000182e+03	2.633333333333333446e-03
2.052300000000000182e+03	2.666666666666666578e-03
2.054199999999999818e+03	2.399999999999999790e-03
2.056099999999999909e+03	2.266666666666666829e-03
2.058000000000000000e+03	2.333333333333333093e-03
2.060000000000000000e+03	2.333333333333333093e-03
2.061900000000000091e+03	2.433333333333333355e-03
2.063800000000000182e+03	2.500000000000000052e-03
2.065800000000000182e+03	2.599999999999999881e-03
2.067699999999999818e+03	2.666666666666666578e-03
2.069599999999999909e+03	2.733333333333332841e-03
2.071500000000000000e+03	2.899999999999999800e-03
2.073500000000000000e+03	3.000000000000000496e-03
2.075400000000000091e+03	3.066666666666666759e-03
2.077300000000000182e+03	3.166666666666666588e-03
2.079300000000000182e+03	3.299999999999999548e-03
2.081199999999999818e+03	3.366666666666666679e-03
2.083099999999999909e+03	3.366666666666667113e-03
2.085000000000000000e+03	3.366666666666667113e-03
2.087000000000000000e+03	3.333333333333333547e-03
2.088900000000000091e+03	3.266666666666666417e-03
2.090800000000000182e+03	3.133333333333333023e-03
2.092800000000000182e+03	3.033333333333333628e-03
2.094699999999999818e+03	3.033333333333333628e-03
2.096599999999999909e+03	3.233333333333333285e-03
2.098500000000000000e+03	3.499999999999999639e-03
2.100500000000000000e+03	3.600000000000000335e-03
2.102400000000000091e+03	3.700000000000000164e-03
2.104300000000000182e+03	3.733333333333333295e-03
2.106300000000000182e+03	3.766666666666666861e-03
2.108199999999999818e+03	3.799999999999999992e-03
2.110099999999999909e+03	3.766666666666666861e-03
2.112000000000000000e+03	3.866666666666666256e-03
2.114000000000000000e+03	3.933333333333333820e-03
2.115900000000000091e+03	3.866666666666666256e-03
2.117800000000000182e+03	3.666666666666666598e-03
2.119800000000000182e+03	3.499999999999999639e-03
2.121699999999999818e+03	3.366666666666667113e-03
2.123599999999999909e+03	3.266666666666666417e-03
2.125500000000000000e+03	3.166666666666666588e-03
2.127500000000000000e+03	2.966666666666666497e-03
2.129400000000000091e+03	2.699999999999999709e-03
2.131300000000000182e+03	2.366666666666666658e-03
2.133300000000000182e+03	2.200000000000000133e-03
2.135199999999999818e+03	2.233333333333333264e-03
2.137099999999999909e+03	2.366666666666666658e-03
2.139000000000000000e+03	2.366666666666666658e-03
2.141000000000000000e+03	2.233333333333333264e-03
2.142900000000000091e+03	2.133333333333333002e-03
2.144800000000000182e+03	2.033333333333333173e-03
2.146800000000000182e+03	1.899999999999999996e-03
2.148699999999999818e+03	1.800000000000000168e-03
2.150599999999999909e+03	1.600000000000000077e-03
2.152500000000000000e+03	1.166666666666666763e-03
2.154500000000000000e+03	5.733333333333333554e-04
2.156400000000000091e+03	-1.633333333333333168e-05
2.158300000000000182e+03	1.700000000000000122e-04
2.160300000000000182e+03	1.499999999999999814e-03
2.162199999999999818e+03	2.533333333333333184e-03
2.164099999999999909e+03	2.799999999999999972e-03
2.166099999999999909e+03	2.933333333333332932e-03
2.168000000000000000e+03	2.899999999999999800e-03
2.169900000000000091e+03	2.699999999999999709e-03
2.171800000000000182e+03	2.299999999999999961e-03
2.173800000000000182e+03	1.966666666666666476e-03
2.175699999999999818e+03	1.800000000000000168e-03
2.177599999999999909e+03	1.766666666666666602e-03
2.179599999999999909e+03	1.700000000000000122e-03
2.181500000000000000e+03	1.666666666666666774e-03
2.183400000000000091e+03	1.966666666666666476e-03
2.185300000000000182e+03	2.299999999999999961e-03
2.187300000000000182e+03	2.399999999999999790e-03
2.189199999999999818e+03	2.433333333333332921e-03
2.191099999999999909e+03	2.399999999999999790e-03
2.193099999999999909e+03	2.266666666666666829e-03
2.195000000000000000e+03	2.166666666666667001e-03
2.196900000000000091e+03	2.099999999999999870e-03
2.198800000000000182e+03	2.099999999999999870e-03
2.200800000000000182e+03	2.066666666666666739e-03
2.202699999999999818e+03	2.099999999999999870e-03
2.204599999999999909e+03	2.133333333333333002e-03
2.206599999999999909e+03	2.099999999999999870e-03
2.208500000000000000e+03	2.033333333333333173e-03
2.210400000000000091e+03	2.000000000000000042e-03
2.212300000000000182e+03	2.033333333333333173e-03
2.214300000000000182e+03	2.033333333333333173e-03
2.216199999999999818e+03	2.000000000000000042e-03
2.218099999999999909e+03	1.966666666666666476e-03
2.220099999999999909e+03	1.933333333333333128e-03
2.222000000000000000e+03	2.000000000000000042e-03
2.223900000000000091e+03	2.033333333333333173e-03
2.225800000000000182e+03	2.099999999999999870e-03
2.227800000000000182e+03	2.099999999999999870e-03
2.229699999999999818e+03	2.066666666666666739e-03
2.231599999999999909e+03	1.966666666666666910e-03
2.233599999999999909e+03	2.000000000000000042e-03
2.235500000000000000e+03	2.000000000000000042e-03
2.237400000000000091e+03	2.000000000000000042e-03
2.239300000000000182e+03	2.000000000000000042e-03
2.241300000000000182e+03	2.099999999999999870e-03
2.243199999999999818e+03	2.033333333333333173e-03
2.245099999999999909e+03	1.933333333333333128e-03
2.247099999999999909e+03	1.866666666666666648e-03
2.249000000000000000e+03	1.866666666666666648e-03
2.250900000000000091e+03	1.766666666666666602e-03
2.252800000000000182e+03	1.700000000000000122e-03
2.254800000000000182e+03	1.766666666666666602e-03
2.256699999999999818e+03	1.899999999999999996e-03
2.258599999999999909e+03	1.899999999999999996e-03
2.260599999999999909e+03	1.899999999999999996e-03
2.262500000000000000e+03	1.833333333333333299e-03
2.264400000000000091e+03	1.866666666666666648e-03
2.266300000000000182e+03	1.966666666666666476e-03
2.268300000000000182e+03	1.966666666666666476e-03
2.270199999999999818e+03	1.966666666666666476e-03
2.272099999999999909e+03	1.966666666666666476e-03
2.274099999999999909e+03	1.933333333333333128e-03
2.276000000000000000e+03	1.966666666666666476e-03
2.277900000000000091e+03	2.000000000000000042e-03
2.279800000000000182e+03	2.133333333333333002e-03
2.281800000000000182e+03	2.266666666666666829e-03
2.283699999999999818e+03	2.299999999999999961e-03
2.285599999999999909e+03	2.399999999999999790e-03
2.287599999999999909e+03	2.500000000000000052e-03
2.289500000000000000e+03	2.500000000000000052e-03
2.291400000000000091e+03	2.500000000000000052e-03
2.293400000000000091e+03	2.433333333333333789e-03
2.295300000000000182e+03	2.399999999999999790e-03
2.297199999999999818e+03	2.333333333333333526e-03
2.299099999999999909e+03	2.399999999999999790e-03
2.301099999999999909e+03	2.399999999999999790e-03
2.303000000000000000e+03	2.366666666666666658e-03
2.304900000000000091e+03	2.333333333333333526e-03
2.306900000000000091e+03	2.333333333333333526e-03
2.308800000000000182e+03	2.366666666666666658e-03
2.310699999999999818e+03	2.399999999999999790e-03
2.312599999999999909e+03	2.399999999999999790e-03
2.314599999999999909e+03	2.433333333333333355e-03
2.316500000000000000e+03	2.466666666666666920e-03
2.318400000000000091e+03	2.599999999999999881e-03
2.320400000000000091e+03	2.766666666666666840e-03
2.322300000000000182e+03	2.966666666666666497e-03
2.324199999999999818e+03	2.999999999999999629e-03
2.326099999999999909e+03	2.766666666666666840e-03
2.328099999999999909e+03	2.500000000000000052e-03
2.330000000000000000e+03	2.333333333333333526e-03
2.331900000000000091e+03	2.266666666666666829e-03
2.333900000000000091e+03	2.233333333333333264e-03
2.335800000000000182e+03	2.200000000000000133e-03
2.337699999999999818e+03	2.133333333333333002e-03
2.339599999999999909e+03	2.099999999999999870e-03
2.341599999999999909e+03	2.033333333333333173e-03
2.343500000000000000e+03	1.866666666666666648e-03
2.345400000000000091e+03	1.800000000000000168e-03
2.347400000000000091e+03	1.633333333333333208e-03
2.349300000000000182e+03	1.533333333333333380e-03
2.351199999999999818e+03	1.599999999999999860e-03
2.353099999999999909e+03	1.700000000000000122e-03
2.355099999999999909e+03	1.766666666666666602e-03
2.357000000000000000e+03	1.866666666666666648e-03
2.358900000000000091e+03	1.866666666666666648e-03
2.360900000000000091e+03	1.833333333333333299e-03
2.362800000000000182e+03	1.766666666666666602e-03
2.364699999999999818e+03	1.600000000000000077e-03
2.366599999999999909e+03	1.466666666666666466e-03
2.368599999999999909e+03	1.366666666666666854e-03
2.370500000000000000e+03	1.240000000000000000e-03
2.372400000000000091e+03	1.113333333333333362e-03
2.374400000000000091e+03	9.866666666666667248e-04
2.376300000000000182e+03	9.066666666666667318e-04
2.378199999999999818e+03	8.399999999999999264e-04
2.380099999999999909e+03	7.533333333333332854e-04
2.382099999999999909e+03	6.933333333333334533e-04
2.384000000000000000e+03	6.199999999999999999e-04
2.385900000000000091e+03	5.866666666666666514e-04
2.387900000000000091e+03	5.246666666666666623e-04
2.389800000000000182e+03	5.133333333333333064e-04
2.391699999999999818e+03	4.846666666666666658e-04
2.393599999999999909e+03	4.846666666666666658e-04
2.395599999999999909e+03	4.359999999999999726e-04
2.397500000000000000e+03	4.173333333333333040e-04
2.399400000000000091e+03	3.733333333333333729e-04
2.401400000000000091e+03	3.699333333333333445e-04
2.403300000000000182e+03	3.133333333333333240e-04
2.405199999999999818e+03	2.873999999999999927e-04
2.407199999999999818e+03	3.020000000000000223e-04
2.409099999999999909e+03	3.280000000000000038e-04
2.411000000000000000e+03	3.373333333333333652e-04
2.412900000000000091e+03	3.413333333333332998e-04
2.414900000000000091e+03	3.446666666666666780e-04
2.416800000000000182e+03	3.133333333333333240e-04
2.418699999999999818e+03	2.746666666666667113e-04
2.420699999999999818e+03	2.613333333333333068e-04
2.422599999999999909e+03	2.453333333333332974e-04
2.424500000000000000e+03	2.053333333333333280e-04
2.426400000000000091e+03	1.706666666666666499e-04
2.428400000000000091e+03	1.586666666666666835e-04
2.430300000000000182e+03	1.486666666666666573e-04
2.432199999999999818e+03	1.466666666666666629e-04
2.434199999999999818e+03	1.552000000000000048e-04
2.436099999999999909e+03	1.619333333333333302e-04
2.438000000000000000e+03	1.640000000000000019e-04
2.439900000000000091e+03	1.606666666666666779e-04
2.441900000000000091e+03	1.466666666666666629e-04
2.443800000000000182e+03	1.393333333333333229e-04
2.445699999999999818e+03	1.393333333333333229e-04
2.447699999999999818e+03	1.359999999999999989e-04
2.449599999999999909e+03	1.233333333333333406e-04
2.451500000000000000e+03	1.160000000000000007e-04
2.453400000000000091e+03	1.080000000000000095e-04
2.455400000000000091e+03	1.053333333333333232e-04
2.457300000000000182e+03	8.666666666666668166e-05
2.459199999999999818e+03	6.099999999999999872e-05
2.461199999999999818e+03	5.310666666666667094e-05
2.463099999999999909e+03	4.614666666666666304e-05
2.465000000000000000e+03	2.666666666666666320e-05
2.466900000000000091e+03	2.133333333333333801e-05
2.468900000000000091e+03	2.468133333333333374e-05
2.470800000000000182e+03	5.999999999999999305e-06
2.472699999999999818e+03	-1.970000000000000112e-05
2.474699999999999818e+03	-2.000000000000000164e-05
2.476599999999999909e+03	-2.999999999999998382e-06
2.478500000000000000e+03	1.966666666666666585e-05
2.480400000000000091e+03	2.746666666666666571e-05
2.482400000000000091e+03	2.920000000000000164e-05
2.484300000000000182e+03	3.233333333333333095e-05
2.486199999999999818e+03	3.300000000000000253e-05
2.488199999999999818e+03	4.166666666666666528e-05
2.490099999999999909e+03	4.666666666666667161e-05
2.492000000000000000e+03	3.933333333333333169e-05
2.493900000000000091e+03	4.536666666666666712e-05
2.495900000000000091e+03	7.319666666666666324e-05
2.497800000000000182e+03	1.203333333333333490e-04
2.499699999999999818e+03	1.533333333333333380e-04
2.501699999999999818e+03	1.440000000000000036e-04
2.503599999999999909e+03	1.160000000000000007e-04
2.505500000000000000e+03	1.216666666666666786e-04
2.507400000000000091e+03	1.446666666666666684e-04
2.509400000000000091e+03	1.369999999999999961e-04
2.511300000000000182e+03	1.156000000000000045e-04
2.513199999999999818e+03	1.290000000000000185e-04
2.515199999999999818e+03	1.573333333333333539e-04
2.517099999999999909e+03	1.736666666666666686e-04
2.519000000000000000e+03	1.880000000000000161e-04
2.521000000000000000e+03	2.000000000000000096e-04
2.522900000000000091e+03	2.100000000000000087e-04
2.524800000000000182e+03	1.953333333333333560e-04
2.526699999999999818e+03	1.656666666666666910e-04
2.528699999999999818e+03	1.583333333333333240e-04
2.530599999999999909e+03	1.696666666666666798e-04
2.532500000000000000e+03	1.683333333333333502e-04
2.534500000000000000e+03	1.491333333333333443e-04
2.536400000000000091e+03	1.223333333333333434e-04
2.538300000000000182e+03	1.364000000000000087e-04
2.540199999999999818e+03	1.723333333333333390e-04
2.542199999999999818e+03	1.746666666666666929e-04
2.544099999999999909e+03	1.563333333333333296e-04
2.546000000000000000e+03	1.396666666666666553e-04
2.548000000000000000e+03	1.310000000000000129e-04
2.549900000000000091e+03	1.226666666666666758e-04
2.551800000000000182e+03	1.310000000000000129e-04
2.553699999999999818e+03	1.376666666666666609e-04
2.555699999999999818e+03	1.363333333333333313e-04
2.557599999999999909e+03	1.266666666666666646e-04
2.559500000000000000e+03	1.173333333333333303e-04
2.561500000000000000e+03	1.033333333333333288e-04
2.563400000000000091e+03	8.566666666666667091e-05
2.565300000000000182e+03	7.886666666666666825e-05
2.567199999999999818e+03	8.389999999999999292e-05
2.569199999999999818e+03	8.599999999999998976e-05
2.571099999999999909e+03	7.433333333333332863e-05
2.573000000000000000e+03	6.533333333333332671e-05
2.575000000000000000e+03	6.466666666666666191e-05
2.576900000000000091e+03	6.266666666666666750e-05
2.578800000000000182e+03	4.400000000000000563e-05
2.580699999999999818e+03	2.666666666666666998e-05
2.582699999999999818e+03	4.033333333333333567e-05
2.584599999999999909e+03	5.666666666666667074e-05
2.586500000000000000e+03	5.213333333333332434e-05
2.588500000000000000e+03	4.333333333333332728e-05
2.590400000000000091e+03	5.000000000000000240e-05
2.592300000000000182e+03	6.933333333333334262e-05
2.594199999999999818e+03	8.599999999999998976e-05
2.596199999999999818e+03	1.013333333333333344e-04
2.598099999999999909e+03	1.076666666666666636e-04
2.600000000000000000e+03	1.166666666666666655e-04
2.602000000000000000e+03	1.533333333333333380e-04
2.603900000000000091e+03	2.000000000000000096e-04
2.605800000000000182e+03	2.433333333333333301e-04
2.607699999999999818e+03	3.099999999999999999e-04
2.609699999999999818e+03	3.633333333333333467e-04
2.611599999999999909e+03	4.033333333333333974e-04
2.613500000000000000e+03	4.299999999999999894e-04
2.615500000000000000e+03	4.799999999999999580e-04
2.617400000000000091e+03	5.433333333333332767e-04
2.619300000000000182e+03	6.033333333333333257e-04
2.621199999999999818e+03	6.466666666666665919e-04
2.623199999999999818e+03	6.966666666666666147e-04
2.625099999999999909e+03	7.666666666666666899e-04
2.627000000000000000e+03	8.433333333333334130e-04
2.629000000000000000e+03	9.199999999999999194e-04
2.630900000000000091e+03	1.010000000000000047e-03
2.632800000000000182e+03	1.023333333333333343e-03
2.634800000000000182e+03	1.109999999999999876e-03
2.636699999999999818e+03	1.199999999999999895e-03
2.638599999999999909e+03	1.199999999999999895e-03
2.640500000000000000e+03	1.299999999999999940e-03
2.642500000000000000e+03	1.433333333333333334e-03
2.644400000000000091e+03	1.499999999999999814e-03
2.646300000000000182e+03	1.499999999999999814e-03
2.648300000000000182e+03	1.533333333333333380e-03
2.650199999999999818e+03	1.599999999999999860e-03
2.652099999999999909e+03	1.700000000000000122e-03
2.654000000000000000e+03	1.766666666666666602e-03
2.656000000000000000e+03	1.766666666666666602e-03
2.657900000000000091e+03	1.766666666666666602e-03
2.659800000000000182e+03	1.799999999999999734e-03
2.661800000000000182e+03	1.733333333333333254e-03
2.663699999999999818e+03	1.700000000000000122e-03
2.665599999999999909e+03	1.666666666666666774e-03
2.667500000000000000e+03	1.590000000000000050e-03
2.669500000000000000e+03	1.569999999999999998e-03
2.671400000000000091e+03	1.556666666666666485e-03
2.673300000000000182e+03	1.549999999999999946e-03
2.675300000000000182e+03	1.549999999999999946e-03
2.677199999999999818e+03	1.543333333333333406e-03
2.679099999999999909e+03	1.533333333333333380e-03
2.681000000000000000e+03	1.516666666666666814e-03
2.683000000000000000e+03	1.423333333333333091e-03
2.684900000000000091e+03	1.399999999999999986e-03
2.686800000000000182e+03	1.386666666666666473e-03
2.688800000000000182e+03	1.309999999999999750e-03
2.690699999999999818e+03	1.296666666666666671e-03
2.692599999999999909e+03	1.213333333333333408e-03
2.694500000000000000e+03	1.193333333333333355e-03
2.696500000000000000e+03	1.180000000000000059e-03
2.698400000000000091e+03	1.173333333333333303e-03
2.700300000000000182e+03	1.100000000000000066e-03
2.702300000000000182e+03	1.090000000000000040e-03
2.704199999999999818e+03	1.080000000000000014e-03
2.706099999999999909e+03	9.966666666666667510e-04
2.708000000000000000e+03	9.833333333333332382e-04
2.710000000000000000e+03	9.733333333333333203e-04
2.711900000000000091e+03	9.589999999999998916e-04
2.713800000000000182e+03	9.483333333333332548e-04
2.715800000000000182e+03	9.483333333333332548e-04
2.717699999999999818e+03	9.543333333333334006e-04
2.719599999999999909e+03	9.616666666666666592e-04
2.721500000000000000e+03	9.733333333333333203e-04
2.723500000000000000e+03	9.899999999999999946e-04
2.725400000000000091e+03	1.073333333333333474e-03
2.727300000000000182e+03	1.069999999999999988e-03
2.729300000000000182e+03	1.110000000000000092e-03
2.731199999999999818e+03	1.087999999999999991e-03
2.733099999999999909e+03	1.149666666666666675e-03
2.735000000000000000e+03	1.160666666666666617e-03
2.737000000000000000e+03	1.243333333333333270e-03
2.738900000000000091e+03	1.240000000000000000e-03
2.740800000000000182e+03	1.291999999999999963e-03
2.742800000000000182e+03	1.360333333333333403e-03
2.744699999999999818e+03	1.393333333333333229e-03
2.746599999999999909e+03	1.440000000000000091e-03
2.748500000000000000e+03	1.466666666666666683e-03
2.750500000000000000e+03	1.460000000000000143e-03
2.752400000000000091e+03	1.443333333333333577e-03
2.754300000000000182e+03	1.506666666666666571e-03
2.756300000000000182e+03	1.519999999999999867e-03
2.758199999999999818e+03	1.533333333333333380e-03
2.760099999999999909e+03	1.616666666666666642e-03
2.762099999999999909e+03	1.636666666666666695e-03
2.764000000000000000e+03	1.716666666666666688e-03
2.765900000000000091e+03	1.729999999999999984e-03
2.767800000000000182e+03	1.740000000000000010e-03
2.769800000000000182e+03	1.833333333333333299e-03
2.771699999999999818e+03	1.873333333333333404e-03
2.773599999999999909e+03	1.979999999999999989e-03
2.775599999999999909e+03	2.000000000000000042e-03
2.777500000000000000e+03	2.099999999999999870e-03
2.779400000000000091e+03	2.166666666666667001e-03
2.781300000000000182e+03	2.299999999999999961e-03
2.783300000000000182e+03	2.466666666666666920e-03
2.785199999999999818e+03	2.566666666666666749e-03
2.787099999999999909e+03	2.699999999999999709e-03
2.789099999999999909e+03	2.899999999999999800e-03
2.791000000000000000e+03	3.099999999999999891e-03
2.792900000000000091e+03	3.266666666666666417e-03
2.794800000000000182e+03	3.533333333333333205e-03
2.796800000000000182e+03	3.766666666666666861e-03
2.798699999999999818e+03	4.100000000000000346e-03
2.800599999999999909e+03	4.366666666666667133e-03
2.802599999999999909e+03	4.700000000000000185e-03
2.804500000000000000e+03	5.066666666666666367e-03
2.806400000000000091e+03	5.466666666666665682e-03
2.808300000000000182e+03	5.933333333333332994e-03
2.810300000000000182e+03	6.399999999999999439e-03
2.812199999999999818e+03	6.866666666666666752e-03
2.814099999999999909e+03	7.333333333333334064e-03
2.816099999999999909e+03	7.833333333333332774e-03
2.818000000000000000e+03	8.333333333333333218e-03
2.819900000000000091e+03	8.866666666666666793e-03
2.821800000000000182e+03	9.233333333333334711e-03
2.823800000000000182e+03	1.013333333333333273e-02
2.825699999999999818e+03	1.036666666666666639e-02
2.827599999999999909e+03	1.063333333333333318e-02
2.829599999999999909e+03	1.166666666666666720e-02
2.831500000000000000e+03	1.200000000000000198e-02
2.833400000000000091e+03	1.299999999999999940e-02
2.835300000000000182e+03	1.366666666666666551e-02
2.837300000000000182e+03	1.466666666666666639e-02
2.839199999999999818e+03	1.633333333333333512e-02
2.841099999999999909e+03	1.766666666666666732e-02
2.843099999999999909e+03	2.033333333333333173e-02
2.845000000000000000e+03	2.233333333333333351e-02
2.846900000000000091e+03	2.400000000000000397e-02
2.848800000000000182e+03	2.533333333333333270e-02
2.850800000000000182e+03	2.433333333333333529e-02
2.852699999999999818e+03	2.233333333333333351e-02
2.854599999999999909e+03	2.066666666666666652e-02
2.856599999999999909e+03	1.899999999999999953e-02
2.858500000000000000e+03	1.766666666666666732e-02
2.860400000000000091e+03	1.700000000000000122e-02
2.862300000000000182e+03	1.699999999999999775e-02
2.864300000000000182e+03	1.666666666666666644e-02
2.866199999999999818e+03	1.666666666666666644e-02
2.868099999999999909e+03	1.666666666666666644e-02
2.870099999999999909e+03	1.733333333333333254e-02
2.872000000000000000e+03	1.766666666666666732e-02
2.873900000000000091e+03	1.766666666666666732e-02
2.875900000000000091e+03	1.866666666666666821e-02
2.877800000000000182e+03	1.899999999999999953e-02
2.879699999999999818e+03	2.000000000000000042e-02
2.881599999999999909e+03	2.066666666666666652e-02
2.883599999999999909e+03	2.166666666666666741e-02
2.885500000000000000e+03	2.300000000000000308e-02
2.887400000000000091e+03	2.500000000000000486e-02
2.889400000000000091e+03	2.633333333333333359e-02
2.891300000000000182e+03	2.833333333333333537e-02
2.893199999999999818e+03	3.033333333333333368e-02
2.895099999999999909e+03	3.233333333333333198e-02
2.897099999999999909e+03	3.533333333333333465e-02
2.899000000000000000e+03	3.733333333333332948e-02
2.900900000000000091e+03	3.966666666666666258e-02
2.902900000000000091e+03	4.133333333333333304e-02
2.904800000000000182e+03	4.300000000000000350e-02
2.906699999999999818e+03	4.466666666666666702e-02
2.908599999999999909e+03	4.633333333333333748e-02
2.910599999999999909e+03	4.700000000000000705e-02
2.912500000000000000e+03	4.833333333333333925e-02
2.914400000000000091e+03	4.866666666666667057e-02
2.916400000000000091e+03	4.800000000000000794e-02
2.918300000000000182e+03	4.666666666666666879e-02
2.920199999999999818e+03	4.433333333333333570e-02
2.922099999999999909e+03	4.200000000000000261e-02
2.924099999999999909e+03	4.033333333333333215e-02
2.926000000000000000e+03	3.899999999999999994e-02
2.927900000000000091e+03	3.766666666666666080e-02
2.929900000000000091e+03	3.733333333333332948e-02
2.931800000000000182e+03	3.633333333333333554e-02
2.933699999999999818e+03	3.633333333333333554e-02
2.935599999999999909e+03	3.666666666666666685e-02
2.937599999999999909e+03	3.599999999999999728e-02
2.939500000000000000e+03	3.566666666666666596e-02
2.941400000000000091e+03	3.533333333333333465e-02
2.943400000000000091e+03	3.399999999999999550e-02
2.945300000000000182e+03	3.300000000000000155e-02
2.947199999999999818e+03	3.099999999999999978e-02
2.949099999999999909e+03	2.833333333333333537e-02
2.951099999999999909e+03	2.599999999999999881e-02
2.953000000000000000e+03	2.333333333333333093e-02
2.954900000000000091e+03	2.066666666666666652e-02
2.956900000000000091e+03	1.766666666666666732e-02
2.958800000000000182e+03	1.499999999999999944e-02
2.960699999999999818e+03	1.233333333333333330e-02
2.962599999999999909e+03	1.059999999999999831e-02
2.964599999999999909e+03	8.633333333333333137e-03
2.966500000000000000e+03	6.966666666666666147e-03
2.968400000000000091e+03	5.633333333333333075e-03
2.970400000000000091e+03	4.499999999999999660e-03
2.972300000000000182e+03	3.600000000000000335e-03
2.974199999999999818e+03	2.799999999999999972e-03
2.976099999999999909e+03	2.233333333333333264e-03
2.978099999999999909e+03	1.713333333333333418e-03
2.980000000000000000e+03	1.346666666666666802e-03
2.981900000000000091e+03	1.046666666666666448e-03
2.983900000000000091e+03	8.133333333333333344e-04
2.985800000000000182e+03	5.966666666666666776e-04
2.987699999999999818e+03	4.666666666666666619e-04
2.989699999999999818e+03	3.703333333333333542e-04
2.991599999999999909e+03	3.606666666666666875e-04
2.993500000000000000e+03	3.566666666666666445e-04
2.995400000000000091e+03	3.433333333333333484e-04
2.997400000000000091e+03	3.466666666666667266e-04
2.999300000000000182e+03	3.866666666666666689e-04
3.001199999999999818e+03	4.726666666666666451e-04
3.003199999999999818e+03	5.839999999999999922e-04
3.005099999999999909e+03	7.318000000000000069e-04
3.007000000000000000e+03	8.619999999999999191e-04
3.008900000000000091e+03	1.007333333333333388e-03
3.010900000000000091e+03	1.219666666666666642e-03
3.012800000000000182e+03	1.360000000000000098e-03
3.014699999999999818e+03	1.500000000000000248e-03
3.016699999999999818e+03	1.700000000000000122e-03
3.018599999999999909e+03	1.892333333333333324e-03
3.020500000000000000e+03	2.085666666666666658e-03
3.022400000000000091e+03	2.285333333333333227e-03
3.024400000000000091e+03	2.418333333333333533e-03
3.026300000000000182e+03	2.683333333333333143e-03
3.028199999999999818e+03	2.882666666666666624e-03
3.030199999999999818e+03	3.086000000000000201e-03
3.032099999999999909e+03	3.357333333333333263e-03
3.034000000000000000e+03	3.563333333333333283e-03
3.035900000000000091e+03	3.773333333333333400e-03
3.037900000000000091e+03	4.053333333333333267e-03
3.039800000000000182e+03	4.336666666666666621e-03
3.041699999999999818e+03	4.619999999999999975e-03
3.043699999999999818e+03	4.896666666666666355e-03
3.045599999999999909e+03	5.099999999999999499e-03
3.047500000000000000e+03	5.380000000000000233e-03
3.049400000000000091e+03	5.670000000000000560e-03
3.051400000000000091e+03	6.023333333333334531e-03
3.053300000000000182e+03	6.306666666666666150e-03
3.055199999999999818e+03	6.599999999999999097e-03
3.057199999999999818e+03	6.899999999999999883e-03
3.059099999999999909e+03	6.946666666666666962e-03
3.061000000000000000e+03	7.653333333333332301e-03
3.062900000000000091e+03	7.666666666666666248e-03
3.064900000000000091e+03	8.366666666666666349e-03
3.066800000000000182e+03	8.433333333333332613e-03
3.068699999999999818e+03	9.133333333333331847e-03
3.070699999999999818e+03	9.166666666666666713e-03
3.072599999999999909e+03	9.866666666666667682e-03
3.074500000000000000e+03	9.933333333333333945e-03
3.076400000000000091e+03	1.066666666666666631e-02
3.078400000000000091e+03	1.069999999999999944e-02
3.080300000000000182e+03	1.143333333333333181e-02
3.082199999999999818e+03	1.146666666666666667e-02
3.084199999999999818e+03	1.220000000000000077e-02
3.086099999999999909e+03	1.223333333333333391e-02
3.088000000000000000e+03	1.293333333333333141e-02
3.089900000000000091e+03	1.299999999999999940e-02
3.091900000000000091e+03	1.369999999999999864e-02
3.093800000000000182e+03	1.373333333333333350e-02
3.095699999999999818e+03	1.446666666666666760e-02
3.097699999999999818e+03	1.519999999999999997e-02
3.099599999999999909e+03	1.523333333333333484e-02
3.101500000000000000e+03	1.600000000000000033e-02
3.103500000000000000e+03	1.606666666666666660e-02
3.105400000000000091e+03	1.679999999999999896e-02
3.107300000000000182e+03	1.753333333333333480e-02
3.109199999999999818e+03	1.756666666666666793e-02
3.111199999999999818e+03	1.830000000000000029e-02
3.113099999999999909e+03	1.839999999999999969e-02
3.115000000000000000e+03	1.913333333333333205e-02
3.117000000000000000e+03	1.990000000000000102e-02
3.118900000000000091e+03	1.996666666666666728e-02
3.120800000000000182e+03	2.069999999999999965e-02
3.122699999999999818e+03	2.080000000000000251e-02
3.124699999999999818e+03	2.153333333333333488e-02
3.126599999999999909e+03	2.226666666666666725e-02
3.128500000000000000e+03	2.233333333333333351e-02
3.130500000000000000e+03	2.306666666666666587e-02
3.132400000000000091e+03	2.383333333333333484e-02
3.134300000000000182e+03	2.393333333333333424e-02
3.136199999999999818e+03	2.466666666666667007e-02
3.138199999999999818e+03	2.546666666666666870e-02
3.140099999999999909e+03	2.556666666666666810e-02
3.142000000000000000e+03	2.633333333333333359e-02
3.144000000000000000e+03	2.640000000000000333e-02
3.145900000000000091e+03	2.716666666666666188e-02
3.147800000000000182e+03	2.789999999999999772e-02
3.149699999999999818e+03	2.799999999999999711e-02
3.151699999999999818e+03	2.866666666666666322e-02
3.153599999999999909e+03	2.966666666666666410e-02
3.155500000000000000e+03	2.966666666666666410e-02
3.157500000000000000e+03	3.033333333333333368e-02
3.159400000000000091e+03	3.133333333333333109e-02
3.161300000000000182e+03	3.133333333333333109e-02
3.163199999999999818e+03	3.200000000000000067e-02
3.165199999999999818e+03	3.299999999999999462e-02
3.167099999999999909e+03	3.299999999999999462e-02
3.169000000000000000e+03	3.366666666666666419e-02
3.171000000000000000e+03	3.433333333333333376e-02
3.172900000000000091e+03	3.466666666666666508e-02
3.174800000000000182e+03	3.533333333333333465e-02
3.176699999999999818e+03	3.566666666666666596e-02
3.178699999999999818e+03	3.633333333333333554e-02
3.180599999999999909e+03	3.699999999999999817e-02
3.182500000000000000e+03	3.733333333333333642e-02
3.184500000000000000e+03	3.799999999999999906e-02
3.186400000000000091e+03	3.799999999999999906e-02
3.188300000000000182e+03	3.899999999999999994e-02
3.190199999999999818e+03	3.966666666666666258e-02
3.192199999999999818e+03	3.966666666666666258e-02
3.194099999999999909e+03	4.066666666666666347e-02
3.196000000000000000e+03	4.066666666666666347e-02
3.198000000000000000e+03	4.133333333333333304e-02
3.199900000000000091e+03	4.166666666666666435e-02
3.201800000000000182e+03	4.233333333333333393e-02
3.203699999999999818e+03	4.233333333333333393e-02
3.205699999999999818e+03	4.333333333333333481e-02
3.207599999999999909e+03	4.400000000000000439e-02
3.209500000000000000e+03	4.400000000000000439e-02
3.211500000000000000e+03	4.500000000000000527e-02
3.213400000000000091e+03	4.500000000000000527e-02
3.215300000000000182e+03	4.500000000000000527e-02
3.217199999999999818e+03	4.600000000000000616e-02
3.219199999999999818e+03	4.600000000000000616e-02
3.221099999999999909e+03	4.666666666666666186e-02
3.223000000000000000e+03	4.699999999999999317e-02
3.225000000000000000e+03	4.766666666666666274e-02
3.226900000000000091e+03	4.766666666666666274e-02
3.228800000000000182e+03	4.766666666666666274e-02
3.230800000000000182e+03	4.866666666666666363e-02
3.232699999999999818e+03	4.866666666666666363e-02
3.234599999999999909e+03	4.866666666666666363e-02
3.236500000000000000e+03	4.933333333333333320e-02
3.238500000000000000e+03	4.966666666666666452e-02
3.240400000000000091e+03	4.966666666666666452e-02
3.242300000000000182e+03	5.033333333333333409e-02
3.244300000000000182e+03	5.066666666666666541e-02
3.246199999999999818e+03	5.066666666666666541e-02
3.248099999999999909e+03	5.066666666666666541e-02
3.250000000000000000e+03	5.133333333333333498e-02
3.252000000000000000e+03	5.166666666666666630e-02
3.253900000000000091e+03	5.166666666666666630e-02
3.255800000000000182e+03	5.166666666666666630e-02
3.257800000000000182e+03	5.166666666666666630e-02
3.259699999999999818e+03	5.266666666666666718e-02
3.261599999999999909e+03	5.266666666666666718e-02
3.263500000000000000e+03	5.266666666666666718e-02
3.265500000000000000e+03	5.266666666666666718e-02
3.267400000000000091e+03	5.266666666666666718e-02
3.269300000000000182e+03	5.299999999999999850e-02
3.271300000000000182e+03	5.299999999999999850e-02
3.273199999999999818e+03	5.366666666666666807e-02
3.275099999999999909e+03	5.366666666666666807e-02
3.277000000000000000e+03	5.366666666666666807e-02
3.279000000000000000e+03	5.399999999999999939e-02
3.280900000000000091e+03	5.399999999999999939e-02
3.282800000000000182e+03	5.399999999999999939e-02
3.284800000000000182e+03	5.399999999999999939e-02
3.286699999999999818e+03	5.399999999999999939e-02
3.288599999999999909e+03	5.399999999999999939e-02
3.290500000000000000e+03	5.433333333333333764e-02
3.292500000000000000e+03	5.433333333333333764e-02
3.294400000000000091e+03	5.433333333333333764e-02
3.296300000000000182e+03	5.433333333333333764e-02
3.298300000000000182e+03	5.433333333333333764e-02
3.300199999999999818e+03	5.433333333333333764e-02
3.302099999999999909e+03	5.433333333333333764e-02
3.304000000000000000e+03	5.433333333333333764e-02
3.306000000000000000e+03	5.366666666666666807e-02
3.307900000000000091e+03	5.366666666666666807e-02
3.309800000000000182e+03	5.366666666666666807e-02
3.311800000000000182e+03	5.399999999999999939e-02
3.313699999999999818e+03	5.399999999999999939e-02
3.315599999999999909e+03	5.399999999999999939e-02
3.317500000000000000e+03	5.399999999999999939e-02
3.319500000000000000e+03	5.399999999999999939e-02
3.321400000000000091e+03	5.333333333333333676e-02
3.323300000000000182e+03	5.333333333333333676e-02
3.325300000000000182e+03	5.333333333333333676e-02
3.327199999999999818e+03	5.333333333333333676e-02
3.329099999999999909e+03	5.333333333333333676e-02
3.331000000000000000e+03	5.333333333333333676e-02
3.333000000000000000e+03	5.266666666666666718e-02
3.334900000000000091e+03	5.266666666666666718e-02
3.336800000000000182e+03	5.266666666666666718e-02
3.338800000000000182e+03	5.266666666666666718e-02
3.340699999999999818e+03	5.266666666666666718e-02
3.342599999999999909e+03	5.199999999999999761e-02
3.344599999999999909e+03	5.199999999999999761e-02
3.346500000000000000e+03	5.199999999999999761e-02
3.348400000000000091e+03	5.133333333333333498e-02
3.350300000000000182e+03	5.133333333333333498e-02
3.352300000000000182e+03	5.133333333333333498e-02
3.354199999999999818e+03	5.133333333333333498e-02
3.356099999999999909e+03	5.066666666666666541e-02
3.358099999999999909e+03	5.066666666666666541e-02
3.360000000000000000e+03	5.066666666666666541e-02
3.361900000000000091e+03	4.999999999999999584e-02
3.363800000000000182e+03	4.999999999999999584e-02
3.365800000000000182e+03	4.900000000000000883e-02
3.367699999999999818e+03	4.900000000000000883e-02
3.369599999999999909e+03	4.900000000000000883e-02
3.371599999999999909e+03	4.833333333333333925e-02
3.373500000000000000e+03	4.833333333333333925e-02
3.375400000000000091e+03	4.766666666666666968e-02
3.377300000000000182e+03	4.766666666666666968e-02
3.379300000000000182e+03	4.766666666666666968e-02
3.381199999999999818e+03	4.666666666666666879e-02
3.383099999999999909e+03	4.666666666666666879e-02
3.385099999999999909e+03	4.600000000000000616e-02
3.387000000000000000e+03	4.600000000000000616e-02
3.388900000000000091e+03	4.533333333333333659e-02
3.390800000000000182e+03	4.533333333333333659e-02
3.392800000000000182e+03	4.466666666666666702e-02
3.394699999999999818e+03	4.433333333333333570e-02
3.396599999999999909e+03	4.366666666666666613e-02
3.398599999999999909e+03	4.366666666666666613e-02
3.400500000000000000e+03	4.300000000000000350e-02
3.402400000000000091e+03	4.300000000000000350e-02
3.404300000000000182e+03	4.200000000000000261e-02
3.406300000000000182e+03	4.133333333333333304e-02
3.408199999999999818e+03	4.133333333333333304e-02
3.410099999999999909e+03	4.066666666666666347e-02
3.412099999999999909e+03	4.033333333333333215e-02
3.414000000000000000e+03	3.966666666666666258e-02
3.415900000000000091e+03	3.966666666666666258e-02
3.417800000000000182e+03	3.866666666666666169e-02
3.419800000000000182e+03	3.799999999999999906e-02
3.421699999999999818e+03	3.799999999999999906e-02
3.423599999999999909e+03	3.699999999999999817e-02
3.425599999999999909e+03	3.699999999999999817e-02
3.427500000000000000e+03	3.633333333333333554e-02
3.429400000000000091e+03	3.566666666666667290e-02
3.431300000000000182e+03	3.566666666666667290e-02
3.433300000000000182e+03	3.466666666666667201e-02
3.435199999999999818e+03	3.466666666666667201e-02
3.437099999999999909e+03	3.400000000000000244e-02
3.439099999999999909e+03	3.300000000000000155e-02
3.441000000000000000e+03	3.300000000000000155e-02
3.442900000000000091e+03	3.233333333333333198e-02
3.444800000000000182e+03	3.200000000000000067e-02
3.446800000000000182e+03	3.133333333333333109e-02
3.448699999999999818e+03	3.033333333333333715e-02
3.450599999999999909e+03	3.033333333333333715e-02
3.452599999999999909e+03	2.966666666666667104e-02
3.454500000000000000e+03	2.900000000000000147e-02
3.456400000000000091e+03	2.866666666666667015e-02
3.458400000000000091e+03	2.800000000000000058e-02
3.460300000000000182e+03	2.800000000000000058e-02
3.462199999999999818e+03	2.733333333333333448e-02
3.464099999999999909e+03	2.633333333333333359e-02
3.466099999999999909e+03	2.633333333333333359e-02
3.468000000000000000e+03	2.566666666666666749e-02
3.469900000000000091e+03	2.566666666666666749e-02
3.471900000000000091e+03	2.466666666666666660e-02
3.473800000000000182e+03	2.399999999999999703e-02
3.475699999999999818e+03	2.366666666666666918e-02
3.477599999999999909e+03	2.300000000000000308e-02
3.479599999999999909e+03	2.233333333333333351e-02
3.481500000000000000e+03	2.233333333333333351e-02
3.483400000000000091e+03	2.133333333333333262e-02
3.485400000000000091e+03	2.133333333333333262e-02
3.487300000000000182e+03	2.066666666666666652e-02
3.489199999999999818e+03	2.066666666666666652e-02
3.491099999999999909e+03	1.966666666666666563e-02
3.493099999999999909e+03	1.899999999999999953e-02
3.495000000000000000e+03	1.899999999999999953e-02
3.496900000000000091e+03	1.833333333333333343e-02
3.498900000000000091e+03	1.799999999999999864e-02
3.500800000000000182e+03	1.733333333333333254e-02
3.502699999999999818e+03	1.733333333333333254e-02
3.504599999999999909e+03	1.633333333333333165e-02
3.506599999999999909e+03	1.633333333333333165e-02
3.508500000000000000e+03	1.566666666666666555e-02
3.510400000000000091e+03	1.533333333333333250e-02
3.512400000000000091e+03	1.466666666666666639e-02
3.514300000000000182e+03	1.466666666666666639e-02
3.516199999999999818e+03	1.399999999999999856e-02
3.518099999999999909e+03	1.299999999999999940e-02
3.520099999999999909e+03	1.299999999999999940e-02
3.522000000000000000e+03	1.233333333333333330e-02
3.523900000000000091e+03	1.233333333333333330e-02
3.525900000000000091e+03	1.199999999999999852e-02
3.527800000000000182e+03	1.126666666666666615e-02
3.529699999999999818e+03	1.116666666666666675e-02
3.531599999999999909e+03	1.036666666666666639e-02
3.533599999999999909e+03	1.029999999999999839e-02
3.535500000000000000e+03	9.533333333333332896e-03
3.537400000000000091e+03	9.266666666666666108e-03
3.539400000000000091e+03	8.833333333333333662e-03
3.541300000000000182e+03	8.500000000000000611e-03
3.543199999999999818e+03	8.166666666666667559e-03
3.545099999999999909e+03	7.866666666666667640e-03
3.547099999999999909e+03	7.499999999999999722e-03
3.549000000000000000e+03	7.166666666666667539e-03
3.550900000000000091e+03	6.899999999999999883e-03
3.552900000000000091e+03	6.533333333333332833e-03
3.554800000000000182e+03	6.233333333333333781e-03
3.556699999999999818e+03	5.966666666666666126e-03
3.558599999999999909e+03	5.600000000000000810e-03
3.560599999999999909e+03	5.333333333333333155e-03
3.562500000000000000e+03	5.133333333333333498e-03
3.564400000000000091e+03	4.899999999999999842e-03
3.566400000000000091e+03	4.566666666666666791e-03
3.568300000000000182e+03	4.166666666666666609e-03
3.570199999999999818e+03	3.900000000000000255e-03
3.572199999999999818e+03	3.766666666666666861e-03
3.574099999999999909e+03	3.600000000000000335e-03
3.576000000000000000e+03	3.433333333333333376e-03
3.577900000000000091e+03	3.166666666666666588e-03
3.579900000000000091e+03	2.999999999999999629e-03
3.581800000000000182e+03	2.866666666666666669e-03
3.583699999999999818e+03	2.733333333333332841e-03
3.585699999999999818e+03	2.566666666666666315e-03
3.587599999999999909e+03	2.399999999999999790e-03
3.589500000000000000e+03	2.166666666666666567e-03
3.591400000000000091e+03	2.000000000000000042e-03
3.593400000000000091e+03	1.899999999999999996e-03
3.595300000000000182e+03	1.800000000000000168e-03
3.597199999999999818e+03	1.666666666666666774e-03
3.599199999999999818e+03	1.600000000000000077e-03
3.601099999999999909e+03	1.399999999999999986e-03
3.603000000000000000e+03	1.266666666666666809e-03
3.604900000000000091e+03	1.160000000000000007e-03
3.606900000000000091e+03	1.086666666666666553e-03
3.608800000000000182e+03	9.799999999999999684e-04
3.610699999999999818e+03	9.066666666666667318e-04
3.612699999999999818e+03	8.800000000000000313e-04
3.614599999999999909e+03	8.266666666666666304e-04
3.616500000000000000e+03	8.400000000000000348e-04
3.618400000000000091e+03	8.266666666666666304e-04
3.620400000000000091e+03	7.366666666666667196e-04
3.622300000000000182e+03	6.166666666666667301e-04
3.624199999999999818e+03	5.433333333333332767e-04
3.626199999999999818e+03	4.733333333333333641e-04
3.628099999999999909e+03	3.433333333333333484e-04
3.630000000000000000e+03	1.760000000000000225e-04
3.631900000000000091e+03	1.279999999999999942e-04
3.633900000000000091e+03	1.299999999999999886e-04
3.635800000000000182e+03	1.053333333333333503e-04
3.637699999999999818e+03	7.399999999999999623e-05
3.639699999999999818e+03	6.599999999999999151e-05
3.641599999999999909e+03	8.866666666666667607e-05
3.643500000000000000e+03	1.313333333333333182e-04
3.645400000000000091e+03	1.719999999999999795e-04
3.647400000000000091e+03	1.899999999999999834e-04
3.649300000000000182e+03	1.266666666666666646e-04
3.651199999999999818e+03	5.620000000000000402e-05
3.653199999999999818e+03	6.466666666666666191e-05
3.655099999999999909e+03	8.866666666666664896e-05
3.657000000000000000e+03	7.399999999999999623e-05
3.658900000000000091e+03	5.000000000000000240e-05
3.660900000000000091e+03	3.146666666666666807e-05
3.662800000000000182e+03	3.133333333333333375e-05
3.664699999999999818e+03	3.066666666666666217e-05
3.666699999999999818e+03	4.333333333333334083e-05
3.668599999999999909e+03	5.000000000000000240e-05
3.670500000000000000e+03	1.933333333333333683e-05
3.672400000000000091e+03	8.666666666666669521e-06
3.674400000000000091e+03	2.666666666666666320e-05
3.676300000000000182e+03	-9.999999999999999124e-06
3.678199999999999818e+03	-7.366666666666666383e-05
3.680199999999999818e+03	-1.273333333333333294e-04
3.682099999999999909e+03	-1.649999999999999991e-04
3.684000000000000000e+03	-1.666666666666666340e-04
3.685900000000000091e+03	-1.436666666666666441e-04
3.687900000000000091e+03	-1.210000000000000138e-04
3.689800000000000182e+03	-1.616666666666666751e-04
3.691699999999999818e+03	-2.123333333333333355e-04
3.693699999999999818e+03	-2.196666666666666483e-04
3.695599999999999909e+03	-2.000000000000000096e-04
3.697500000000000000e+03	-1.723333333333333390e-04
3.699500000000000000e+03	-1.633333333333333371e-04
3.701400000000000091e+03	-1.800000000000000113e-04
3.703300000000000182e+03	-1.766666666666666873e-04
3.705199999999999818e+03	-1.223333333333333434e-04
3.707199999999999818e+03	-3.999999999999999650e-05
3.709099999999999909e+03	2.933333333333333257e-05
3.711000000000000000e+03	2.986666666666666983e-05
3.713000000000000000e+03	-2.300000000000000341e-05
3.714900000000000091e+03	-4.299999999999999488e-05
3.716800000000000182e+03	-2.599999999999999840e-05
3.718699999999999818e+03	1.566666666666666688e-05
3.720699999999999818e+03	5.266666666666666160e-05
3.722599999999999909e+03	9.799999999999999684e-05
3.724500000000000000e+03	1.279999999999999942e-04
3.726500000000000000e+03	1.286666666666666590e-04
3.728400000000000091e+03	1.033333333333333288e-04
3.730300000000000182e+03	7.066666666666667222e-05
3.732199999999999818e+03	4.533333333333333523e-05
3.734199999999999818e+03	3.433333333333333891e-05
3.736099999999999909e+03	1.933333333333333006e-05
3.738000000000000000e+03	-1.199999999999999861e-05
3.740000000000000000e+03	-1.066666666666666901e-05
3.741900000000000091e+03	6.000000000000000152e-05
3.743800000000000182e+03	1.283333333333333537e-04
3.745699999999999818e+03	1.256666666666666674e-04
3.747699999999999818e+03	1.103333333333333228e-04
3.749599999999999909e+03	1.146666666666666575e-04
3.751500000000000000e+03	9.400000000000000803e-05
3.753500000000000000e+03	8.966666666666665972e-05
3.755400000000000091e+03	9.466666666666667283e-05
3.757300000000000182e+03	1.066666666666666799e-04
3.759199999999999818e+03	9.799999999999999684e-05
3.761199999999999818e+03	7.066666666666667222e-05
3.763099999999999909e+03	9.033333333333333807e-05
3.765000000000000000e+03	1.266666666666666646e-04
3.767000000000000000e+03	1.400000000000000148e-04
3.768900000000000091e+03	1.319999999999999830e-04
3.770800000000000182e+03	1.066666666666666528e-04
3.772699999999999818e+03	6.566666666666665911e-05
3.774699999999999818e+03	3.666666666666666571e-05
3.776599999999999909e+03	5.099999999999999960e-05
3.778500000000000000e+03	9.733333333333333203e-05
3.780500000000000000e+03	1.166666666666666655e-04
3.782400000000000091e+03	1.133333333333333415e-04
3.784300000000000182e+03	8.333333333333333055e-05
3.786199999999999818e+03	1.900000000000000105e-05
3.788199999999999818e+03	-1.143333333333333285e-05
3.790099999999999909e+03	-9.000000000000000228e-06
3.792000000000000000e+03	-6.666666666666648013e-07
3.794000000000000000e+03	3.266666666666667013e-05
3.795900000000000091e+03	7.466666666666667458e-05
3.797800000000000182e+03	9.000000000000000567e-05
3.799699999999999818e+03	9.200000000000000007e-05
3.801699999999999818e+03	6.700000000000000226e-05
3.803599999999999909e+03	2.666666666666666998e-05
3.805500000000000000e+03	1.066666666666666901e-05
3.807500000000000000e+03	2.333333333333333581e-06
3.809400000000000091e+03	4.333333333333333914e-06
3.811300000000000182e+03	3.133333333333332697e-05
3.813300000000000182e+03	6.733333333333333466e-05
3.815199999999999818e+03	9.200000000000000007e-05
3.817099999999999909e+03	9.866666666666667519e-05
3.819000000000000000e+03	1.126666666666666631e-04
3.821000000000000000e+03	8.866666666666667607e-05
3.822900000000000091e+03	3.533333333333333611e-05
3.824800000000000182e+03	1.999999999999999825e-05
3.826800000000000182e+03	1.393333333333333263e-05
3.828699999999999818e+03	1.200000000000000030e-05
3.830599999999999909e+03	3.666666666666666571e-05
3.832500000000000000e+03	6.200000000000000270e-05
3.834500000000000000e+03	8.866666666666667607e-05
3.836400000000000091e+03	1.173333333333333303e-04
3.838300000000000182e+03	1.126666666666666631e-04
3.840300000000000182e+03	7.299999999999999903e-05
3.842199999999999818e+03	2.966666666666666497e-05
3.844099999999999909e+03	-6.333333333333333400e-06
3.846000000000000000e+03	-1.366666666666666739e-05
3.848000000000000000e+03	2.073333333333333698e-05
3.849900000000000091e+03	9.133333333333333527e-05
3.851800000000000182e+03	1.499999999999999869e-04
3.853800000000000182e+03	9.666666666666666723e-05
3.855699999999999818e+03	2.333333333333332225e-05
3.857599999999999909e+03	1.466666666666666629e-05
3.859500000000000000e+03	3.806666666666665909e-05
3.861500000000000000e+03	5.599999999999999916e-05
3.863400000000000091e+03	5.999999999999999474e-05
3.865300000000000182e+03	7.166666666666666942e-05
3.867300000000000182e+03	9.600000000000000243e-05
3.869199999999999818e+03	1.046666666666666855e-04
3.871099999999999909e+03	7.966666666666667414e-05
3.873000000000000000e+03	6.533333333333332671e-05
3.875000000000000000e+03	4.800000000000000122e-05
3.876900000000000091e+03	4.653333333333332375e-05
3.878800000000000182e+03	8.266666666666666575e-05
3.880800000000000182e+03	9.666666666666666723e-05
3.882699999999999818e+03	7.433333333333332863e-05
3.884599999999999909e+03	5.199999999999999680e-05
3.886500000000000000e+03	2.460000000000000164e-05
3.888500000000000000e+03	1.766666666666666806e-05
3.890400000000000091e+03	3.453333333333333022e-05
3.892300000000000182e+03	2.566666666666666600e-05
3.894300000000000182e+03	-4.999999999999999562e-06
3.896199999999999818e+03	2.166666666666667042e-05
3.898099999999999909e+03	8.666666666666665456e-05
3.900000000000000000e+03	1.233333333333333406e-04
3.902000000000000000e+03	1.183333333333333139e-04
3.903900000000000091e+03	7.193333333333333805e-05
3.905800000000000182e+03	-3.999999999999998125e-06
3.907800000000000182e+03	-3.833333333333333449e-05
3.909699999999999818e+03	-2.933333333333333257e-05
3.911599999999999909e+03	-1.533333333333333109e-05
3.913500000000000000e+03	-4.999999999999999562e-06
3.915500000000000000e+03	4.999999999999999562e-06
3.917400000000000091e+03	-1.599999999999999928e-06
3.919300000000000182e+03	-1.513333333333333300e-05
3.921300000000000182e+03	-3.999999999999999819e-06
3.923199999999999818e+03	1.166666666666666790e-05
3.925099999999999909e+03	3.800000000000000463e-06
3.927099999999999909e+03	3.999999999999999819e-06
3.929000000000000000e+03	2.400000000000000061e-05
3.930900000000000091e+03	2.333333333333333242e-05
3.932800000000000182e+03	-7.333333333333335684e-06
3.934800000000000182e+03	-3.053333333333333463e-05
3.936699999999999818e+03	-3.800000000000000209e-05
3.938599999999999909e+03	-2.999999999999999737e-05
3.940599999999999909e+03	-1.040000000000000038e-05
3.942500000000000000e+03	6.999999999999999683e-07
3.944400000000000091e+03	5.799999999999999526e-06
3.946300000000000182e+03	3.800000000000000209e-05
3.948300000000000182e+03	7.600000000000000418e-05
3.950199999999999818e+03	7.333333333333333143e-05
3.952099999999999909e+03	4.833333333333333362e-05
3.954099999999999909e+03	4.299999999999999488e-05
3.956000000000000000e+03	6.799999999999999946e-05
3.957900000000000091e+03	9.733333333333333203e-05
3.959800000000000182e+03	9.933333333333332644e-05
3.961800000000000182e+03	7.799999999999999859e-05
3.963699999999999818e+03	6.233333333333333510e-05
3.965599999999999909e+03	5.666666666666667074e-05
3.967599999999999909e+03	7.166666666666666942e-05
3.969500000000000000e+03	1.026666666666666640e-04
3.971400000000000091e+03	1.259999999999999998e-04
3.973300000000000182e+03	1.299999999999999886e-04
3.975300000000000182e+03	1.366666666666666637e-04
3.977199999999999818e+03	1.310000000000000129e-04
3.979099999999999909e+03	1.246666666666666702e-04
3.981099999999999909e+03	1.410000000000000120e-04
3.983000000000000000e+03	1.600000000000000131e-04
3.984900000000000091e+03	1.756666666666666630e-04
3.986800000000000182e+03	2.066666666666666576e-04
3.988800000000000182e+03	2.400000000000000061e-04
3.990699999999999818e+03	2.866666666666666777e-04
3.992599999999999909e+03	3.166666666666667022e-04
