# Supplementary material for: Deep Learning for Reconstructing Low-Quality FTIR and Raman Spectra—A Case Study in Microplastic Analyses
Source: Anal Chem. 2021 Nov 22;93(49):16360–8. doi: 10.1021/acs.analchem.1c02618 (PMC8674871; doi:10.1021/acs.analchem.1c02618)
Supplement: Supplementary file 2 — ac1c02618_si_002.zip [file ac1c02618_si_002.zip › SpectraReconstruction/ATR Spectra/polyesterurethane.csv]

4.011999999999999886e+02	1.322119999999999871e-04
4.031000000000000227e+02	1.060000000000000016e-04
4.050000000000000000e+02	2.213599999999999542e-04
4.070000000000000000e+02	4.181999999999999737e-04
4.088999999999999773e+02	6.840000000000000377e-04
4.108000000000000114e+02	8.520000000000000013e-04
4.128000000000000114e+02	8.779999999999999827e-04
4.146999999999999886e+02	9.619999999999999645e-04
4.166000000000000227e+02	1.203999999999999775e-03
4.186000000000000227e+02	9.379999999999999232e-04
4.205000000000000000e+02	1.189999999999999869e-03
4.223999999999999773e+02	1.919999999999999832e-03
4.243000000000000114e+02	2.599999999999999881e-03
4.263000000000000114e+02	2.839999999999999643e-03
4.281999999999999886e+02	2.759999999999999867e-03
4.301000000000000227e+02	2.560000000000000209e-03
4.321000000000000227e+02	2.480000000000000000e-03
4.340000000000000000e+02	2.759999999999999867e-03
4.358999999999999773e+02	3.179999999999999667e-03
4.378000000000000114e+02	3.740000000000000269e-03
4.398000000000000114e+02	4.399999999999999398e-03
4.416999999999999886e+02	4.919999999999999894e-03
4.436000000000000227e+02	5.119999999999999551e-03
4.456000000000000227e+02	5.120000000000001286e-03
4.475000000000000000e+02	5.260000000000000786e-03
4.493999999999999773e+02	5.519999999999999733e-03
4.513000000000000114e+02	5.559999999999999838e-03
4.533000000000000114e+02	5.440000000000000391e-03
4.551999999999999886e+02	5.539999999999999786e-03
4.571000000000000227e+02	6.039999999999999362e-03
4.591000000000000227e+02	6.175999999999999199e-03
4.610000000000000000e+02	6.594000000000000035e-03
4.628999999999999773e+02	7.520000000000000642e-03
4.648000000000000114e+02	7.919999999999999957e-03
4.668000000000000114e+02	8.600000000000000006e-03
4.686999999999999886e+02	8.729999999999999913e-03
4.706000000000000227e+02	9.308000000000000301e-03
4.726000000000000227e+02	9.598920000000000369e-03
4.745000000000000000e+02	9.546599999999998837e-03
4.763999999999999773e+02	1.006600000000000029e-02
4.783000000000000114e+02	1.065200000000000001e-02
4.803000000000000114e+02	1.065799999999999907e-02
4.821999999999999886e+02	1.098000000000000018e-02
4.841000000000000227e+02	1.133200000000000006e-02
4.861000000000000227e+02	1.123719999999999927e-02
4.880000000000000000e+02	1.110399999999999929e-02
4.898999999999999773e+02	1.105000000000000079e-02
4.918000000000000114e+02	1.151000000000000113e-02
4.938000000000000114e+02	1.243539999999999923e-02
4.956999999999999886e+02	1.337400000000000221e-02
4.976000000000000227e+02	1.466999999999999901e-02
4.996000000000000227e+02	1.624600000000000002e-02
5.015000000000000000e+02	1.929600000000000065e-02
5.033999999999999773e+02	2.317660000000000206e-02
5.053000000000000114e+02	2.920083999999999527e-02
5.073000000000000114e+02	3.490200000000000247e-02
5.091999999999999886e+02	3.737399999999999750e-02
5.111000000000000227e+02	3.660999999999999671e-02
5.131000000000000227e+02	3.388800000000000145e-02
5.150000000000000000e+02	3.045600000000000043e-02
5.168999999999999773e+02	2.665999999999999967e-02
5.187999999999999545e+02	2.249999999999999917e-02
5.207999999999999545e+02	1.891999999999999932e-02
5.227000000000000455e+02	1.632000000000000117e-02
5.246000000000000227e+02	1.353999999999999995e-02
5.266000000000000227e+02	1.137999999999999949e-02
5.285000000000000000e+02	9.499999999999999764e-03
5.303999999999999773e+02	8.420000000000000401e-03
5.323999999999999773e+02	7.280000000000000013e-03
5.342999999999999545e+02	6.919999999999999936e-03
5.362000000000000455e+02	6.680000000000000174e-03
5.381000000000000227e+02	6.340000000000000149e-03
5.401000000000000227e+02	5.980000000000000072e-03
5.420000000000000000e+02	5.559999999999999838e-03
5.438999999999999773e+02	5.199999999999999761e-03
5.458999999999999773e+02	4.919999999999999027e-03
5.477999999999999545e+02	4.899999999999999842e-03
5.497000000000000455e+02	4.980000000000000052e-03
5.516000000000000227e+02	5.140000000000000471e-03
5.536000000000000227e+02	5.320000000000000076e-03
5.555000000000000000e+02	5.699999999999999338e-03
5.573999999999999773e+02	6.140000000000000492e-03
5.593999999999999773e+02	6.640000000000000069e-03
5.612999999999999545e+02	7.219999999999999855e-03
5.632000000000000455e+02	7.919999999999999957e-03
5.651000000000000227e+02	8.720000000000000320e-03
5.671000000000000227e+02	1.000000000000000021e-02
5.690000000000000000e+02	1.072000000000000036e-02
5.708999999999999773e+02	1.204000000000000035e-02
5.728999999999999773e+02	1.332000000000000198e-02
5.747999999999999545e+02	1.527999999999999844e-02
5.767000000000000455e+02	1.668000000000000038e-02
5.786000000000000227e+02	1.799999999999999864e-02
5.806000000000000227e+02	1.924000000000000016e-02
5.825000000000000000e+02	2.039999999999999800e-02
5.843999999999999773e+02	2.096000000000000293e-02
5.863999999999999773e+02	2.088000000000000272e-02
5.882999999999999545e+02	2.136000000000000051e-02
5.902000000000000455e+02	2.188000000000000014e-02
5.921000000000000227e+02	2.188000000000000014e-02
5.941000000000000227e+02	2.196000000000000035e-02
5.960000000000000000e+02	2.152000000000000093e-02
5.978999999999999773e+02	2.120000000000000009e-02
5.998999999999999773e+02	2.179999999999999993e-02
6.017999999999999545e+02	2.260000000000000203e-02
6.037000000000000455e+02	2.420000000000000276e-02
6.056000000000000227e+02	2.679999999999999744e-02
6.076000000000000227e+02	2.980000000000000010e-02
6.095000000000000000e+02	3.099999999999999978e-02
6.113999999999999773e+02	3.200000000000000067e-02
6.133999999999999773e+02	3.219999999999999946e-02
6.152999999999999545e+02	3.160000000000000309e-02
6.172000000000000455e+02	3.139999999999999736e-02
6.191000000000000227e+02	3.119999999999999510e-02
6.211000000000000227e+02	3.099999999999999284e-02
6.230000000000000000e+02	3.219999999999999252e-02
6.248999999999999773e+02	3.299999999999999462e-02
6.268999999999999773e+02	3.399999999999999550e-02
6.287999999999999545e+02	3.519999999999999518e-02
6.307000000000000455e+02	3.619999999999999607e-02
6.326000000000000227e+02	3.819999999999999785e-02
6.346000000000000227e+02	3.960000000000000325e-02
6.365000000000000000e+02	4.060000000000000414e-02
6.383999999999999773e+02	4.160000000000000503e-02
6.403999999999999773e+02	4.160000000000000503e-02
6.422999999999999545e+02	4.160000000000000503e-02
6.442000000000000455e+02	4.100000000000000172e-02
6.462000000000000455e+02	4.080000000000000293e-02
6.481000000000000227e+02	3.960000000000000325e-02
6.500000000000000000e+02	3.819999999999999785e-02
6.518999999999999773e+02	3.699999999999999817e-02
6.538999999999999773e+02	3.559999999999999970e-02
6.557999999999999545e+02	3.380000000000000365e-02
6.577000000000000455e+02	3.239999999999999825e-02
6.597000000000000455e+02	3.060000000000000567e-02
6.616000000000000227e+02	2.880000000000000268e-02
6.635000000000000000e+02	2.740000000000000074e-02
6.653999999999999773e+02	2.560000000000000123e-02
6.673999999999999773e+02	2.320000000000000187e-02
6.692999999999999545e+02	2.160000000000000114e-02
6.712000000000000455e+02	2.100000000000000130e-02
6.732000000000000455e+02	1.980000000000000163e-02
6.751000000000000227e+02	1.838000000000000050e-02
6.770000000000000000e+02	1.736000000000000043e-02
6.788999999999999773e+02	1.617999999999999994e-02
6.808999999999999773e+02	1.552000000000000081e-02
6.827999999999999545e+02	1.457999999999999921e-02
6.847000000000000455e+02	1.382000000000000242e-02
6.867000000000000455e+02	1.323999999999999830e-02
6.886000000000000227e+02	1.272000000000000040e-02
6.905000000000000000e+02	1.237999999999999864e-02
6.923999999999999773e+02	1.221999999999999996e-02
6.943999999999999773e+02	1.264000000000000193e-02
6.962999999999999545e+02	1.271999999999999867e-02
6.982000000000000455e+02	1.325999999999999922e-02
7.002000000000000455e+02	1.386000000000000079e-02
7.021000000000000227e+02	1.474000000000000310e-02
7.040000000000000000e+02	1.543999999999999886e-02
7.058999999999999773e+02	1.549999999999999989e-02
7.078999999999999773e+02	1.583999999999999991e-02
7.097999999999999545e+02	1.537999999999999957e-02
7.117000000000000455e+02	1.504000000000000128e-02
7.137000000000000455e+02	1.481999999999999984e-02
7.156000000000000227e+02	1.517999999999999905e-02
7.175000000000000000e+02	1.619999999999999912e-02
7.193999999999999773e+02	1.680000000000000243e-02
7.213999999999999773e+02	1.859999999999999848e-02
7.232999999999999545e+02	2.099999999999999784e-02
7.252000000000000455e+02	2.460000000000000034e-02
7.272000000000000455e+02	2.879999999999999921e-02
7.291000000000000227e+02	3.359999999999999792e-02
7.310000000000000000e+02	3.719999999999999696e-02
7.328999999999999773e+02	3.780000000000000027e-02
7.348999999999999773e+02	3.640000000000000180e-02
7.367999999999999545e+02	3.359999999999999792e-02
7.387000000000000455e+02	3.080000000000000099e-02
7.407000000000000455e+02	2.860000000000000389e-02
7.426000000000000227e+02	2.840000000000000163e-02
7.445000000000000000e+02	2.840000000000000163e-02
7.463999999999999773e+02	2.860000000000000389e-02
7.483999999999999773e+02	2.940000000000000252e-02
7.502999999999999545e+02	2.980000000000000010e-02
7.522000000000000455e+02	2.919999999999999679e-02
7.542000000000000455e+02	2.820000000000000284e-02
7.561000000000000227e+02	2.859999999999999695e-02
7.580000000000000000e+02	2.820000000000000284e-02
7.598999999999999773e+02	2.880000000000000268e-02
7.618999999999999773e+02	3.019999999999999768e-02
7.637999999999999545e+02	3.280000000000000276e-02
7.657000000000000455e+02	3.640000000000000180e-02
7.677000000000000455e+02	3.960000000000000325e-02
7.696000000000000227e+02	4.280000000000000471e-02
7.715000000000000000e+02	4.360000000000000681e-02
7.735000000000000000e+02	4.380000000000000560e-02
7.753999999999999773e+02	4.440000000000000197e-02
7.772999999999999545e+02	4.519999999999999712e-02
7.792000000000000455e+02	4.499999999999999833e-02
7.812000000000000455e+02	3.980000000000000204e-02
7.831000000000000227e+02	3.140000000000000430e-02
7.850000000000000000e+02	2.199999999999999872e-02
7.870000000000000000e+02	1.519999999999999997e-02
7.888999999999999773e+02	1.091999999999999915e-02
7.907999999999999545e+02	8.799999999999998795e-03
7.927000000000000455e+02	7.459999999999999618e-03
7.947000000000000455e+02	7.280000000000000013e-03
7.966000000000000227e+02	8.080000000000000376e-03
7.985000000000000000e+02	8.879999999999999005e-03
8.005000000000000000e+02	1.035999999999999942e-02
8.023999999999999773e+02	1.171999999999999952e-02
8.042999999999999545e+02	1.318000000000000074e-02
8.062000000000000455e+02	1.512399999999999856e-02
8.082000000000000455e+02	1.759435999999999639e-02
8.101000000000000227e+02	2.021399999999999933e-02
8.120000000000000000e+02	2.294800000000000312e-02
8.140000000000000000e+02	2.534800000000000247e-02
8.158999999999999773e+02	2.654800000000000562e-02
8.177999999999999545e+02	2.572400000000000381e-02
8.197000000000000455e+02	2.329399999999999873e-02
8.217000000000000455e+02	2.009999999999999981e-02
8.236000000000000227e+02	1.692400000000000154e-02
8.255000000000000000e+02	1.454800000000000017e-02
8.275000000000000000e+02	1.257199999999999984e-02
8.293999999999999773e+02	1.180799999999999905e-02
8.312999999999999545e+02	1.102599999999999934e-02
8.332000000000000455e+02	1.024999999999999870e-02
8.352000000000000455e+02	9.868000000000000035e-03
8.371000000000000227e+02	9.504000000000000295e-03
8.390000000000000000e+02	9.945999999999999980e-03
8.410000000000000000e+02	1.037120000000000056e-02
8.428999999999999773e+02	1.078259999999999982e-02
8.447999999999999545e+02	1.199543999999999958e-02
8.467000000000000455e+02	1.240660000000000027e-02
8.487000000000000455e+02	1.281860000000000291e-02
8.506000000000000227e+02	1.244800000000000073e-02
8.525000000000000000e+02	1.209599999999999911e-02
8.545000000000000000e+02	1.135000000000000071e-02
8.563999999999999773e+02	1.058000000000000086e-02
8.582999999999999545e+02	1.021599999999999939e-02
8.602000000000000455e+02	9.912000000000000671e-03
8.622000000000000455e+02	9.309999999999998832e-03
8.641000000000000227e+02	8.779999999999999610e-03
8.660000000000000000e+02	7.939999999999999142e-03
8.680000000000000000e+02	6.759999999999999516e-03
8.698999999999999773e+02	5.500000000000000548e-03
8.717999999999999545e+02	4.419999999999999450e-03
8.737000000000000455e+02	3.739999999999998968e-03
8.757000000000000455e+02	3.400000000000000244e-03
8.776000000000000227e+02	3.319999999999999167e-03
8.795000000000000000e+02	3.385200000000000101e-03
8.815000000000000000e+02	3.579999999999999849e-03
8.833999999999999773e+02	3.721080000000000308e-03
8.852999999999999545e+02	3.968000000000000173e-03
8.872999999999999545e+02	4.319999999999999188e-03
8.892000000000000455e+02	4.699999999999999317e-03
8.911000000000000227e+02	5.159999999999999656e-03
8.930000000000000000e+02	5.680000000000000153e-03
8.950000000000000000e+02	6.300000000000000044e-03
8.968999999999999773e+02	7.039999999999999383e-03
8.987999999999999545e+02	7.880000000000001587e-03
9.007999999999999545e+02	8.760000000000000425e-03
9.027000000000000455e+02	1.028000000000000094e-02
9.046000000000000227e+02	1.192000000000000004e-02
9.065000000000000000e+02	1.379999999999999803e-02
9.085000000000000000e+02	1.659999999999999670e-02
9.103999999999999773e+02	1.839999999999999969e-02
9.122999999999999545e+02	1.959999999999999937e-02
9.142999999999999545e+02	2.040000000000000147e-02
9.162000000000000455e+02	2.080000000000000251e-02
9.181000000000000227e+02	2.100000000000000130e-02
9.200000000000000000e+02	2.080000000000000251e-02
9.220000000000000000e+02	2.060000000000000026e-02
9.238999999999999773e+02	2.060000000000000026e-02
9.257999999999999545e+02	2.120000000000000009e-02
9.277999999999999545e+02	2.280000000000000082e-02
9.297000000000000455e+02	2.420000000000000276e-02
9.316000000000000227e+02	2.620000000000000107e-02
9.335000000000000000e+02	2.760000000000000300e-02
9.355000000000000000e+02	2.959999999999999784e-02
9.373999999999999773e+02	3.099999999999999978e-02
9.392999999999999545e+02	3.339999999999999913e-02
9.412999999999999545e+02	3.479999999999999760e-02
9.432000000000000455e+02	3.660000000000000059e-02
9.451000000000000227e+02	3.899999999999999994e-02
9.470000000000000000e+02	4.040000000000000535e-02
9.490000000000000000e+02	4.320000000000000229e-02
9.508999999999999773e+02	4.499999999999999833e-02
9.527999999999999545e+02	4.779999999999999527e-02
9.547999999999999545e+02	5.020000000000000157e-02
9.567000000000000455e+02	5.260000000000000092e-02
9.586000000000000227e+02	5.400000000000000633e-02
9.605000000000000000e+02	5.460000000000000270e-02
9.625000000000000000e+02	5.520000000000000601e-02
9.643999999999999773e+02	5.480000000000000149e-02
9.662999999999999545e+02	5.440000000000000391e-02
9.682999999999999545e+02	5.360000000000000181e-02
9.702000000000000455e+02	5.420000000000000512e-02
9.721000000000000227e+02	5.420000000000000512e-02
9.740000000000000000e+02	5.520000000000000601e-02
9.760000000000000000e+02	5.660000000000000447e-02
9.778999999999999773e+02	5.800000000000000988e-02
9.797999999999999545e+02	5.899999999999999689e-02
9.817999999999999545e+02	5.999999999999999778e-02
9.837000000000000455e+02	6.060000000000000109e-02
9.856000000000000227e+02	6.119999999999999746e-02
9.875000000000000000e+02	6.099999999999999867e-02
9.895000000000000000e+02	6.119999999999999746e-02
9.913999999999999773e+02	6.139999999999999625e-02
9.932999999999999545e+02	6.260000000000000286e-02
9.952999999999999545e+02	6.339999999999999802e-02
9.972000000000000455e+02	6.519999999999999407e-02
9.991000000000000227e+02	6.799999999999999101e-02
1.001100000000000023e+03	6.959999999999999520e-02
1.003000000000000000e+03	7.099999999999999367e-02
1.004899999999999977e+03	7.059999999999999609e-02
1.006799999999999955e+03	6.939999999999998948e-02
1.008799999999999955e+03	6.700000000000000400e-02
1.010700000000000045e+03	6.500000000000000222e-02
1.012600000000000023e+03	6.460000000000000464e-02
1.014600000000000023e+03	6.600000000000000311e-02
1.016500000000000000e+03	6.719999999999999585e-02
1.018399999999999977e+03	6.799999999999999101e-02
1.020299999999999955e+03	6.599999999999998923e-02
1.022299999999999955e+03	6.239999999999999714e-02
1.024200000000000045e+03	6.019999999999999657e-02
1.026099999999999909e+03	6.060000000000000803e-02
1.028099999999999909e+03	6.320000000000000617e-02
1.030000000000000000e+03	6.620000000000000884e-02
1.031900000000000091e+03	7.020000000000001239e-02
1.033799999999999955e+03	7.400000000000001021e-02
1.035799999999999955e+03	7.739999999999998270e-02
1.037700000000000045e+03	8.139999999999998626e-02
1.039599999999999909e+03	8.419999999999998319e-02
1.041599999999999909e+03	8.799999999999999489e-02
1.043500000000000000e+03	9.379999999999999449e-02
1.045400000000000091e+03	9.619999999999999385e-02
1.047299999999999955e+03	1.025999999999999968e-01
1.049299999999999955e+03	1.090000000000000135e-01
1.051200000000000045e+03	1.154000000000000165e-01
1.053099999999999909e+03	1.240000000000000269e-01
1.055099999999999909e+03	1.280000000000000304e-01
1.057000000000000000e+03	1.320000000000000062e-01
1.058900000000000091e+03	1.360000000000000098e-01
1.060799999999999955e+03	1.399999999999999856e-01
1.062799999999999955e+03	1.439999999999999891e-01
1.064700000000000045e+03	1.479999999999999927e-01
1.066599999999999909e+03	1.479999999999999927e-01
1.068599999999999909e+03	1.479999999999999927e-01
1.070500000000000000e+03	1.479999999999999927e-01
1.072400000000000091e+03	1.539999999999999980e-01
1.074299999999999955e+03	1.539999999999999980e-01
1.076299999999999955e+03	1.539999999999999980e-01
1.078200000000000045e+03	1.479999999999999927e-01
1.080099999999999909e+03	1.456000000000000072e-01
1.082099999999999909e+03	1.355999999999999983e-01
1.084000000000000000e+03	1.295999999999999930e-01
1.085900000000000091e+03	1.202000000000000013e-01
1.087799999999999955e+03	1.113999999999999851e-01
1.089799999999999955e+03	1.072000000000000036e-01
1.091700000000000045e+03	1.082000000000000045e-01
1.093599999999999909e+03	1.097999999999999809e-01
1.095599999999999909e+03	1.079999999999999849e-01
1.097500000000000000e+03	1.113999999999999851e-01
1.099400000000000091e+03	1.113999999999999851e-01
1.101299999999999955e+03	1.165999999999999953e-01
1.103299999999999955e+03	1.177999999999999881e-01
1.105200000000000045e+03	1.195999999999999980e-01
1.107099999999999909e+03	1.213999999999999940e-01
1.109099999999999909e+03	1.203999999999999931e-01
1.111000000000000000e+03	1.193999999999999923e-01
1.112900000000000091e+03	1.189999999999999947e-01
1.114900000000000091e+03	1.197999999999999898e-01
1.116799999999999955e+03	1.178000000000000158e-01
1.118700000000000045e+03	1.210000000000000242e-01
1.120599999999999909e+03	1.220000000000000251e-01
1.122599999999999909e+03	1.300000000000000044e-01
1.124500000000000000e+03	1.280000000000000027e-01
1.126400000000000091e+03	1.359999999999999820e-01
1.128400000000000091e+03	1.423999999999999988e-01
1.130299999999999955e+03	1.555999999999999883e-01
1.132200000000000045e+03	1.572000000000000064e-01
1.134099999999999909e+03	1.656000000000000250e-01
1.136099999999999909e+03	1.680000000000000104e-01
1.138000000000000000e+03	1.712000000000000188e-01
1.139900000000000091e+03	1.692000000000000171e-01
1.141900000000000091e+03	1.672000000000000153e-01
1.143799999999999955e+03	1.596000000000000196e-01
1.145700000000000045e+03	1.524000000000000077e-01
1.147599999999999909e+03	1.452000000000000235e-01
1.149599999999999909e+03	1.440000000000000169e-01
1.151500000000000000e+03	1.372000000000000164e-01
1.153400000000000091e+03	1.364000000000000212e-01
1.155400000000000091e+03	1.416400000000000159e-01
1.157299999999999955e+03	1.471200000000000008e-01
1.159200000000000045e+03	1.467200000000000171e-01
1.161099999999999909e+03	1.524800000000000044e-01
1.163099999999999909e+03	1.584000000000000130e-01
1.165000000000000000e+03	1.584399999999999975e-01
1.166900000000000091e+03	1.587200000000000277e-01
1.168900000000000091e+03	1.591200000000000114e-01
1.170799999999999955e+03	1.537599999999999800e-01
1.172700000000000045e+03	1.487999999999999878e-01
1.174599999999999909e+03	1.440000000000000169e-01
1.176599999999999909e+03	1.396000000000000019e-01
1.178500000000000000e+03	1.360000000000000098e-01
1.180400000000000091e+03	1.320000000000000340e-01
1.182400000000000091e+03	1.280000000000000304e-01
1.184299999999999955e+03	1.240000000000000269e-01
1.186200000000000045e+03	1.200000000000000233e-01
1.188099999999999909e+03	1.168000000000000149e-01
1.190099999999999909e+03	1.203999999999999793e-01
1.192000000000000000e+03	1.187999999999999751e-01
1.193900000000000091e+03	1.175999999999999962e-01
1.195900000000000091e+03	1.232000000000000040e-01
1.197799999999999955e+03	1.219999999999999973e-01
1.199700000000000045e+03	1.300000000000000044e-01
1.201599999999999909e+03	1.380000000000000115e-01
1.203599999999999909e+03	1.420000000000000151e-01
1.205500000000000000e+03	1.460000000000000187e-01
1.207400000000000091e+03	1.460000000000000187e-01
1.209400000000000091e+03	1.460000000000000187e-01
1.211299999999999955e+03	1.499999999999999944e-01
1.213200000000000045e+03	1.600000000000000033e-01
1.215099999999999909e+03	1.640000000000000069e-01
1.217099999999999909e+03	1.739999999999999880e-01
1.219000000000000000e+03	1.779999999999999916e-01
1.220900000000000091e+03	1.779999999999999916e-01
1.222900000000000091e+03	1.779999999999999916e-01
1.224799999999999955e+03	1.739999999999999880e-01
1.226700000000000045e+03	1.640000000000000069e-01
1.228599999999999909e+03	1.600000000000000033e-01
1.230599999999999909e+03	1.559999999999999998e-01
1.232500000000000000e+03	1.580000000000000016e-01
1.234400000000000091e+03	1.600000000000000033e-01
1.236400000000000091e+03	1.559999999999999998e-01
1.238299999999999955e+03	1.539999999999999980e-01
1.240200000000000045e+03	1.499999999999999944e-01
1.242200000000000045e+03	1.519999999999999962e-01
1.244099999999999909e+03	1.464000000000000024e-01
1.246000000000000000e+03	1.427999999999999825e-01
1.247900000000000091e+03	1.467999999999999861e-01
1.249900000000000091e+03	1.456000000000000072e-01
1.251799999999999955e+03	1.504000000000000059e-01
1.253700000000000045e+03	1.484000000000000041e-01
1.255700000000000045e+03	1.507999999999999896e-01
1.257599999999999909e+03	1.464000000000000301e-01
1.259500000000000000e+03	1.364000000000000212e-01
1.261400000000000091e+03	1.324000000000000177e-01
1.263400000000000091e+03	1.236000000000000154e-01
1.265299999999999955e+03	1.096000000000000030e-01
1.267200000000000045e+03	9.600000000000000200e-02
1.269200000000000045e+03	8.360000000000000764e-02
1.271099999999999909e+03	7.120000000000001328e-02
1.273000000000000000e+03	6.100000000000001255e-02
1.274900000000000091e+03	5.380000000000000060e-02
1.276900000000000091e+03	4.900000000000000189e-02
1.278799999999999955e+03	4.500000000000000527e-02
1.280700000000000045e+03	4.160000000000000503e-02
1.282700000000000045e+03	3.940000000000000446e-02
1.284599999999999909e+03	3.788000000000000395e-02
1.286500000000000000e+03	3.663999999999999896e-02
1.288400000000000091e+03	3.580000000000000543e-02
1.290400000000000091e+03	3.480000000000001148e-02
1.292299999999999955e+03	3.420000000000000817e-02
1.294200000000000045e+03	3.379999999999999671e-02
1.296200000000000045e+03	3.440000000000000002e-02
1.298099999999999909e+03	3.640000000000000180e-02
1.300000000000000000e+03	4.019999999999999268e-02
1.301900000000000091e+03	4.439999999999999503e-02
1.303900000000000091e+03	5.000000000000000278e-02
1.305799999999999955e+03	5.540000000000000480e-02
1.307700000000000045e+03	5.899999999999999689e-02
1.309700000000000045e+03	6.019999999999999657e-02
1.311599999999999909e+03	5.879999999999999810e-02
1.313500000000000000e+03	5.580000000000000238e-02
1.315400000000000091e+03	5.179999999999999882e-02
1.317400000000000091e+03	4.800000000000000100e-02
1.319299999999999955e+03	4.279999999999999777e-02
1.321200000000000045e+03	3.699999999999999817e-02
1.323200000000000045e+03	3.059999999999999873e-02
1.325099999999999909e+03	2.560000000000000123e-02
1.327000000000000000e+03	2.180000000000000340e-02
1.328900000000000091e+03	1.880000000000000074e-02
1.330900000000000091e+03	1.776000000000000495e-02
1.332799999999999955e+03	1.804000000000000048e-02
1.334700000000000045e+03	1.888000000000000095e-02
1.336700000000000045e+03	2.004000000000000226e-02
1.338599999999999909e+03	2.260000000000000203e-02
1.340500000000000000e+03	2.575999999999999818e-02
1.342400000000000091e+03	2.948000000000000620e-02
1.344400000000000091e+03	3.135999999999999899e-02
1.346299999999999955e+03	3.168000000000000677e-02
1.348200000000000045e+03	2.995999999999999705e-02
1.350200000000000045e+03	2.980000000000000357e-02
1.352099999999999909e+03	3.140000000000000430e-02
1.354000000000000000e+03	3.359999999999999792e-02
1.356000000000000000e+03	3.679999999999999938e-02
1.357900000000000091e+03	3.960000000000000325e-02
1.359799999999999955e+03	4.200000000000000261e-02
1.361700000000000045e+03	4.379999999999999866e-02
1.363700000000000045e+03	4.499999999999999833e-02
1.365599999999999909e+03	4.520000000000000406e-02
1.367500000000000000e+03	4.440000000000000890e-02
1.369500000000000000e+03	4.260000000000000592e-02
1.371400000000000091e+03	3.940000000000000446e-02
1.373299999999999955e+03	3.519999999999999518e-02
1.375200000000000045e+03	3.160000000000000309e-02
1.377200000000000045e+03	2.720000000000000195e-02
1.379099999999999909e+03	2.379999999999999824e-02
1.381000000000000000e+03	2.120000000000000356e-02
1.383000000000000000e+03	1.959999999999999937e-02
1.384900000000000091e+03	1.899999999999999953e-02
1.386799999999999955e+03	1.948000000000000079e-02
1.388700000000000045e+03	2.131999999999999867e-02
1.390700000000000045e+03	2.276000000000000245e-02
1.392599999999999909e+03	2.367999999999999619e-02
1.394500000000000000e+03	2.359999999999999945e-02
1.396500000000000000e+03	2.260000000000000203e-02
1.398400000000000091e+03	2.131999999999999867e-02
1.400299999999999955e+03	1.992000000000000021e-02
1.402200000000000045e+03	1.839999999999999969e-02
1.404200000000000045e+03	1.920000000000000179e-02
1.406099999999999909e+03	2.239999999999999977e-02
1.408000000000000000e+03	2.920000000000000373e-02
1.410000000000000000e+03	3.940000000000000446e-02
1.411900000000000091e+03	4.859999999999999737e-02
1.413799999999999955e+03	5.360000000000000181e-02
1.415700000000000045e+03	5.200000000000000455e-02
1.417700000000000045e+03	4.479999999999999954e-02
1.419599999999999909e+03	3.440000000000000002e-02
1.421500000000000000e+03	2.580000000000000002e-02
1.423500000000000000e+03	1.940000000000000058e-02
1.425400000000000091e+03	1.643999999999999975e-02
1.427299999999999955e+03	1.499999999999999598e-02
1.429200000000000045e+03	1.599999999999999686e-02
1.431200000000000045e+03	1.820000000000000090e-02
1.433099999999999909e+03	2.040000000000000147e-02
1.435000000000000000e+03	2.179999999999999646e-02
1.437000000000000000e+03	2.259999999999999856e-02
1.438900000000000091e+03	2.280000000000000429e-02
1.440799999999999955e+03	2.360000000000000292e-02
1.442700000000000045e+03	2.460000000000000381e-02
1.444700000000000045e+03	2.700000000000000316e-02
1.446599999999999909e+03	2.859999999999999695e-02
1.448500000000000000e+03	3.039999999999999994e-02
1.450500000000000000e+03	3.139999999999999736e-02
1.452400000000000091e+03	3.279999999999999583e-02
1.454299999999999955e+03	3.399999999999999550e-02
1.456200000000000045e+03	3.479999999999999760e-02
1.458200000000000045e+03	3.660000000000000059e-02
1.460099999999999909e+03	3.959999999999999631e-02
1.462000000000000000e+03	4.199999999999999567e-02
1.464000000000000000e+03	4.459999999999999382e-02
1.465900000000000091e+03	4.479999999999999954e-02
1.467799999999999955e+03	4.259999999999999898e-02
1.469799999999999955e+03	4.000000000000000083e-02
1.471700000000000045e+03	3.960000000000000325e-02
1.473599999999999909e+03	4.040000000000000535e-02
1.475500000000000000e+03	4.040000000000000535e-02
1.477500000000000000e+03	3.940000000000000446e-02
1.479400000000000091e+03	3.640000000000000180e-02
1.481299999999999955e+03	3.239999999999999825e-02
1.483299999999999955e+03	2.740000000000000074e-02
1.485200000000000045e+03	2.139999999999999888e-02
1.487099999999999909e+03	1.601999999999999952e-02
1.489000000000000000e+03	1.183999999999999983e-02
1.491000000000000000e+03	9.440000000000000474e-03
1.492900000000000091e+03	8.799999999999998795e-03
1.494799999999999955e+03	8.979999999999998400e-03
1.496799999999999955e+03	1.032000000000000105e-02
1.498700000000000045e+03	1.318000000000000248e-02
1.500599999999999909e+03	1.698000000000000204e-02
1.502500000000000000e+03	2.140000000000000235e-02
1.504500000000000000e+03	2.639999999999999986e-02
1.506400000000000091e+03	3.359999999999999792e-02
1.508299999999999955e+03	4.280000000000000471e-02
1.510299999999999955e+03	5.279999999999999971e-02
1.512200000000000045e+03	6.160000000000000198e-02
1.514099999999999909e+03	7.320000000000000118e-02
1.516000000000000000e+03	8.140000000000000013e-02
1.518000000000000000e+03	8.960000000000001297e-02
1.519900000000000091e+03	9.779999999999999805e-02
1.521799999999999955e+03	1.066000000000000003e-01
1.523799999999999955e+03	1.199999999999999956e-01
1.525700000000000045e+03	1.294000000000000150e-01
1.527599999999999909e+03	1.348000000000000032e-01
1.529500000000000000e+03	1.419999999999999873e-01
1.531500000000000000e+03	1.419999999999999873e-01
1.533400000000000091e+03	1.439999999999999891e-01
1.535299999999999955e+03	1.400000000000000133e-01
1.537299999999999955e+03	1.360000000000000098e-01
1.539200000000000045e+03	1.320000000000000062e-01
1.541099999999999909e+03	1.120000000000000162e-01
1.543000000000000000e+03	9.859999999999999321e-02
1.545000000000000000e+03	8.299999999999999045e-02
1.546900000000000091e+03	6.720000000000000973e-02
1.548799999999999955e+03	5.400000000000000633e-02
1.550799999999999955e+03	4.239999999999999325e-02
1.552700000000000045e+03	3.320000000000000034e-02
1.554599999999999909e+03	2.539999999999999897e-02
1.556500000000000000e+03	1.959999999999999937e-02
1.558500000000000000e+03	1.479999999999999892e-02
1.560400000000000091e+03	1.072000000000000210e-02
1.562299999999999955e+03	9.119999999999999635e-03
1.564299999999999955e+03	7.199999999999999803e-03
1.566200000000000045e+03	5.300000000000000024e-03
1.568099999999999909e+03	3.619999999999999520e-03
1.570000000000000000e+03	2.219999999999999751e-03
1.572000000000000000e+03	1.276000000000000007e-03
1.573900000000000091e+03	6.579199999999999892e-04
1.575799999999999955e+03	1.420000000000000092e-04
1.577799999999999955e+03	3.652599999999999554e-04
1.579700000000000045e+03	1.103999999999999947e-03
1.581599999999999909e+03	2.041999999999999978e-03
1.583599999999999909e+03	3.415999999999999766e-03
1.585500000000000000e+03	5.666000000000000029e-03
1.587400000000000091e+03	8.878000000000000475e-03
1.589299999999999955e+03	1.329600000000000226e-02
1.591299999999999955e+03	1.890800000000000120e-02
1.593200000000000045e+03	2.369600000000000178e-02
1.595099999999999909e+03	2.770799999999999999e-02
1.597099999999999909e+03	2.896199999999999816e-02
1.599000000000000000e+03	2.820399999999999990e-02
1.600900000000000091e+03	2.580400000000000055e-02
1.602799999999999955e+03	2.299800000000000108e-02
1.604799999999999955e+03	1.982199999999999934e-02
1.606700000000000045e+03	1.744599999999999970e-02
1.608599999999999909e+03	1.628800000000000039e-02
1.610599999999999909e+03	1.558399999999999716e-02
1.612500000000000000e+03	1.526799999999999859e-02
1.614400000000000091e+03	1.399000000000000243e-02
1.616299999999999955e+03	1.191200000000000071e-02
1.618299999999999955e+03	9.799999999999999684e-03
1.620200000000000045e+03	7.480000000000000537e-03
1.622099999999999909e+03	5.660000000000000100e-03
1.624099999999999909e+03	4.360000000000000160e-03
1.626000000000000000e+03	3.740000000000000269e-03
1.627900000000000091e+03	3.599999999999999901e-03
1.629799999999999955e+03	3.620000000000000388e-03
1.631799999999999955e+03	3.799999999999999992e-03
1.633700000000000045e+03	3.740000000000000269e-03
1.635599999999999909e+03	3.760000000000000321e-03
1.637599999999999909e+03	4.360000000000000160e-03
1.639500000000000000e+03	5.199999999999998894e-03
1.641400000000000091e+03	5.899999999999999863e-03
1.643299999999999955e+03	6.439999999999999544e-03
1.645299999999999955e+03	7.039999999999999383e-03
1.647200000000000045e+03	8.200000000000002426e-03
1.649099999999999909e+03	9.440000000000000474e-03
1.651099999999999909e+03	1.076000000000000047e-02
1.653000000000000000e+03	1.271999999999999867e-02
1.654900000000000091e+03	1.476000000000000055e-02
1.656799999999999955e+03	1.684000000000000080e-02
1.658799999999999955e+03	1.831999999999999948e-02
1.660700000000000045e+03	2.040000000000000147e-02
1.662599999999999909e+03	2.307999999999999982e-02
1.664599999999999909e+03	2.583999999999999492e-02
1.666500000000000000e+03	2.920000000000000373e-02
1.668400000000000091e+03	3.324000000000000565e-02
1.670299999999999955e+03	3.860000000000000930e-02
1.672299999999999955e+03	4.720000000000000584e-02
1.674200000000000045e+03	5.940000000000000835e-02
1.676099999999999909e+03	7.920000000000000651e-02
1.678099999999999909e+03	1.048000000000000043e-01
1.680000000000000000e+03	1.308000000000000274e-01
1.681900000000000091e+03	1.572000000000000064e-01
1.683799999999999955e+03	1.664000000000000201e-01
1.685799999999999955e+03	1.644000000000000183e-01
1.687700000000000045e+03	1.507999999999999896e-01
1.689599999999999909e+03	1.439999999999999891e-01
1.691599999999999909e+03	1.379999999999999838e-01
1.693500000000000000e+03	1.399999999999999856e-01
1.695400000000000091e+03	1.419999999999999873e-01
1.697299999999999955e+03	1.400000000000000133e-01
1.699299999999999955e+03	1.480000000000000204e-01
1.701200000000000045e+03	1.480000000000000204e-01
1.703099999999999909e+03	1.539999999999999980e-01
1.705099999999999909e+03	1.559999999999999998e-01
1.707000000000000000e+03	1.580000000000000016e-01
1.708900000000000091e+03	1.600000000000000033e-01
1.710900000000000091e+03	1.680000000000000104e-01
1.712799999999999955e+03	1.699999999999999845e-01
1.714700000000000045e+03	1.779999999999999916e-01
1.716599999999999909e+03	1.823999999999999788e-01
1.718599999999999909e+03	1.923999999999999877e-01
1.720500000000000000e+03	2.099999999999999645e-01
1.722400000000000091e+03	2.228000000000000258e-01
1.724400000000000091e+03	2.307999999999999774e-01
1.726299999999999955e+03	2.440000000000000502e-01
1.728200000000000045e+03	2.480000000000000537e-01
1.730099999999999909e+03	2.420000000000000484e-01
1.732099999999999909e+03	2.260000000000000342e-01
1.734000000000000000e+03	2.056000000000000050e-01
1.735900000000000091e+03	1.819999999999999951e-01
1.737900000000000091e+03	1.580000000000000016e-01
1.739799999999999955e+03	1.344000000000000195e-01
1.741700000000000045e+03	1.055999999999999855e-01
1.743599999999999909e+03	8.320000000000001006e-02
1.745599999999999909e+03	6.500000000000001610e-02
1.747500000000000000e+03	4.879999999999999616e-02
1.749400000000000091e+03	3.624000000000000138e-02
1.751400000000000091e+03	2.655999999999999334e-02
1.753299999999999955e+03	1.971999999999999795e-02
1.755200000000000045e+03	1.556000000000000091e-02
1.757099999999999909e+03	1.215999999999999893e-02
1.759099999999999909e+03	1.012000000000000052e-02
1.761000000000000000e+03	8.120000000000000481e-03
1.762900000000000091e+03	6.787999999999999763e-03
1.764900000000000091e+03	5.859999999999999758e-03
1.766799999999999955e+03	5.087999999999999641e-03
1.768700000000000045e+03	4.274799999999999607e-03
1.770599999999999909e+03	3.538760000000000603e-03
1.772599999999999909e+03	3.053600000000000064e-03
1.774500000000000000e+03	2.880559999999999891e-03
1.776400000000000091e+03	2.837200000000000225e-03
1.778400000000000091e+03	2.688000000000000285e-03
1.780299999999999955e+03	2.556000000000000546e-03
1.782200000000000045e+03	2.356000000000000021e-03
1.784099999999999909e+03	2.204000000000000230e-03
1.786099999999999909e+03	2.100000000000000304e-03
1.788000000000000000e+03	1.951999999999999525e-03
1.789900000000000091e+03	1.679999999999999853e-03
1.791900000000000091e+03	1.392000000000000225e-03
1.793799999999999955e+03	1.267999999999999813e-03
1.795700000000000045e+03	1.251999999999999858e-03
1.797599999999999909e+03	1.180000000000000059e-03
1.799599999999999909e+03	1.051999999999999984e-03
1.801500000000000000e+03	9.439999999999998523e-04
1.803400000000000091e+03	9.480000000000000579e-04
1.805400000000000091e+03	8.880000000000001174e-04
1.807299999999999955e+03	8.059999999999999673e-04
1.809200000000000045e+03	6.760000000000000600e-04
1.811099999999999909e+03	5.459999999999999359e-04
1.813099999999999909e+03	4.319999999999999838e-04
1.815000000000000000e+03	2.799999999999999755e-04
1.816900000000000091e+03	1.599999999999999860e-04
1.818900000000000091e+03	1.799999999999999842e-04
1.820799999999999955e+03	2.379999999999999846e-04
1.822700000000000045e+03	1.622000000000000124e-04
1.824700000000000045e+03	2.520000000000000606e-05
1.826599999999999909e+03	-7.399999999999999623e-05
1.828500000000000000e+03	-1.575999999999999819e-04
1.830400000000000091e+03	-1.676000000000000081e-04
1.832400000000000091e+03	-4.880000000000000711e-05
1.834299999999999955e+03	6.560000000000000889e-05
1.836200000000000045e+03	9.120000000000000773e-05
1.838200000000000045e+03	7.119999999999999593e-05
1.840099999999999909e+03	5.319999999999999209e-05
1.842000000000000000e+03	-4.059999999999999753e-05
1.843900000000000091e+03	-1.359999999999999989e-04
1.845900000000000091e+03	-8.879999999999999005e-05
1.847799999999999955e+03	7.599999999999999063e-05
1.849700000000000045e+03	1.791999999999999919e-04
1.851700000000000045e+03	2.272000000000000202e-04
1.853599999999999909e+03	2.307999999999999722e-04
1.855500000000000000e+03	2.052000000000000005e-04
1.857400000000000091e+03	1.668399999999999679e-04
1.859400000000000091e+03	1.506400000000000078e-04
1.861299999999999955e+03	1.856000000000000119e-04
1.863200000000000045e+03	2.319999999999999471e-04
1.865200000000000045e+03	2.060000000000000199e-04
1.867099999999999909e+03	1.445999999999999911e-04
1.869000000000000000e+03	1.364020000000000130e-04
1.870900000000000091e+03	2.420000000000000276e-04
1.872900000000000091e+03	3.759999999999999779e-04
1.874799999999999955e+03	4.360000000000000269e-04
1.876700000000000045e+03	4.360000000000000269e-04
1.878700000000000045e+03	4.360000000000000269e-04
1.880599999999999909e+03	4.659999999999999429e-04
1.882500000000000000e+03	4.899999999999999842e-04
1.884400000000000091e+03	4.880000000000000440e-04
1.886400000000000091e+03	5.079999999999999880e-04
1.888299999999999955e+03	5.720000000000000258e-04
1.890200000000000045e+03	6.119999999999999139e-04
1.892200000000000045e+03	7.280000000000000230e-04
1.894099999999999909e+03	8.619999999999999191e-04
1.896000000000000000e+03	9.780000000000001366e-04
1.897900000000000091e+03	1.030000000000000100e-03
1.899900000000000091e+03	1.082000000000000062e-03
1.901799999999999955e+03	1.098000000000000018e-03
1.903700000000000045e+03	1.049999999999999935e-03
1.905700000000000045e+03	9.799999999999999684e-04
1.907599999999999909e+03	9.740000000000000394e-04
1.909500000000000000e+03	9.000000000000000838e-04
1.911400000000000091e+03	8.599999999999999789e-04
1.913400000000000091e+03	8.139999999999999450e-04
1.915299999999999955e+03	7.039999999999999817e-04
1.917200000000000045e+03	5.879999999999999810e-04
1.919200000000000045e+03	5.720000000000000258e-04
1.921099999999999909e+03	5.559999999999999621e-04
1.923000000000000000e+03	4.879999999999999898e-04
1.924900000000000091e+03	4.260000000000000006e-04
1.926900000000000091e+03	4.519999999999999821e-04
1.928799999999999955e+03	5.160000000000000741e-04
1.930700000000000045e+03	5.659999999999999884e-04
1.932700000000000045e+03	5.720000000000000258e-04
1.934599999999999909e+03	5.880000000000000894e-04
1.936500000000000000e+03	6.620000000000000450e-04
1.938500000000000000e+03	7.120000000000000677e-04
1.940400000000000091e+03	7.439999999999999782e-04
1.942299999999999955e+03	7.759999999999999971e-04
1.944200000000000045e+03	7.919999999999999523e-04
1.946200000000000045e+03	7.799999999999999859e-04
1.948099999999999909e+03	7.160000000000000565e-04
1.950000000000000000e+03	6.500000000000000786e-04
1.952000000000000000e+03	6.080000000000000335e-04
1.953900000000000091e+03	5.299999999999999807e-04
1.955799999999999955e+03	3.019999999999999681e-04
1.957700000000000045e+03	1.780000000000000576e-05
1.959700000000000045e+03	-2.739999999999999855e-05
1.961599999999999909e+03	1.759999999999999954e-04
1.963500000000000000e+03	3.280000000000000038e-04
1.965500000000000000e+03	2.780000000000000353e-04
1.967400000000000091e+03	1.336000000000000219e-04
1.969299999999999955e+03	4.839999999999999739e-05
1.971200000000000045e+03	1.568000000000000234e-05
1.973200000000000045e+03	2.899999999999999763e-06
1.975099999999999909e+03	1.579999999999999916e-04
1.977000000000000000e+03	8.320000000000000572e-04
1.979000000000000000e+03	1.719999999999999958e-03
1.980900000000000091e+03	2.119999999999999923e-03
1.982799999999999955e+03	2.020000000000000094e-03
1.984700000000000045e+03	1.779999999999999898e-03
1.986700000000000045e+03	1.619999999999999912e-03
1.988599999999999909e+03	1.640000000000000182e-03
1.990500000000000000e+03	1.619999999999999912e-03
1.992500000000000000e+03	1.660000000000000017e-03
1.994400000000000091e+03	1.719999999999999958e-03
1.996299999999999955e+03	1.619999999999999912e-03
1.998200000000000045e+03	1.319999999999999993e-03
2.000200000000000045e+03	1.160000000000000007e-03
2.002099999999999909e+03	9.659999999999998449e-04
2.004000000000000000e+03	5.619999999999999996e-04
2.006000000000000000e+03	2.208799999999999859e-04
2.007900000000000091e+03	3.740000000000000377e-04
2.009799999999999955e+03	8.599999999999999789e-04
2.011700000000000045e+03	1.180000000000000059e-03
2.013700000000000045e+03	1.220000000000000164e-03
2.015599999999999909e+03	1.299999999999999940e-03
2.017500000000000000e+03	1.459999999999999926e-03
2.019500000000000000e+03	1.540000000000000136e-03
2.021400000000000091e+03	1.460000000000000143e-03
2.023299999999999955e+03	1.460000000000000143e-03
2.025200000000000045e+03	1.559999999999999972e-03
2.027200000000000045e+03	1.559999999999999972e-03
2.029099999999999909e+03	1.559999999999999972e-03
2.031000000000000000e+03	1.619999999999999912e-03
2.033000000000000000e+03	1.799999999999999951e-03
2.034900000000000091e+03	2.119999999999999923e-03
2.036799999999999955e+03	2.500000000000000052e-03
2.038700000000000045e+03	2.740000000000000248e-03
2.040700000000000045e+03	2.899999999999999800e-03
2.042599999999999909e+03	3.139999999999999562e-03
2.044500000000000000e+03	3.479999999999999587e-03
2.046500000000000000e+03	3.860000000000000150e-03
2.048400000000000091e+03	4.399999999999999398e-03
2.050300000000000182e+03	4.839999999999999684e-03
2.052300000000000182e+03	4.779999999999999527e-03
2.054199999999999818e+03	4.420000000000000318e-03
2.056099999999999909e+03	4.360000000000000160e-03
2.058000000000000000e+03	4.420000000000000318e-03
2.060000000000000000e+03	4.319999999999999188e-03
2.061900000000000091e+03	4.319999999999999188e-03
2.063800000000000182e+03	4.420000000000000318e-03
2.065800000000000182e+03	4.579999999999999870e-03
2.067699999999999818e+03	4.620000000000000842e-03
2.069599999999999909e+03	4.659999999999999212e-03
2.071500000000000000e+03	4.739999999999999422e-03
2.073500000000000000e+03	4.839999999999999684e-03
2.075400000000000091e+03	4.939999999999999947e-03
2.077300000000000182e+03	5.040000000000000209e-03
2.079300000000000182e+03	5.140000000000000471e-03
2.081199999999999818e+03	5.239999999999999866e-03
2.083099999999999909e+03	5.239999999999999866e-03
2.085000000000000000e+03	5.140000000000000471e-03
2.087000000000000000e+03	5.119999999999999551e-03
2.088900000000000091e+03	5.119999999999999551e-03
2.090800000000000182e+03	4.980000000000000052e-03
2.092800000000000182e+03	4.880000000000000657e-03
2.094699999999999818e+03	4.899999999999998974e-03
2.096599999999999909e+03	5.060000000000000261e-03
2.098500000000000000e+03	5.259999999999999051e-03
2.100500000000000000e+03	5.259999999999999051e-03
2.102400000000000091e+03	5.320000000000000076e-03
2.104300000000000182e+03	5.459999999999999576e-03
2.106300000000000182e+03	5.620000000000000863e-03
2.108199999999999818e+03	5.740000000000000310e-03
2.110099999999999909e+03	5.759999999999999495e-03
2.112000000000000000e+03	5.759999999999999495e-03
2.114000000000000000e+03	5.759999999999999495e-03
2.115900000000000091e+03	5.759999999999999495e-03
2.117800000000000182e+03	5.559999999999999838e-03
2.119800000000000182e+03	5.320000000000000076e-03
2.121699999999999818e+03	5.119999999999999551e-03
2.123599999999999909e+03	4.899999999999999842e-03
2.125500000000000000e+03	4.700000000000000185e-03
2.127500000000000000e+03	4.300000000000000003e-03
2.129400000000000091e+03	3.839999999999999664e-03
2.131300000000000182e+03	3.379999999999999758e-03
2.133300000000000182e+03	3.079999999999999839e-03
2.135199999999999818e+03	3.040000000000000167e-03
2.137099999999999909e+03	3.060000000000000220e-03
2.139000000000000000e+03	2.919999999999999853e-03
2.141000000000000000e+03	2.759999999999999867e-03
2.142900000000000091e+03	2.660000000000000038e-03
2.144800000000000182e+03	2.560000000000000209e-03
2.146800000000000182e+03	2.360000000000000119e-03
2.148699999999999818e+03	2.159999999999999594e-03
2.150599999999999909e+03	1.760000000000000063e-03
2.152500000000000000e+03	1.359999999999999881e-03
2.154500000000000000e+03	6.579999999999999478e-04
2.156400000000000091e+03	-1.471999999999999967e-05
2.158300000000000182e+03	2.767999999999999519e-04
2.160300000000000182e+03	1.979999999999999989e-03
2.162199999999999818e+03	3.400000000000000244e-03
2.164099999999999909e+03	3.859999999999999716e-03
2.166099999999999909e+03	3.939999999999999926e-03
2.168000000000000000e+03	4.100000000000000346e-03
2.169900000000000091e+03	4.000000000000000083e-03
2.171800000000000182e+03	3.640000000000000006e-03
2.173800000000000182e+03	3.399999999999999377e-03
2.175699999999999818e+03	3.420000000000000297e-03
2.177599999999999909e+03	3.400000000000000244e-03
2.179599999999999909e+03	3.260000000000000311e-03
2.181500000000000000e+03	3.359999999999999706e-03
2.183400000000000091e+03	3.760000000000000321e-03
2.185300000000000182e+03	4.020000000000000136e-03
2.187300000000000182e+03	4.079999999999999426e-03
2.189199999999999818e+03	4.040000000000000188e-03
2.191099999999999909e+03	3.899999999999999821e-03
2.193099999999999909e+03	3.800000000000000426e-03
2.195000000000000000e+03	3.700000000000000597e-03
2.196900000000000091e+03	3.640000000000000006e-03
2.198800000000000182e+03	3.579999999999999849e-03
2.200800000000000182e+03	3.499999999999999639e-03
2.202699999999999818e+03	3.400000000000000244e-03
2.204599999999999909e+03	3.340000000000000087e-03
2.206599999999999909e+03	3.280000000000000363e-03
2.208500000000000000e+03	3.119999999999999944e-03
2.210400000000000091e+03	2.920000000000000286e-03
2.212300000000000182e+03	2.920000000000000286e-03
2.214300000000000182e+03	2.860000000000000129e-03
2.216199999999999818e+03	2.800000000000000405e-03
2.218099999999999909e+03	2.740000000000000248e-03
2.220099999999999909e+03	2.680000000000000090e-03
2.222000000000000000e+03	2.560000000000000209e-03
2.223900000000000091e+03	2.539999999999999723e-03
2.225800000000000182e+03	2.380000000000000171e-03
2.227800000000000182e+03	2.360000000000000119e-03
2.229699999999999818e+03	2.380000000000000171e-03
2.231599999999999909e+03	2.360000000000000119e-03
2.233599999999999909e+03	2.339999999999999632e-03
2.235500000000000000e+03	2.219999999999999751e-03
2.237400000000000091e+03	2.140000000000000409e-03
2.239300000000000182e+03	2.180000000000000080e-03
2.241300000000000182e+03	2.119999999999999923e-03
2.243199999999999818e+03	2.099999999999999870e-03
2.245099999999999909e+03	2.020000000000000094e-03
2.247099999999999909e+03	1.877999999999999895e-03
2.249000000000000000e+03	1.757999999999999797e-03
2.250900000000000091e+03	1.765999999999999775e-03
2.252800000000000182e+03	1.770000000000000089e-03
2.254800000000000182e+03	1.745999999999999939e-03
2.256699999999999818e+03	1.814000000000000074e-03
2.258599999999999909e+03	1.805999999999999880e-03
2.260599999999999909e+03	1.734000000000000081e-03
2.262500000000000000e+03	1.667999999999999995e-03
2.264400000000000091e+03	1.597200000000000009e-03
2.266300000000000182e+03	1.599574000000000091e-03
2.268300000000000182e+03	1.705199999999999815e-03
2.270199999999999818e+03	1.816000000000000340e-03
2.272099999999999909e+03	1.909999999999999806e-03
2.274099999999999909e+03	1.916000000000000385e-03
2.276000000000000000e+03	1.943999999999999981e-03
2.277900000000000091e+03	2.072000000000000057e-03
2.279800000000000182e+03	2.255999999999999759e-03
2.281800000000000182e+03	2.516000000000000007e-03
2.283699999999999818e+03	2.740000000000000248e-03
2.285599999999999909e+03	2.899999999999999800e-03
2.287599999999999909e+03	2.959999999999999958e-03
2.289500000000000000e+03	2.820000000000000458e-03
2.291400000000000091e+03	2.720000000000000195e-03
2.293400000000000091e+03	2.680000000000000090e-03
2.295300000000000182e+03	2.579999999999999828e-03
2.297199999999999818e+03	2.539999999999999723e-03
2.299099999999999909e+03	2.439999999999999895e-03
2.301099999999999909e+03	2.387999999999999932e-03
2.303000000000000000e+03	2.324000000000000545e-03
2.304900000000000091e+03	2.253999999999999927e-03
2.306900000000000091e+03	2.189999999999999673e-03
2.308800000000000182e+03	2.126000000000000285e-03
2.310699999999999818e+03	2.062000000000000031e-03
2.312599999999999909e+03	2.038000000000000315e-03
2.314599999999999909e+03	1.974000000000000060e-03
2.316500000000000000e+03	1.909999999999999806e-03
2.318400000000000091e+03	1.845999999999999985e-03
2.320400000000000091e+03	1.788000000000000093e-03
2.322300000000000182e+03	1.723999999999999838e-03
2.324199999999999818e+03	1.666000000000000163e-03
2.326099999999999909e+03	1.608000000000000054e-03
2.328099999999999909e+03	1.589999999999999834e-03
2.330000000000000000e+03	1.526000000000000013e-03
2.331900000000000091e+03	1.474000000000000050e-03
2.333900000000000091e+03	1.416000000000000158e-03
2.335800000000000182e+03	1.357999999999999832e-03
2.337699999999999818e+03	1.339999999999999828e-03
2.339599999999999909e+03	1.287999999999999865e-03
2.341599999999999909e+03	1.229999999999999974e-03
2.343500000000000000e+03	1.177999999999999794e-03
2.345400000000000091e+03	1.165999999999999936e-03
2.347400000000000091e+03	1.113999999999999973e-03
2.349300000000000182e+03	1.062000000000000010e-03
2.351199999999999818e+03	1.010000000000000047e-03
2.353099999999999909e+03	9.979999999999999722e-04
2.355099999999999909e+03	9.460000000000000093e-04
2.357000000000000000e+03	8.993999999999998524e-04
2.358900000000000091e+03	8.504000000000000708e-04
2.360900000000000091e+03	8.425999999999999896e-04
2.362800000000000182e+03	7.948000000000000204e-04
2.364699999999999818e+03	7.481999999999999719e-04
2.366599999999999909e+03	7.416000000000000283e-04
2.368599999999999909e+03	6.961999999999999005e-04
2.370500000000000000e+03	6.507999999999999896e-04
2.372400000000000091e+03	6.465999999999999959e-04
2.374400000000000091e+03	6.029400000000000514e-04
2.376300000000000182e+03	5.997719999999999354e-04
2.378199999999999818e+03	5.560400000000000498e-04
2.380099999999999909e+03	5.127999999999999963e-04
2.382099999999999909e+03	5.103999999999999379e-04
2.384000000000000000e+03	4.685999999999998977e-04
2.385900000000000091e+03	4.673999999999999227e-04
2.387900000000000091e+03	4.273999999999999804e-04
2.389800000000000182e+03	3.873999999999999840e-04
2.391699999999999818e+03	3.839999999999999555e-04
2.393599999999999909e+03	3.611999999999999976e-04
2.395599999999999909e+03	3.436000000000000035e-04
2.397500000000000000e+03	3.219999999999999664e-04
2.399400000000000091e+03	3.052999999999999941e-04
2.401400000000000091e+03	2.892000000000000365e-04
2.403300000000000182e+03	2.737600000000000081e-04
2.405199999999999818e+03	2.588000000000000023e-04
2.407199999999999818e+03	2.447999999999999872e-04
2.409099999999999909e+03	2.314000000000000139e-04
2.411000000000000000e+03	2.180000000000000134e-04
2.412900000000000091e+03	2.057999999999999879e-04
2.414900000000000091e+03	1.982000000000000200e-04
2.416800000000000182e+03	1.871999999999999966e-04
2.418699999999999818e+03	1.820000000000000057e-04
2.420699999999999818e+03	1.720000000000000066e-04
2.422599999999999909e+03	1.475999999999999827e-04
2.424500000000000000e+03	1.084000000000000057e-04
2.426400000000000091e+03	5.900000000000000432e-05
2.428400000000000091e+03	3.859999999999999635e-05
2.430300000000000182e+03	5.067999999999999589e-05
2.432199999999999818e+03	4.491999999999999682e-05
2.434199999999999818e+03	1.667999999999999954e-05
2.436099999999999909e+03	2.600000000000000094e-06
2.438000000000000000e+03	2.891999999999999755e-05
2.439900000000000091e+03	4.640000000000000298e-05
2.441900000000000091e+03	5.200000000000000358e-05
2.443800000000000182e+03	5.360000000000000181e-05
2.445699999999999818e+03	5.259999999999999783e-05
2.447699999999999818e+03	7.743999999999999040e-05
2.449599999999999909e+03	1.496000000000000042e-04
2.451500000000000000e+03	2.379999999999999846e-04
2.453400000000000091e+03	2.900000000000000017e-04
2.455400000000000091e+03	2.779999999999999811e-04
2.457300000000000182e+03	2.139999999999999975e-04
2.459199999999999818e+03	1.611999999999999880e-04
2.461199999999999818e+03	1.531999999999999833e-04
2.463099999999999909e+03	1.919999999999999778e-04
2.465000000000000000e+03	2.300000000000000070e-04
2.466900000000000091e+03	2.080000000000000143e-04
2.468900000000000091e+03	1.412000000000000169e-04
2.470800000000000182e+03	8.799999999999999771e-05
2.472699999999999818e+03	7.679999999999999652e-05
2.474699999999999818e+03	8.619999999999999462e-05
2.476599999999999909e+03	9.220000000000000493e-05
2.478500000000000000e+03	1.023999999999999954e-04
2.480400000000000091e+03	1.180000000000000086e-04
2.482400000000000091e+03	1.327999999999999754e-04
2.484300000000000182e+03	1.321999999999999879e-04
2.486199999999999818e+03	1.203999999999999992e-04
2.488199999999999818e+03	1.211999999999999916e-04
2.490099999999999909e+03	1.496000000000000042e-04
2.492000000000000000e+03	1.779999999999999898e-04
2.493900000000000091e+03	1.680000000000000178e-04
2.495900000000000091e+03	1.386000000000000079e-04
2.497800000000000182e+03	8.459999999999999638e-05
2.499699999999999818e+03	3.619999999999999222e-05
2.501699999999999818e+03	2.240000000000000237e-05
2.503599999999999909e+03	-8.000000000000031402e-07
2.505500000000000000e+03	-2.692000000000000314e-05
2.507400000000000091e+03	-1.188800000000000205e-05
2.509400000000000091e+03	9.459999999999999212e-06
2.511300000000000182e+03	-2.139999999999999840e-05
2.513199999999999818e+03	-7.160000000000000565e-05
2.515199999999999818e+03	-8.079999999999998533e-05
2.517099999999999909e+03	-8.200000000000000095e-05
2.519000000000000000e+03	-8.679999999999999565e-05
2.521000000000000000e+03	-9.799999999999999684e-05
2.522900000000000091e+03	-9.360000000000002541e-05
2.524800000000000182e+03	-8.359999999999999918e-05
2.526699999999999818e+03	-9.992000000000000556e-05
2.528699999999999818e+03	-1.139879999999999800e-04
2.530599999999999909e+03	-9.480000000000000037e-05
2.532500000000000000e+03	-3.520000000000000857e-05
2.534500000000000000e+03	-2.199999999999998418e-06
2.536400000000000091e+03	4.659999999999999429e-06
2.538300000000000182e+03	1.245999999999999929e-05
2.540199999999999818e+03	2.799999999999997756e-06
2.542199999999999818e+03	-1.659999999999999692e-05
2.544099999999999909e+03	2.408000000000000069e-06
2.546000000000000000e+03	4.940000000000000814e-05
2.548000000000000000e+03	6.779999999999999460e-05
2.549900000000000091e+03	5.000000000000000240e-05
2.551800000000000182e+03	4.279999999999999679e-05
2.553699999999999818e+03	4.989999999999999997e-05
2.555699999999999818e+03	5.980000000000000343e-05
2.557599999999999909e+03	6.999999999999999387e-05
2.559500000000000000e+03	7.219999999999999313e-05
2.561500000000000000e+03	6.519999999999998561e-05
2.563400000000000091e+03	7.419999999999998754e-05
2.565300000000000182e+03	7.700000000000000139e-05
2.567199999999999818e+03	7.739999999999999756e-05
2.569199999999999818e+03	7.800000000000001214e-05
2.571099999999999909e+03	7.399999999999999623e-05
2.573000000000000000e+03	7.780000000000000728e-05
2.575000000000000000e+03	7.600000000000000418e-05
2.576900000000000091e+03	4.800000000000000799e-05
2.578800000000000182e+03	1.199999999999998845e-05
2.580699999999999818e+03	7.999999999999999638e-06
2.582699999999999818e+03	2.799999999999998603e-05
2.584599999999999909e+03	3.399999999999999973e-05
2.586500000000000000e+03	5.399999999999999120e-05
2.588500000000000000e+03	9.440000000000001775e-05
2.590400000000000091e+03	1.266000000000000144e-04
2.592300000000000182e+03	1.252000000000000075e-04
2.594199999999999818e+03	1.230000000000000082e-04
2.596199999999999818e+03	1.148000000000000122e-04
2.598099999999999909e+03	8.919999999999999978e-05
2.600000000000000000e+03	8.919999999999999978e-05
2.602000000000000000e+03	1.129999999999999955e-04
2.603900000000000091e+03	1.201999999999999943e-04
2.605800000000000182e+03	8.440000000000000507e-05
2.607699999999999818e+03	4.279999999999999679e-05
2.609699999999999818e+03	1.000000000000002708e-06
2.611599999999999909e+03	-3.040000000000000709e-05
2.613500000000000000e+03	-4.191999999999999844e-05
2.615500000000000000e+03	-4.800000000000000122e-05
2.617400000000000091e+03	-5.119999999999999768e-05
2.619300000000000182e+03	-6.059999999999999578e-05
2.621199999999999818e+03	-7.239999999999999799e-05
2.623199999999999818e+03	-7.880000000000000448e-05
2.625099999999999909e+03	-9.019999999999999698e-05
2.627000000000000000e+03	-9.760000000000001422e-05
2.629000000000000000e+03	-8.939999999999999108e-05
2.630900000000000091e+03	-5.419999999999999607e-05
2.632800000000000182e+03	-1.599999999999999504e-06
2.634800000000000182e+03	4.287999999999999603e-05
2.636699999999999818e+03	7.080000000000001331e-05
2.638599999999999909e+03	1.075999999999999862e-04
2.640500000000000000e+03	1.540000000000000028e-04
2.642500000000000000e+03	2.020000000000000040e-04
2.644400000000000091e+03	2.519999999999999454e-04
2.646300000000000182e+03	2.820000000000000241e-04
2.648300000000000182e+03	2.999999999999999737e-04
2.650199999999999818e+03	3.240000000000000150e-04
2.652099999999999909e+03	3.839999999999999555e-04
2.654000000000000000e+03	4.499999999999999877e-04
2.656000000000000000e+03	5.060000000000000478e-04
2.657900000000000091e+03	5.619999999999999996e-04
2.659800000000000182e+03	5.959999999999999586e-04
2.661800000000000182e+03	5.680000000000000370e-04
2.663699999999999818e+03	4.899999999999999842e-04
2.665599999999999909e+03	3.959999999999999762e-04
2.667500000000000000e+03	3.334000000000000266e-04
2.669500000000000000e+03	3.121999999999999992e-04
2.671400000000000091e+03	3.361999999999999321e-04
2.673300000000000182e+03	3.807999999999999862e-04
2.675300000000000182e+03	4.200000000000000716e-04
2.677199999999999818e+03	4.361999999999999775e-04
2.679099999999999909e+03	4.335999999999999685e-04
2.681000000000000000e+03	4.790000000000000963e-04
2.683000000000000000e+03	5.321999999999999257e-04
2.684900000000000091e+03	6.193999999999999853e-04
2.686800000000000182e+03	6.492000000000000591e-04
2.688800000000000182e+03	7.190000000000000210e-04
2.690699999999999818e+03	8.056000000000000660e-04
2.692599999999999909e+03	8.958000000000000901e-04
2.694500000000000000e+03	9.460000000000000093e-04
2.696500000000000000e+03	1.031999999999999931e-03
2.698400000000000091e+03	1.123999999999999999e-03
2.700300000000000182e+03	1.221999999999999996e-03
2.702300000000000182e+03	1.301999999999999989e-03
2.704199999999999818e+03	1.289999999999999914e-03
2.706099999999999909e+03	1.278000000000000056e-03
2.708000000000000000e+03	1.323999999999999873e-03
2.710000000000000000e+03	1.341999999999999877e-03
2.711900000000000091e+03	1.381999999999999982e-03
2.713800000000000182e+03	1.363999999999999978e-03
2.715800000000000182e+03	1.379400000000000027e-03
2.717699999999999818e+03	1.447400000000000162e-03
2.719599999999999909e+03	1.518999999999999951e-03
2.721500000000000000e+03	1.552999999999999910e-03
2.723500000000000000e+03	1.631199999999999968e-03
2.725400000000000091e+03	1.704000000000000003e-03
2.727300000000000182e+03	1.808999999999999844e-03
2.729300000000000182e+03	1.827999999999999764e-03
2.731199999999999818e+03	1.887599999999999695e-03
2.733099999999999909e+03	1.958000000000000105e-03
2.735000000000000000e+03	2.043399999999999904e-03
2.737000000000000000e+03	2.127600000000000324e-03
2.738900000000000091e+03	2.125199999999999832e-03
2.740800000000000182e+03	2.172400000000000112e-03
2.742800000000000182e+03	2.199651999999999857e-03
2.744699999999999818e+03	2.244399999999999694e-03
2.746599999999999909e+03	2.237999999999999972e-03
2.748500000000000000e+03	2.249999999999999830e-03
2.750500000000000000e+03	2.216000000000000088e-03
2.752400000000000091e+03	2.246000000000000166e-03
2.754300000000000182e+03	2.230000000000000211e-03
2.756300000000000182e+03	2.223999999999999849e-03
2.758199999999999818e+03	2.217999999999999920e-03
2.760099999999999909e+03	2.239999999999999804e-03
2.762099999999999909e+03	2.262000000000000122e-03
2.764000000000000000e+03	2.296000000000000298e-03
2.765900000000000091e+03	2.376000000000000507e-03
2.767800000000000182e+03	2.490000000000000026e-03
2.769800000000000182e+03	2.598000000000000049e-03
2.771699999999999818e+03	2.763999999999999964e-03
2.773599999999999909e+03	3.016000000000000018e-03
2.775599999999999909e+03	3.256000000000000647e-03
2.777500000000000000e+03	3.577000000000000318e-03
2.779400000000000091e+03	3.936799999999999848e-03
2.781300000000000182e+03	4.399100000000000406e-03
2.783300000000000182e+03	5.194419999999999940e-03
2.785199999999999818e+03	5.603840000000000557e-03
2.787099999999999909e+03	6.416800000000000281e-03
2.789099999999999909e+03	7.212599999999999567e-03
2.791000000000000000e+03	7.983199999999999324e-03
2.792900000000000091e+03	8.750799999999999551e-03
2.794800000000000182e+03	9.133999999999999758e-03
2.796800000000000182e+03	9.143599999999998257e-03
2.798699999999999818e+03	9.159200000000001021e-03
2.800599999999999909e+03	9.174199999999998675e-03
2.802599999999999909e+03	8.796699999999999312e-03
2.804500000000000000e+03	8.041400000000000631e-03
2.806400000000000091e+03	7.707999999999999574e-03
2.808300000000000182e+03	6.992000000000000819e-03
2.810300000000000182e+03	6.700000000000000226e-03
2.812199999999999818e+03	6.414000000000000430e-03
2.814099999999999909e+03	6.152000000000000350e-03
2.816099999999999909e+03	6.320000000000000964e-03
2.818000000000000000e+03	6.839999999999998859e-03
2.819900000000000091e+03	7.420000000000000380e-03
2.821800000000000182e+03	7.939999999999999142e-03
2.823800000000000182e+03	8.920000000000000845e-03
2.825699999999999818e+03	1.030000000000000013e-02
2.827599999999999909e+03	1.167999999999999941e-02
2.829599999999999909e+03	1.352000000000000077e-02
2.831500000000000000e+03	1.576000000000000317e-02
2.833400000000000091e+03	1.812000000000000069e-02
2.835300000000000182e+03	2.093999999999999681e-02
2.837300000000000182e+03	2.427999999999999603e-02
2.839199999999999818e+03	2.773999999999999730e-02
2.841099999999999909e+03	3.138000000000000511e-02
2.843099999999999909e+03	3.559999999999999970e-02
2.845000000000000000e+03	3.960000000000000325e-02
2.846900000000000091e+03	4.420000000000000318e-02
2.848800000000000182e+03	4.900000000000000189e-02
2.850800000000000182e+03	5.360000000000000181e-02
2.852699999999999818e+03	5.740000000000000657e-02
2.854599999999999909e+03	6.100000000000001255e-02
2.856599999999999909e+03	6.300000000000000044e-02
2.858500000000000000e+03	6.339999999999999802e-02
2.860400000000000091e+03	6.379999999999999560e-02
2.862300000000000182e+03	6.360000000000000375e-02
2.864300000000000182e+03	6.199999999999999956e-02
2.866199999999999818e+03	6.019999999999999657e-02
2.868099999999999909e+03	5.740000000000000657e-02
2.870099999999999909e+03	5.420000000000000512e-02
2.872000000000000000e+03	5.160000000000000003e-02
2.873900000000000091e+03	4.839999999999999858e-02
2.875900000000000091e+03	4.580000000000000043e-02
2.877800000000000182e+03	4.220000000000000140e-02
2.879699999999999818e+03	3.999999999999999389e-02
2.881599999999999909e+03	3.740000000000000269e-02
2.883599999999999909e+03	3.559999999999999970e-02
2.885500000000000000e+03	3.380000000000000365e-02
2.887400000000000091e+03	3.300000000000000155e-02
2.889400000000000091e+03	3.320000000000000034e-02
2.891300000000000182e+03	3.339999999999999913e-02
2.893199999999999818e+03	3.460000000000000575e-02
2.895099999999999909e+03	3.620000000000000301e-02
2.897099999999999909e+03	3.719999999999999696e-02
2.899000000000000000e+03	3.819999999999999785e-02
2.900900000000000091e+03	3.919999999999999873e-02
2.902900000000000091e+03	4.059999999999999026e-02
2.904800000000000182e+03	4.199999999999999567e-02
2.906699999999999818e+03	4.439999999999999503e-02
2.908599999999999909e+03	4.639999999999999680e-02
2.910599999999999909e+03	4.839999999999999858e-02
2.912500000000000000e+03	5.020000000000000157e-02
2.914400000000000091e+03	5.220000000000000334e-02
2.916400000000000091e+03	5.400000000000000633e-02
2.918300000000000182e+03	5.620000000000000689e-02
2.920199999999999818e+03	5.740000000000000657e-02
2.922099999999999909e+03	5.979999999999999899e-02
2.924099999999999909e+03	6.160000000000000198e-02
2.926000000000000000e+03	6.400000000000000133e-02
2.927900000000000091e+03	6.739999999999998770e-02
2.929900000000000091e+03	7.019999999999999851e-02
2.931800000000000182e+03	7.339999999999999303e-02
2.933699999999999818e+03	7.539999999999999480e-02
2.935599999999999909e+03	7.639999999999999569e-02
2.937599999999999909e+03	7.680000000000000715e-02
2.939500000000000000e+03	7.720000000000000473e-02
2.941400000000000091e+03	7.680000000000000715e-02
2.943400000000000091e+03	7.520000000000000295e-02
2.945300000000000182e+03	7.359999999999999876e-02
2.947199999999999818e+03	7.119999999999999940e-02
2.949099999999999909e+03	6.819999999999999674e-02
2.951099999999999909e+03	6.520000000000000795e-02
2.953000000000000000e+03	6.180000000000000077e-02
2.954900000000000091e+03	5.899999999999999689e-02
2.956900000000000091e+03	5.619999999999999302e-02
2.958800000000000182e+03	5.240000000000000213e-02
2.960699999999999818e+03	4.960000000000000520e-02
2.962599999999999909e+03	4.620000000000000495e-02
2.964599999999999909e+03	4.279999999999999777e-02
2.966500000000000000e+03	3.819999999999999785e-02
2.968400000000000091e+03	3.459999999999999881e-02
2.970400000000000091e+03	3.099999999999999284e-02
2.972300000000000182e+03	2.740000000000000074e-02
2.974199999999999818e+03	2.419999999999999929e-02
2.976099999999999909e+03	2.160000000000000114e-02
2.978099999999999909e+03	1.899999999999999953e-02
2.980000000000000000e+03	1.651999999999999996e-02
2.981900000000000091e+03	1.472000000000000045e-02
2.983900000000000091e+03	1.239999999999999956e-02
2.985800000000000182e+03	1.076000000000000047e-02
2.987699999999999818e+03	9.159999999999999740e-03
2.989699999999999818e+03	7.680000000000001062e-03
2.991599999999999909e+03	6.719999999999999411e-03
2.993500000000000000e+03	5.680000000000000153e-03
2.995400000000000091e+03	4.800000000000000447e-03
2.997400000000000091e+03	4.035999999999999657e-03
2.999300000000000182e+03	3.407999999999999138e-03
3.001199999999999818e+03	2.796000000000000308e-03
3.003199999999999818e+03	2.335999999999999969e-03
3.005099999999999909e+03	1.948000000000000512e-03
3.007000000000000000e+03	1.564000000000000069e-03
3.008900000000000091e+03	1.316000000000000112e-03
3.010900000000000091e+03	1.084000000000000328e-03
3.012800000000000182e+03	9.040000000000000726e-04
3.014699999999999818e+03	6.960000000000001125e-04
3.016699999999999818e+03	5.119999999999999768e-04
3.018599999999999909e+03	3.600000000000000227e-04
3.020500000000000000e+03	2.655199999999999921e-04
3.022400000000000091e+03	2.280000000000000397e-04
3.024400000000000091e+03	2.420000000000000276e-04
3.026300000000000182e+03	2.929999999999999662e-04
3.028199999999999818e+03	3.821999999999999660e-04
3.030199999999999818e+03	5.134000000000000109e-04
3.032099999999999909e+03	6.652000000000000144e-04
3.034000000000000000e+03	8.319999999999999488e-04
3.035900000000000091e+03	9.299999999999999456e-04
3.037900000000000091e+03	9.820000000000000170e-04
3.039800000000000182e+03	1.121999999999999950e-03
3.041699999999999818e+03	1.350000000000000071e-03
3.043699999999999818e+03	1.433999999999999945e-03
3.045599999999999909e+03	1.389999999999999960e-03
3.047500000000000000e+03	1.376000000000000053e-03
3.049400000000000091e+03	1.420000000000000038e-03
3.051400000000000091e+03	1.422000000000000087e-03
3.053300000000000182e+03	1.363999999999999978e-03
3.055199999999999818e+03	1.275999999999999791e-03
3.057199999999999818e+03	1.203999999999999775e-03
3.059099999999999909e+03	1.125999999999999831e-03
3.061000000000000000e+03	1.038000000000000077e-03
3.062900000000000091e+03	9.619999999999999645e-04
3.064900000000000091e+03	8.920000000000001062e-04
3.066800000000000182e+03	8.220000000000000310e-04
3.068699999999999818e+03	6.819999999999999890e-04
3.070699999999999818e+03	4.640000000000000027e-04
3.072599999999999909e+03	2.884000000000000170e-04
3.074500000000000000e+03	1.998260000000000075e-04
3.076400000000000091e+03	1.979999999999999881e-04
3.078400000000000091e+03	2.247999999999999890e-04
3.080300000000000182e+03	1.487999999999999848e-04
3.082199999999999818e+03	2.320000000000000149e-05
3.084199999999999818e+03	-4.440000000000000180e-05
3.086099999999999909e+03	-9.800000000000002394e-05
3.088000000000000000e+03	-1.328000000000000296e-04
3.089900000000000091e+03	-1.387999999999999857e-04
3.091900000000000091e+03	-1.128399999999999835e-04
3.093800000000000182e+03	-7.160000000000000565e-05
3.095699999999999818e+03	2.520000000000000606e-05
3.097699999999999818e+03	1.563999999999999798e-04
3.099599999999999909e+03	2.686000000000000236e-04
3.101500000000000000e+03	3.422000000000000237e-04
3.103500000000000000e+03	4.391000000000001022e-04
3.105400000000000091e+03	5.534000000000000074e-04
3.107300000000000182e+03	7.416000000000000283e-04
3.109199999999999818e+03	8.843999999999999214e-04
3.111199999999999818e+03	9.857999999999997841e-04
3.113099999999999909e+03	1.085159999999999944e-03
3.115000000000000000e+03	1.271800000000000014e-03
3.117000000000000000e+03	1.418200000000000103e-03
3.118900000000000091e+03	1.490400000000000015e-03
3.120800000000000182e+03	1.555399999999999752e-03
3.122699999999999818e+03	1.568999999999999865e-03
3.124699999999999818e+03	1.489400000000000099e-03
3.126599999999999909e+03	1.380599999999999839e-03
3.128500000000000000e+03	1.253999999999999906e-03
3.130500000000000000e+03	1.134000000000000025e-03
3.132400000000000091e+03	9.039999999999999642e-04
3.134300000000000182e+03	6.800000000000000488e-04
3.136199999999999818e+03	5.439999999999999957e-04
3.138199999999999818e+03	4.277999999999999902e-04
3.140099999999999909e+03	3.201999999999999768e-04
3.142000000000000000e+03	1.998000000000000318e-04
3.144000000000000000e+03	1.150000000000000035e-04
3.145900000000000091e+03	5.319999999999999209e-05
3.147800000000000182e+03	1.800000000000000384e-05
3.149699999999999818e+03	9.599999999999999566e-06
3.151699999999999818e+03	8.600000000000002364e-06
3.153599999999999909e+03	5.999999999999996552e-07
3.155500000000000000e+03	1.339999999999999876e-06
3.157500000000000000e+03	1.059999999999999677e-05
3.159400000000000091e+03	3.220000000000000341e-05
3.161300000000000182e+03	2.425999999999999812e-05
3.163199999999999818e+03	3.339999999999999192e-05
3.165199999999999818e+03	6.679999999999999740e-05
3.167099999999999909e+03	9.480000000000000037e-05
3.169000000000000000e+03	1.160000000000000007e-04
3.171000000000000000e+03	1.279999999999999671e-04
3.172900000000000091e+03	1.539999999999999757e-04
3.174800000000000182e+03	2.260000000000000181e-04
3.176699999999999818e+03	3.579999999999999741e-04
3.178699999999999818e+03	4.899999999999999842e-04
3.180599999999999909e+03	6.099999999999999737e-04
3.182500000000000000e+03	7.120000000000000677e-04
3.184500000000000000e+03	8.139999999999999450e-04
3.186400000000000091e+03	8.880000000000001174e-04
3.188300000000000182e+03	9.859999999999998974e-04
3.190199999999999818e+03	1.083999999999999894e-03
3.192199999999999818e+03	1.062000000000000010e-03
3.194099999999999909e+03	1.015999999999999976e-03
3.196000000000000000e+03	9.000000000000000838e-04
3.198000000000000000e+03	7.619999999999998736e-04
3.199900000000000091e+03	6.659999999999999254e-04
3.201800000000000182e+03	5.940000000000000184e-04
3.203699999999999818e+03	5.380000000000000667e-04
3.205699999999999818e+03	5.100000000000000366e-04
3.207599999999999909e+03	5.280000000000000405e-04
3.209500000000000000e+03	5.490000000000000088e-04
3.211500000000000000e+03	5.598000000000000545e-04
3.213400000000000091e+03	6.082000000000000383e-04
3.215300000000000182e+03	7.229400000000000409e-04
3.217199999999999818e+03	8.366000000000000606e-04
3.219199999999999818e+03	9.920000000000000432e-04
3.221099999999999909e+03	1.090000000000000040e-03
3.223000000000000000e+03	1.182000000000000108e-03
3.225000000000000000e+03	1.347999999999999806e-03
3.226900000000000091e+03	1.479999999999999979e-03
3.228800000000000182e+03	1.652000000000000040e-03
3.230800000000000182e+03	1.875999999999999846e-03
3.232699999999999818e+03	2.105999999999999799e-03
3.234599999999999909e+03	2.317999999999999748e-03
3.236500000000000000e+03	2.471999999999999805e-03
3.238500000000000000e+03	2.660000000000000038e-03
3.240400000000000091e+03	2.866000000000000058e-03
3.242300000000000182e+03	3.083999999999999936e-03
3.244300000000000182e+03	3.302000000000000247e-03
3.246199999999999818e+03	3.578000000000000017e-03
3.248099999999999909e+03	3.814000000000000550e-03
3.250000000000000000e+03	4.072000000000000966e-03
3.252000000000000000e+03	4.308000000000001065e-03
3.253900000000000091e+03	4.395999999999999734e-03
3.255800000000000182e+03	4.843999999999999348e-03
3.257800000000000182e+03	5.286000000000000767e-03
3.259699999999999818e+03	5.334000000000000200e-03
3.261599999999999909e+03	5.799999999999999600e-03
3.263500000000000000e+03	5.919999999999999915e-03
3.265500000000000000e+03	6.439999999999999544e-03
3.267400000000000091e+03	6.560000000000000726e-03
3.269300000000000182e+03	7.080000000000000356e-03
3.271300000000000182e+03	7.259999999999999960e-03
3.273199999999999818e+03	7.780000000000000457e-03
3.275099999999999909e+03	8.300000000000000086e-03
3.277000000000000000e+03	8.420000000000000401e-03
3.279000000000000000e+03	8.999999999999999320e-03
3.280900000000000091e+03	9.579999999999999974e-03
3.282800000000000182e+03	9.820000000000000603e-03
3.284800000000000182e+03	1.046000000000000055e-02
3.286699999999999818e+03	1.115999999999999978e-02
3.288599999999999909e+03	1.179999999999999973e-02
3.290500000000000000e+03	1.216000000000000067e-02
3.292500000000000000e+03	1.291999999999999746e-02
3.294400000000000091e+03	1.374000000000000221e-02
3.296300000000000182e+03	1.422000000000000000e-02
3.298300000000000182e+03	1.522000000000000089e-02
3.300199999999999818e+03	1.600000000000000033e-02
3.302099999999999909e+03	1.699999999999999775e-02
3.304000000000000000e+03	1.820000000000000090e-02
3.306000000000000000e+03	1.999999999999999695e-02
3.307900000000000091e+03	2.119999999999999662e-02
3.309800000000000182e+03	2.359999999999999945e-02
3.311800000000000182e+03	2.639999999999999986e-02
3.313699999999999818e+03	2.879999999999999921e-02
3.315599999999999909e+03	3.180000000000000188e-02
3.317500000000000000e+03	3.419999999999999429e-02
3.319500000000000000e+03	3.660000000000000059e-02
3.321400000000000091e+03	3.840000000000000357e-02
3.323300000000000182e+03	3.899999999999999994e-02
3.325300000000000182e+03	3.899999999999999994e-02
3.327199999999999818e+03	3.719999999999999696e-02
3.329099999999999909e+03	3.499999999999999639e-02
3.331000000000000000e+03	3.259999999999999704e-02
3.333000000000000000e+03	2.980000000000000010e-02
3.334900000000000091e+03	2.799999999999999711e-02
3.336800000000000182e+03	2.580000000000000002e-02
3.338800000000000182e+03	2.419999999999999929e-02
3.340699999999999818e+03	2.199999999999999872e-02
3.342599999999999909e+03	2.040000000000000147e-02
3.344599999999999909e+03	1.940000000000000058e-02
3.346500000000000000e+03	1.780000000000000332e-02
3.348400000000000091e+03	1.640000000000000138e-02
3.350300000000000182e+03	1.540000000000000049e-02
3.352300000000000182e+03	1.440000000000000134e-02
3.354199999999999818e+03	1.340000000000000045e-02
3.356099999999999909e+03	1.200000000000000025e-02
3.358099999999999909e+03	1.099999999999999936e-02
3.360000000000000000e+03	1.000000000000000021e-02
3.361900000000000091e+03	9.660000000000001918e-03
3.363800000000000182e+03	9.059999999999998610e-03
3.365800000000000182e+03	8.680000000000001950e-03
3.367699999999999818e+03	8.340000000000000191e-03
3.369599999999999909e+03	7.999999999999998432e-03
3.371599999999999909e+03	7.539999999999999827e-03
3.373500000000000000e+03	7.119999999999999593e-03
3.375400000000000091e+03	6.919999999999999936e-03
3.377300000000000182e+03	6.759999999999999516e-03
3.379300000000000182e+03	6.560000000000000726e-03
3.381199999999999818e+03	6.380000000000001122e-03
3.383099999999999909e+03	6.259999999999999939e-03
3.385099999999999909e+03	6.079999999999999467e-03
3.387000000000000000e+03	5.840000000000000573e-03
3.388900000000000091e+03	5.700000000000000205e-03
3.390800000000000182e+03	5.540000000000000653e-03
3.392800000000000182e+03	5.279999999999999971e-03
3.394699999999999818e+03	4.879999999999999789e-03
3.396599999999999909e+03	4.559999999999999817e-03
3.398599999999999909e+03	4.340000000000000108e-03
3.400500000000000000e+03	4.219999999999999793e-03
3.402400000000000091e+03	3.851999999999999955e-03
3.404300000000000182e+03	3.371999999999999130e-03
3.406300000000000182e+03	2.988000000000000204e-03
3.408199999999999818e+03	2.768000000000000495e-03
3.410099999999999909e+03	2.567999999999999970e-03
3.412099999999999909e+03	2.376000000000000507e-03
3.414000000000000000e+03	2.175999999999999983e-03
3.415900000000000091e+03	1.975999999999999892e-03
3.417800000000000182e+03	1.788000000000000093e-03
3.419800000000000182e+03	1.667999999999999995e-03
3.421699999999999818e+03	1.470399999999999745e-03
3.423599999999999909e+03	1.342000000000000094e-03
3.425599999999999909e+03	1.240000000000000217e-03
3.427500000000000000e+03	1.227999999999999925e-03
3.429400000000000091e+03	1.279999999999999888e-03
3.431300000000000182e+03	1.264000000000000149e-03
3.433300000000000182e+03	1.308000000000000135e-03
3.435199999999999818e+03	1.339999999999999828e-03
3.437099999999999909e+03	1.283999999999999985e-03
3.439099999999999909e+03	1.087999999999999991e-03
3.441000000000000000e+03	9.519999999999999383e-04
3.442900000000000091e+03	8.880000000000001174e-04
3.444800000000000182e+03	8.960000000000000950e-04
3.446800000000000182e+03	8.919999999999998893e-04
3.448699999999999818e+03	8.040000000000000271e-04
3.450599999999999909e+03	7.260000000000000828e-04
3.452599999999999909e+03	6.040000000000000447e-04
3.454500000000000000e+03	4.820000000000000608e-04
3.456400000000000091e+03	4.020000000000000136e-04
3.458400000000000091e+03	3.539999999999999853e-04
3.460300000000000182e+03	2.963999999999999946e-04
3.462199999999999818e+03	1.963199999999999906e-04
3.464099999999999909e+03	1.344000000000000142e-04
3.466099999999999909e+03	2.107999999999999739e-04
3.468000000000000000e+03	3.360000000000000356e-04
3.469900000000000091e+03	3.100000000000000542e-04
3.471900000000000091e+03	1.480000000000000196e-04
3.473800000000000182e+03	2.359999999999999766e-05
3.475699999999999818e+03	1.799999999999995048e-06
3.477599999999999909e+03	6.719999999999999357e-05
3.479599999999999909e+03	1.278000000000000165e-04
3.481500000000000000e+03	1.284320000000000199e-04
3.483400000000000091e+03	1.206000000000000041e-04
3.485400000000000091e+03	1.512000000000000160e-04
3.487300000000000182e+03	2.017999999999999720e-04
3.489199999999999818e+03	2.559999999999999884e-04
3.491099999999999909e+03	3.060000000000000111e-04
3.493099999999999909e+03	3.460000000000000618e-04
3.495000000000000000e+03	4.060000000000000024e-04
3.496900000000000091e+03	4.739999999999999205e-04
3.498900000000000091e+03	5.039999999999999992e-04
3.500800000000000182e+03	5.079999999999999880e-04
3.502699999999999818e+03	5.140000000000000254e-04
3.504599999999999909e+03	5.280000000000000405e-04
3.506599999999999909e+03	5.500000000000000331e-04
3.508500000000000000e+03	5.879999999999999810e-04
3.510400000000000091e+03	6.139999999999999625e-04
3.512400000000000091e+03	6.440000000000000412e-04
3.514300000000000182e+03	6.579999999999999478e-04
3.516199999999999818e+03	6.359999999999999551e-04
3.518099999999999909e+03	6.000000000000000559e-04
3.520099999999999909e+03	5.879999999999999810e-04
3.522000000000000000e+03	6.019999999999998876e-04
3.523900000000000091e+03	6.119999999999999139e-04
3.525900000000000091e+03	5.620000000000001080e-04
3.527800000000000182e+03	4.960000000000000216e-04
3.529699999999999818e+03	4.899999999999999842e-04
3.531599999999999909e+03	5.599999999999999509e-04
3.533599999999999909e+03	6.100000000000000821e-04
3.535500000000000000e+03	5.639999999999999397e-04
3.537400000000000091e+03	5.020000000000000590e-04
3.539400000000000091e+03	4.940000000000000814e-04
3.541300000000000182e+03	5.060000000000000478e-04
3.543199999999999818e+03	4.940000000000000814e-04
3.545099999999999909e+03	4.340000000000000325e-04
3.547099999999999909e+03	3.620000000000000171e-04
3.549000000000000000e+03	3.372000000000000106e-04
3.550900000000000091e+03	3.495999999999999325e-04
3.552900000000000091e+03	3.959999999999999762e-04
3.554800000000000182e+03	4.219999999999999576e-04
3.556699999999999818e+03	3.936000000000000262e-04
3.558599999999999909e+03	3.192000000000000609e-04
3.560599999999999909e+03	2.388799999999999897e-04
3.562500000000000000e+03	1.623999999999999901e-04
3.564400000000000091e+03	7.920000000000001420e-05
3.566400000000000091e+03	-1.360000000000000023e-05
3.568300000000000182e+03	-1.940000000000000060e-05
3.570199999999999818e+03	9.559999999999999271e-05
3.572199999999999818e+03	1.803999999999999940e-04
3.574099999999999909e+03	1.704000000000000219e-04
3.576000000000000000e+03	1.372000000000000010e-04
3.577900000000000091e+03	1.340800000000000173e-04
3.579900000000000091e+03	1.567999999999999895e-04
3.581800000000000182e+03	1.655999999999999866e-04
3.583699999999999818e+03	1.263999999999999824e-04
3.585699999999999818e+03	1.599999999999995481e-06
3.587599999999999909e+03	-1.195999999999999798e-04
3.589500000000000000e+03	-6.580000000000000020e-05
3.591400000000000091e+03	9.200000000000000007e-05
3.593400000000000091e+03	1.734799999999999992e-04
3.595300000000000182e+03	2.151999999999999725e-04
3.597199999999999818e+03	2.936000000000000350e-04
3.599199999999999818e+03	3.519999999999999908e-04
3.601099999999999909e+03	3.680000000000000003e-04
3.603000000000000000e+03	3.708000000000000141e-04
3.604900000000000091e+03	3.323999999999999481e-04
3.606900000000000091e+03	2.029600000000000219e-04
3.608800000000000182e+03	9.919999999999999890e-05
3.610699999999999818e+03	1.580000000000000187e-04
3.612699999999999818e+03	2.804000000000000394e-04
3.614599999999999909e+03	3.264000000000000191e-04
3.616500000000000000e+03	2.553599999999999945e-04
3.618400000000000091e+03	1.447999999999999960e-04
3.620400000000000091e+03	1.871999999999999966e-04
3.622300000000000182e+03	3.691999999999999752e-04
3.624199999999999818e+03	4.531999999999999570e-04
3.626199999999999818e+03	2.755999999999999769e-04
3.628099999999999909e+03	-2.679999999999999752e-06
3.630000000000000000e+03	-8.400000000000004279e-06
3.631900000000000091e+03	3.108000000000000736e-04
3.633900000000000091e+03	5.908000000000000491e-04
3.635800000000000182e+03	6.895999999999999569e-04
3.637699999999999818e+03	7.419999999999999296e-04
3.639699999999999818e+03	7.504000000000000253e-04
3.641599999999999909e+03	7.559999999999999446e-04
3.643500000000000000e+03	6.880000000000000265e-04
3.645400000000000091e+03	4.960000000000001300e-04
3.647400000000000091e+03	1.500163999999999957e-04
3.649300000000000182e+03	-1.160000000000000278e-04
3.651199999999999818e+03	5.800000000000005455e-06
3.653199999999999818e+03	3.299999999999999440e-04
3.655099999999999909e+03	4.808000000000000858e-04
3.657000000000000000e+03	5.215999999999999933e-04
3.658900000000000091e+03	6.448000000000000606e-04
3.660900000000000091e+03	7.584000000000000030e-04
3.662800000000000182e+03	8.422000000000000883e-04
3.664699999999999818e+03	8.616000000000000178e-04
3.666699999999999818e+03	7.480000000000000754e-04
3.668599999999999909e+03	4.175999999999999049e-04
3.670500000000000000e+03	1.819999999999999786e-04
3.672400000000000091e+03	1.428000000000000016e-04
3.674400000000000091e+03	4.480000000000000475e-05
3.676300000000000182e+03	-1.840000000000000001e-05
3.678199999999999818e+03	2.388000000000000311e-04
3.680199999999999818e+03	5.548000000000000414e-04
3.682099999999999909e+03	6.468000000000000008e-04
3.684000000000000000e+03	6.295999999999999080e-04
3.685900000000000091e+03	3.740000000000000377e-04
3.687900000000000091e+03	3.600000000000002124e-05
3.689800000000000182e+03	-8.059999999999999402e-05
3.691699999999999818e+03	1.420000000000000363e-04
3.693699999999999818e+03	4.292000000000000784e-04
3.695599999999999909e+03	6.120000000000000223e-04
3.697500000000000000e+03	5.879999999999999810e-04
3.699500000000000000e+03	4.679999999999999915e-04
3.701400000000000091e+03	3.519999999999999908e-04
3.703300000000000182e+03	3.519999999999999908e-04
3.705199999999999818e+03	4.060000000000000024e-04
3.707199999999999818e+03	3.780000000000000265e-04
3.709099999999999909e+03	2.560000000000000426e-04
3.711000000000000000e+03	1.347999999999999969e-04
3.713000000000000000e+03	1.959999999999999937e-04
3.714900000000000091e+03	4.344000000000000422e-04
3.716800000000000182e+03	5.860000000000000408e-04
3.718699999999999818e+03	6.007200000000001167e-04
3.720699999999999818e+03	5.640144000000000797e-04
3.722599999999999909e+03	4.783999999999999191e-04
3.724500000000000000e+03	4.216000000000001105e-04
3.726500000000000000e+03	4.547999999999999959e-04
3.728400000000000091e+03	5.264000000000000016e-04
3.730300000000000182e+03	4.508000000000000613e-04
3.732199999999999818e+03	2.467999999999999816e-04
3.734199999999999818e+03	1.000000000000000183e-04
3.736099999999999909e+03	1.308000000000000081e-04
3.738000000000000000e+03	3.500000000000000507e-04
3.740000000000000000e+03	5.548000000000000414e-04
3.741900000000000091e+03	4.091999999999999175e-04
3.743800000000000182e+03	4.199999999999998751e-06
3.745699999999999818e+03	-1.380000000000000204e-04
3.747699999999999818e+03	-7.580000000000001288e-05
3.749599999999999909e+03	-1.959999999999999937e-04
3.751500000000000000e+03	-2.140000000000000517e-04
3.753500000000000000e+03	1.880000000000000432e-04
3.755400000000000091e+03	6.511999999999999993e-04
3.757300000000000182e+03	7.833200000000000015e-04
3.759199999999999818e+03	7.011999999999999136e-04
3.761199999999999818e+03	6.888000000000000459e-04
3.763099999999999909e+03	8.247999999999999906e-04
3.765000000000000000e+03	8.424400000000000725e-04
3.767000000000000000e+03	7.864000000000001414e-04
3.768900000000000091e+03	7.827599999999998578e-04
3.770800000000000182e+03	7.740000000000000569e-04
3.772699999999999818e+03	8.872000000000000979e-04
3.774699999999999818e+03	9.618000000000001765e-04
3.776599999999999909e+03	9.799999999999999684e-04
3.778500000000000000e+03	9.192000000000002252e-04
3.780500000000000000e+03	8.960000000000003118e-04
3.782400000000000091e+03	8.688000000000000844e-04
3.784300000000000182e+03	9.080000000000001698e-04
3.786199999999999818e+03	9.039999999999999642e-04
3.788199999999999818e+03	9.639999999999997963e-04
3.790099999999999909e+03	1.036000000000000029e-03
3.792000000000000000e+03	1.045600000000000045e-03
3.794000000000000000e+03	9.816000000000000072e-04
3.795900000000000091e+03	8.520000000000000013e-04
3.797800000000000182e+03	7.280000000000000230e-04
3.799699999999999818e+03	5.400000000000000069e-04
3.801699999999999818e+03	3.539999999999999853e-04
3.803599999999999909e+03	4.479999999999999391e-04
3.805500000000000000e+03	5.439999999999999957e-04
3.807500000000000000e+03	6.040000000000000447e-04
3.809400000000000091e+03	7.879999999999999635e-04
3.811300000000000182e+03	9.759999999999999796e-04
3.813300000000000182e+03	9.160000000000001474e-04
3.815199999999999818e+03	6.120000000000000223e-04
3.817099999999999909e+03	4.899999999999999842e-04
3.819000000000000000e+03	5.180000000000000143e-04
3.821000000000000000e+03	5.360000000000000181e-04
3.822900000000000091e+03	6.959999999999998957e-04
3.824800000000000182e+03	9.416000000000001192e-04
3.826800000000000182e+03	1.131599999999999967e-03
3.828699999999999818e+03	1.141599999999999993e-03
3.830599999999999909e+03	1.079160000000000232e-03
3.832500000000000000e+03	9.476000000000001566e-04
3.834500000000000000e+03	8.844000000000001383e-04
3.836400000000000091e+03	6.939999999999999555e-04
3.838300000000000182e+03	6.120000000000000223e-04
3.840300000000000182e+03	7.320000000000000118e-04
3.842199999999999818e+03	9.855999999999998876e-04
3.844099999999999909e+03	1.102399999999999908e-03
3.846000000000000000e+03	1.211999999999999970e-03
3.848000000000000000e+03	1.211999999999999970e-03
3.849900000000000091e+03	9.719999999999997739e-04
3.851800000000000182e+03	3.719999999999999891e-04
3.853800000000000182e+03	-6.439999999999999327e-05
3.855699999999999818e+03	1.939999999999999993e-04
3.857599999999999909e+03	7.879999999999999635e-04
3.859500000000000000e+03	1.040399999999999919e-03
3.861500000000000000e+03	9.299999999999999456e-04
3.863400000000000091e+03	8.228000000000000504e-04
3.865300000000000182e+03	7.056000000000000206e-04
3.867300000000000182e+03	6.316000000000000650e-04
3.869199999999999818e+03	4.640000000000001111e-04
3.871099999999999909e+03	4.368000000000000463e-04
3.873000000000000000e+03	5.872000000000000700e-04
3.875000000000000000e+03	7.131999999999999885e-04
3.876900000000000091e+03	8.247999999999999906e-04
3.878800000000000182e+03	6.991999999999999734e-04
3.880800000000000182e+03	5.868000000000000603e-04
3.882699999999999818e+03	5.148000000000000449e-04
3.884599999999999909e+03	4.243999999999999617e-04
3.886500000000000000e+03	3.945199999999999293e-04
3.888500000000000000e+03	4.452000000000000336e-04
3.890400000000000091e+03	3.983999999999999803e-04
3.892300000000000182e+03	3.400000000000000244e-04
3.894300000000000182e+03	4.200000000000000716e-04
3.896199999999999818e+03	4.360000000000000269e-04
3.898099999999999909e+03	2.479999999999999566e-04
3.900000000000000000e+03	2.600000000000000179e-05
3.902000000000000000e+03	-6.844000000000000203e-05
3.903900000000000091e+03	-3.520000000000000180e-05
3.905800000000000182e+03	7.399999999999998268e-05
3.907800000000000182e+03	2.320000000000000014e-04
3.909699999999999818e+03	3.519999999999999908e-04
3.911599999999999909e+03	4.000000000000000192e-04
3.913500000000000000e+03	3.787999999999999918e-04
3.915500000000000000e+03	2.632000000000000008e-04
3.917400000000000091e+03	1.615999999999999707e-04
3.919300000000000182e+03	1.528000000000000278e-04
3.921300000000000182e+03	1.839999999999999730e-04
3.923199999999999818e+03	1.880000000000000432e-04
3.925099999999999909e+03	1.680000000000000178e-04
3.927099999999999909e+03	1.380000000000000204e-04
3.929000000000000000e+03	6.200000000000001625e-05
3.930900000000000091e+03	-2.120000000000000709e-05
3.932800000000000182e+03	-1.980000000000000355e-05
3.934800000000000182e+03	6.079999999999998031e-05
3.936699999999999818e+03	1.059999999999999745e-04
3.938599999999999909e+03	8.880000000000001716e-05
3.940599999999999909e+03	4.420000000000000372e-05
3.942500000000000000e+03	-3.500000000000000371e-06
3.944400000000000091e+03	-1.779999999999999898e-05
3.946300000000000182e+03	-8.000000000000004932e-07
3.948300000000000182e+03	1.479999999999999891e-05
3.950199999999999818e+03	3.160000000000000238e-05
3.952099999999999909e+03	5.839999999999999651e-05
3.954099999999999909e+03	6.799999999999999946e-05
3.956000000000000000e+03	7.040000000000000359e-05
3.957900000000000091e+03	7.177999999999999377e-05
3.959800000000000182e+03	5.800000000000000034e-05
3.961800000000000182e+03	6.079999999999999386e-05
3.963699999999999818e+03	7.639999999999998680e-05
3.965599999999999909e+03	8.320000000000000301e-05
3.967599999999999909e+03	7.879999999999999093e-05
3.969500000000000000e+03	7.520000000000001184e-05
3.971400000000000091e+03	5.999999999999998119e-05
3.973300000000000182e+03	5.399999999999999120e-05
3.975300000000000182e+03	5.999999999999998119e-05
3.977199999999999818e+03	5.000000000000002272e-05
3.979099999999999909e+03	3.199999999999999855e-05
3.981099999999999909e+03	4.799999999999999444e-05
3.983000000000000000e+03	9.200000000000001362e-05
3.984900000000000091e+03	9.600000000000000243e-05
3.986800000000000182e+03	7.199999999999998827e-05
3.988800000000000182e+03	7.800000000000001214e-05
3.990699999999999818e+03	1.300000000000000157e-04
3.992599999999999909e+03	1.619999999999999804e-04
