# Supplementary material for: Deep Learning for Reconstructing Low-Quality FTIR and Raman Spectra—A Case Study in Microplastic Analyses
Source: Anal Chem. 2021 Nov 22;93(49):16360–8. doi: 10.1021/acs.analchem.1c02618 (PMC8674871; doi:10.1021/acs.analchem.1c02618)
Supplement: Supplementary file 2 — ac1c02618_si_002.zip [file ac1c02618_si_002.zip › SpectraReconstruction/ATR Spectra/polyetherester.csv]

4.011999999999999886e+02	-6.900000000000000005e-06
4.031000000000000227e+02	1.100000000000000039e-04
4.050000000000000000e+02	3.099999999999999999e-04
4.070000000000000000e+02	5.500000000000000331e-04
4.088999999999999773e+02	6.999999999999999929e-04
4.108000000000000114e+02	6.499999999999999702e-04
4.128000000000000114e+02	6.700000000000000226e-04
4.146999999999999886e+02	8.400000000000000348e-04
4.166000000000000227e+02	1.000000000000000021e-03
4.186000000000000227e+02	8.000000000000000383e-04
4.205000000000000000e+02	8.199999999999999824e-04
4.223999999999999773e+02	1.000000000000000021e-03
4.243000000000000114e+02	1.199999999999999895e-03
4.263000000000000114e+02	1.299999999999999940e-03
4.281999999999999886e+02	1.500000000000000031e-03
4.301000000000000227e+02	1.799999999999999951e-03
4.321000000000000227e+02	2.000000000000000042e-03
4.340000000000000000e+02	2.200000000000000133e-03
4.358999999999999773e+02	2.299999999999999961e-03
4.378000000000000114e+02	2.500000000000000052e-03
4.398000000000000114e+02	2.799999999999999972e-03
4.416999999999999886e+02	3.299999999999999982e-03
4.436000000000000227e+02	3.700000000000000164e-03
4.456000000000000227e+02	3.899999999999999821e-03
4.475000000000000000e+02	4.400000000000000265e-03
4.493999999999999773e+02	5.100000000000000366e-03
4.513000000000000114e+02	5.700000000000000205e-03
4.533000000000000114e+02	6.199999999999999782e-03
4.551999999999999886e+02	6.799999999999999621e-03
4.571000000000000227e+02	7.499999999999999722e-03
4.591000000000000227e+02	8.099999999999999561e-03
4.610000000000000000e+02	8.699999999999999400e-03
4.628999999999999773e+02	9.100000000000000450e-03
4.648000000000000114e+02	9.299999999999999239e-03
4.668000000000000114e+02	9.299999999999999239e-03
4.686999999999999886e+02	9.299999999999999239e-03
4.706000000000000227e+02	9.799999999999999684e-03
4.726000000000000227e+02	1.099999999999999936e-02
4.745000000000000000e+02	1.099999999999999936e-02
4.763999999999999773e+02	1.200000000000000025e-02
4.783000000000000114e+02	1.400000000000000029e-02
4.803000000000000114e+02	1.499999999999999944e-02
4.821999999999999886e+02	1.700000000000000122e-02
4.841000000000000227e+02	1.899999999999999953e-02
4.861000000000000227e+02	2.299999999999999961e-02
4.880000000000000000e+02	2.699999999999999969e-02
4.898999999999999773e+02	3.400000000000000244e-02
4.918000000000000114e+02	4.100000000000000172e-02
4.938000000000000114e+02	4.599999999999999922e-02
4.956999999999999886e+02	4.700000000000000011e-02
4.976000000000000227e+02	4.599999999999999922e-02
4.996000000000000227e+02	4.299999999999999656e-02
5.015000000000000000e+02	3.699999999999999817e-02
5.033999999999999773e+02	3.099999999999999978e-02
5.053000000000000114e+02	2.599999999999999881e-02
5.073000000000000114e+02	2.199999999999999872e-02
5.091999999999999886e+02	1.899999999999999953e-02
5.111000000000000227e+02	1.700000000000000122e-02
5.131000000000000227e+02	1.400000000000000029e-02
5.150000000000000000e+02	1.200000000000000025e-02
5.168999999999999773e+02	1.099999999999999936e-02
5.187999999999999545e+02	1.000000000000000021e-02
5.207999999999999545e+02	9.799999999999999684e-03
5.227000000000000455e+02	9.799999999999999684e-03
5.246000000000000227e+02	9.799999999999999684e-03
5.266000000000000227e+02	9.900000000000000813e-03
5.285000000000000000e+02	1.000000000000000021e-02
5.303999999999999773e+02	1.000000000000000021e-02
5.323999999999999773e+02	1.000000000000000021e-02
5.342999999999999545e+02	9.599999999999999159e-03
5.362000000000000455e+02	8.999999999999999320e-03
5.381000000000000227e+02	8.099999999999999561e-03
5.401000000000000227e+02	7.199999999999999803e-03
5.420000000000000000e+02	6.400000000000000307e-03
5.438999999999999773e+02	5.700000000000000205e-03
5.458999999999999773e+02	5.199999999999999761e-03
5.477999999999999545e+02	4.700000000000000185e-03
5.497000000000000455e+02	4.300000000000000003e-03
5.516000000000000227e+02	3.899999999999999821e-03
5.536000000000000227e+02	3.399999999999999811e-03
5.555000000000000000e+02	2.899999999999999800e-03
5.573999999999999773e+02	2.500000000000000052e-03
5.593999999999999773e+02	2.299999999999999961e-03
5.612999999999999545e+02	2.200000000000000133e-03
5.632000000000000455e+02	2.399999999999999790e-03
5.651000000000000227e+02	2.700000000000000143e-03
5.671000000000000227e+02	3.099999999999999891e-03
5.690000000000000000e+02	3.500000000000000073e-03
5.708999999999999773e+02	3.500000000000000073e-03
5.728999999999999773e+02	3.299999999999999982e-03
5.747999999999999545e+02	3.200000000000000153e-03
5.767000000000000455e+02	3.000000000000000062e-03
5.786000000000000227e+02	2.899999999999999800e-03
5.806000000000000227e+02	2.799999999999999972e-03
5.825000000000000000e+02	2.700000000000000143e-03
5.843999999999999773e+02	2.399999999999999790e-03
5.863999999999999773e+02	2.000000000000000042e-03
5.882999999999999545e+02	1.399999999999999986e-03
5.902000000000000455e+02	9.300000000000000541e-04
5.921000000000000227e+02	6.199999999999999999e-04
5.941000000000000227e+02	4.299999999999999894e-04
5.960000000000000000e+02	1.900000000000000105e-04
5.978999999999999773e+02	-7.100000000000000462e-05
5.998999999999999773e+02	-2.500000000000000052e-04
6.017999999999999545e+02	-3.499999999999999964e-04
6.037000000000000455e+02	-3.899999999999999929e-04
6.056000000000000227e+02	-4.299999999999999894e-04
6.076000000000000227e+02	-4.299999999999999894e-04
6.095000000000000000e+02	-3.499999999999999964e-04
6.113999999999999773e+02	-2.300000000000000070e-04
6.133999999999999773e+02	-1.100000000000000039e-04
6.152999999999999545e+02	1.900000000000000020e-06
6.172000000000000455e+02	1.200000000000000030e-04
6.191000000000000227e+02	2.999999999999999737e-04
6.211000000000000227e+02	5.299999999999999807e-04
6.230000000000000000e+02	7.600000000000000418e-04
6.248999999999999773e+02	1.100000000000000066e-03
6.268999999999999773e+02	1.699999999999999905e-03
6.287999999999999545e+02	3.200000000000000153e-03
6.307000000000000455e+02	5.100000000000000366e-03
6.326000000000000227e+02	5.599999999999999943e-03
6.346000000000000227e+02	4.199999999999999740e-03
6.365000000000000000e+02	2.599999999999999881e-03
6.383999999999999773e+02	2.000000000000000042e-03
6.403999999999999773e+02	2.000000000000000042e-03
6.422999999999999545e+02	2.200000000000000133e-03
6.442000000000000455e+02	2.299999999999999961e-03
6.462000000000000455e+02	2.599999999999999881e-03
6.481000000000000227e+02	2.899999999999999800e-03
6.500000000000000000e+02	3.299999999999999982e-03
6.518999999999999773e+02	3.700000000000000164e-03
6.538999999999999773e+02	4.199999999999999740e-03
6.557999999999999545e+02	4.799999999999999580e-03
6.577000000000000455e+02	5.400000000000000286e-03
6.597000000000000455e+02	6.100000000000000387e-03
6.616000000000000227e+02	7.000000000000000146e-03
6.635000000000000000e+02	7.700000000000000247e-03
6.653999999999999773e+02	7.900000000000000772e-03
6.673999999999999773e+02	8.099999999999999561e-03
6.692999999999999545e+02	9.599999999999999159e-03
6.712000000000000455e+02	1.200000000000000025e-02
6.732000000000000455e+02	1.400000000000000029e-02
6.751000000000000227e+02	1.600000000000000033e-02
6.770000000000000000e+02	1.799999999999999864e-02
6.788999999999999773e+02	1.899999999999999953e-02
6.808999999999999773e+02	2.000000000000000042e-02
6.827999999999999545e+02	2.100000000000000130e-02
6.847000000000000455e+02	2.100000000000000130e-02
6.867000000000000455e+02	2.100000000000000130e-02
6.886000000000000227e+02	2.299999999999999961e-02
6.905000000000000000e+02	2.400000000000000050e-02
6.923999999999999773e+02	2.699999999999999969e-02
6.943999999999999773e+02	3.099999999999999978e-02
6.962999999999999545e+02	3.599999999999999728e-02
6.982000000000000455e+02	4.200000000000000261e-02
7.002000000000000455e+02	4.800000000000000100e-02
7.021000000000000227e+02	5.299999999999999850e-02
7.040000000000000000e+02	5.700000000000000205e-02
7.058999999999999773e+02	5.899999999999999689e-02
7.078999999999999773e+02	6.099999999999999867e-02
7.097999999999999545e+02	6.500000000000000222e-02
7.117000000000000455e+02	7.399999999999999634e-02
7.137000000000000455e+02	8.699999999999999400e-02
7.156000000000000227e+02	1.100000000000000006e-01
7.175000000000000000e+02	1.400000000000000133e-01
7.193999999999999773e+02	2.000000000000000111e-01
7.213999999999999773e+02	2.999999999999999889e-01
7.232999999999999545e+02	4.199999999999999845e-01
7.252000000000000455e+02	5.000000000000000000e-01
7.272000000000000455e+02	4.600000000000000200e-01
7.291000000000000227e+02	3.599999999999999867e-01
7.310000000000000000e+02	2.700000000000000178e-01
7.328999999999999773e+02	1.900000000000000022e-01
7.348999999999999773e+02	1.300000000000000044e-01
7.367999999999999545e+02	8.300000000000000433e-02
7.387000000000000455e+02	4.800000000000000100e-02
7.407000000000000455e+02	2.800000000000000058e-02
7.426000000000000227e+02	2.100000000000000130e-02
7.445000000000000000e+02	2.199999999999999872e-02
7.463999999999999773e+02	2.800000000000000058e-02
7.483999999999999773e+02	3.500000000000000333e-02
7.502999999999999545e+02	3.899999999999999994e-02
7.522000000000000455e+02	3.699999999999999817e-02
7.542000000000000455e+02	2.900000000000000147e-02
7.561000000000000227e+02	1.899999999999999953e-02
7.580000000000000000e+02	1.000000000000000021e-02
7.598999999999999773e+02	4.799999999999999580e-03
7.618999999999999773e+02	2.599999999999999881e-03
7.637999999999999545e+02	1.699999999999999905e-03
7.657000000000000455e+02	1.100000000000000066e-03
7.677000000000000455e+02	4.600000000000000139e-04
7.696000000000000227e+02	6.299999999999999990e-05
7.715000000000000000e+02	2.499999999999999887e-07
7.735000000000000000e+02	8.899999999999999491e-05
7.753999999999999773e+02	2.400000000000000061e-04
7.772999999999999545e+02	5.699999999999999772e-04
7.792000000000000455e+02	1.000000000000000021e-03
7.812000000000000455e+02	1.500000000000000031e-03
7.831000000000000227e+02	2.200000000000000133e-03
7.850000000000000000e+02	3.399999999999999811e-03
7.870000000000000000e+02	5.100000000000000366e-03
7.888999999999999773e+02	7.599999999999999985e-03
7.907999999999999545e+02	1.099999999999999936e-02
7.927000000000000455e+02	1.499999999999999944e-02
7.947000000000000455e+02	1.799999999999999864e-02
7.966000000000000227e+02	1.799999999999999864e-02
7.985000000000000000e+02	1.600000000000000033e-02
8.005000000000000000e+02	1.499999999999999944e-02
8.023999999999999773e+02	1.700000000000000122e-02
8.042999999999999545e+02	2.000000000000000042e-02
8.062000000000000455e+02	2.400000000000000050e-02
8.082000000000000455e+02	2.900000000000000147e-02
8.101000000000000227e+02	3.200000000000000067e-02
8.120000000000000000e+02	3.200000000000000067e-02
8.140000000000000000e+02	2.900000000000000147e-02
8.158999999999999773e+02	2.400000000000000050e-02
8.177999999999999545e+02	1.899999999999999953e-02
8.197000000000000455e+02	1.600000000000000033e-02
8.217000000000000455e+02	1.400000000000000029e-02
8.236000000000000227e+02	1.299999999999999940e-02
8.255000000000000000e+02	1.200000000000000025e-02
8.275000000000000000e+02	1.099999999999999936e-02
8.293999999999999773e+02	1.000000000000000021e-02
8.312999999999999545e+02	9.499999999999999764e-03
8.332000000000000455e+02	8.800000000000000530e-03
8.352000000000000455e+02	8.200000000000000691e-03
8.371000000000000227e+02	7.700000000000000247e-03
8.390000000000000000e+02	7.300000000000000065e-03
8.410000000000000000e+02	7.199999999999999803e-03
8.428999999999999773e+02	7.199999999999999803e-03
8.447999999999999545e+02	7.499999999999999722e-03
8.467000000000000455e+02	7.799999999999999642e-03
8.487000000000000455e+02	8.099999999999999561e-03
8.506000000000000227e+02	8.300000000000000086e-03
8.525000000000000000e+02	8.600000000000000006e-03
8.545000000000000000e+02	8.800000000000000530e-03
8.563999999999999773e+02	9.199999999999999845e-03
8.582999999999999545e+02	9.900000000000000813e-03
8.602000000000000455e+02	1.099999999999999936e-02
8.622000000000000455e+02	1.299999999999999940e-02
8.641000000000000227e+02	1.700000000000000122e-02
8.660000000000000000e+02	2.299999999999999961e-02
8.680000000000000000e+02	3.799999999999999906e-02
8.698999999999999773e+02	6.400000000000000133e-02
8.717999999999999545e+02	8.899999999999999578e-02
8.737000000000000455e+02	9.099999999999999756e-02
8.757000000000000455e+02	7.000000000000000666e-02
8.776000000000000227e+02	4.599999999999999922e-02
8.795000000000000000e+02	2.999999999999999889e-02
8.815000000000000000e+02	2.000000000000000042e-02
8.833999999999999773e+02	1.299999999999999940e-02
8.852999999999999545e+02	7.799999999999999642e-03
8.872999999999999545e+02	5.300000000000000024e-03
8.892000000000000455e+02	4.599999999999999922e-03
8.911000000000000227e+02	5.000000000000000104e-03
8.930000000000000000e+02	6.000000000000000125e-03
8.950000000000000000e+02	7.400000000000000328e-03
8.968999999999999773e+02	8.899999999999999925e-03
8.987999999999999545e+02	1.099999999999999936e-02
9.007999999999999545e+02	1.299999999999999940e-02
9.027000000000000455e+02	1.499999999999999944e-02
9.046000000000000227e+02	1.899999999999999953e-02
9.065000000000000000e+02	2.500000000000000139e-02
9.085000000000000000e+02	3.400000000000000244e-02
9.103999999999999773e+02	4.700000000000000011e-02
9.122999999999999545e+02	6.600000000000000311e-02
9.142999999999999545e+02	8.400000000000000522e-02
9.162000000000000455e+02	9.299999999999999933e-02
9.181000000000000227e+02	8.599999999999999312e-02
9.200000000000000000e+02	7.000000000000000666e-02
9.220000000000000000e+02	5.700000000000000205e-02
9.238999999999999773e+02	5.000000000000000278e-02
9.257999999999999545e+02	5.000000000000000278e-02
9.277999999999999545e+02	5.399999999999999939e-02
9.297000000000000455e+02	5.999999999999999778e-02
9.316000000000000227e+02	6.600000000000000311e-02
9.335000000000000000e+02	7.000000000000000666e-02
9.355000000000000000e+02	7.199999999999999456e-02
9.373999999999999773e+02	7.199999999999999456e-02
9.392999999999999545e+02	7.000000000000000666e-02
9.412999999999999545e+02	6.700000000000000400e-02
9.432000000000000455e+02	6.500000000000000222e-02
9.451000000000000227e+02	6.300000000000000044e-02
9.470000000000000000e+02	6.300000000000000044e-02
9.490000000000000000e+02	6.400000000000000133e-02
9.508999999999999773e+02	6.500000000000000222e-02
9.527999999999999545e+02	6.700000000000000400e-02
9.547999999999999545e+02	6.900000000000000577e-02
9.567000000000000455e+02	7.000000000000000666e-02
9.586000000000000227e+02	7.099999999999999367e-02
9.605000000000000000e+02	7.000000000000000666e-02
9.625000000000000000e+02	6.900000000000000577e-02
9.643999999999999773e+02	6.800000000000000488e-02
9.662999999999999545e+02	6.600000000000000311e-02
9.682999999999999545e+02	6.400000000000000133e-02
9.702000000000000455e+02	6.199999999999999956e-02
9.721000000000000227e+02	5.999999999999999778e-02
9.740000000000000000e+02	5.899999999999999689e-02
9.760000000000000000e+02	5.800000000000000294e-02
9.778999999999999773e+02	5.800000000000000294e-02
9.797999999999999545e+02	5.999999999999999778e-02
9.817999999999999545e+02	6.300000000000000044e-02
9.837000000000000455e+02	6.400000000000000133e-02
9.856000000000000227e+02	6.400000000000000133e-02
9.875000000000000000e+02	6.300000000000000044e-02
9.895000000000000000e+02	6.099999999999999867e-02
9.913999999999999773e+02	5.899999999999999689e-02
9.932999999999999545e+02	5.700000000000000205e-02
9.952999999999999545e+02	5.500000000000000028e-02
9.972000000000000455e+02	5.399999999999999939e-02
9.991000000000000227e+02	5.399999999999999939e-02
1.001100000000000023e+03	5.500000000000000028e-02
1.003000000000000000e+03	5.700000000000000205e-02
1.004899999999999977e+03	6.099999999999999867e-02
1.006799999999999955e+03	6.800000000000000488e-02
1.008799999999999955e+03	7.799999999999999989e-02
1.010700000000000045e+03	9.400000000000000022e-02
1.012600000000000023e+03	1.199999999999999956e-01
1.014600000000000023e+03	1.600000000000000033e-01
1.016500000000000000e+03	1.900000000000000022e-01
1.018399999999999977e+03	1.900000000000000022e-01
1.020299999999999955e+03	1.700000000000000122e-01
1.022299999999999955e+03	1.300000000000000044e-01
1.024200000000000045e+03	1.199999999999999956e-01
1.026099999999999909e+03	1.199999999999999956e-01
1.028099999999999909e+03	1.199999999999999956e-01
1.030000000000000000e+03	1.100000000000000006e-01
1.031900000000000091e+03	9.800000000000000377e-02
1.033799999999999955e+03	8.200000000000000344e-02
1.035799999999999955e+03	7.299999999999999545e-02
1.037700000000000045e+03	6.800000000000000488e-02
1.039599999999999909e+03	6.600000000000000311e-02
1.041599999999999909e+03	6.600000000000000311e-02
1.043500000000000000e+03	6.700000000000000400e-02
1.045400000000000091e+03	6.800000000000000488e-02
1.047299999999999955e+03	6.900000000000000577e-02
1.049299999999999955e+03	7.099999999999999367e-02
1.051200000000000045e+03	7.399999999999999634e-02
1.053099999999999909e+03	7.799999999999999989e-02
1.055099999999999909e+03	8.200000000000000344e-02
1.057000000000000000e+03	8.799999999999999489e-02
1.058900000000000091e+03	9.500000000000000111e-02
1.060799999999999955e+03	1.000000000000000056e-01
1.062799999999999955e+03	1.100000000000000006e-01
1.064700000000000045e+03	1.199999999999999956e-01
1.066599999999999909e+03	1.300000000000000044e-01
1.068599999999999909e+03	1.400000000000000133e-01
1.070500000000000000e+03	1.499999999999999944e-01
1.072400000000000091e+03	1.600000000000000033e-01
1.074299999999999955e+03	1.799999999999999933e-01
1.076299999999999955e+03	2.000000000000000111e-01
1.078200000000000045e+03	2.300000000000000100e-01
1.080099999999999909e+03	2.600000000000000089e-01
1.082099999999999909e+03	2.899999999999999800e-01
1.084000000000000000e+03	3.099999999999999978e-01
1.085900000000000091e+03	3.300000000000000155e-01
1.087799999999999955e+03	3.499999999999999778e-01
1.089799999999999955e+03	3.699999999999999956e-01
1.091700000000000045e+03	4.000000000000000222e-01
1.093599999999999909e+03	4.299999999999999933e-01
1.095599999999999909e+03	4.699999999999999734e-01
1.097500000000000000e+03	5.100000000000000089e-01
1.099400000000000091e+03	5.300000000000000266e-01
1.101299999999999955e+03	5.300000000000000266e-01
1.103299999999999955e+03	5.100000000000000089e-01
1.105200000000000045e+03	4.699999999999999734e-01
1.107099999999999909e+03	4.199999999999999845e-01
1.109099999999999909e+03	3.699999999999999956e-01
1.111000000000000000e+03	3.400000000000000244e-01
1.112900000000000091e+03	3.200000000000000067e-01
1.114900000000000091e+03	3.200000000000000067e-01
1.116799999999999955e+03	3.099999999999999978e-01
1.118700000000000045e+03	2.899999999999999800e-01
1.120599999999999909e+03	2.600000000000000089e-01
1.122599999999999909e+03	2.200000000000000011e-01
1.124500000000000000e+03	1.900000000000000022e-01
1.126400000000000091e+03	1.600000000000000033e-01
1.128400000000000091e+03	1.400000000000000133e-01
1.130299999999999955e+03	1.100000000000000006e-01
1.132200000000000045e+03	8.799999999999999489e-02
1.134099999999999909e+03	7.000000000000000666e-02
1.136099999999999909e+03	5.500000000000000028e-02
1.138000000000000000e+03	4.399999999999999745e-02
1.139900000000000091e+03	3.599999999999999728e-02
1.141900000000000091e+03	2.999999999999999889e-02
1.143799999999999955e+03	2.500000000000000139e-02
1.145700000000000045e+03	2.000000000000000042e-02
1.147599999999999909e+03	1.600000000000000033e-02
1.149599999999999909e+03	1.299999999999999940e-02
1.151500000000000000e+03	9.299999999999999239e-03
1.153400000000000091e+03	6.300000000000000044e-03
1.155400000000000091e+03	4.100000000000000346e-03
1.157299999999999955e+03	2.899999999999999800e-03
1.159200000000000045e+03	2.700000000000000143e-03
1.161099999999999909e+03	3.500000000000000073e-03
1.163099999999999909e+03	5.300000000000000024e-03
1.165000000000000000e+03	8.200000000000000691e-03
1.166900000000000091e+03	1.200000000000000025e-02
1.168900000000000091e+03	1.700000000000000122e-02
1.170799999999999955e+03	2.100000000000000130e-02
1.172700000000000045e+03	2.299999999999999961e-02
1.174599999999999909e+03	2.500000000000000139e-02
1.176599999999999909e+03	2.400000000000000050e-02
1.178500000000000000e+03	2.299999999999999961e-02
1.180400000000000091e+03	2.100000000000000130e-02
1.182400000000000091e+03	1.899999999999999953e-02
1.184299999999999955e+03	1.799999999999999864e-02
1.186200000000000045e+03	1.799999999999999864e-02
1.188099999999999909e+03	2.000000000000000042e-02
1.190099999999999909e+03	2.199999999999999872e-02
1.192000000000000000e+03	2.699999999999999969e-02
1.193900000000000091e+03	3.200000000000000067e-02
1.195900000000000091e+03	3.799999999999999906e-02
1.197799999999999955e+03	4.599999999999999922e-02
1.199700000000000045e+03	5.500000000000000028e-02
1.201599999999999909e+03	6.500000000000000222e-02
1.203599999999999909e+03	7.699999999999999900e-02
1.205500000000000000e+03	8.699999999999999400e-02
1.207400000000000091e+03	9.199999999999999845e-02
1.209400000000000091e+03	8.899999999999999578e-02
1.211299999999999955e+03	8.100000000000000255e-02
1.213200000000000045e+03	7.399999999999999634e-02
1.215099999999999909e+03	7.199999999999999456e-02
1.217099999999999909e+03	7.199999999999999456e-02
1.219000000000000000e+03	7.499999999999999722e-02
1.220900000000000091e+03	7.900000000000000078e-02
1.222900000000000091e+03	8.599999999999999312e-02
1.224799999999999955e+03	9.400000000000000022e-02
1.226700000000000045e+03	1.100000000000000006e-01
1.228599999999999909e+03	1.199999999999999956e-01
1.230599999999999909e+03	1.400000000000000133e-01
1.232500000000000000e+03	1.600000000000000033e-01
1.234400000000000091e+03	1.799999999999999933e-01
1.236400000000000091e+03	2.099999999999999922e-01
1.238299999999999955e+03	2.399999999999999911e-01
1.240200000000000045e+03	2.800000000000000266e-01
1.242200000000000045e+03	3.200000000000000067e-01
1.244099999999999909e+03	3.599999999999999867e-01
1.246000000000000000e+03	3.800000000000000044e-01
1.247900000000000091e+03	4.000000000000000222e-01
1.249900000000000091e+03	4.099999999999999756e-01
1.251799999999999955e+03	4.099999999999999756e-01
1.253700000000000045e+03	4.099999999999999756e-01
1.255700000000000045e+03	4.000000000000000222e-01
1.257599999999999909e+03	4.000000000000000222e-01
1.259500000000000000e+03	4.099999999999999756e-01
1.261400000000000091e+03	4.199999999999999845e-01
1.263400000000000091e+03	4.299999999999999933e-01
1.265299999999999955e+03	4.400000000000000022e-01
1.267200000000000045e+03	4.400000000000000022e-01
1.269200000000000045e+03	4.299999999999999933e-01
1.271099999999999909e+03	4.199999999999999845e-01
1.273000000000000000e+03	3.900000000000000133e-01
1.274900000000000091e+03	3.699999999999999956e-01
1.276900000000000091e+03	3.400000000000000244e-01
1.278799999999999955e+03	3.200000000000000067e-01
1.280700000000000045e+03	2.899999999999999800e-01
1.282700000000000045e+03	2.600000000000000089e-01
1.284599999999999909e+03	2.300000000000000100e-01
1.286500000000000000e+03	2.000000000000000111e-01
1.288400000000000091e+03	1.600000000000000033e-01
1.290400000000000091e+03	1.300000000000000044e-01
1.292299999999999955e+03	1.100000000000000006e-01
1.294200000000000045e+03	8.300000000000000433e-02
1.296200000000000045e+03	6.600000000000000311e-02
1.298099999999999909e+03	5.399999999999999939e-02
1.300000000000000000e+03	4.499999999999999833e-02
1.301900000000000091e+03	3.899999999999999994e-02
1.303900000000000091e+03	3.300000000000000155e-02
1.305799999999999955e+03	2.900000000000000147e-02
1.307700000000000045e+03	2.500000000000000139e-02
1.309700000000000045e+03	2.199999999999999872e-02
1.311599999999999909e+03	2.100000000000000130e-02
1.313500000000000000e+03	2.000000000000000042e-02
1.315400000000000091e+03	2.199999999999999872e-02
1.317400000000000091e+03	2.599999999999999881e-02
1.319299999999999955e+03	3.200000000000000067e-02
1.321200000000000045e+03	3.599999999999999728e-02
1.323200000000000045e+03	3.400000000000000244e-02
1.325099999999999909e+03	2.599999999999999881e-02
1.327000000000000000e+03	1.799999999999999864e-02
1.328900000000000091e+03	1.099999999999999936e-02
1.330900000000000091e+03	6.100000000000000387e-03
1.332799999999999955e+03	3.000000000000000062e-03
1.334700000000000045e+03	1.199999999999999895e-03
1.336700000000000045e+03	2.999999999999999737e-04
1.338599999999999909e+03	-4.699999999999999893e-06
1.340500000000000000e+03	6.999999999999999387e-05
1.342400000000000091e+03	6.099999999999999737e-04
1.344400000000000091e+03	2.000000000000000042e-03
1.346299999999999955e+03	4.599999999999999922e-03
1.348200000000000045e+03	8.200000000000000691e-03
1.350200000000000045e+03	1.200000000000000025e-02
1.352099999999999909e+03	1.400000000000000029e-02
1.354000000000000000e+03	1.600000000000000033e-02
1.356000000000000000e+03	1.899999999999999953e-02
1.357900000000000091e+03	2.299999999999999961e-02
1.359799999999999955e+03	2.699999999999999969e-02
1.361700000000000045e+03	3.099999999999999978e-02
1.363700000000000045e+03	3.599999999999999728e-02
1.365599999999999909e+03	4.000000000000000083e-02
1.367500000000000000e+03	4.299999999999999656e-02
1.369500000000000000e+03	4.499999999999999833e-02
1.371400000000000091e+03	4.499999999999999833e-02
1.373299999999999955e+03	4.499999999999999833e-02
1.375200000000000045e+03	4.399999999999999745e-02
1.377200000000000045e+03	4.299999999999999656e-02
1.379099999999999909e+03	4.399999999999999745e-02
1.381000000000000000e+03	4.499999999999999833e-02
1.383000000000000000e+03	4.800000000000000100e-02
1.384900000000000091e+03	5.199999999999999761e-02
1.386799999999999955e+03	5.500000000000000028e-02
1.388700000000000045e+03	5.299999999999999850e-02
1.390700000000000045e+03	4.599999999999999922e-02
1.392599999999999909e+03	3.799999999999999906e-02
1.394500000000000000e+03	3.200000000000000067e-02
1.396500000000000000e+03	2.699999999999999969e-02
1.398400000000000091e+03	2.599999999999999881e-02
1.400299999999999955e+03	2.900000000000000147e-02
1.402200000000000045e+03	3.599999999999999728e-02
1.404200000000000045e+03	4.900000000000000189e-02
1.406099999999999909e+03	6.700000000000000400e-02
1.408000000000000000e+03	8.400000000000000522e-02
1.410000000000000000e+03	8.999999999999999667e-02
1.411900000000000091e+03	8.100000000000000255e-02
1.413799999999999955e+03	5.999999999999999778e-02
1.415700000000000045e+03	3.699999999999999817e-02
1.417700000000000045e+03	1.899999999999999953e-02
1.419599999999999909e+03	7.900000000000000772e-03
1.421500000000000000e+03	2.399999999999999790e-03
1.423500000000000000e+03	2.300000000000000070e-04
1.425400000000000091e+03	4.300000000000000165e-05
1.427299999999999955e+03	1.500000000000000031e-03
1.429200000000000045e+03	4.300000000000000003e-03
1.431200000000000045e+03	7.700000000000000247e-03
1.433099999999999909e+03	1.099999999999999936e-02
1.435000000000000000e+03	1.299999999999999940e-02
1.437000000000000000e+03	1.499999999999999944e-02
1.438900000000000091e+03	1.700000000000000122e-02
1.440799999999999955e+03	2.100000000000000130e-02
1.442700000000000045e+03	2.599999999999999881e-02
1.444700000000000045e+03	3.300000000000000155e-02
1.446599999999999909e+03	4.100000000000000172e-02
1.448500000000000000e+03	5.000000000000000278e-02
1.450500000000000000e+03	5.999999999999999778e-02
1.452400000000000091e+03	6.400000000000000133e-02
1.454299999999999955e+03	6.500000000000000222e-02
1.456200000000000045e+03	6.600000000000000311e-02
1.458200000000000045e+03	6.900000000000000577e-02
1.460099999999999909e+03	6.300000000000000044e-02
1.462000000000000000e+03	4.800000000000000100e-02
1.464000000000000000e+03	3.500000000000000333e-02
1.465900000000000091e+03	2.800000000000000058e-02
1.467799999999999955e+03	2.500000000000000139e-02
1.469799999999999955e+03	2.299999999999999961e-02
1.471700000000000045e+03	2.100000000000000130e-02
1.473599999999999909e+03	1.899999999999999953e-02
1.475500000000000000e+03	1.799999999999999864e-02
1.477500000000000000e+03	1.700000000000000122e-02
1.479400000000000091e+03	1.499999999999999944e-02
1.481299999999999955e+03	1.400000000000000029e-02
1.483299999999999955e+03	1.200000000000000025e-02
1.485200000000000045e+03	1.099999999999999936e-02
1.487099999999999909e+03	7.900000000000000772e-03
1.489000000000000000e+03	4.700000000000000185e-03
1.491000000000000000e+03	2.000000000000000042e-03
1.492900000000000091e+03	4.699999999999999859e-04
1.494799999999999955e+03	7.199999999999999674e-06
1.496799999999999955e+03	9.600000000000000243e-04
1.498700000000000045e+03	4.799999999999999580e-03
1.500599999999999909e+03	1.200000000000000025e-02
1.502500000000000000e+03	2.000000000000000042e-02
1.504500000000000000e+03	2.299999999999999961e-02
1.506400000000000091e+03	1.799999999999999864e-02
1.508299999999999955e+03	9.499999999999999764e-03
1.510299999999999955e+03	4.700000000000000185e-03
1.512200000000000045e+03	2.799999999999999972e-03
1.514099999999999909e+03	2.200000000000000133e-03
1.516000000000000000e+03	2.000000000000000042e-03
1.518000000000000000e+03	2.000000000000000042e-03
1.519900000000000091e+03	2.099999999999999870e-03
1.521799999999999955e+03	2.599999999999999881e-03
1.523799999999999955e+03	3.700000000000000164e-03
1.525700000000000045e+03	4.799999999999999580e-03
1.527599999999999909e+03	5.799999999999999600e-03
1.529500000000000000e+03	6.400000000000000307e-03
1.531500000000000000e+03	6.400000000000000307e-03
1.533400000000000091e+03	6.199999999999999782e-03
1.535299999999999955e+03	6.199999999999999782e-03
1.537299999999999955e+03	6.000000000000000125e-03
1.539200000000000045e+03	5.400000000000000286e-03
1.541099999999999909e+03	5.300000000000000024e-03
1.543000000000000000e+03	6.100000000000000387e-03
1.545000000000000000e+03	6.799999999999999621e-03
1.546900000000000091e+03	7.199999999999999803e-03
1.548799999999999955e+03	7.199999999999999803e-03
1.550799999999999955e+03	7.000000000000000146e-03
1.552700000000000045e+03	6.599999999999999964e-03
1.554599999999999909e+03	5.899999999999999863e-03
1.556500000000000000e+03	4.899999999999999842e-03
1.558500000000000000e+03	3.599999999999999901e-03
1.560400000000000091e+03	3.200000000000000153e-03
1.562299999999999955e+03	3.700000000000000164e-03
1.564299999999999955e+03	3.799999999999999992e-03
1.566200000000000045e+03	3.399999999999999811e-03
1.568099999999999909e+03	3.200000000000000153e-03
1.570000000000000000e+03	3.399999999999999811e-03
1.572000000000000000e+03	4.499999999999999660e-03
1.573900000000000091e+03	5.700000000000000205e-03
1.575799999999999955e+03	7.000000000000000146e-03
1.577799999999999955e+03	8.099999999999999561e-03
1.579700000000000045e+03	7.799999999999999642e-03
1.581599999999999909e+03	5.799999999999999600e-03
1.583599999999999909e+03	3.099999999999999891e-03
1.585500000000000000e+03	1.100000000000000066e-03
1.587400000000000091e+03	1.499999999999999869e-04
1.589299999999999955e+03	2.999999999999999732e-08
1.591299999999999955e+03	1.600000000000000131e-04
1.593200000000000045e+03	4.899999999999999842e-04
1.595099999999999909e+03	8.999999999999999754e-04
1.597099999999999909e+03	1.399999999999999986e-03
1.599000000000000000e+03	2.099999999999999870e-03
1.600900000000000091e+03	3.000000000000000062e-03
1.602799999999999955e+03	4.000000000000000083e-03
1.604799999999999955e+03	5.100000000000000366e-03
1.606700000000000045e+03	6.100000000000000387e-03
1.608599999999999909e+03	7.000000000000000146e-03
1.610599999999999909e+03	7.599999999999999985e-03
1.612500000000000000e+03	8.099999999999999561e-03
1.614400000000000091e+03	8.000000000000000167e-03
1.616299999999999955e+03	7.799999999999999642e-03
1.618299999999999955e+03	8.300000000000000086e-03
1.620200000000000045e+03	9.199999999999999845e-03
1.622099999999999909e+03	1.000000000000000021e-02
1.624099999999999909e+03	1.200000000000000025e-02
1.626000000000000000e+03	1.299999999999999940e-02
1.627900000000000091e+03	1.499999999999999944e-02
1.629799999999999955e+03	1.799999999999999864e-02
1.631799999999999955e+03	2.000000000000000042e-02
1.633700000000000045e+03	2.199999999999999872e-02
1.635599999999999909e+03	2.500000000000000139e-02
1.637599999999999909e+03	2.699999999999999969e-02
1.639500000000000000e+03	2.999999999999999889e-02
1.641400000000000091e+03	2.999999999999999889e-02
1.643299999999999955e+03	2.999999999999999889e-02
1.645299999999999955e+03	2.800000000000000058e-02
1.647200000000000045e+03	2.599999999999999881e-02
1.649099999999999909e+03	2.500000000000000139e-02
1.651099999999999909e+03	2.299999999999999961e-02
1.653000000000000000e+03	2.100000000000000130e-02
1.654900000000000091e+03	2.100000000000000130e-02
1.656799999999999955e+03	2.199999999999999872e-02
1.658799999999999955e+03	2.199999999999999872e-02
1.660700000000000045e+03	2.199999999999999872e-02
1.662599999999999909e+03	2.299999999999999961e-02
1.664599999999999909e+03	2.400000000000000050e-02
1.666500000000000000e+03	2.599999999999999881e-02
1.668400000000000091e+03	2.900000000000000147e-02
1.670299999999999955e+03	3.300000000000000155e-02
1.672299999999999955e+03	3.699999999999999817e-02
1.674200000000000045e+03	3.899999999999999994e-02
1.676099999999999909e+03	4.000000000000000083e-02
1.678099999999999909e+03	4.000000000000000083e-02
1.680000000000000000e+03	3.899999999999999994e-02
1.681900000000000091e+03	3.899999999999999994e-02
1.683799999999999955e+03	4.100000000000000172e-02
1.685799999999999955e+03	4.399999999999999745e-02
1.687700000000000045e+03	5.000000000000000278e-02
1.689599999999999909e+03	5.600000000000000117e-02
1.691599999999999909e+03	6.500000000000000222e-02
1.693500000000000000e+03	7.499999999999999722e-02
1.695400000000000091e+03	8.999999999999999667e-02
1.697299999999999955e+03	1.100000000000000006e-01
1.699299999999999955e+03	1.400000000000000133e-01
1.701200000000000045e+03	1.799999999999999933e-01
1.703099999999999909e+03	2.399999999999999911e-01
1.705099999999999909e+03	3.200000000000000067e-01
1.707000000000000000e+03	4.199999999999999845e-01
1.708900000000000091e+03	4.899999999999999911e-01
1.710900000000000091e+03	5.100000000000000089e-01
1.712799999999999955e+03	4.899999999999999911e-01
1.714700000000000045e+03	4.400000000000000022e-01
1.716599999999999909e+03	3.800000000000000044e-01
1.718599999999999909e+03	3.300000000000000155e-01
1.720500000000000000e+03	2.899999999999999800e-01
1.722400000000000091e+03	2.500000000000000000e-01
1.724400000000000091e+03	2.099999999999999922e-01
1.726299999999999955e+03	1.799999999999999933e-01
1.728200000000000045e+03	1.600000000000000033e-01
1.730099999999999909e+03	1.300000000000000044e-01
1.732099999999999909e+03	1.100000000000000006e-01
1.734000000000000000e+03	8.200000000000000344e-02
1.735900000000000091e+03	6.199999999999999956e-02
1.737900000000000091e+03	4.700000000000000011e-02
1.739799999999999955e+03	3.500000000000000333e-02
1.741700000000000045e+03	2.599999999999999881e-02
1.743599999999999909e+03	1.899999999999999953e-02
1.745599999999999909e+03	1.400000000000000029e-02
1.747500000000000000e+03	9.700000000000000289e-03
1.749400000000000091e+03	6.400000000000000307e-03
1.751400000000000091e+03	4.199999999999999740e-03
1.753299999999999955e+03	2.799999999999999972e-03
1.755200000000000045e+03	1.899999999999999996e-03
1.757099999999999909e+03	1.199999999999999895e-03
1.759099999999999909e+03	6.400000000000000524e-04
1.761000000000000000e+03	2.400000000000000061e-04
1.762900000000000091e+03	7.600000000000000418e-05
1.764900000000000091e+03	1.200000000000000030e-04
1.766799999999999955e+03	7.799999999999999859e-05
1.768700000000000045e+03	-1.200000000000000030e-04
1.770599999999999909e+03	-3.600000000000000227e-04
1.772599999999999909e+03	-4.600000000000000139e-04
1.774500000000000000e+03	-2.200000000000000078e-04
1.776400000000000091e+03	1.399999999999999877e-04
1.778400000000000091e+03	3.099999999999999999e-04
1.780299999999999955e+03	3.600000000000000227e-04
1.782200000000000045e+03	3.800000000000000209e-04
1.784099999999999909e+03	3.600000000000000227e-04
1.786099999999999909e+03	3.499999999999999964e-04
1.788000000000000000e+03	3.299999999999999982e-04
1.789900000000000091e+03	1.600000000000000131e-04
1.791900000000000091e+03	-8.600000000000000331e-05
1.793799999999999955e+03	-9.200000000000000007e-05
1.795700000000000045e+03	5.599999999999999916e-05
1.797599999999999909e+03	8.399999999999999535e-05
1.799599999999999909e+03	1.599999999999999928e-06
1.801500000000000000e+03	2.799999999999999873e-06
1.803400000000000091e+03	1.100000000000000039e-04
1.805400000000000091e+03	2.400000000000000061e-04
1.807299999999999955e+03	2.799999999999999755e-04
1.809200000000000045e+03	2.400000000000000061e-04
1.811099999999999909e+03	2.200000000000000078e-04
1.813099999999999909e+03	2.400000000000000061e-04
1.815000000000000000e+03	2.599999999999999772e-04
1.816900000000000091e+03	2.799999999999999755e-04
1.818900000000000091e+03	4.400000000000000157e-04
1.820799999999999955e+03	6.300000000000000261e-04
1.822700000000000045e+03	6.499999999999999702e-04
1.824700000000000045e+03	5.500000000000000331e-04
1.826599999999999909e+03	4.499999999999999877e-04
1.828500000000000000e+03	3.400000000000000244e-04
1.830400000000000091e+03	2.300000000000000070e-04
1.832400000000000091e+03	2.799999999999999755e-04
1.834299999999999955e+03	3.299999999999999982e-04
1.836200000000000045e+03	2.799999999999999755e-04
1.838200000000000045e+03	2.000000000000000096e-04
1.840099999999999909e+03	1.200000000000000030e-04
1.842000000000000000e+03	-6.399999999999999710e-05
1.843900000000000091e+03	-2.700000000000000035e-04
1.845900000000000091e+03	-2.400000000000000061e-04
1.847799999999999955e+03	9.500000000000000523e-06
1.849700000000000045e+03	2.100000000000000087e-04
1.851700000000000045e+03	2.999999999999999737e-04
1.853599999999999909e+03	2.999999999999999737e-04
1.855500000000000000e+03	2.700000000000000035e-04
1.857400000000000091e+03	2.300000000000000070e-04
1.859400000000000091e+03	2.100000000000000087e-04
1.861299999999999955e+03	2.000000000000000096e-04
1.863200000000000045e+03	1.900000000000000105e-04
1.865200000000000045e+03	1.299999999999999886e-04
1.867099999999999909e+03	7.600000000000000080e-06
1.869000000000000000e+03	1.599999999999999928e-06
1.870900000000000091e+03	7.200000000000000182e-05
1.872900000000000091e+03	1.700000000000000122e-04
1.874799999999999955e+03	1.800000000000000113e-04
1.876700000000000045e+03	1.399999999999999877e-04
1.878700000000000045e+03	1.299999999999999886e-04
1.880599999999999909e+03	1.399999999999999877e-04
1.882500000000000000e+03	1.399999999999999877e-04
1.884400000000000091e+03	9.399999999999999448e-05
1.886400000000000091e+03	3.800000000000000209e-05
1.888299999999999955e+03	5.399999999999999967e-06
1.890200000000000045e+03	3.899999999999999929e-05
1.892200000000000045e+03	1.600000000000000131e-04
1.894099999999999909e+03	2.999999999999999737e-04
1.896000000000000000e+03	3.800000000000000209e-04
1.897900000000000091e+03	4.200000000000000174e-04
1.899900000000000091e+03	4.899999999999999842e-04
1.901799999999999955e+03	5.299999999999999807e-04
1.903700000000000045e+03	4.600000000000000139e-04
1.905700000000000045e+03	3.600000000000000227e-04
1.907599999999999909e+03	3.299999999999999982e-04
1.909500000000000000e+03	3.299999999999999982e-04
1.911400000000000091e+03	3.099999999999999999e-04
1.913400000000000091e+03	2.900000000000000017e-04
1.915299999999999955e+03	2.200000000000000078e-04
1.917200000000000045e+03	1.399999999999999877e-04
1.919200000000000045e+03	1.900000000000000105e-04
1.921099999999999909e+03	2.999999999999999737e-04
1.923000000000000000e+03	3.499999999999999964e-04
1.924900000000000091e+03	3.699999999999999947e-04
1.926900000000000091e+03	4.400000000000000157e-04
1.928799999999999955e+03	5.800000000000000034e-04
1.930700000000000045e+03	7.600000000000000418e-04
1.932700000000000045e+03	9.700000000000000505e-04
1.934599999999999909e+03	1.199999999999999895e-03
1.936500000000000000e+03	1.399999999999999986e-03
1.938500000000000000e+03	1.600000000000000077e-03
1.940400000000000091e+03	1.699999999999999905e-03
1.942299999999999955e+03	1.899999999999999996e-03
1.944200000000000045e+03	2.200000000000000133e-03
1.946200000000000045e+03	2.500000000000000052e-03
1.948099999999999909e+03	2.899999999999999800e-03
1.950000000000000000e+03	3.200000000000000153e-03
1.952000000000000000e+03	3.599999999999999901e-03
1.953900000000000091e+03	3.799999999999999992e-03
1.955799999999999955e+03	3.799999999999999992e-03
1.957700000000000045e+03	3.500000000000000073e-03
1.959700000000000045e+03	3.000000000000000062e-03
1.961599999999999909e+03	2.500000000000000052e-03
1.963500000000000000e+03	2.000000000000000042e-03
1.965500000000000000e+03	1.500000000000000031e-03
1.967400000000000091e+03	1.100000000000000066e-03
1.969299999999999955e+03	6.999999999999999929e-04
1.971200000000000045e+03	2.799999999999999755e-04
1.973200000000000045e+03	-6.100000000000000042e-06
1.975099999999999909e+03	8.500000000000000611e-05
1.977000000000000000e+03	7.200000000000000453e-04
1.979000000000000000e+03	1.500000000000000031e-03
1.980900000000000091e+03	1.899999999999999996e-03
1.982799999999999955e+03	1.799999999999999951e-03
1.984700000000000045e+03	1.600000000000000077e-03
1.986700000000000045e+03	1.500000000000000031e-03
1.988599999999999909e+03	1.600000000000000077e-03
1.990500000000000000e+03	1.699999999999999905e-03
1.992500000000000000e+03	1.799999999999999951e-03
1.994400000000000091e+03	1.799999999999999951e-03
1.996299999999999955e+03	1.699999999999999905e-03
1.998200000000000045e+03	1.500000000000000031e-03
2.000200000000000045e+03	1.299999999999999940e-03
2.002099999999999909e+03	9.600000000000000243e-04
2.004000000000000000e+03	5.500000000000000331e-04
2.006000000000000000e+03	3.299999999999999982e-04
2.007900000000000091e+03	5.999999999999999474e-04
2.009799999999999955e+03	9.899999999999999946e-04
2.011700000000000045e+03	1.000000000000000021e-03
2.013700000000000045e+03	8.599999999999999789e-04
2.015599999999999909e+03	9.300000000000000541e-04
2.017500000000000000e+03	1.199999999999999895e-03
2.019500000000000000e+03	1.399999999999999986e-03
2.021400000000000091e+03	1.399999999999999986e-03
2.023299999999999955e+03	1.100000000000000066e-03
2.025200000000000045e+03	8.800000000000000313e-04
2.027200000000000045e+03	6.199999999999999999e-04
2.029099999999999909e+03	3.800000000000000209e-04
2.031000000000000000e+03	1.299999999999999886e-04
2.033000000000000000e+03	1.399999999999999937e-06
2.034900000000000091e+03	2.000000000000000096e-04
2.036799999999999955e+03	7.699999999999999597e-04
2.038700000000000045e+03	1.399999999999999986e-03
2.040700000000000045e+03	2.200000000000000133e-03
2.042599999999999909e+03	2.799999999999999972e-03
2.044500000000000000e+03	3.399999999999999811e-03
2.046500000000000000e+03	3.899999999999999821e-03
2.048400000000000091e+03	4.499999999999999660e-03
2.050300000000000182e+03	5.000000000000000104e-03
2.052300000000000182e+03	4.899999999999999842e-03
2.054199999999999818e+03	4.599999999999999922e-03
2.056099999999999909e+03	4.799999999999999580e-03
2.058000000000000000e+03	5.000000000000000104e-03
2.060000000000000000e+03	5.300000000000000024e-03
2.061900000000000091e+03	5.700000000000000205e-03
2.063800000000000182e+03	6.000000000000000125e-03
2.065800000000000182e+03	6.100000000000000387e-03
2.067699999999999818e+03	6.400000000000000307e-03
2.069599999999999909e+03	6.599999999999999964e-03
2.071500000000000000e+03	6.899999999999999883e-03
2.073500000000000000e+03	7.100000000000000408e-03
2.075400000000000091e+03	7.199999999999999803e-03
2.077300000000000182e+03	7.100000000000000408e-03
2.079300000000000182e+03	7.100000000000000408e-03
2.081199999999999818e+03	7.199999999999999803e-03
2.083099999999999909e+03	7.300000000000000065e-03
2.085000000000000000e+03	7.400000000000000328e-03
2.087000000000000000e+03	7.300000000000000065e-03
2.088900000000000091e+03	7.199999999999999803e-03
2.090800000000000182e+03	6.899999999999999883e-03
2.092800000000000182e+03	6.700000000000000226e-03
2.094699999999999818e+03	6.700000000000000226e-03
2.096599999999999909e+03	7.000000000000000146e-03
2.098500000000000000e+03	7.300000000000000065e-03
2.100500000000000000e+03	7.400000000000000328e-03
2.102400000000000091e+03	7.400000000000000328e-03
2.104300000000000182e+03	7.400000000000000328e-03
2.106300000000000182e+03	7.499999999999999722e-03
2.108199999999999818e+03	7.599999999999999985e-03
2.110099999999999909e+03	7.700000000000000247e-03
2.112000000000000000e+03	7.700000000000000247e-03
2.114000000000000000e+03	7.700000000000000247e-03
2.115900000000000091e+03	7.599999999999999985e-03
2.117800000000000182e+03	7.499999999999999722e-03
2.119800000000000182e+03	7.300000000000000065e-03
2.121699999999999818e+03	7.100000000000000408e-03
2.123599999999999909e+03	6.799999999999999621e-03
2.125500000000000000e+03	6.599999999999999964e-03
2.127500000000000000e+03	6.199999999999999782e-03
2.129400000000000091e+03	5.700000000000000205e-03
2.131300000000000182e+03	5.199999999999999761e-03
2.133300000000000182e+03	4.799999999999999580e-03
2.135199999999999818e+03	4.799999999999999580e-03
2.137099999999999909e+03	4.700000000000000185e-03
2.139000000000000000e+03	4.499999999999999660e-03
2.141000000000000000e+03	4.199999999999999740e-03
2.142900000000000091e+03	4.000000000000000083e-03
2.144800000000000182e+03	3.799999999999999992e-03
2.146800000000000182e+03	3.599999999999999901e-03
2.148699999999999818e+03	3.299999999999999982e-03
2.150599999999999909e+03	2.700000000000000143e-03
2.152500000000000000e+03	1.899999999999999996e-03
2.154500000000000000e+03	8.999999999999999754e-04
2.156400000000000091e+03	-5.700000000000000314e-05
2.158300000000000182e+03	-5.599999999999999916e-05
2.160300000000000182e+03	1.100000000000000066e-03
2.162199999999999818e+03	2.200000000000000133e-03
2.164099999999999909e+03	2.399999999999999790e-03
2.166099999999999909e+03	2.399999999999999790e-03
2.168000000000000000e+03	2.299999999999999961e-03
2.169900000000000091e+03	1.899999999999999996e-03
2.171800000000000182e+03	1.399999999999999986e-03
2.173800000000000182e+03	8.800000000000000313e-04
2.175699999999999818e+03	5.299999999999999807e-04
2.177599999999999909e+03	4.200000000000000174e-04
2.179599999999999909e+03	3.499999999999999964e-04
2.181500000000000000e+03	3.600000000000000227e-04
2.183400000000000091e+03	5.400000000000000069e-04
2.185300000000000182e+03	6.899999999999999667e-04
2.187300000000000182e+03	6.700000000000000226e-04
2.189199999999999818e+03	5.500000000000000331e-04
2.191099999999999909e+03	3.499999999999999964e-04
2.193099999999999909e+03	1.100000000000000039e-04
2.195000000000000000e+03	-2.500000000000000205e-06
2.196900000000000091e+03	3.000000000000000076e-05
2.198800000000000182e+03	1.299999999999999886e-04
2.200800000000000182e+03	1.499999999999999869e-04
2.202699999999999818e+03	5.399999999999999798e-05
2.204599999999999909e+03	-3.100000000000000135e-05
2.206599999999999909e+03	2.900000000000000017e-05
2.208500000000000000e+03	1.600000000000000131e-04
2.210400000000000091e+03	1.900000000000000105e-04
2.212300000000000182e+03	1.900000000000000105e-04
2.214300000000000182e+03	2.500000000000000052e-04
2.216199999999999818e+03	3.499999999999999964e-04
2.218099999999999909e+03	5.000000000000000104e-04
2.220099999999999909e+03	5.999999999999999474e-04
2.222000000000000000e+03	5.699999999999999772e-04
2.223900000000000091e+03	4.400000000000000157e-04
2.225800000000000182e+03	3.400000000000000244e-04
2.227800000000000182e+03	3.200000000000000262e-04
2.229699999999999818e+03	2.700000000000000035e-04
2.231599999999999909e+03	1.800000000000000113e-04
2.233599999999999909e+03	1.399999999999999877e-04
2.235500000000000000e+03	1.000000000000000048e-04
2.237400000000000091e+03	4.899999999999999842e-05
2.239300000000000182e+03	9.299999999999999727e-05
2.241300000000000182e+03	2.400000000000000061e-04
2.243199999999999818e+03	4.099999999999999912e-04
2.245099999999999909e+03	5.699999999999999772e-04
2.247099999999999909e+03	6.599999999999999964e-04
2.249000000000000000e+03	7.399999999999999894e-04
2.250900000000000091e+03	8.800000000000000313e-04
2.252800000000000182e+03	9.899999999999999946e-04
2.254800000000000182e+03	1.100000000000000066e-03
2.256699999999999818e+03	1.199999999999999895e-03
2.258599999999999909e+03	1.199999999999999895e-03
2.260599999999999909e+03	1.299999999999999940e-03
2.262500000000000000e+03	1.299999999999999940e-03
2.264400000000000091e+03	1.399999999999999986e-03
2.266300000000000182e+03	1.500000000000000031e-03
2.268300000000000182e+03	1.600000000000000077e-03
2.270199999999999818e+03	1.799999999999999951e-03
2.272099999999999909e+03	1.899999999999999996e-03
2.274099999999999909e+03	1.899999999999999996e-03
2.276000000000000000e+03	2.000000000000000042e-03
2.277900000000000091e+03	2.099999999999999870e-03
2.279800000000000182e+03	2.299999999999999961e-03
2.281800000000000182e+03	2.599999999999999881e-03
2.283699999999999818e+03	2.899999999999999800e-03
2.285599999999999909e+03	3.000000000000000062e-03
2.287599999999999909e+03	2.899999999999999800e-03
2.289500000000000000e+03	2.799999999999999972e-03
2.291400000000000091e+03	2.599999999999999881e-03
2.293400000000000091e+03	2.500000000000000052e-03
2.295300000000000182e+03	2.399999999999999790e-03
2.297199999999999818e+03	2.299999999999999961e-03
2.299099999999999909e+03	2.200000000000000133e-03
2.301099999999999909e+03	2.099999999999999870e-03
2.303000000000000000e+03	2.099999999999999870e-03
2.304900000000000091e+03	2.000000000000000042e-03
2.306900000000000091e+03	1.899999999999999996e-03
2.308800000000000182e+03	1.799999999999999951e-03
2.310699999999999818e+03	1.699999999999999905e-03
2.312599999999999909e+03	1.600000000000000077e-03
2.314599999999999909e+03	1.600000000000000077e-03
2.316500000000000000e+03	1.500000000000000031e-03
2.318400000000000091e+03	1.399999999999999986e-03
2.320400000000000091e+03	1.399999999999999986e-03
2.322300000000000182e+03	1.299999999999999940e-03
2.324199999999999818e+03	1.199999999999999895e-03
2.326099999999999909e+03	1.199999999999999895e-03
2.328099999999999909e+03	1.100000000000000066e-03
2.330000000000000000e+03	1.000000000000000021e-03
2.331900000000000091e+03	9.700000000000000505e-04
2.333900000000000091e+03	9.100000000000000016e-04
2.335800000000000182e+03	8.499999999999999526e-04
2.337699999999999818e+03	8.000000000000000383e-04
2.339599999999999909e+03	7.500000000000000156e-04
2.341599999999999909e+03	6.899999999999999667e-04
2.343500000000000000e+03	6.499999999999999702e-04
2.345400000000000091e+03	5.999999999999999474e-04
2.347400000000000091e+03	5.500000000000000331e-04
2.349300000000000182e+03	5.100000000000000366e-04
2.351199999999999818e+03	4.699999999999999859e-04
2.353099999999999909e+03	4.299999999999999894e-04
2.355099999999999909e+03	3.899999999999999929e-04
2.357000000000000000e+03	3.499999999999999964e-04
2.358900000000000091e+03	3.099999999999999999e-04
2.360900000000000091e+03	2.799999999999999755e-04
2.362800000000000182e+03	2.500000000000000052e-04
2.364699999999999818e+03	2.200000000000000078e-04
2.366599999999999909e+03	1.900000000000000105e-04
2.368599999999999909e+03	1.700000000000000122e-04
2.370500000000000000e+03	1.399999999999999877e-04
2.372400000000000091e+03	1.200000000000000030e-04
2.374400000000000091e+03	9.699999999999999963e-05
2.376300000000000182e+03	7.799999999999999859e-05
2.378199999999999818e+03	6.000000000000000152e-05
2.380099999999999909e+03	4.500000000000000283e-05
2.382099999999999909e+03	3.100000000000000135e-05
2.384000000000000000e+03	1.900000000000000105e-05
2.385900000000000091e+03	8.199999999999999417e-06
2.387900000000000091e+03	-7.500000000000000190e-07
2.389800000000000182e+03	-1.399999999999999979e-05
2.391699999999999818e+03	-2.599999999999999840e-05
2.393599999999999909e+03	-3.499999999999999693e-05
2.395599999999999909e+03	-4.300000000000000165e-05
2.397500000000000000e+03	-4.899999999999999842e-05
2.399400000000000091e+03	-5.399999999999999798e-05
2.401400000000000091e+03	-5.599999999999999916e-05
2.403300000000000182e+03	-5.700000000000000314e-05
2.405199999999999818e+03	-5.599999999999999916e-05
2.407199999999999818e+03	-5.300000000000000078e-05
2.409099999999999909e+03	-4.899999999999999842e-05
2.411000000000000000e+03	-4.300000000000000165e-05
2.412900000000000091e+03	-3.499999999999999693e-05
2.414900000000000091e+03	-2.500000000000000120e-05
2.416800000000000182e+03	-1.299999999999999920e-05
2.418699999999999818e+03	5.700000000000000086e-08
2.420699999999999818e+03	1.500000000000000038e-05
2.422599999999999909e+03	2.199999999999999943e-05
2.424500000000000000e+03	-2.099999999999999884e-05
2.426400000000000091e+03	-6.700000000000000226e-05
2.428400000000000091e+03	-5.800000000000000034e-05
2.430300000000000182e+03	-1.699999999999999987e-05
2.432199999999999818e+03	9.999999999999999547e-08
2.434199999999999818e+03	-1.299999999999999920e-05
2.436099999999999909e+03	-2.699999999999999899e-05
2.438000000000000000e+03	-2.799999999999999958e-05
2.439900000000000091e+03	-2.099999999999999884e-05
2.441900000000000091e+03	-7.999999999999999638e-06
2.443800000000000182e+03	2.199999999999999943e-05
2.445699999999999818e+03	4.300000000000000165e-05
2.447699999999999818e+03	5.899999999999999754e-05
2.449599999999999909e+03	1.200000000000000030e-04
2.451500000000000000e+03	2.000000000000000096e-04
2.453400000000000091e+03	2.200000000000000078e-04
2.455400000000000091e+03	1.700000000000000122e-04
2.457300000000000182e+03	1.000000000000000048e-04
2.459199999999999818e+03	6.399999999999999710e-05
2.461199999999999818e+03	7.100000000000000462e-05
2.463099999999999909e+03	1.200000000000000030e-04
2.465000000000000000e+03	1.700000000000000122e-04
2.466900000000000091e+03	1.900000000000000105e-04
2.468900000000000091e+03	1.600000000000000131e-04
2.470800000000000182e+03	1.399999999999999877e-04
2.472699999999999818e+03	1.399999999999999877e-04
2.474699999999999818e+03	1.200000000000000030e-04
2.476599999999999909e+03	9.100000000000000287e-05
2.478500000000000000e+03	8.700000000000000051e-05
2.480400000000000091e+03	1.100000000000000039e-04
2.482400000000000091e+03	1.399999999999999877e-04
2.484300000000000182e+03	1.600000000000000131e-04
2.486199999999999818e+03	1.499999999999999869e-04
2.488199999999999818e+03	1.100000000000000039e-04
2.490099999999999909e+03	9.899999999999999404e-05
2.492000000000000000e+03	1.000000000000000048e-04
2.493900000000000091e+03	1.100000000000000039e-04
2.495900000000000091e+03	9.600000000000000243e-05
2.497800000000000182e+03	6.099999999999999872e-05
2.499699999999999818e+03	4.000000000000000327e-05
2.501699999999999818e+03	1.699999999999999987e-05
2.503599999999999909e+03	-1.599999999999999928e-06
2.505500000000000000e+03	-2.300000000000000002e-05
2.507400000000000091e+03	5.300000000000000078e-06
2.509400000000000091e+03	3.600000000000000091e-05
2.511300000000000182e+03	2.599999999999999840e-05
2.513199999999999818e+03	-1.199999999999999946e-06
2.515199999999999818e+03	-2.199999999999999943e-05
2.517099999999999909e+03	-4.600000000000000004e-05
2.519000000000000000e+03	-8.399999999999999535e-05
2.521000000000000000e+03	-1.299999999999999886e-04
2.522900000000000091e+03	-1.399999999999999877e-04
2.524800000000000182e+03	-1.100000000000000039e-04
2.526699999999999818e+03	-1.000000000000000048e-04
2.528699999999999818e+03	-1.200000000000000030e-04
2.530599999999999909e+03	-1.100000000000000039e-04
2.532500000000000000e+03	-7.700000000000000139e-05
2.534500000000000000e+03	-4.600000000000000004e-05
2.536400000000000091e+03	-1.800000000000000046e-05
2.538300000000000182e+03	-2.300000000000000002e-06
2.540199999999999818e+03	1.200000000000000030e-05
2.542199999999999818e+03	6.299999999999999990e-05
2.544099999999999909e+03	1.499999999999999869e-04
2.546000000000000000e+03	1.399999999999999877e-04
2.548000000000000000e+03	1.200000000000000030e-04
2.549900000000000091e+03	7.200000000000000182e-05
2.551800000000000182e+03	5.599999999999999916e-05
2.553699999999999818e+03	3.199999999999999855e-05
2.555699999999999818e+03	2.400000000000000061e-05
2.557599999999999909e+03	9.399999999999999786e-06
2.559500000000000000e+03	-3.699999999999999811e-05
2.561500000000000000e+03	-6.200000000000000270e-05
2.563400000000000091e+03	-7.700000000000000139e-05
2.565300000000000182e+03	-9.600000000000000243e-05
2.567199999999999818e+03	-1.100000000000000039e-04
2.569199999999999818e+03	-9.399999999999999448e-05
2.571099999999999909e+03	-7.299999999999999903e-05
2.573000000000000000e+03	-5.000000000000000240e-05
2.575000000000000000e+03	-1.800000000000000046e-05
2.576900000000000091e+03	7.400000000000000300e-06
2.578800000000000182e+03	2.199999999999999943e-05
2.580699999999999818e+03	4.800000000000000122e-05
2.582699999999999818e+03	8.299999999999999815e-05
2.584599999999999909e+03	9.699999999999999963e-05
2.586500000000000000e+03	7.799999999999999859e-05
2.588500000000000000e+03	4.399999999999999886e-05
2.590400000000000091e+03	2.099999999999999884e-05
2.592300000000000182e+03	2.500000000000000120e-05
2.594199999999999818e+03	4.800000000000000122e-05
2.596199999999999818e+03	4.399999999999999886e-05
2.598099999999999909e+03	1.099999999999999971e-05
2.600000000000000000e+03	3.599999999999999811e-08
2.602000000000000000e+03	8.199999999999999417e-06
2.603900000000000091e+03	-1.200000000000000030e-05
2.605800000000000182e+03	-5.899999999999999754e-05
2.607699999999999818e+03	-9.100000000000000287e-05
2.609699999999999818e+03	-1.200000000000000030e-04
2.611599999999999909e+03	-1.600000000000000131e-04
2.613500000000000000e+03	-1.600000000000000131e-04
2.615500000000000000e+03	-1.399999999999999877e-04
2.617400000000000091e+03	-1.499999999999999869e-04
2.619300000000000182e+03	-1.900000000000000105e-04
2.621199999999999818e+03	-2.500000000000000052e-04
2.623199999999999818e+03	-3.200000000000000262e-04
2.625099999999999909e+03	-3.600000000000000227e-04
2.627000000000000000e+03	-3.400000000000000244e-04
2.629000000000000000e+03	-2.999999999999999737e-04
2.630900000000000091e+03	-2.900000000000000017e-04
2.632800000000000182e+03	-2.999999999999999737e-04
2.634800000000000182e+03	-3.400000000000000244e-04
2.636699999999999818e+03	-4.099999999999999912e-04
2.638599999999999909e+03	-5.000000000000000104e-04
2.640500000000000000e+03	-5.599999999999999509e-04
2.642500000000000000e+03	-5.699999999999999772e-04
2.644400000000000091e+03	-5.299999999999999807e-04
2.646300000000000182e+03	-4.699999999999999859e-04
2.648300000000000182e+03	-4.000000000000000192e-04
2.650199999999999818e+03	-3.299999999999999982e-04
2.652099999999999909e+03	-2.500000000000000052e-04
2.654000000000000000e+03	-1.299999999999999886e-04
2.656000000000000000e+03	7.999999999999999638e-06
2.657900000000000091e+03	8.600000000000000331e-05
2.659800000000000182e+03	1.299999999999999886e-04
2.661800000000000182e+03	1.000000000000000048e-04
2.663699999999999818e+03	3.100000000000000135e-05
2.665599999999999909e+03	-6.099999999999999872e-05
2.667500000000000000e+03	-1.399999999999999877e-04
2.669500000000000000e+03	-1.900000000000000105e-04
2.671400000000000091e+03	-2.000000000000000096e-04
2.673300000000000182e+03	-1.700000000000000122e-04
2.675300000000000182e+03	-1.600000000000000131e-04
2.677199999999999818e+03	-1.600000000000000131e-04
2.679099999999999909e+03	-1.600000000000000131e-04
2.681000000000000000e+03	-1.299999999999999886e-04
2.683000000000000000e+03	-6.799999999999999946e-05
2.684900000000000091e+03	2.500000000000000120e-05
2.686800000000000182e+03	1.100000000000000039e-04
2.688800000000000182e+03	1.800000000000000113e-04
2.690699999999999818e+03	2.500000000000000052e-04
2.692599999999999909e+03	3.099999999999999999e-04
2.694500000000000000e+03	3.899999999999999929e-04
2.696500000000000000e+03	4.899999999999999842e-04
2.698400000000000091e+03	5.900000000000000296e-04
2.700300000000000182e+03	6.800000000000000488e-04
2.702300000000000182e+03	7.500000000000000156e-04
2.704199999999999818e+03	7.600000000000000418e-04
2.706099999999999909e+03	7.399999999999999894e-04
2.708000000000000000e+03	7.200000000000000453e-04
2.710000000000000000e+03	7.399999999999999894e-04
2.711900000000000091e+03	7.500000000000000156e-04
2.713800000000000182e+03	7.399999999999999894e-04
2.715800000000000182e+03	7.399999999999999894e-04
2.717699999999999818e+03	7.799999999999999859e-04
2.719599999999999909e+03	8.300000000000000086e-04
2.721500000000000000e+03	8.899999999999999491e-04
2.723500000000000000e+03	9.600000000000000243e-04
2.725400000000000091e+03	1.100000000000000066e-03
2.727300000000000182e+03	1.199999999999999895e-03
2.729300000000000182e+03	1.299999999999999940e-03
2.731199999999999818e+03	1.399999999999999986e-03
2.733099999999999909e+03	1.500000000000000031e-03
2.735000000000000000e+03	1.600000000000000077e-03
2.737000000000000000e+03	1.600000000000000077e-03
2.738900000000000091e+03	1.600000000000000077e-03
2.740800000000000182e+03	1.600000000000000077e-03
2.742800000000000182e+03	1.500000000000000031e-03
2.744699999999999818e+03	1.500000000000000031e-03
2.746599999999999909e+03	1.500000000000000031e-03
2.748500000000000000e+03	1.399999999999999986e-03
2.750500000000000000e+03	1.299999999999999940e-03
2.752400000000000091e+03	1.299999999999999940e-03
2.754300000000000182e+03	1.299999999999999940e-03
2.756300000000000182e+03	1.299999999999999940e-03
2.758199999999999818e+03	1.399999999999999986e-03
2.760099999999999909e+03	1.399999999999999986e-03
2.762099999999999909e+03	1.500000000000000031e-03
2.764000000000000000e+03	1.600000000000000077e-03
2.765900000000000091e+03	1.699999999999999905e-03
2.767800000000000182e+03	1.899999999999999996e-03
2.769800000000000182e+03	2.299999999999999961e-03
2.771699999999999818e+03	2.700000000000000143e-03
2.773599999999999909e+03	3.299999999999999982e-03
2.775599999999999909e+03	4.100000000000000346e-03
2.777500000000000000e+03	4.899999999999999842e-03
2.779400000000000091e+03	6.000000000000000125e-03
2.781300000000000182e+03	7.300000000000000065e-03
2.783300000000000182e+03	8.800000000000000530e-03
2.785199999999999818e+03	1.099999999999999936e-02
2.787099999999999909e+03	1.200000000000000025e-02
2.789099999999999909e+03	1.400000000000000029e-02
2.791000000000000000e+03	1.600000000000000033e-02
2.792900000000000091e+03	1.700000000000000122e-02
2.794800000000000182e+03	1.799999999999999864e-02
2.796800000000000182e+03	1.799999999999999864e-02
2.798699999999999818e+03	1.799999999999999864e-02
2.800599999999999909e+03	1.700000000000000122e-02
2.802599999999999909e+03	1.600000000000000033e-02
2.804500000000000000e+03	1.400000000000000029e-02
2.806400000000000091e+03	1.299999999999999940e-02
2.808300000000000182e+03	1.200000000000000025e-02
2.810300000000000182e+03	1.099999999999999936e-02
2.812199999999999818e+03	1.000000000000000021e-02
2.814099999999999909e+03	9.900000000000000813e-03
2.816099999999999909e+03	1.000000000000000021e-02
2.818000000000000000e+03	1.099999999999999936e-02
2.819900000000000091e+03	1.200000000000000025e-02
2.821800000000000182e+03	1.400000000000000029e-02
2.823800000000000182e+03	1.600000000000000033e-02
2.825699999999999818e+03	1.899999999999999953e-02
2.827599999999999909e+03	2.199999999999999872e-02
2.829599999999999909e+03	2.599999999999999881e-02
2.831500000000000000e+03	2.999999999999999889e-02
2.833400000000000091e+03	3.500000000000000333e-02
2.835300000000000182e+03	4.000000000000000083e-02
2.837300000000000182e+03	4.599999999999999922e-02
2.839199999999999818e+03	5.199999999999999761e-02
2.841099999999999909e+03	5.899999999999999689e-02
2.843099999999999909e+03	6.500000000000000222e-02
2.845000000000000000e+03	7.099999999999999367e-02
2.846900000000000091e+03	7.699999999999999900e-02
2.848800000000000182e+03	8.100000000000000255e-02
2.850800000000000182e+03	8.500000000000000611e-02
2.852699999999999818e+03	8.799999999999999489e-02
2.854599999999999909e+03	8.999999999999999667e-02
2.856599999999999909e+03	8.999999999999999667e-02
2.858500000000000000e+03	8.899999999999999578e-02
2.860400000000000091e+03	8.699999999999999400e-02
2.862300000000000182e+03	8.500000000000000611e-02
2.864300000000000182e+03	8.200000000000000344e-02
2.866199999999999818e+03	7.799999999999999989e-02
2.868099999999999909e+03	7.399999999999999634e-02
2.870099999999999909e+03	7.000000000000000666e-02
2.872000000000000000e+03	6.500000000000000222e-02
2.873900000000000091e+03	5.899999999999999689e-02
2.875900000000000091e+03	5.399999999999999939e-02
2.877800000000000182e+03	4.900000000000000189e-02
2.879699999999999818e+03	4.499999999999999833e-02
2.881599999999999909e+03	4.100000000000000172e-02
2.883599999999999909e+03	3.799999999999999906e-02
2.885500000000000000e+03	3.599999999999999728e-02
2.887400000000000091e+03	3.400000000000000244e-02
2.889400000000000091e+03	3.300000000000000155e-02
2.891300000000000182e+03	3.300000000000000155e-02
2.893199999999999818e+03	3.300000000000000155e-02
2.895099999999999909e+03	3.400000000000000244e-02
2.897099999999999909e+03	3.400000000000000244e-02
2.899000000000000000e+03	3.500000000000000333e-02
2.900900000000000091e+03	3.599999999999999728e-02
2.902900000000000091e+03	3.799999999999999906e-02
2.904800000000000182e+03	3.899999999999999994e-02
2.906699999999999818e+03	4.100000000000000172e-02
2.908599999999999909e+03	4.299999999999999656e-02
2.910599999999999909e+03	4.399999999999999745e-02
2.912500000000000000e+03	4.499999999999999833e-02
2.914400000000000091e+03	4.599999999999999922e-02
2.916400000000000091e+03	4.700000000000000011e-02
2.918300000000000182e+03	4.900000000000000189e-02
2.920199999999999818e+03	5.000000000000000278e-02
2.922099999999999909e+03	5.199999999999999761e-02
2.924099999999999909e+03	5.500000000000000028e-02
2.926000000000000000e+03	5.700000000000000205e-02
2.927900000000000091e+03	5.999999999999999778e-02
2.929900000000000091e+03	6.199999999999999956e-02
2.931800000000000182e+03	6.400000000000000133e-02
2.933699999999999818e+03	6.600000000000000311e-02
2.935599999999999909e+03	6.700000000000000400e-02
2.937599999999999909e+03	6.800000000000000488e-02
2.939500000000000000e+03	6.900000000000000577e-02
2.941400000000000091e+03	6.900000000000000577e-02
2.943400000000000091e+03	6.800000000000000488e-02
2.945300000000000182e+03	6.700000000000000400e-02
2.947199999999999818e+03	6.600000000000000311e-02
2.949099999999999909e+03	6.400000000000000133e-02
2.951099999999999909e+03	6.199999999999999956e-02
2.953000000000000000e+03	5.899999999999999689e-02
2.954900000000000091e+03	5.700000000000000205e-02
2.956900000000000091e+03	5.500000000000000028e-02
2.958800000000000182e+03	5.299999999999999850e-02
2.960699999999999818e+03	5.099999999999999672e-02
2.962599999999999909e+03	4.800000000000000100e-02
2.964599999999999909e+03	4.399999999999999745e-02
2.966500000000000000e+03	3.899999999999999994e-02
2.968400000000000091e+03	3.400000000000000244e-02
2.970400000000000091e+03	2.900000000000000147e-02
2.972300000000000182e+03	2.400000000000000050e-02
2.974199999999999818e+03	2.000000000000000042e-02
2.976099999999999909e+03	1.700000000000000122e-02
2.978099999999999909e+03	1.400000000000000029e-02
2.980000000000000000e+03	1.200000000000000025e-02
2.981900000000000091e+03	1.099999999999999936e-02
2.983900000000000091e+03	9.100000000000000450e-03
2.985800000000000182e+03	7.900000000000000772e-03
2.987699999999999818e+03	7.000000000000000146e-03
2.989699999999999818e+03	6.400000000000000307e-03
2.991599999999999909e+03	5.799999999999999600e-03
2.993500000000000000e+03	5.300000000000000024e-03
2.995400000000000091e+03	4.499999999999999660e-03
2.997400000000000091e+03	3.599999999999999901e-03
2.999300000000000182e+03	2.700000000000000143e-03
3.001199999999999818e+03	2.000000000000000042e-03
3.003199999999999818e+03	1.399999999999999986e-03
3.005099999999999909e+03	8.499999999999999526e-04
3.007000000000000000e+03	4.499999999999999877e-04
3.008900000000000091e+03	2.300000000000000070e-04
3.010900000000000091e+03	1.700000000000000122e-04
3.012800000000000182e+03	1.299999999999999886e-04
3.014699999999999818e+03	9.399999999999999448e-05
3.016699999999999818e+03	4.100000000000000047e-05
3.018599999999999909e+03	-2.500000000000000205e-06
3.020500000000000000e+03	-2.400000000000000061e-05
3.022400000000000091e+03	-7.399999999999999623e-05
3.024400000000000091e+03	-1.700000000000000122e-04
3.026300000000000182e+03	-2.500000000000000052e-04
3.028199999999999818e+03	-3.099999999999999999e-04
3.030199999999999818e+03	-3.400000000000000244e-04
3.032099999999999909e+03	-3.800000000000000209e-04
3.034000000000000000e+03	-4.099999999999999912e-04
3.035900000000000091e+03	-4.099999999999999912e-04
3.037900000000000091e+03	-4.200000000000000174e-04
3.039800000000000182e+03	-3.899999999999999929e-04
3.041699999999999818e+03	-2.900000000000000017e-04
3.043699999999999818e+03	-1.800000000000000113e-04
3.045599999999999909e+03	-3.399999999999999973e-05
3.047500000000000000e+03	2.100000000000000087e-04
3.049400000000000091e+03	5.199999999999999544e-04
3.051400000000000091e+03	7.399999999999999894e-04
3.053300000000000182e+03	7.799999999999999859e-04
3.055199999999999818e+03	6.899999999999999667e-04
3.057199999999999818e+03	5.599999999999999509e-04
3.059099999999999909e+03	4.899999999999999842e-04
3.061000000000000000e+03	5.199999999999999544e-04
3.062900000000000091e+03	6.099999999999999737e-04
3.064900000000000091e+03	6.700000000000000226e-04
3.066800000000000182e+03	6.700000000000000226e-04
3.068699999999999818e+03	5.800000000000000034e-04
3.070699999999999818e+03	4.699999999999999859e-04
3.072599999999999909e+03	4.099999999999999912e-04
3.074500000000000000e+03	3.899999999999999929e-04
3.076400000000000091e+03	4.200000000000000174e-04
3.078400000000000091e+03	4.699999999999999859e-04
3.080300000000000182e+03	4.699999999999999859e-04
3.082199999999999818e+03	4.099999999999999912e-04
3.084199999999999818e+03	3.400000000000000244e-04
3.086099999999999909e+03	2.500000000000000052e-04
3.088000000000000000e+03	1.700000000000000122e-04
3.089900000000000091e+03	1.000000000000000048e-04
3.091900000000000091e+03	3.300000000000000253e-05
3.093800000000000182e+03	2.500000000000000120e-05
3.095699999999999818e+03	1.100000000000000039e-04
3.097699999999999818e+03	2.100000000000000087e-04
3.099599999999999909e+03	2.500000000000000052e-04
3.101500000000000000e+03	2.300000000000000070e-04
3.103500000000000000e+03	1.700000000000000122e-04
3.105400000000000091e+03	7.299999999999999903e-05
3.107300000000000182e+03	-3.499999999999999947e-06
3.109199999999999818e+03	-5.399999999999999798e-05
3.111199999999999818e+03	-1.100000000000000039e-04
3.113099999999999909e+03	-1.700000000000000122e-04
3.115000000000000000e+03	-1.800000000000000113e-04
3.117000000000000000e+03	-1.600000000000000131e-04
3.118900000000000091e+03	-1.600000000000000131e-04
3.120800000000000182e+03	-1.700000000000000122e-04
3.122699999999999818e+03	-1.800000000000000113e-04
3.124699999999999818e+03	-2.100000000000000087e-04
3.126599999999999909e+03	-2.400000000000000061e-04
3.128500000000000000e+03	-2.599999999999999772e-04
3.130500000000000000e+03	-2.900000000000000017e-04
3.132400000000000091e+03	-3.600000000000000227e-04
3.134300000000000182e+03	-3.899999999999999929e-04
3.136199999999999818e+03	-3.400000000000000244e-04
3.138199999999999818e+03	-2.799999999999999755e-04
3.140099999999999909e+03	-2.599999999999999772e-04
3.142000000000000000e+03	-2.599999999999999772e-04
3.144000000000000000e+03	-2.599999999999999772e-04
3.145900000000000091e+03	-2.700000000000000035e-04
3.147800000000000182e+03	-2.900000000000000017e-04
3.149699999999999818e+03	-2.599999999999999772e-04
3.151699999999999818e+03	-1.900000000000000105e-04
3.153599999999999909e+03	-1.399999999999999877e-04
3.155500000000000000e+03	-1.100000000000000039e-04
3.157500000000000000e+03	-6.000000000000000152e-05
3.159400000000000091e+03	6.700000000000000438e-07
3.161300000000000182e+03	-3.699999999999999811e-05
3.163199999999999818e+03	-7.100000000000000462e-05
3.165199999999999818e+03	-8.500000000000000611e-05
3.167099999999999909e+03	-9.699999999999999963e-05
3.169000000000000000e+03	-1.000000000000000048e-04
3.171000000000000000e+03	-1.000000000000000048e-04
3.172900000000000091e+03	-1.399999999999999877e-04
3.174800000000000182e+03	-1.700000000000000122e-04
3.176699999999999818e+03	-1.700000000000000122e-04
3.178699999999999818e+03	-1.800000000000000113e-04
3.180599999999999909e+03	-1.900000000000000105e-04
3.182500000000000000e+03	-1.800000000000000113e-04
3.184500000000000000e+03	-1.800000000000000113e-04
3.186400000000000091e+03	-1.600000000000000131e-04
3.188300000000000182e+03	-1.399999999999999877e-04
3.190199999999999818e+03	-1.200000000000000030e-04
3.192199999999999818e+03	-9.299999999999999727e-05
3.194099999999999909e+03	-7.100000000000000462e-05
3.196000000000000000e+03	-1.000000000000000048e-04
3.198000000000000000e+03	-1.399999999999999877e-04
3.199900000000000091e+03	-1.399999999999999877e-04
3.201800000000000182e+03	-1.299999999999999886e-04
3.203699999999999818e+03	-1.299999999999999886e-04
3.205699999999999818e+03	-1.200000000000000030e-04
3.207599999999999909e+03	-1.000000000000000048e-04
3.209500000000000000e+03	-9.799999999999999684e-05
3.211500000000000000e+03	-8.399999999999999535e-05
3.213400000000000091e+03	-5.199999999999999680e-05
3.215300000000000182e+03	1.599999999999999928e-06
3.217199999999999818e+03	-1.299999999999999920e-05
3.219199999999999818e+03	-4.899999999999999842e-05
3.221099999999999909e+03	-1.000000000000000048e-04
3.223000000000000000e+03	-1.399999999999999877e-04
3.225000000000000000e+03	-1.600000000000000131e-04
3.226900000000000091e+03	-1.800000000000000113e-04
3.228800000000000182e+03	-1.700000000000000122e-04
3.230800000000000182e+03	-1.200000000000000030e-04
3.232699999999999818e+03	-7.600000000000000418e-05
3.234599999999999909e+03	-7.499999999999999343e-05
3.236500000000000000e+03	-9.600000000000000243e-05
3.238500000000000000e+03	-1.200000000000000030e-04
3.240400000000000091e+03	-1.399999999999999877e-04
3.242300000000000182e+03	-1.299999999999999886e-04
3.244300000000000182e+03	-6.899999999999999667e-05
3.246199999999999818e+03	9.700000000000000302e-06
3.248099999999999909e+03	7.200000000000000182e-05
3.250000000000000000e+03	1.200000000000000030e-04
3.252000000000000000e+03	1.600000000000000131e-04
3.253900000000000091e+03	1.900000000000000105e-04
3.255800000000000182e+03	2.200000000000000078e-04
3.257800000000000182e+03	2.700000000000000035e-04
3.259699999999999818e+03	3.099999999999999999e-04
3.261599999999999909e+03	3.200000000000000262e-04
3.263500000000000000e+03	3.699999999999999947e-04
3.265500000000000000e+03	4.600000000000000139e-04
3.267400000000000091e+03	5.400000000000000069e-04
3.269300000000000182e+03	6.400000000000000524e-04
3.271300000000000182e+03	7.299999999999999632e-04
3.273199999999999818e+03	7.600000000000000418e-04
3.275099999999999909e+03	7.500000000000000156e-04
3.277000000000000000e+03	7.699999999999999597e-04
3.279000000000000000e+03	7.900000000000000121e-04
3.280900000000000091e+03	8.199999999999999824e-04
3.282800000000000182e+03	8.800000000000000313e-04
3.284800000000000182e+03	9.799999999999999684e-04
3.286699999999999818e+03	1.000000000000000021e-03
3.288599999999999909e+03	1.000000000000000021e-03
3.290500000000000000e+03	9.899999999999999946e-04
3.292500000000000000e+03	9.899999999999999946e-04
3.294400000000000091e+03	9.499999999999999981e-04
3.296300000000000182e+03	8.800000000000000313e-04
3.298300000000000182e+03	8.000000000000000383e-04
3.300199999999999818e+03	7.299999999999999632e-04
3.302099999999999909e+03	7.500000000000000156e-04
3.304000000000000000e+03	8.400000000000000348e-04
3.306000000000000000e+03	9.399999999999999719e-04
3.307900000000000091e+03	1.000000000000000021e-03
3.309800000000000182e+03	1.100000000000000066e-03
3.311800000000000182e+03	1.100000000000000066e-03
3.313699999999999818e+03	1.000000000000000021e-03
3.315599999999999909e+03	1.000000000000000021e-03
3.317500000000000000e+03	9.799999999999999684e-04
3.319500000000000000e+03	9.600000000000000243e-04
3.321400000000000091e+03	9.399999999999999719e-04
3.323300000000000182e+03	8.999999999999999754e-04
3.325300000000000182e+03	8.300000000000000086e-04
3.327199999999999818e+03	7.399999999999999894e-04
3.329099999999999909e+03	6.400000000000000524e-04
3.331000000000000000e+03	5.299999999999999807e-04
3.333000000000000000e+03	4.400000000000000157e-04
3.334900000000000091e+03	3.800000000000000209e-04
3.336800000000000182e+03	3.299999999999999982e-04
3.338800000000000182e+03	2.799999999999999755e-04
3.340699999999999818e+03	1.800000000000000113e-04
3.342599999999999909e+03	8.000000000000000654e-05
3.344599999999999909e+03	-1.200000000000000030e-05
3.346500000000000000e+03	-9.299999999999999727e-05
3.348400000000000091e+03	-1.299999999999999886e-04
3.350300000000000182e+03	-1.100000000000000039e-04
3.352300000000000182e+03	-1.100000000000000039e-04
3.354199999999999818e+03	-1.299999999999999886e-04
3.356099999999999909e+03	-1.700000000000000122e-04
3.358099999999999909e+03	-2.300000000000000070e-04
3.360000000000000000e+03	-2.799999999999999755e-04
3.361900000000000091e+03	-2.900000000000000017e-04
3.363800000000000182e+03	-2.500000000000000052e-04
3.365800000000000182e+03	-1.700000000000000122e-04
3.367699999999999818e+03	-8.299999999999999815e-05
3.369599999999999909e+03	-5.599999999999999916e-05
3.371599999999999909e+03	-1.100000000000000039e-04
3.373500000000000000e+03	-1.600000000000000131e-04
3.375400000000000091e+03	-1.499999999999999869e-04
3.377300000000000182e+03	-1.200000000000000030e-04
3.379300000000000182e+03	-9.699999999999999963e-05
3.381199999999999818e+03	-4.699999999999999724e-05
3.383099999999999909e+03	1.300000000000000047e-06
3.385099999999999909e+03	-1.399999999999999979e-05
3.387000000000000000e+03	-2.699999999999999899e-05
3.388900000000000091e+03	4.400000000000000224e-06
3.390800000000000182e+03	5.000000000000000240e-05
3.392800000000000182e+03	8.300000000000000154e-06
3.394699999999999818e+03	-8.399999999999999535e-05
3.396599999999999909e+03	-8.100000000000000375e-05
3.398599999999999909e+03	6.799999999999999946e-05
3.400500000000000000e+03	2.500000000000000052e-04
3.402400000000000091e+03	2.999999999999999737e-04
3.404300000000000182e+03	2.999999999999999737e-04
3.406300000000000182e+03	4.099999999999999912e-04
3.408199999999999818e+03	5.800000000000000034e-04
3.410099999999999909e+03	6.700000000000000226e-04
3.412099999999999909e+03	6.099999999999999737e-04
3.414000000000000000e+03	4.099999999999999912e-04
3.415900000000000091e+03	1.700000000000000122e-04
3.417800000000000182e+03	-3.699999999999999811e-05
3.419800000000000182e+03	-1.800000000000000113e-04
3.421699999999999818e+03	-2.599999999999999772e-04
3.423599999999999909e+03	-2.700000000000000035e-04
3.425599999999999909e+03	-2.300000000000000070e-04
3.427500000000000000e+03	-1.100000000000000039e-04
3.429400000000000091e+03	6.900000000000000005e-06
3.431300000000000182e+03	9.299999999999999727e-05
3.433300000000000182e+03	2.300000000000000070e-04
3.435199999999999818e+03	3.600000000000000227e-04
3.437099999999999909e+03	3.099999999999999999e-04
3.439099999999999909e+03	1.399999999999999877e-04
3.441000000000000000e+03	-1.099999999999999971e-05
3.442900000000000091e+03	-9.399999999999999448e-05
3.444800000000000182e+03	-1.200000000000000030e-04
3.446800000000000182e+03	-1.499999999999999869e-04
3.448699999999999818e+03	-1.600000000000000131e-04
3.450599999999999909e+03	-1.600000000000000131e-04
3.452599999999999909e+03	-2.000000000000000096e-04
3.454500000000000000e+03	-2.400000000000000061e-04
3.456400000000000091e+03	-2.599999999999999772e-04
3.458400000000000091e+03	-2.400000000000000061e-04
3.460300000000000182e+03	-2.300000000000000070e-04
3.462199999999999818e+03	-2.400000000000000061e-04
3.464099999999999909e+03	-2.300000000000000070e-04
3.466099999999999909e+03	-1.200000000000000030e-04
3.468000000000000000e+03	1.500000000000000038e-05
3.469900000000000091e+03	5.800000000000000034e-05
3.471900000000000091e+03	-3.300000000000000253e-05
3.473800000000000182e+03	-1.299999999999999886e-04
3.475699999999999818e+03	-1.100000000000000039e-04
3.477599999999999909e+03	-9.399999999999999786e-06
3.479599999999999909e+03	7.200000000000000182e-05
3.481500000000000000e+03	8.600000000000000331e-05
3.483400000000000091e+03	5.399999999999999798e-05
3.485400000000000091e+03	1.599999999999999928e-05
3.487300000000000182e+03	1.099999999999999971e-05
3.489199999999999818e+03	5.099999999999999960e-05
3.491099999999999909e+03	7.299999999999999903e-05
3.493099999999999909e+03	4.800000000000000122e-05
3.495000000000000000e+03	5.199999999999999680e-05
3.496900000000000091e+03	9.100000000000000287e-05
3.498900000000000091e+03	9.299999999999999727e-05
3.500800000000000182e+03	5.199999999999999680e-05
3.502699999999999818e+03	1.800000000000000046e-05
3.504599999999999909e+03	2.000000000000000164e-05
3.506599999999999909e+03	3.000000000000000076e-05
3.508500000000000000e+03	5.000000000000000409e-06
3.510400000000000091e+03	-1.000000000000000082e-05
3.512400000000000091e+03	1.900000000000000105e-05
3.514300000000000182e+03	2.699999999999999899e-05
3.516199999999999818e+03	-3.100000000000000135e-05
3.518099999999999909e+03	-1.100000000000000039e-04
3.520099999999999909e+03	-1.600000000000000131e-04
3.522000000000000000e+03	-1.499999999999999869e-04
3.523900000000000091e+03	-1.200000000000000030e-04
3.525900000000000091e+03	-1.100000000000000039e-04
3.527800000000000182e+03	-1.299999999999999886e-04
3.529699999999999818e+03	-1.299999999999999886e-04
3.531599999999999909e+03	-9.799999999999999684e-05
3.533599999999999909e+03	-7.200000000000000182e-05
3.535500000000000000e+03	-8.700000000000000051e-05
3.537400000000000091e+03	-1.100000000000000039e-04
3.539400000000000091e+03	-9.200000000000000007e-05
3.541300000000000182e+03	-5.399999999999999798e-05
3.543199999999999818e+03	-4.600000000000000004e-05
3.545099999999999909e+03	-7.700000000000000139e-05
3.547099999999999909e+03	-9.799999999999999684e-05
3.549000000000000000e+03	-6.200000000000000270e-05
3.550900000000000091e+03	5.499999999999999857e-06
3.552900000000000091e+03	5.000000000000000240e-05
3.554800000000000182e+03	6.200000000000000270e-05
3.556699999999999818e+03	1.399999999999999979e-05
3.558599999999999909e+03	-6.399999999999999710e-05
3.560599999999999909e+03	-1.299999999999999886e-04
3.562500000000000000e+03	-2.000000000000000096e-04
3.564400000000000091e+03	-3.200000000000000262e-04
3.566400000000000091e+03	-4.400000000000000157e-04
3.568300000000000182e+03	-4.000000000000000192e-04
3.570199999999999818e+03	-1.900000000000000105e-04
3.572199999999999818e+03	-3.899999999999999929e-05
3.574099999999999909e+03	-5.300000000000000078e-05
3.576000000000000000e+03	-1.200000000000000030e-04
3.577900000000000091e+03	-1.299999999999999886e-04
3.579900000000000091e+03	-8.100000000000000375e-05
3.581800000000000182e+03	-3.300000000000000253e-05
3.583699999999999818e+03	-5.700000000000000314e-05
3.585699999999999818e+03	-2.200000000000000078e-04
3.587599999999999909e+03	-4.099999999999999912e-04
3.589500000000000000e+03	-3.600000000000000227e-04
3.591400000000000091e+03	-1.399999999999999877e-04
3.593400000000000091e+03	-9.700000000000000302e-06
3.595300000000000182e+03	3.600000000000000091e-05
3.597199999999999818e+03	1.399999999999999877e-04
3.599199999999999818e+03	2.700000000000000035e-04
3.601099999999999909e+03	3.299999999999999982e-04
3.603000000000000000e+03	3.499999999999999964e-04
3.604900000000000091e+03	2.900000000000000017e-04
3.606900000000000091e+03	1.299999999999999886e-04
3.608800000000000182e+03	-6.600000000000000337e-06
3.610699999999999818e+03	4.300000000000000335e-06
3.612699999999999818e+03	1.200000000000000030e-04
3.614599999999999909e+03	1.800000000000000113e-04
3.616500000000000000e+03	9.299999999999999727e-05
3.618400000000000091e+03	-1.000000000000000048e-04
3.620400000000000091e+03	-8.299999999999999815e-05
3.622300000000000182e+03	2.000000000000000096e-04
3.624199999999999818e+03	3.600000000000000227e-04
3.626199999999999818e+03	1.399999999999999877e-04
3.628099999999999909e+03	-2.999999999999999737e-04
3.630000000000000000e+03	-3.800000000000000209e-04
3.631900000000000091e+03	3.800000000000000209e-05
3.633900000000000091e+03	4.200000000000000174e-04
3.635800000000000182e+03	5.800000000000000034e-04
3.637699999999999818e+03	6.599999999999999964e-04
3.639699999999999818e+03	7.100000000000000191e-04
3.641599999999999909e+03	7.100000000000000191e-04
3.643500000000000000e+03	5.999999999999999474e-04
3.645400000000000091e+03	3.299999999999999982e-04
3.647400000000000091e+03	-1.499999999999999869e-04
3.649300000000000182e+03	-5.100000000000000366e-04
3.651199999999999818e+03	-2.999999999999999737e-04
3.653199999999999818e+03	2.000000000000000096e-04
3.655099999999999909e+03	4.400000000000000157e-04
3.657000000000000000e+03	5.400000000000000069e-04
3.658900000000000091e+03	7.399999999999999894e-04
3.660900000000000091e+03	9.499999999999999981e-04
3.662800000000000182e+03	1.100000000000000066e-03
3.664699999999999818e+03	1.100000000000000066e-03
3.666699999999999818e+03	9.399999999999999719e-04
3.668599999999999909e+03	5.500000000000000331e-04
3.670500000000000000e+03	3.099999999999999999e-04
3.672400000000000091e+03	2.799999999999999755e-04
3.674400000000000091e+03	1.200000000000000030e-04
3.676300000000000182e+03	1.500000000000000038e-05
3.678199999999999818e+03	4.000000000000000192e-04
3.680199999999999818e+03	8.899999999999999491e-04
3.682099999999999909e+03	1.100000000000000066e-03
3.684000000000000000e+03	1.100000000000000066e-03
3.685900000000000091e+03	8.199999999999999824e-04
3.687900000000000091e+03	3.400000000000000244e-04
3.689800000000000182e+03	1.000000000000000048e-04
3.691699999999999818e+03	3.600000000000000227e-04
3.693699999999999818e+03	7.299999999999999632e-04
3.695599999999999909e+03	9.200000000000000278e-04
3.697500000000000000e+03	8.800000000000000313e-04
3.699500000000000000e+03	6.899999999999999667e-04
3.701400000000000091e+03	5.000000000000000104e-04
3.703300000000000182e+03	5.000000000000000104e-04
3.705199999999999818e+03	5.900000000000000296e-04
3.707199999999999818e+03	5.400000000000000069e-04
3.709099999999999909e+03	3.099999999999999999e-04
3.711000000000000000e+03	8.100000000000000375e-05
3.713000000000000000e+03	1.800000000000000113e-04
3.714900000000000091e+03	5.800000000000000034e-04
3.716800000000000182e+03	8.499999999999999526e-04
3.718699999999999818e+03	8.599999999999999789e-04
3.720699999999999818e+03	7.399999999999999894e-04
3.722599999999999909e+03	6.499999999999999702e-04
3.724500000000000000e+03	5.900000000000000296e-04
3.726500000000000000e+03	6.199999999999999999e-04
3.728400000000000091e+03	6.700000000000000226e-04
3.730300000000000182e+03	5.199999999999999544e-04
3.732199999999999818e+03	2.000000000000000096e-04
3.734199999999999818e+03	-1.200000000000000030e-05
3.736099999999999909e+03	-1.299999999999999920e-05
3.738000000000000000e+03	2.400000000000000061e-04
3.740000000000000000e+03	4.499999999999999877e-04
3.741900000000000091e+03	1.900000000000000105e-04
3.743800000000000182e+03	-4.299999999999999894e-04
3.745699999999999818e+03	-6.499999999999999702e-04
3.747699999999999818e+03	-5.500000000000000331e-04
3.749599999999999909e+03	-6.800000000000000488e-04
3.751500000000000000e+03	-6.899999999999999667e-04
3.753500000000000000e+03	-1.499999999999999869e-04
3.755400000000000091e+03	4.400000000000000157e-04
3.757300000000000182e+03	5.999999999999999474e-04
3.759199999999999818e+03	5.299999999999999807e-04
3.761199999999999818e+03	5.699999999999999772e-04
3.763099999999999909e+03	6.499999999999999702e-04
3.765000000000000000e+03	5.800000000000000034e-04
3.767000000000000000e+03	4.699999999999999859e-04
3.768900000000000091e+03	3.800000000000000209e-04
3.770800000000000182e+03	3.899999999999999929e-04
3.772699999999999818e+03	5.599999999999999509e-04
3.774699999999999818e+03	7.200000000000000453e-04
3.776599999999999909e+03	7.200000000000000453e-04
3.778500000000000000e+03	6.199999999999999999e-04
3.780500000000000000e+03	5.699999999999999772e-04
3.782400000000000091e+03	5.999999999999999474e-04
3.784300000000000182e+03	5.900000000000000296e-04
3.786199999999999818e+03	5.699999999999999772e-04
3.788199999999999818e+03	5.800000000000000034e-04
3.790099999999999909e+03	6.199999999999999999e-04
3.792000000000000000e+03	6.499999999999999702e-04
3.794000000000000000e+03	5.900000000000000296e-04
3.795900000000000091e+03	4.499999999999999877e-04
3.797800000000000182e+03	3.099999999999999999e-04
3.799699999999999818e+03	3.399999999999999973e-05
3.801699999999999818e+03	-2.200000000000000078e-04
3.803599999999999909e+03	-1.100000000000000039e-04
3.805500000000000000e+03	2.400000000000000061e-05
3.807500000000000000e+03	8.399999999999999535e-05
3.809400000000000091e+03	3.699999999999999947e-04
3.811300000000000182e+03	6.300000000000000261e-04
3.813300000000000182e+03	4.800000000000000122e-04
3.815199999999999818e+03	9.799999999999999684e-05
3.817099999999999909e+03	-5.700000000000000314e-05
3.819000000000000000e+03	7.500000000000000190e-06
3.821000000000000000e+03	1.299999999999999920e-05
3.822900000000000091e+03	2.100000000000000087e-04
3.824800000000000182e+03	5.800000000000000034e-04
3.826800000000000182e+03	8.000000000000000383e-04
3.828699999999999818e+03	8.499999999999999526e-04
3.830599999999999909e+03	7.799999999999999859e-04
3.832500000000000000e+03	6.400000000000000524e-04
3.834500000000000000e+03	4.699999999999999859e-04
3.836400000000000091e+03	1.800000000000000113e-04
3.838300000000000182e+03	-3.099999999999999966e-07
3.840300000000000182e+03	1.800000000000000113e-04
3.842199999999999818e+03	5.299999999999999807e-04
3.844099999999999909e+03	8.000000000000000383e-04
3.846000000000000000e+03	9.899999999999999946e-04
3.848000000000000000e+03	1.000000000000000021e-03
3.849900000000000091e+03	5.800000000000000034e-04
3.851800000000000182e+03	-2.700000000000000035e-04
3.853800000000000182e+03	-8.700000000000000051e-04
3.855699999999999818e+03	-4.299999999999999894e-04
3.857599999999999909e+03	4.200000000000000174e-04
3.859500000000000000e+03	7.799999999999999859e-04
3.861500000000000000e+03	6.999999999999999929e-04
3.863400000000000091e+03	5.000000000000000104e-04
3.865300000000000182e+03	4.000000000000000192e-04
3.867300000000000182e+03	3.299999999999999982e-04
3.869199999999999818e+03	1.600000000000000131e-04
3.871099999999999909e+03	1.399999999999999877e-04
3.873000000000000000e+03	3.699999999999999947e-04
3.875000000000000000e+03	5.900000000000000296e-04
3.876900000000000091e+03	6.899999999999999667e-04
3.878800000000000182e+03	5.999999999999999474e-04
3.880800000000000182e+03	4.200000000000000174e-04
3.882699999999999818e+03	3.499999999999999964e-04
3.884599999999999909e+03	2.900000000000000017e-04
3.886500000000000000e+03	3.099999999999999999e-04
3.888500000000000000e+03	3.699999999999999947e-04
3.890400000000000091e+03	3.099999999999999999e-04
3.892300000000000182e+03	2.599999999999999772e-04
3.894300000000000182e+03	3.800000000000000209e-04
3.896199999999999818e+03	3.899999999999999929e-04
3.898099999999999909e+03	1.600000000000000131e-04
3.900000000000000000e+03	-1.399999999999999877e-04
3.902000000000000000e+03	-3.200000000000000262e-04
3.903900000000000091e+03	-3.299999999999999982e-04
3.905800000000000182e+03	-1.499999999999999869e-04
3.907800000000000182e+03	1.600000000000000131e-04
3.909699999999999818e+03	3.499999999999999964e-04
3.911599999999999909e+03	3.499999999999999964e-04
3.913500000000000000e+03	2.599999999999999772e-04
3.915500000000000000e+03	1.100000000000000039e-04
3.917400000000000091e+03	-2.200000000000000112e-06
3.919300000000000182e+03	1.200000000000000030e-05
3.921300000000000182e+03	7.399999999999999623e-05
3.923199999999999818e+03	7.600000000000000418e-05
3.925099999999999909e+03	3.399999999999999973e-05
3.927099999999999909e+03	7.900000000000000595e-06
3.929000000000000000e+03	-3.399999999999999973e-05
3.930900000000000091e+03	-1.000000000000000048e-04
3.932800000000000182e+03	-8.299999999999999815e-05
3.934800000000000182e+03	1.900000000000000105e-05
3.936699999999999818e+03	8.899999999999999491e-05
3.938599999999999909e+03	9.100000000000000287e-05
3.940599999999999909e+03	4.699999999999999724e-05
3.942500000000000000e+03	-1.700000000000000029e-06
3.944400000000000091e+03	1.800000000000000046e-05
3.946300000000000182e+03	9.000000000000000567e-05
3.948300000000000182e+03	1.200000000000000030e-04
3.950199999999999818e+03	1.200000000000000030e-04
3.952099999999999909e+03	1.200000000000000030e-04
3.954099999999999909e+03	1.100000000000000039e-04
3.956000000000000000e+03	9.899999999999999404e-05
3.957900000000000091e+03	1.299999999999999886e-04
3.959800000000000182e+03	1.800000000000000113e-04
3.961800000000000182e+03	2.300000000000000070e-04
3.963699999999999818e+03	2.900000000000000017e-04
3.965599999999999909e+03	3.299999999999999982e-04
3.967599999999999909e+03	3.299999999999999982e-04
3.969500000000000000e+03	3.200000000000000262e-04
3.971400000000000091e+03	2.999999999999999737e-04
3.973300000000000182e+03	3.200000000000000262e-04
3.975300000000000182e+03	3.600000000000000227e-04
3.977199999999999818e+03	3.699999999999999947e-04
3.979099999999999909e+03	3.800000000000000209e-04
3.981099999999999909e+03	4.099999999999999912e-04
3.983000000000000000e+03	4.400000000000000157e-04
3.984900000000000091e+03	4.600000000000000139e-04
3.986800000000000182e+03	4.499999999999999877e-04
3.988800000000000182e+03	4.499999999999999877e-04
3.990699999999999818e+03	5.000000000000000104e-04
3.992599999999999909e+03	5.599999999999999509e-04
