# Supplementary material for: Deep Learning for Reconstructing Low-Quality FTIR and Raman Spectra—A Case Study in Microplastic Analyses
Source: Anal Chem. 2021 Nov 22;93(49):16360–8. doi: 10.1021/acs.analchem.1c02618 (PMC8674871; doi:10.1021/acs.analchem.1c02618)
Supplement: Supplementary file 2 — ac1c02618_si_002.zip [file ac1c02618_si_002.zip › SpectraReconstruction/ATR Spectra/polyethylene_wax_oxidized.csv]

4.011999999999999886e+02	1.116666666666666659e-04
4.031000000000000227e+02	2.149999999999999947e-04
4.050000000000000000e+02	1.160000000000000007e-04
4.070000000000000000e+02	-4.333333333333332728e-05
4.088999999999999773e+02	-6.066666666666666632e-05
4.108000000000000114e+02	4.000000000000002360e-06
4.128000000000000114e+02	2.666666666666668099e-06
4.146999999999999886e+02	1.366666666666666739e-05
4.166000000000000227e+02	1.866666666666666593e-04
4.186000000000000227e+02	4.833333333333333904e-04
4.205000000000000000e+02	6.033333333333333257e-04
4.223999999999999773e+02	4.299999999999999894e-04
4.243000000000000114e+02	1.246666666666666702e-04
4.263000000000000114e+02	-8.966666666666665972e-05
4.281999999999999886e+02	-1.833333333333333353e-04
4.301000000000000227e+02	-8.233333333333333335e-05
4.321000000000000227e+02	1.833333333333333353e-04
4.340000000000000000e+02	2.800000000000000297e-04
4.358999999999999773e+02	1.426666666666666740e-04
4.378000000000000114e+02	7.666666666666666899e-05
4.398000000000000114e+02	7.999999999999999299e-05
4.416999999999999886e+02	2.666666666666666320e-05
4.436000000000000227e+02	-5.333333333333332640e-05
4.456000000000000227e+02	-3.999999999999996261e-05
4.475000000000000000e+02	6.000000000000001507e-05
4.493999999999999773e+02	4.666666666666664451e-05
4.513000000000000114e+02	3.999999999999996261e-05
4.533000000000000114e+02	1.666666666666666611e-04
4.551999999999999886e+02	2.066666666666666305e-04
4.571000000000000227e+02	2.000000000000000096e-04
4.591000000000000227e+02	3.333333333333332680e-04
4.610000000000000000e+02	5.600000000000000594e-04
4.628999999999999773e+02	7.266666666666666934e-04
4.648000000000000114e+02	7.666666666666666899e-04
4.668000000000000114e+02	7.400000000000000978e-04
4.686999999999999886e+02	5.906666666666666402e-04
4.706000000000000227e+02	5.999999999999999474e-04
4.726000000000000227e+02	7.266666666666666934e-04
4.745000000000000000e+02	9.266666666666666758e-04
4.763999999999999773e+02	9.933333333333332644e-04
4.783000000000000114e+02	8.733333333333332749e-04
4.803000000000000114e+02	6.026000000000000106e-04
4.821999999999999886e+02	4.199999999999999632e-04
4.841000000000000227e+02	3.866666666666666689e-04
4.861000000000000227e+02	4.599999999999999597e-04
4.880000000000000000e+02	4.933333333333333624e-04
4.898999999999999773e+02	4.760000000000000234e-04
4.918000000000000114e+02	3.466666666666666182e-04
4.938000000000000114e+02	2.333333333333333039e-04
4.956999999999999886e+02	1.666666666666667153e-04
4.976000000000000227e+02	1.400000000000000148e-04
4.996000000000000227e+02	1.066666666666666528e-04
5.015000000000000000e+02	8.666666666666665456e-05
5.033999999999999773e+02	1.640000000000000019e-04
5.053000000000000114e+02	2.613333333333333068e-04
5.073000000000000114e+02	2.593333333333333124e-04
5.091999999999999886e+02	1.840000000000000001e-04
5.111000000000000227e+02	1.566666666666666891e-04
5.131000000000000227e+02	1.986666666666666800e-04
5.150000000000000000e+02	2.000000000000000096e-04
5.168999999999999773e+02	1.833333333333333353e-04
5.187999999999999545e+02	2.266666666666666558e-04
5.207999999999999545e+02	2.876666666666667020e-04
5.227000000000000455e+02	2.793333333333333107e-04
5.246000000000000227e+02	2.466666666666666812e-04
5.266000000000000227e+02	2.686666666666666738e-04
5.285000000000000000e+02	3.666666666666666707e-04
5.303999999999999773e+02	3.906666666666667120e-04
5.323999999999999773e+02	3.366666666666667004e-04
5.342999999999999545e+02	2.599999999999999772e-04
5.362000000000000455e+02	2.566666666666666532e-04
5.381000000000000227e+02	2.233333333333333318e-04
5.401000000000000227e+02	1.866666666666666593e-04
5.420000000000000000e+02	1.566666666666666620e-04
5.438999999999999773e+02	1.000000000000000048e-04
5.458999999999999773e+02	8.666666666666665456e-05
5.477999999999999545e+02	1.500000000000000140e-04
5.497000000000000455e+02	1.886666666666666538e-04
5.516000000000000227e+02	1.673333333333333259e-04
5.536000000000000227e+02	1.436666666666666712e-04
5.555000000000000000e+02	1.200000000000000030e-04
5.573999999999999773e+02	5.266666666666666160e-05
5.593999999999999773e+02	-4.333333333333334083e-05
5.612999999999999545e+02	-9.333333333333332967e-05
5.632000000000000455e+02	-6.000000000000000152e-05
5.651000000000000227e+02	3.933333333333333847e-05
5.671000000000000227e+02	1.206666666666666543e-04
5.690000000000000000e+02	9.333333333333334323e-05
5.708999999999999773e+02	5.666666666666668598e-06
5.728999999999999773e+02	-4.600000000000000004e-05
5.747999999999999545e+02	-5.666666666666665041e-05
5.767000000000000455e+02	-4.799999999999999444e-05
5.786000000000000227e+02	-2.266666666666667101e-05
5.806000000000000227e+02	-1.559999999999999972e-05
5.825000000000000000e+02	-2.080000000000000075e-05
5.843999999999999773e+02	0.000000000000000000e+00
5.863999999999999773e+02	-1.933333333333333345e-05
5.882999999999999545e+02	-2.000000000000003298e-06
5.902000000000000455e+02	4.333333333333334083e-05
5.921000000000000227e+02	6.599999999999999151e-05
5.941000000000000227e+02	4.666666666666667161e-05
5.960000000000000000e+02	2.333333333333332225e-05
5.978999999999999773e+02	1.999999999999999825e-05
5.998999999999999773e+02	3.333333333333332815e-05
6.017999999999999545e+02	3.666666666666665216e-05
6.037000000000000455e+02	-2.666666666666668353e-05
6.056000000000000227e+02	-1.233333333333333406e-04
6.076000000000000227e+02	-2.056666666666666333e-04
6.095000000000000000e+02	-2.666666666666666794e-04
6.113999999999999773e+02	-3.166666666666666480e-04
6.133999999999999773e+02	-3.333333333333333222e-04
6.152999999999999545e+02	-3.266666666666666742e-04
6.172000000000000455e+02	-3.099999999999999999e-04
6.191000000000000227e+02	-2.700000000000000035e-04
6.211000000000000227e+02	-2.466666666666666812e-04
6.230000000000000000e+02	-2.466666666666666812e-04
6.248999999999999773e+02	-2.399999999999999790e-04
6.268999999999999773e+02	-2.399999999999999790e-04
6.287999999999999545e+02	-2.399999999999999790e-04
6.307000000000000455e+02	-2.043333333333333037e-04
6.326000000000000227e+02	-1.583333333333333240e-04
6.346000000000000227e+02	-1.236666666666666459e-04
6.365000000000000000e+02	-1.003333333333333372e-04
6.383999999999999773e+02	-5.600000000000000594e-05
6.403999999999999773e+02	0.000000000000000000e+00
6.422999999999999545e+02	-3.966666666666667087e-05
6.442000000000000455e+02	-9.466666666666665928e-05
6.462000000000000455e+02	-1.533333333333333380e-04
6.481000000000000227e+02	-2.033333333333333607e-04
6.500000000000000000e+02	-2.433333333333333301e-04
6.518999999999999773e+02	-2.933333333333333257e-04
6.538999999999999773e+02	-3.366666666666667004e-04
6.557999999999999545e+02	-3.366666666666667004e-04
6.577000000000000455e+02	-2.966666666666666497e-04
6.597000000000000455e+02	-2.933333333333333257e-04
6.616000000000000227e+02	-3.066666666666666759e-04
6.635000000000000000e+02	-2.933333333333333257e-04
6.653999999999999773e+02	-2.339999999999999687e-04
6.673999999999999773e+02	-1.806666666666666490e-04
6.692999999999999545e+02	-1.406666666666666796e-04
6.712000000000000455e+02	-1.073333333333333447e-04
6.732000000000000455e+02	-3.000000000000000754e-05
6.751000000000000227e+02	1.266666666666666646e-04
6.770000000000000000e+02	3.280000000000000038e-04
6.788999999999999773e+02	4.821000000000000632e-04
6.808999999999999773e+02	5.736166666666666324e-04
6.827999999999999545e+02	6.363333333333333688e-04
6.847000000000000455e+02	7.223333333333333993e-04
6.867000000000000455e+02	7.943333333333331978e-04
6.886000000000000227e+02	8.573333333333333197e-04
6.905000000000000000e+02	1.000000000000000021e-03
6.923999999999999773e+02	1.183333333333333329e-03
6.943999999999999773e+02	1.546666666666666676e-03
6.962999999999999545e+02	2.023333333333333147e-03
6.982000000000000455e+02	2.699999999999999709e-03
7.002000000000000455e+02	3.500000000000000073e-03
7.021000000000000227e+02	4.633333333333333054e-03
7.040000000000000000e+02	6.100000000000000387e-03
7.058999999999999773e+02	8.133333333333334428e-03
7.078999999999999773e+02	1.066666666666666631e-02
7.097999999999999545e+02	1.499999999999999944e-02
7.117000000000000455e+02	2.300000000000000308e-02
7.137000000000000455e+02	3.733333333333332948e-02
7.156000000000000227e+02	6.666666666666666574e-02
7.175000000000000000e+02	1.093333333333333240e-01
7.193999999999999773e+02	1.266666666666666774e-01
7.213999999999999773e+02	1.113333333333333258e-01
7.232999999999999545e+02	7.866666666666666252e-02
7.252000000000000455e+02	6.833333333333332926e-02
7.272000000000000455e+02	8.266666666666666607e-02
7.291000000000000227e+02	1.023333333333333317e-01
7.310000000000000000e+02	9.266666666666667496e-02
7.328999999999999773e+02	6.099999999999999867e-02
7.348999999999999773e+02	3.133333333333333109e-02
7.367999999999999545e+02	1.600000000000000033e-02
7.387000000000000455e+02	1.000000000000000021e-02
7.407000000000000455e+02	6.633333333333333963e-03
7.426000000000000227e+02	4.833333333333332711e-03
7.445000000000000000e+02	3.666666666666666598e-03
7.463999999999999773e+02	2.833333333333333537e-03
7.483999999999999773e+02	2.166666666666666567e-03
7.502999999999999545e+02	1.766666666666666602e-03
7.522000000000000455e+02	1.399999999999999986e-03
7.542000000000000455e+02	1.126666666666666658e-03
7.561000000000000227e+02	9.866666666666667248e-04
7.580000000000000000e+02	9.866666666666667248e-04
7.598999999999999773e+02	1.006666666666666777e-03
7.618999999999999773e+02	1.086666666666666553e-03
7.637999999999999545e+02	1.126666666666666658e-03
7.657000000000000455e+02	1.226666666666666704e-03
7.677000000000000455e+02	1.246666666666666756e-03
7.696000000000000227e+02	1.233333333333333460e-03
7.715000000000000000e+02	1.160000000000000007e-03
7.735000000000000000e+02	1.033333333333333369e-03
7.753999999999999773e+02	8.733333333333332749e-04
7.772999999999999545e+02	7.533333333333332854e-04
7.792000000000000455e+02	6.199999999999999999e-04
7.812000000000000455e+02	4.413333333333332911e-04
7.831000000000000227e+02	2.533333333333333292e-04
7.850000000000000000e+02	1.199999999999999895e-04
7.870000000000000000e+02	5.333333333333336706e-05
7.888999999999999773e+02	5.999999999999999474e-05
7.907999999999999545e+02	9.600000000000000243e-05
7.927000000000000455e+02	1.386666666666666852e-04
7.947000000000000455e+02	1.386666666666666852e-04
7.966000000000000227e+02	8.667666666666664938e-05
7.985000000000000000e+02	2.866666666666666777e-05
8.005000000000000000e+02	-6.666666666666665800e-06
8.023999999999999773e+02	-2.666666666666666998e-05
8.042999999999999545e+02	-2.900000000000000017e-05
8.062000000000000455e+02	-1.593333333333333212e-05
8.082000000000000455e+02	0.000000000000000000e+00
8.101000000000000227e+02	-7.533333333333332583e-05
8.120000000000000000e+02	-1.413333333333333444e-04
8.140000000000000000e+02	-2.126666666666666679e-04
8.158999999999999773e+02	-2.633333333333333012e-04
8.177999999999999545e+02	-2.933333333333333257e-04
8.197000000000000455e+02	-3.200000000000000262e-04
8.217000000000000455e+02	-3.733333333333333187e-04
8.236000000000000227e+02	-4.066666666666667214e-04
8.255000000000000000e+02	-4.099999999999999912e-04
8.275000000000000000e+02	-4.099999999999999912e-04
8.293999999999999773e+02	-4.233333333333332872e-04
8.312999999999999545e+02	-4.533333333333333659e-04
8.332000000000000455e+02	-4.799999999999999580e-04
8.352000000000000455e+02	-4.866666666666666602e-04
8.371000000000000227e+02	-4.833333333333332820e-04
8.390000000000000000e+02	-4.733333333333332557e-04
8.410000000000000000e+02	-4.566666666666666357e-04
8.428999999999999773e+02	-4.033333333333332890e-04
8.447999999999999545e+02	-3.333333333333333222e-04
8.467000000000000455e+02	-2.866666666666666235e-04
8.487000000000000455e+02	-2.833333333333333537e-04
8.506000000000000227e+02	-3.033333333333333519e-04
8.525000000000000000e+02	-3.033333333333333519e-04
8.545000000000000000e+02	-2.533333333333333292e-04
8.563999999999999773e+02	-2.033333333333333607e-04
8.582999999999999545e+02	-1.833333333333333353e-04
8.602000000000000455e+02	-1.399999999999999877e-04
8.622000000000000455e+02	-7.100000000000000462e-05
8.641000000000000227e+02	0.000000000000000000e+00
8.660000000000000000e+02	8.799999999999998755e-06
8.680000000000000000e+02	2.433333333333333301e-05
8.698999999999999773e+02	4.600000000000000004e-05
8.717999999999999545e+02	6.333333333333333230e-05
8.737000000000000455e+02	9.799999999999999684e-05
8.757000000000000455e+02	1.700000000000000122e-04
8.776000000000000227e+02	2.999999999999999737e-04
8.795000000000000000e+02	5.233333333333332242e-04
8.815000000000000000e+02	9.433333333333333501e-04
8.833999999999999773e+02	1.686666666666666392e-03
8.852999999999999545e+02	2.866666666666666669e-03
8.872999999999999545e+02	4.033333333333333215e-03
8.892000000000000455e+02	4.333333333333333134e-03
8.911000000000000227e+02	3.633333333333333467e-03
8.930000000000000000e+02	2.566666666666666749e-03
8.950000000000000000e+02	1.899999999999999996e-03
8.968999999999999773e+02	1.600000000000000077e-03
8.987999999999999545e+02	1.533333333333333380e-03
9.007999999999999545e+02	1.606666666666666616e-03
9.027000000000000455e+02	1.806666666666666707e-03
9.046000000000000227e+02	2.166666666666666567e-03
9.065000000000000000e+02	2.533333333333333184e-03
9.085000000000000000e+02	2.799999999999999972e-03
9.103999999999999773e+02	2.566666666666666749e-03
9.122999999999999545e+02	2.000000000000000042e-03
9.142999999999999545e+02	1.346666666666666802e-03
9.162000000000000455e+02	9.000000000000000838e-04
9.181000000000000227e+02	6.599999999999999964e-04
9.200000000000000000e+02	5.000000000000000104e-04
9.220000000000000000e+02	3.866666666666666689e-04
9.238999999999999773e+02	3.333333333333333222e-04
9.257999999999999545e+02	3.333333333333333222e-04
9.277999999999999545e+02	3.200000000000000262e-04
9.297000000000000455e+02	3.466666666666667266e-04
9.316000000000000227e+02	3.599999999999999143e-04
9.335000000000000000e+02	3.399999999999999702e-04
9.355000000000000000e+02	3.533333333333333205e-04
9.373999999999999773e+02	3.666666666666666165e-04
9.392999999999999545e+02	3.400000000000000244e-04
9.412999999999999545e+02	3.066666666666666759e-04
9.432000000000000455e+02	2.399999999999999790e-04
9.451000000000000227e+02	2.466666666666666812e-04
9.470000000000000000e+02	2.399999999999999790e-04
9.490000000000000000e+02	2.400000000000000061e-04
9.508999999999999773e+02	2.133333333333333056e-04
9.527999999999999545e+02	2.466666666666666812e-04
9.547999999999999545e+02	3.066666666666666217e-04
9.567000000000000455e+02	3.632666666666666965e-04
9.586000000000000227e+02	4.053333333333333376e-04
9.605000000000000000e+02	4.079999999999999968e-04
9.625000000000000000e+02	4.559999999999999709e-04
9.643999999999999773e+02	4.533333333333333659e-04
9.662999999999999545e+02	3.933333333333333712e-04
9.682999999999999545e+02	2.913333333333333313e-04
9.702000000000000455e+02	1.886666666666666538e-04
9.721000000000000227e+02	1.093333333333333391e-04
9.740000000000000000e+02	4.533333333333333523e-05
9.760000000000000000e+02	8.333333333333333733e-06
9.778999999999999773e+02	-4.353333333333332536e-05
9.797999999999999545e+02	-9.840000000000000656e-05
9.817999999999999545e+02	-1.546666666666666676e-04
9.837000000000000455e+02	-1.719999999999999795e-04
9.856000000000000227e+02	-1.266666666666666646e-04
9.875000000000000000e+02	-4.666666666666664451e-05
9.895000000000000000e+02	6.666666666666648013e-06
9.913999999999999773e+02	3.333333333333305795e-06
9.932999999999999545e+02	-6.333333333333331875e-05
9.952999999999999545e+02	-1.533333333333333380e-04
9.972000000000000455e+02	-2.466666666666666812e-04
9.991000000000000227e+02	-3.200000000000000262e-04
1.001100000000000023e+03	-3.613333333333332981e-04
1.003000000000000000e+03	-3.799999999999999667e-04
1.004899999999999977e+03	-3.833333333333333449e-04
1.006799999999999955e+03	-3.699999999999999405e-04
1.008799999999999955e+03	-3.299999999999999982e-04
1.010700000000000045e+03	-2.800000000000000297e-04
1.012600000000000023e+03	-2.333333333333333310e-04
1.014600000000000023e+03	-1.959666666666666686e-04
1.016500000000000000e+03	-1.533333333333333380e-04
1.018399999999999977e+03	-1.066666666666666528e-04
1.020299999999999955e+03	-8.000000000000000654e-05
1.022299999999999955e+03	-8.000000000000000654e-05
1.024200000000000045e+03	-8.400000000000002246e-05
1.026099999999999909e+03	-9.733333333333334559e-05
1.028099999999999909e+03	-7.483333333333334078e-05
1.030000000000000000e+03	-3.633333333333333331e-05
1.031900000000000091e+03	0.000000000000000000e+00
1.033799999999999955e+03	-3.566666666666666851e-05
1.035799999999999955e+03	-5.833333333333333952e-05
1.037700000000000045e+03	-5.900000000000000432e-05
1.039599999999999909e+03	-4.899999999999999842e-05
1.041599999999999909e+03	-3.233333333333333095e-05
1.043500000000000000e+03	6.000000000000000999e-06
1.045400000000000091e+03	9.533333333333333763e-05
1.047299999999999955e+03	2.473333333333333460e-04
1.049299999999999955e+03	3.896666666666666876e-04
1.051200000000000045e+03	4.043333333333333133e-04
1.053099999999999909e+03	3.293333333333333334e-04
1.055099999999999909e+03	2.649999999999999903e-04
1.057000000000000000e+03	2.666666666666666794e-04
1.058900000000000091e+03	3.333333333333333222e-04
1.060799999999999955e+03	4.633333333333333379e-04
1.062799999999999955e+03	6.033333333333333257e-04
1.064700000000000045e+03	6.866666666666666969e-04
1.066599999999999909e+03	6.833333333333332102e-04
1.068599999999999909e+03	6.233333333333333781e-04
1.070500000000000000e+03	5.800000000000000034e-04
1.072400000000000091e+03	5.733333333333333554e-04
1.074299999999999955e+03	6.066666666666667039e-04
1.076299999999999955e+03	6.066666666666667039e-04
1.078200000000000045e+03	5.733333333333333554e-04
1.080099999999999909e+03	5.266666666666667109e-04
1.082099999999999909e+03	4.233333333333333414e-04
1.084000000000000000e+03	3.066666666666666759e-04
1.085900000000000091e+03	2.066666666666666576e-04
1.087799999999999955e+03	1.066666666666666799e-04
1.089799999999999955e+03	1.066666666666667240e-05
1.091700000000000045e+03	-3.000000000000000754e-05
1.093599999999999909e+03	-3.666666666666667249e-05
1.095599999999999909e+03	-2.333333333333333919e-05
1.097500000000000000e+03	-9.333333333333334323e-06
1.099400000000000091e+03	-1.133333333333333381e-05
1.101299999999999955e+03	-3.033333333333333316e-05
1.103299999999999955e+03	-5.366666666666667236e-05
1.105200000000000045e+03	-7.066666666666667222e-05
1.107099999999999909e+03	-7.166666666666666942e-05
1.109099999999999909e+03	-5.099999999999999282e-05
1.111000000000000000e+03	-8.333333333333332039e-06
1.112900000000000091e+03	4.766666666666666882e-05
1.114900000000000091e+03	1.233333333333333406e-04
1.116799999999999955e+03	2.166666666666666838e-04
1.118700000000000045e+03	3.299999999999999982e-04
1.120599999999999909e+03	4.933333333333333624e-04
1.122599999999999909e+03	6.933333333333334533e-04
1.124500000000000000e+03	9.160000000000000390e-04
1.126400000000000091e+03	1.143333333333333224e-03
1.128400000000000091e+03	1.313333333333333236e-03
1.130299999999999955e+03	1.333333333333333289e-03
1.132200000000000045e+03	9.766666666666666986e-04
1.134099999999999909e+03	5.308333333333333523e-04
1.136099999999999909e+03	1.743333333333333334e-04
1.138000000000000000e+03	9.333333333333332629e-06
1.139900000000000091e+03	3.333333333333342218e-06
1.141900000000000091e+03	1.006666666666666696e-04
1.143799999999999955e+03	2.599999999999999772e-04
1.145700000000000045e+03	4.032666666666665845e-04
1.147599999999999909e+03	6.199999999999999999e-04
1.149599999999999909e+03	8.479999999999999040e-04
1.151500000000000000e+03	1.100000000000000066e-03
1.153400000000000091e+03	1.373333333333333177e-03
1.155400000000000091e+03	1.633333333333333208e-03
1.157299999999999955e+03	1.842666666666666715e-03
1.159200000000000045e+03	2.006666666666666581e-03
1.161099999999999909e+03	2.121333333333333578e-03
1.163099999999999909e+03	2.222000000000000017e-03
1.165000000000000000e+03	2.305333333333333280e-03
1.166900000000000091e+03	2.370000000000000145e-03
1.168900000000000091e+03	2.426666666666666815e-03
1.170799999999999955e+03	2.512666666666666954e-03
1.172700000000000045e+03	2.595933333333333079e-03
1.174599999999999909e+03	2.713333333333333656e-03
1.176599999999999909e+03	2.833333333333333537e-03
1.178500000000000000e+03	2.880000000000000181e-03
1.180400000000000091e+03	2.766666666666666840e-03
1.182400000000000091e+03	2.590666666666666899e-03
1.184299999999999955e+03	2.480000000000000000e-03
1.186200000000000045e+03	2.322666666666666890e-03
1.188099999999999909e+03	2.172666666666666930e-03
1.190099999999999909e+03	2.033333333333333607e-03
1.192000000000000000e+03	1.905333333333333315e-03
1.193900000000000091e+03	1.742666666666666669e-03
1.195900000000000091e+03	1.609333333333333275e-03
1.197799999999999955e+03	1.460666666666666537e-03
1.199700000000000045e+03	1.366666666666666854e-03
1.201599999999999909e+03	1.267326666666666575e-03
1.203599999999999909e+03	1.157333333333333348e-03
1.205500000000000000e+03	1.074000000000000085e-03
1.207400000000000091e+03	1.036000000000000029e-03
1.209400000000000091e+03	9.759999999999999796e-04
1.211299999999999955e+03	9.773333333333333092e-04
1.213200000000000045e+03	9.326666666666666048e-04
1.215099999999999909e+03	9.113333333333333312e-04
1.217099999999999909e+03	8.933333333333332189e-04
1.219000000000000000e+03	8.533333333333332224e-04
1.220900000000000091e+03	8.466666666666666828e-04
1.222900000000000091e+03	7.933333333333333903e-04
1.224799999999999955e+03	7.399999999999998810e-04
1.226700000000000045e+03	7.466666666666666374e-04
1.228599999999999909e+03	7.333333333333333414e-04
1.230599999999999909e+03	7.466666666666667458e-04
1.232500000000000000e+03	7.733333333333333379e-04
1.234400000000000091e+03	7.599999999999999334e-04
1.236400000000000091e+03	7.933333333333333903e-04
1.238299999999999955e+03	7.933333333333333903e-04
1.240200000000000045e+03	7.533333333333332854e-04
1.242200000000000045e+03	7.533333333333332854e-04
1.244099999999999909e+03	7.666666666666666899e-04
1.246000000000000000e+03	7.533333333333332854e-04
1.247900000000000091e+03	7.386666666666665514e-04
1.249900000000000091e+03	7.280000000000000230e-04
1.251799999999999955e+03	7.506666666666667346e-04
1.253700000000000045e+03	7.302666666666666724e-04
1.255700000000000045e+03	7.333333333333333414e-04
1.257599999999999909e+03	6.700000000000000226e-04
1.259500000000000000e+03	6.580000000000000562e-04
1.261400000000000091e+03	6.499999999999999702e-04
1.263400000000000091e+03	6.393333333333332249e-04
1.265299999999999955e+03	6.346666666666666255e-04
1.267200000000000045e+03	6.666666666666666444e-04
1.269200000000000045e+03	6.533333333333333484e-04
1.271099999999999909e+03	6.733333333333334008e-04
1.273000000000000000e+03	6.733333333333334008e-04
1.274900000000000091e+03	7.066666666666666409e-04
1.276900000000000091e+03	7.400000000000000978e-04
1.278799999999999955e+03	7.400000000000000978e-04
1.280700000000000045e+03	7.866666666666665255e-04
1.282700000000000045e+03	8.426666666666668025e-04
1.284599999999999909e+03	9.359999999999998746e-04
1.286500000000000000e+03	9.962000000000000369e-04
1.288400000000000091e+03	1.108000000000000044e-03
1.290400000000000091e+03	1.246666666666666539e-03
1.292299999999999955e+03	1.386666666666666907e-03
1.294200000000000045e+03	1.580000000000000024e-03
1.296200000000000045e+03	1.766666666666666602e-03
1.298099999999999909e+03	1.893333333333333457e-03
1.300000000000000000e+03	1.966666666666666476e-03
1.301900000000000091e+03	1.933333333333333128e-03
1.303900000000000091e+03	1.819999999999999786e-03
1.305799999999999955e+03	1.686666666666666826e-03
1.307700000000000045e+03	1.526666666666666623e-03
1.309700000000000045e+03	1.286666666666666644e-03
1.311599999999999909e+03	1.026666666666666613e-03
1.313500000000000000e+03	7.666666666666666899e-04
1.315400000000000091e+03	4.999999999999999020e-04
1.317400000000000091e+03	3.220000000000000206e-04
1.319299999999999955e+03	1.633333333333333371e-04
1.321200000000000045e+03	2.666666666666668353e-05
1.323200000000000045e+03	-6.666666666666668341e-05
1.325099999999999909e+03	-9.833333333333334279e-05
1.327000000000000000e+03	-8.000000000000000654e-05
1.328900000000000091e+03	-2.133333333333333124e-05
1.330900000000000091e+03	7.666666666666666899e-05
1.332799999999999955e+03	2.566666666666666532e-04
1.334700000000000045e+03	5.466666666666666549e-04
1.336700000000000045e+03	9.533333333333332679e-04
1.338599999999999909e+03	1.379999999999999933e-03
1.340500000000000000e+03	1.833333333333333299e-03
1.342400000000000091e+03	2.166666666666667001e-03
1.344400000000000091e+03	2.399999999999999790e-03
1.346299999999999955e+03	2.666666666666666578e-03
1.348200000000000045e+03	3.033333333333333628e-03
1.350200000000000045e+03	3.400000000000000244e-03
1.352099999999999909e+03	3.633333333333333467e-03
1.354000000000000000e+03	3.899999999999999387e-03
1.356000000000000000e+03	4.066666666666666347e-03
1.357900000000000091e+03	4.300000000000000003e-03
1.359799999999999955e+03	4.599999999999999922e-03
1.361700000000000045e+03	5.199999999999999761e-03
1.363700000000000045e+03	5.933333333333332994e-03
1.365599999999999909e+03	7.133333333333334407e-03
1.367500000000000000e+03	8.199999999999998956e-03
1.369500000000000000e+03	9.333333333333334106e-03
1.371400000000000091e+03	1.086666666666666857e-02
1.373299999999999955e+03	1.333333333333333072e-02
1.375200000000000045e+03	1.600000000000000033e-02
1.377200000000000045e+03	1.766666666666666732e-02
1.379099999999999909e+03	1.566666666666666555e-02
1.381000000000000000e+03	1.166666666666666720e-02
1.383000000000000000e+03	7.599999999999999985e-03
1.384900000000000091e+03	4.466666666666666528e-03
1.386799999999999955e+03	2.566666666666666749e-03
1.388700000000000045e+03	1.559999999999999972e-03
1.390700000000000045e+03	1.046666666666666665e-03
1.392599999999999909e+03	8.333333333333333868e-04
1.394500000000000000e+03	7.919999999999998439e-04
1.396500000000000000e+03	8.553333333333333795e-04
1.398400000000000091e+03	1.017333333333333414e-03
1.400299999999999955e+03	1.299333333333333330e-03
1.402200000000000045e+03	1.633333333333333208e-03
1.404200000000000045e+03	2.033333333333333607e-03
1.406099999999999909e+03	2.373333333333333198e-03
1.408000000000000000e+03	2.693333333333333603e-03
1.410000000000000000e+03	2.920000000000000286e-03
1.411900000000000091e+03	3.006666666666666602e-03
1.413799999999999955e+03	2.926666666666667260e-03
1.415700000000000045e+03	2.786666666666666459e-03
1.417700000000000045e+03	2.680000000000000090e-03
1.419599999999999909e+03	2.753333333333333327e-03
1.421500000000000000e+03	2.966666666666666497e-03
1.423500000000000000e+03	3.233333333333333285e-03
1.425400000000000091e+03	3.766666666666666861e-03
1.427299999999999955e+03	4.599999999999999922e-03
1.429200000000000045e+03	5.666666666666667074e-03
1.431200000000000045e+03	6.933333333333333015e-03
1.433099999999999909e+03	8.266666666666666954e-03
1.435000000000000000e+03	9.533333333333332896e-03
1.437000000000000000e+03	1.066666666666666631e-02
1.438900000000000091e+03	1.186666666666666599e-02
1.440799999999999955e+03	1.280000000000000061e-02
1.442700000000000045e+03	1.426666666666666881e-02
1.444700000000000045e+03	1.633333333333333512e-02
1.446599999999999909e+03	1.833333333333333343e-02
1.448500000000000000e+03	2.133333333333333262e-02
1.450500000000000000e+03	2.633333333333333359e-02
1.452400000000000091e+03	3.333333333333333287e-02
1.454299999999999955e+03	4.133333333333333304e-02
1.456200000000000045e+03	5.066666666666666541e-02
1.458200000000000045e+03	6.700000000000000400e-02
1.460099999999999909e+03	9.466666666666667673e-02
1.462000000000000000e+03	1.199999999999999956e-01
1.464000000000000000e+03	1.166666666666666546e-01
1.465900000000000091e+03	9.266666666666667496e-02
1.467799999999999955e+03	8.100000000000000255e-02
1.469799999999999955e+03	9.166666666666667407e-02
1.471700000000000045e+03	1.103333333333333249e-01
1.473599999999999909e+03	1.053333333333333344e-01
1.475500000000000000e+03	6.766666666666666663e-02
1.477500000000000000e+03	3.166666666666666935e-02
1.479400000000000091e+03	1.433333333333333161e-02
1.481299999999999955e+03	8.133333333333332693e-03
1.483299999999999955e+03	5.366666666666666287e-03
1.485200000000000045e+03	3.866666666666666256e-03
1.487099999999999909e+03	2.899999999999999800e-03
1.489000000000000000e+03	2.326666666666666553e-03
1.491000000000000000e+03	1.856666666666666838e-03
1.492900000000000091e+03	1.426666666666666578e-03
1.494799999999999955e+03	1.163333333333333277e-03
1.496799999999999955e+03	9.183333333333333929e-04
1.498700000000000045e+03	6.833333333333334271e-04
1.500599999999999909e+03	5.000000000000000104e-04
1.502500000000000000e+03	3.400000000000000244e-04
1.504500000000000000e+03	2.466666666666666812e-04
1.506400000000000091e+03	1.666666666666666611e-04
1.508299999999999955e+03	8.000000000000000654e-05
1.510299999999999955e+03	-6.666666666666738010e-07
1.512200000000000045e+03	-4.879999999999999356e-05
1.514099999999999909e+03	-6.666666666666666986e-05
1.516000000000000000e+03	-6.933333333333332907e-05
1.518000000000000000e+03	-4.466666666666667043e-05
1.519900000000000091e+03	-1.066666666666666562e-05
1.521799999999999955e+03	1.493333333333333322e-05
1.523799999999999955e+03	2.966666666666666497e-05
1.525700000000000045e+03	4.066666666666666130e-05
1.527599999999999909e+03	4.666666666666667161e-05
1.529500000000000000e+03	5.266666666666667515e-05
1.531500000000000000e+03	8.333333333333333055e-05
1.533400000000000091e+03	1.326666666666666749e-04
1.535299999999999955e+03	1.880000000000000161e-04
1.537299999999999955e+03	1.593333333333333483e-04
1.539200000000000045e+03	1.233333333333333406e-04
1.541099999999999909e+03	7.133333333333333702e-05
1.543000000000000000e+03	-2.666666666666668099e-06
1.545000000000000000e+03	-7.000000000000000742e-05
1.546900000000000091e+03	-1.123333333333333307e-04
1.548799999999999955e+03	-1.433333333333333388e-04
1.550799999999999955e+03	-1.773333333333333521e-04
1.552700000000000045e+03	-2.083333333333333467e-04
1.554599999999999909e+03	-2.333333333333333310e-04
1.556500000000000000e+03	-2.466666666666666812e-04
1.558500000000000000e+03	-2.399999999999999790e-04
1.560400000000000091e+03	-2.566666666666666532e-04
1.562299999999999955e+03	-2.966666666666667039e-04
1.564299999999999955e+03	-3.433333333333333484e-04
1.566200000000000045e+03	-3.600000000000000227e-04
1.568099999999999909e+03	-3.600000000000000227e-04
1.570000000000000000e+03	-3.600000000000000227e-04
1.572000000000000000e+03	-3.166666666666667022e-04
1.573900000000000091e+03	-2.300000000000000341e-04
1.575799999999999955e+03	-1.433333333333333388e-04
1.577799999999999955e+03	-1.013333333333333344e-04
1.579700000000000045e+03	-8.000000000000000654e-05
1.581599999999999909e+03	-5.699999999999999636e-05
1.583599999999999909e+03	-4.566666666666666764e-05
1.585500000000000000e+03	-3.699999999999999811e-05
1.587400000000000091e+03	-2.406666666666666777e-05
1.589299999999999955e+03	3.333333333333332900e-06
1.591299999999999955e+03	3.399999999999999973e-05
1.593200000000000045e+03	5.333333333333334504e-06
1.595099999999999909e+03	-2.099999999999999884e-05
1.597099999999999909e+03	-4.000000000000000327e-05
1.599000000000000000e+03	-6.133333333333333790e-05
1.600900000000000091e+03	-8.466666666666666015e-05
1.602799999999999955e+03	-1.053333333333333232e-04
1.604799999999999955e+03	-1.193333333333333382e-04
1.606700000000000045e+03	-1.266666666666666646e-04
1.608599999999999909e+03	-1.233333333333333406e-04
1.610599999999999909e+03	-1.119999999999999983e-04
1.612500000000000000e+03	-9.333333333333332967e-05
1.614400000000000091e+03	-6.933333333333332907e-05
1.616299999999999955e+03	-5.419999999999999607e-05
1.618299999999999955e+03	-5.999999999999999474e-05
1.620200000000000045e+03	-5.066666666666666720e-05
1.622099999999999909e+03	-1.166666666666666790e-05
1.624099999999999909e+03	3.023333333333333073e-05
1.626000000000000000e+03	5.033333333333332802e-05
1.627900000000000091e+03	6.433333333333332950e-05
1.629799999999999955e+03	8.766666666666666531e-05
1.631799999999999955e+03	1.103333333333333228e-04
1.633700000000000045e+03	1.219999999999999974e-04
1.635599999999999909e+03	1.530000000000000056e-04
1.637599999999999909e+03	2.026666666666666688e-04
1.639500000000000000e+03	2.763333333333333462e-04
1.641400000000000091e+03	3.071666666666666881e-04
1.643299999999999955e+03	2.595999999999999675e-04
1.645299999999999955e+03	1.643000000000000092e-04
1.647200000000000045e+03	8.000000000000000654e-05
1.649099999999999909e+03	1.866666666666666526e-05
1.651099999999999909e+03	9.333333333333334323e-06
1.653000000000000000e+03	2.133333333333333801e-05
1.654900000000000091e+03	2.066666666666667321e-05
1.656799999999999955e+03	2.333333333333333919e-05
1.658799999999999955e+03	4.333333333333332050e-05
1.660700000000000045e+03	8.666666666666668166e-05
1.662599999999999909e+03	1.399999999999999877e-04
1.664599999999999909e+03	2.000000000000000096e-04
1.666500000000000000e+03	2.733333333333332732e-04
1.668400000000000091e+03	4.000000000000000192e-04
1.670299999999999955e+03	5.333333333333332505e-04
1.672299999999999955e+03	6.786666666666667192e-04
1.674200000000000045e+03	8.246666666666666902e-04
1.676099999999999909e+03	1.010666666666666658e-03
1.678099999999999909e+03	1.199999999999999895e-03
1.680000000000000000e+03	1.420666666666666649e-03
1.681900000000000091e+03	1.682000000000000118e-03
1.683799999999999955e+03	1.953333333333333397e-03
1.685799999999999955e+03	2.306666666666666501e-03
1.687700000000000045e+03	2.706666666666666683e-03
1.689599999999999909e+03	3.246666666666666798e-03
1.691599999999999909e+03	3.799999999999999559e-03
1.693500000000000000e+03	4.860000000000000604e-03
1.695400000000000091e+03	5.946666666666666941e-03
1.697299999999999955e+03	7.019999999999999331e-03
1.699299999999999955e+03	7.726666666666666405e-03
1.701200000000000045e+03	8.739999999999999505e-03
1.703099999999999909e+03	9.726666666666666447e-03
1.705099999999999909e+03	1.106000000000000039e-02
1.707000000000000000e+03	1.242666666666666746e-02
1.708900000000000091e+03	1.381333333333333198e-02
1.710900000000000091e+03	1.489333333333333308e-02
1.712799999999999955e+03	1.599333333333333509e-02
1.714700000000000045e+03	1.640000000000000138e-02
1.716599999999999909e+03	1.613333333333333286e-02
1.718599999999999909e+03	1.586666666666666434e-02
1.720500000000000000e+03	1.513333333333333197e-02
1.722400000000000091e+03	1.373333333333333350e-02
1.724400000000000091e+03	1.195333333333333491e-02
1.726299999999999955e+03	1.045999999999999881e-02
1.728200000000000045e+03	8.973333333333333162e-03
1.730099999999999909e+03	8.219999999999999876e-03
1.732099999999999909e+03	7.519999999999999775e-03
1.734000000000000000e+03	7.173333333333333645e-03
1.735900000000000091e+03	7.146666666666666619e-03
1.737900000000000091e+03	6.446666666666666518e-03
1.739799999999999955e+03	6.100000000000000387e-03
1.741700000000000045e+03	5.426666666666666444e-03
1.743599999999999909e+03	4.746666666666667263e-03
1.745599999999999909e+03	4.049333333333333604e-03
1.747500000000000000e+03	3.678666666666666456e-03
1.749400000000000091e+03	2.995466666666666330e-03
1.751400000000000091e+03	2.594599999999999858e-03
1.753299999999999955e+03	2.290666666666666546e-03
1.755200000000000045e+03	2.087333333333333402e-03
1.757099999999999909e+03	1.925999999999999761e-03
1.759099999999999909e+03	1.804866666666666772e-03
1.761000000000000000e+03	1.688666666666666658e-03
1.762900000000000091e+03	1.606000000000000006e-03
1.764900000000000091e+03	1.532000000000000159e-03
1.766799999999999955e+03	1.468666666666666515e-03
1.768700000000000045e+03	1.435999999999999993e-03
1.770599999999999909e+03	1.356666666666666611e-03
1.772599999999999909e+03	1.293333333333333401e-03
1.774500000000000000e+03	1.213333333333333408e-03
1.776400000000000091e+03	1.193333333333333355e-03
1.778400000000000091e+03	1.199999999999999895e-03
1.780299999999999955e+03	1.213333333333333408e-03
1.782200000000000045e+03	1.226666666666666704e-03
1.784099999999999909e+03	1.180000000000000059e-03
1.786099999999999909e+03	1.093333333333333310e-03
1.788000000000000000e+03	9.733333333333333203e-04
1.789900000000000091e+03	8.593333333333333683e-04
1.791900000000000091e+03	7.113333333333333487e-04
1.793799999999999955e+03	5.965333333333332688e-04
1.795700000000000045e+03	4.786666666666666826e-04
1.797599999999999909e+03	3.766666666666666969e-04
1.799599999999999909e+03	2.750666666666666668e-04
1.801500000000000000e+03	2.044666666666666854e-04
1.803400000000000091e+03	1.533953333333333384e-04
1.805400000000000091e+03	1.213333333333333326e-04
1.807299999999999955e+03	1.053333333333333232e-04
1.809200000000000045e+03	1.006666666666666696e-04
1.811099999999999909e+03	9.333333333333334323e-05
1.813099999999999909e+03	5.866666666666666514e-05
1.815000000000000000e+03	0.000000000000000000e+00
1.816900000000000091e+03	-5.966666666666666912e-05
1.818900000000000091e+03	-3.266666666666666335e-05
1.820799999999999955e+03	1.266666666666666680e-05
1.822700000000000045e+03	-6.666666666666665800e-06
1.824700000000000045e+03	-9.000000000000000567e-05
1.826599999999999909e+03	-1.766666666666666602e-04
1.828500000000000000e+03	-2.166666666666666567e-04
1.830400000000000091e+03	-2.166666666666666567e-04
1.832400000000000091e+03	-1.966666666666666856e-04
1.834299999999999955e+03	-1.966666666666666856e-04
1.836200000000000045e+03	-2.166666666666666567e-04
1.838200000000000045e+03	-2.433333333333333301e-04
1.840099999999999909e+03	-2.466666666666666812e-04
1.842000000000000000e+03	-2.266666666666666829e-04
1.843900000000000091e+03	-2.100000000000000087e-04
1.845900000000000091e+03	-1.899999999999999834e-04
1.847799999999999955e+03	-1.700000000000000122e-04
1.849700000000000045e+03	-1.466666666666666629e-04
1.851700000000000045e+03	-1.166666666666666655e-04
1.853599999999999909e+03	-1.066666666666666799e-04
1.855500000000000000e+03	-1.103333333333333363e-04
1.857400000000000091e+03	-9.366666666666666208e-05
1.859400000000000091e+03	-7.499999999999999343e-05
1.861299999999999955e+03	-6.766666666666666706e-05
1.863200000000000045e+03	-5.099999999999999960e-05
1.865200000000000045e+03	-2.166666666666667042e-05
1.867099999999999909e+03	-3.666666666666666571e-06
1.869000000000000000e+03	1.533333333333333447e-05
1.870900000000000091e+03	3.533333333333333611e-05
1.872900000000000091e+03	4.933333333333333082e-05
1.874799999999999955e+03	5.566666666666666676e-05
1.876700000000000045e+03	5.126666666666666823e-05
1.878700000000000045e+03	5.766666666666666794e-05
1.880599999999999909e+03	8.566666666666665735e-05
1.882500000000000000e+03	1.156666666666666818e-04
1.884400000000000091e+03	1.616666666666666751e-04
1.886400000000000091e+03	2.333333333333333310e-04
1.888299999999999955e+03	3.400000000000000244e-04
1.890200000000000045e+03	4.699999999999999859e-04
1.892200000000000045e+03	5.933333333333332994e-04
1.894099999999999909e+03	6.599999999999999964e-04
1.896000000000000000e+03	6.833333333333332102e-04
1.897900000000000091e+03	6.800000000000000488e-04
1.899900000000000091e+03	6.466666666666665919e-04
1.901799999999999955e+03	5.866666666666666514e-04
1.903700000000000045e+03	5.066666666666666584e-04
1.905700000000000045e+03	4.366666666666666374e-04
1.907599999999999909e+03	3.933333333333333712e-04
1.909500000000000000e+03	3.466666666666666182e-04
1.911400000000000091e+03	2.999999999999999737e-04
1.913400000000000091e+03	2.800000000000000297e-04
1.915299999999999955e+03	2.866666666666666777e-04
1.917200000000000045e+03	3.099999999999999999e-04
1.919200000000000045e+03	2.666666666666666794e-04
1.921099999999999909e+03	1.666666666666666611e-04
1.923000000000000000e+03	9.833333333333331568e-05
1.924900000000000091e+03	7.299999999999999903e-05
1.926900000000000091e+03	7.733333333333333379e-05
1.928799999999999955e+03	1.090000000000000067e-04
1.930700000000000045e+03	1.153333333333333359e-04
1.932700000000000045e+03	7.333333333333333143e-05
1.934599999999999909e+03	3.000000000000000754e-05
1.936500000000000000e+03	4.666666666666667161e-05
1.938500000000000000e+03	1.073333333333333447e-04
1.940400000000000091e+03	1.400000000000000148e-04
1.942299999999999955e+03	1.026666666666666640e-04
1.944200000000000045e+03	7.799999999999999859e-05
1.946200000000000045e+03	1.400000000000000148e-04
1.948099999999999909e+03	1.966666666666666856e-04
1.950000000000000000e+03	2.133333333333333056e-04
1.952000000000000000e+03	2.366666666666666821e-04
1.953900000000000091e+03	2.233333333333333318e-04
1.955799999999999955e+03	1.200000000000000030e-04
1.957700000000000045e+03	6.333333333333333400e-06
1.959700000000000045e+03	3.199999999999999855e-05
1.961599999999999909e+03	2.323333333333333338e-04
1.963500000000000000e+03	3.966666666666666952e-04
1.965500000000000000e+03	3.366666666666667004e-04
1.967400000000000091e+03	1.866666666666666593e-04
1.969299999999999955e+03	1.766666666666666602e-04
1.971200000000000045e+03	2.533333333333333292e-04
1.973200000000000045e+03	2.266666666666666829e-04
1.975099999999999909e+03	2.046666666666666632e-04
1.977000000000000000e+03	5.233333333333333327e-04
1.979000000000000000e+03	1.110000000000000092e-03
1.980900000000000091e+03	1.393333333333333229e-03
1.982799999999999955e+03	1.170000000000000033e-03
1.984700000000000045e+03	8.266666666666666304e-04
1.986700000000000045e+03	6.866666666666666969e-04
1.988599999999999909e+03	6.033333333333333257e-04
1.990500000000000000e+03	5.666666666666665990e-04
1.992500000000000000e+03	5.366666666666666287e-04
1.994400000000000091e+03	5.433333333333333851e-04
1.996299999999999955e+03	5.233333333333333327e-04
1.998200000000000045e+03	4.199999999999999632e-04
2.000200000000000045e+03	2.533333333333333292e-04
2.002099999999999909e+03	1.033333333333333288e-04
2.004000000000000000e+03	1.533333333333333447e-05
2.006000000000000000e+03	3.800000000000000209e-05
2.007900000000000091e+03	2.850000000000000428e-04
2.009799999999999955e+03	6.166666666666667301e-04
2.011700000000000045e+03	8.133333333333334428e-04
2.013700000000000045e+03	8.933333333333332189e-04
2.015599999999999909e+03	9.799999999999999684e-04
2.017500000000000000e+03	1.066666666666666718e-03
2.019500000000000000e+03	1.180000000000000059e-03
2.021400000000000091e+03	1.093333333333333310e-03
2.023299999999999955e+03	1.026666666666666613e-03
2.025200000000000045e+03	8.100000000000000646e-04
2.027200000000000045e+03	6.380000000000000037e-04
2.029099999999999909e+03	5.800000000000000034e-04
2.031000000000000000e+03	5.973333333333332882e-04
2.033000000000000000e+03	6.426666666666667116e-04
2.034900000000000091e+03	7.966666666666667685e-04
2.036799999999999955e+03	9.499999999999999981e-04
2.038700000000000045e+03	9.566666666666665377e-04
2.040700000000000045e+03	7.666666666666666899e-04
2.042599999999999909e+03	6.933333333333334533e-04
2.044500000000000000e+03	6.633333333333333746e-04
2.046500000000000000e+03	7.866666666666667423e-04
2.048400000000000091e+03	1.026666666666666613e-03
2.050300000000000182e+03	1.229999999999999974e-03
2.052300000000000182e+03	1.076666666666666527e-03
2.054199999999999818e+03	7.200000000000000453e-04
2.056099999999999909e+03	5.509333333333333530e-04
2.058000000000000000e+03	4.483666666666667050e-04
2.060000000000000000e+03	3.600000000000000227e-04
2.061900000000000091e+03	3.466666666666666182e-04
2.063800000000000182e+03	3.799999999999999667e-04
2.065800000000000182e+03	4.266666666666667196e-04
2.067699999999999818e+03	4.710000000000000102e-04
2.069599999999999909e+03	4.960000000000000216e-04
2.071500000000000000e+03	5.366666666666666287e-04
2.073500000000000000e+03	5.766666666666666252e-04
2.075400000000000091e+03	6.199999999999999999e-04
2.077300000000000182e+03	6.599999999999999964e-04
2.079300000000000182e+03	6.866666666666666969e-04
2.081199999999999818e+03	6.899999999999999667e-04
2.083099999999999909e+03	6.466666666666665919e-04
2.085000000000000000e+03	5.600000000000000594e-04
2.087000000000000000e+03	5.033333333333333886e-04
2.088900000000000091e+03	4.866666666666666602e-04
2.090800000000000182e+03	4.266666666666666112e-04
2.092800000000000182e+03	3.200000000000000262e-04
2.094699999999999818e+03	2.900000000000000017e-04
2.096599999999999909e+03	4.333333333333333134e-04
2.098500000000000000e+03	6.433333333333333222e-04
2.100500000000000000e+03	7.933333333333333903e-04
2.102400000000000091e+03	8.366666666666666566e-04
2.104300000000000182e+03	8.233333333333333606e-04
2.106300000000000182e+03	8.333333333333333868e-04
2.108199999999999818e+03	9.200000000000001362e-04
2.110099999999999909e+03	1.003333333333333291e-03
2.112000000000000000e+03	1.033333333333333369e-03
2.114000000000000000e+03	1.049999999999999935e-03
2.115900000000000091e+03	9.666666666666667808e-04
2.117800000000000182e+03	8.700000000000000051e-04
2.119800000000000182e+03	8.166666666666666042e-04
2.121699999999999818e+03	7.633333333333333116e-04
2.123599999999999909e+03	7.066666666666666409e-04
2.125500000000000000e+03	6.133333333333333519e-04
2.127500000000000000e+03	4.933333333333333624e-04
2.129400000000000091e+03	2.999999999999999737e-04
2.131300000000000182e+03	6.500000000000000786e-05
2.133300000000000182e+03	7.999999999999999638e-07
2.135199999999999818e+03	1.973333333333333233e-04
2.137099999999999909e+03	4.433333333333333397e-04
2.139000000000000000e+03	5.566666666666666811e-04
2.141000000000000000e+03	5.799999999999998950e-04
2.142900000000000091e+03	6.266666666666667563e-04
2.144800000000000182e+03	7.333333333333333414e-04
2.146800000000000182e+03	8.633333333333334655e-04
2.148699999999999818e+03	9.166666666666666496e-04
2.150599999999999909e+03	8.800000000000000313e-04
2.152500000000000000e+03	6.333333333333334043e-04
2.154500000000000000e+03	2.333333333333333310e-04
2.156400000000000091e+03	0.000000000000000000e+00
2.158300000000000182e+03	5.666666666666665990e-04
2.160300000000000182e+03	2.000000000000000042e-03
2.162199999999999818e+03	2.833333333333333103e-03
2.164099999999999909e+03	2.733333333333333708e-03
2.166099999999999909e+03	2.599999999999999881e-03
2.168000000000000000e+03	2.366666666666666658e-03
2.169900000000000091e+03	2.033333333333333173e-03
2.171800000000000182e+03	1.566666666666666728e-03
2.173800000000000182e+03	1.283333333333333375e-03
2.175699999999999818e+03	1.243333333333333270e-03
2.177599999999999909e+03	1.173333333333333303e-03
2.179599999999999909e+03	1.090000000000000040e-03
2.181500000000000000e+03	1.100000000000000066e-03
2.183400000000000091e+03	1.356666666666666611e-03
2.185300000000000182e+03	1.466666666666666466e-03
2.187300000000000182e+03	1.400000000000000203e-03
2.189199999999999818e+03	1.260000000000000052e-03
2.191099999999999909e+03	1.179999999999999842e-03
2.193099999999999909e+03	1.090000000000000040e-03
2.195000000000000000e+03	9.933333333333332644e-04
2.196900000000000091e+03	8.900000000000000576e-04
2.198800000000000182e+03	7.400000000000000978e-04
2.200800000000000182e+03	5.933333333333332994e-04
2.202699999999999818e+03	5.299999999999999807e-04
2.204599999999999909e+03	5.466666666666666549e-04
2.206599999999999909e+03	5.500000000000000331e-04
2.208500000000000000e+03	4.866666666666666602e-04
2.210400000000000091e+03	4.299999999999999894e-04
2.212300000000000182e+03	4.033333333333332890e-04
2.214300000000000182e+03	3.266666666666666742e-04
2.216199999999999818e+03	2.466666666666666812e-04
2.218099999999999909e+03	2.366666666666666821e-04
2.220099999999999909e+03	2.733333333333333275e-04
2.222000000000000000e+03	2.700000000000000035e-04
2.223900000000000091e+03	2.366666666666666279e-04
2.225800000000000182e+03	2.100000000000000087e-04
2.227800000000000182e+03	1.766666666666666602e-04
2.229699999999999818e+03	1.203333333333333490e-04
2.231599999999999909e+03	6.599999999999999151e-05
2.233599999999999909e+03	5.599999999999999916e-05
2.235500000000000000e+03	1.076666666666666636e-04
2.237400000000000091e+03	1.800000000000000113e-04
2.239300000000000182e+03	2.266666666666666829e-04
2.241300000000000182e+03	2.233333333333333318e-04
2.243199999999999818e+03	1.433333333333333117e-04
2.245099999999999909e+03	5.999999999999999474e-05
2.247099999999999909e+03	2.466666666666666541e-05
2.249000000000000000e+03	7.833333333333333438e-06
2.250900000000000091e+03	-6.066666666666666463e-06
2.252800000000000182e+03	-8.666666666666666133e-06
2.254800000000000182e+03	2.866666666666666777e-05
2.256699999999999818e+03	1.049999999999999908e-04
2.258599999999999909e+03	1.136666666666666874e-04
2.260599999999999909e+03	4.266666666666666248e-05
2.262500000000000000e+03	-1.063999999999999977e-05
2.264400000000000091e+03	0.000000000000000000e+00
2.266300000000000182e+03	4.523333333333333280e-05
2.268300000000000182e+03	1.213333333333333326e-04
2.270199999999999818e+03	2.053333333333333009e-04
2.272099999999999909e+03	2.856666666666666534e-04
2.274099999999999909e+03	3.350000000000000113e-04
2.276000000000000000e+03	3.356666666666666761e-04
2.277900000000000091e+03	3.373333333333333110e-04
2.279800000000000182e+03	3.966666666666666410e-04
2.281800000000000182e+03	5.033333333333333886e-04
2.283699999999999818e+03	6.066666666666667039e-04
2.285599999999999909e+03	6.533333333333333484e-04
2.287599999999999909e+03	6.333333333333334043e-04
2.289500000000000000e+03	5.866666666666666514e-04
2.291400000000000091e+03	5.433333333333332767e-04
2.293400000000000091e+03	5.033333333333333886e-04
2.295300000000000182e+03	4.566666666666666899e-04
2.297199999999999818e+03	4.200000000000000174e-04
2.299099999999999909e+03	3.966666666666666952e-04
2.301099999999999909e+03	3.966666666666666410e-04
2.303000000000000000e+03	4.266666666666666112e-04
2.304900000000000091e+03	4.733333333333333641e-04
2.306900000000000091e+03	5.266666666666667109e-04
2.308800000000000182e+03	5.933333333333332994e-04
2.310699999999999818e+03	6.700000000000000226e-04
2.312599999999999909e+03	7.633333333333333116e-04
2.314599999999999909e+03	9.233333333333332976e-04
2.316500000000000000e+03	1.036666666666666639e-03
2.318400000000000091e+03	1.226666666666666704e-03
2.320400000000000091e+03	1.566666666666666728e-03
2.322300000000000182e+03	1.966666666666666910e-03
2.324199999999999818e+03	2.066666666666666739e-03
2.326099999999999909e+03	1.833333333333333299e-03
2.328099999999999909e+03	1.500000000000000248e-03
2.330000000000000000e+03	1.266666666666666592e-03
2.331900000000000091e+03	1.266666666666666592e-03
2.333900000000000091e+03	1.199999999999999895e-03
2.335800000000000182e+03	1.199999999999999895e-03
2.337699999999999818e+03	1.199999999999999895e-03
2.339599999999999909e+03	1.233333333333333460e-03
2.341599999999999909e+03	1.233333333333333460e-03
2.343500000000000000e+03	1.233333333333333460e-03
2.345400000000000091e+03	1.173333333333333303e-03
2.347400000000000091e+03	1.193333333333333355e-03
2.349300000000000182e+03	1.160000000000000007e-03
2.351199999999999818e+03	1.096666666666666580e-03
2.353099999999999909e+03	1.059999999999999961e-03
2.355099999999999909e+03	9.666666666666665639e-04
2.357000000000000000e+03	8.833333333333333011e-04
2.358900000000000091e+03	7.666666666666666899e-04
2.360900000000000091e+03	6.133333333333333519e-04
2.362800000000000182e+03	4.566666666666666899e-04
2.364699999999999818e+03	3.333333333333333222e-04
2.366599999999999909e+03	2.340000000000000229e-04
2.368599999999999909e+03	1.753333333333333306e-04
2.370500000000000000e+03	1.566666666666666891e-04
2.372400000000000091e+03	1.499999999999999869e-04
2.374400000000000091e+03	1.200000000000000030e-04
2.376300000000000182e+03	7.766666666666667974e-05
2.378199999999999818e+03	5.766666666666666794e-05
2.380099999999999909e+03	4.566666666666666764e-05
2.382099999999999909e+03	4.333333333333332728e-05
2.384000000000000000e+03	5.629999999999999290e-05
2.385900000000000091e+03	5.699999999999999636e-05
2.387900000000000091e+03	3.133333333333333375e-05
2.389800000000000182e+03	-2.666666666666667252e-06
2.391699999999999818e+03	-1.566666666666666688e-05
2.393599999999999909e+03	-1.086666666666666709e-05
2.395599999999999909e+03	-1.166666666666666621e-05
2.397500000000000000e+03	-2.833333333333333198e-05
2.399400000000000091e+03	-5.099999999999999960e-05
2.401400000000000091e+03	-6.033333333333333392e-05
2.403300000000000182e+03	-4.199999999999999768e-05
2.405199999999999818e+03	3.333333333333324006e-07
2.407199999999999818e+03	5.566666666666666676e-05
2.409099999999999909e+03	1.019999999999999856e-04
2.411000000000000000e+03	1.293333333333333238e-04
2.412900000000000091e+03	1.506666666666666788e-04
2.414900000000000091e+03	1.573333333333333539e-04
2.416800000000000182e+03	1.760000000000000225e-04
2.418699999999999818e+03	1.790000000000000141e-04
2.420699999999999818e+03	1.610000000000000103e-04
2.422599999999999909e+03	1.313333333333333453e-04
2.424500000000000000e+03	1.079999999999999824e-04
2.426400000000000091e+03	9.900000000000000759e-05
2.428400000000000091e+03	7.733333333333333379e-05
2.430300000000000182e+03	4.966666666666666322e-05
2.432199999999999818e+03	6.966666666666667502e-05
2.434199999999999818e+03	8.399999999999999535e-05
2.436099999999999909e+03	5.899999999999999754e-05
2.438000000000000000e+03	2.799999999999999958e-05
2.439900000000000091e+03	1.266666666666666680e-05
2.441900000000000091e+03	2.600000000000000094e-06
2.443800000000000182e+03	1.199999999999999734e-06
2.445699999999999818e+03	7.466666666666666611e-06
2.447699999999999818e+03	-3.666666666666665301e-06
2.449599999999999909e+03	-2.779999999999999811e-05
2.451500000000000000e+03	-5.533333333333333436e-05
2.453400000000000091e+03	-8.333333333333333055e-05
2.455400000000000091e+03	-1.066666666666666799e-04
2.457300000000000182e+03	-1.299999999999999886e-04
2.459199999999999818e+03	-1.400000000000000148e-04
2.461199999999999818e+03	-1.296666666666666833e-04
2.463099999999999909e+03	-1.423333333333333416e-04
2.465000000000000000e+03	-1.633333333333333371e-04
2.466900000000000091e+03	-1.600000000000000131e-04
2.468900000000000091e+03	-1.083333333333333284e-04
2.470800000000000182e+03	-5.000000000000000240e-05
2.472699999999999818e+03	-3.666666666666667842e-06
2.474699999999999818e+03	5.666666666666668598e-06
2.476599999999999909e+03	-7.999999999999997944e-06
2.478500000000000000e+03	-1.060000000000000016e-05
2.480400000000000091e+03	0.000000000000000000e+00
2.482400000000000091e+03	2.533333333333333360e-05
2.484300000000000182e+03	6.900000000000001022e-05
2.486199999999999818e+03	1.039999999999999936e-04
2.488199999999999818e+03	1.149999999999999899e-04
2.490099999999999909e+03	9.833333333333331568e-05
2.492000000000000000e+03	6.866666666666666427e-05
2.493900000000000091e+03	3.399999999999999973e-05
2.495900000000000091e+03	1.066666666666666562e-05
2.497800000000000182e+03	-2.033333333333333488e-06
2.499699999999999818e+03	-2.333333333333333157e-06
2.501699999999999818e+03	-2.666666666666665981e-06
2.503599999999999909e+03	-1.800000000000000046e-05
2.505500000000000000e+03	-3.820000000000000018e-05
2.507400000000000091e+03	-4.600000000000000004e-05
2.509400000000000091e+03	-5.533333333333334113e-05
2.511300000000000182e+03	-7.066666666666667222e-05
2.513199999999999818e+03	-6.599999999999999151e-05
2.515199999999999818e+03	-3.380000000000000165e-05
2.517099999999999909e+03	1.333333333333334049e-06
2.519000000000000000e+03	2.433333333333333301e-05
2.521000000000000000e+03	5.166666666666666440e-05
2.522900000000000091e+03	1.027999999999999915e-04
2.524800000000000182e+03	1.666666666666666611e-04
2.526699999999999818e+03	2.094666666666666714e-04
2.528699999999999818e+03	1.807666666666666786e-04
2.530599999999999909e+03	1.094666666666666667e-04
2.532500000000000000e+03	3.849999999999999392e-05
2.534500000000000000e+03	-1.966666666666666585e-05
2.536400000000000091e+03	-7.733333333333333379e-05
2.538300000000000182e+03	-1.243333333333333378e-04
2.540199999999999818e+03	-1.386666666666666852e-04
2.542199999999999818e+03	-9.599999999999998888e-05
2.544099999999999909e+03	0.000000000000000000e+00
2.546000000000000000e+03	3.733333333333333051e-05
2.548000000000000000e+03	5.199999999999999680e-05
2.549900000000000091e+03	3.966666666666666410e-05
2.551800000000000182e+03	2.200000000000000282e-05
2.553699999999999818e+03	-7.333333333333331237e-07
2.555699999999999818e+03	-3.333333333333332815e-05
2.557599999999999909e+03	-7.266666666666666663e-05
2.559500000000000000e+03	-1.333333333333333126e-04
2.561500000000000000e+03	-1.933333333333333345e-04
2.563400000000000091e+03	-2.133333333333333056e-04
2.565300000000000182e+03	-2.166666666666666567e-04
2.567199999999999818e+03	-2.166666666666666567e-04
2.569199999999999818e+03	-2.433333333333333301e-04
2.571099999999999909e+03	-2.866666666666666235e-04
2.573000000000000000e+03	-3.299999999999999982e-04
2.575000000000000000e+03	-3.400000000000000244e-04
2.576900000000000091e+03	-3.400000000000000244e-04
2.578800000000000182e+03	-3.466666666666666182e-04
2.580699999999999818e+03	-3.466666666666666182e-04
2.582699999999999818e+03	-3.299999999999999982e-04
2.584599999999999909e+03	-3.033333333333333519e-04
2.586500000000000000e+03	-2.900000000000000017e-04
2.588500000000000000e+03	-2.766666666666666515e-04
2.590400000000000091e+03	-2.466666666666666812e-04
2.592300000000000182e+03	-1.800000000000000113e-04
2.594199999999999818e+03	-1.119999999999999983e-04
2.596199999999999818e+03	-5.800000000000000034e-05
2.598099999999999909e+03	-2.870000000000000304e-05
2.600000000000000000e+03	0.000000000000000000e+00
2.602000000000000000e+03	2.680000000000000090e-05
2.603900000000000091e+03	5.433333333333333716e-05
2.605800000000000182e+03	7.566666666666665823e-05
2.607699999999999818e+03	1.266666666666666646e-04
2.609699999999999818e+03	2.000000000000000096e-04
2.611599999999999909e+03	2.866666666666666777e-04
2.613500000000000000e+03	3.699999999999999405e-04
2.615500000000000000e+03	4.699999999999999859e-04
2.617400000000000091e+03	6.099999999999999737e-04
2.619300000000000182e+03	7.633333333333333116e-04
2.621199999999999818e+03	9.033333333333333536e-04
2.623199999999999818e+03	1.063333333333333448e-03
2.625099999999999909e+03	1.223333333333333434e-03
2.627000000000000000e+03	1.383333333333333420e-03
2.629000000000000000e+03	1.546666666666666676e-03
2.630900000000000091e+03	1.713333333333333201e-03
2.632800000000000182e+03	1.800000000000000168e-03
2.634800000000000182e+03	1.899999999999999996e-03
2.636699999999999818e+03	1.899999999999999996e-03
2.638599999999999909e+03	1.833333333333333516e-03
2.640500000000000000e+03	1.766666666666666602e-03
2.642500000000000000e+03	1.766666666666666602e-03
2.644400000000000091e+03	1.733333333333333254e-03
2.646300000000000182e+03	1.700000000000000122e-03
2.648300000000000182e+03	1.700000000000000122e-03
2.650199999999999818e+03	1.700000000000000122e-03
2.652099999999999909e+03	1.733333333333333254e-03
2.654000000000000000e+03	1.799999999999999734e-03
2.656000000000000000e+03	1.833333333333333299e-03
2.657900000000000091e+03	1.899999999999999996e-03
2.659800000000000182e+03	1.899999999999999996e-03
2.661800000000000182e+03	1.833333333333333299e-03
2.663699999999999818e+03	1.733333333333333254e-03
2.665599999999999909e+03	1.566666666666666728e-03
2.667500000000000000e+03	1.333333333333333289e-03
2.669500000000000000e+03	1.116666666666666632e-03
2.671400000000000091e+03	9.466666666666667283e-04
2.673300000000000182e+03	7.699999999999999597e-04
2.675300000000000182e+03	6.166666666666667301e-04
2.677199999999999818e+03	4.866666666666666602e-04
2.679099999999999909e+03	3.866666666666666689e-04
2.681000000000000000e+03	3.233333333333332960e-04
2.683000000000000000e+03	2.733333333333333275e-04
2.684900000000000091e+03	2.166666666666666567e-04
2.686800000000000182e+03	1.666666666666666611e-04
2.688800000000000182e+03	1.266666666666666646e-04
2.690699999999999818e+03	8.200000000000000095e-05
2.692599999999999909e+03	4.133333333333333287e-05
2.694500000000000000e+03	0.000000000000000000e+00
2.696500000000000000e+03	-3.100000000000000135e-05
2.698400000000000091e+03	-4.899999999999999842e-05
2.700300000000000182e+03	-5.666666666666667074e-05
2.702300000000000182e+03	-3.866666666666666689e-05
2.704199999999999818e+03	-7.333333333333333143e-06
2.706099999999999909e+03	7.333333333333330602e-06
2.708000000000000000e+03	1.133333333333333550e-05
2.710000000000000000e+03	2.066666666666666644e-05
2.711900000000000091e+03	3.666666666666666571e-05
2.713800000000000182e+03	4.199999999999999768e-05
2.715800000000000182e+03	4.733333333333333641e-05
2.717699999999999818e+03	4.666666666666666484e-05
2.719599999999999909e+03	6.133333333333333790e-05
2.721500000000000000e+03	1.273000000000000043e-04
2.723500000000000000e+03	2.256666666666666857e-04
2.725400000000000091e+03	3.296666666666666929e-04
2.727300000000000182e+03	4.133333333333333152e-04
2.729300000000000182e+03	4.766666666666666339e-04
2.731199999999999818e+03	4.666666666666667161e-04
2.733099999999999909e+03	3.886666666666667175e-04
2.735000000000000000e+03	3.020666666666666725e-04
2.737000000000000000e+03	2.253333333333333533e-04
2.738900000000000091e+03	1.573333333333333268e-04
2.740800000000000182e+03	9.000000000000001922e-05
2.742800000000000182e+03	-2.000000000000003298e-06
2.744699999999999818e+03	-1.106666666666666687e-04
2.746599999999999909e+03	-2.133333333333333056e-04
2.748500000000000000e+03	-3.099999999999999999e-04
2.750500000000000000e+03	-3.766666666666666427e-04
2.752400000000000091e+03	-4.133333333333333152e-04
2.754300000000000182e+03	-4.066666666666666672e-04
2.756300000000000182e+03	-3.466666666666667266e-04
2.758199999999999818e+03	-2.366666666666666279e-04
2.760099999999999909e+03	-1.006666666666666696e-04
2.762099999999999909e+03	5.666666666666667074e-05
2.764000000000000000e+03	2.200000000000000078e-04
2.765900000000000091e+03	3.786666666666666913e-04
2.767800000000000182e+03	5.576666666666667055e-04
2.769800000000000182e+03	7.500000000000001240e-04
2.771699999999999818e+03	1.006666666666666777e-03
2.773599999999999909e+03	1.206666666666666651e-03
2.775599999999999909e+03	1.549999999999999946e-03
2.777500000000000000e+03	1.833333333333333516e-03
2.779400000000000091e+03	2.200000000000000133e-03
2.781300000000000182e+03	2.633333333333333012e-03
2.783300000000000182e+03	3.099999999999999891e-03
2.785199999999999818e+03	3.566666666666667204e-03
2.787099999999999909e+03	4.100000000000000346e-03
2.789099999999999909e+03	4.733333333333333316e-03
2.791000000000000000e+03	5.366666666666666287e-03
2.792900000000000091e+03	6.033333333333332389e-03
2.794800000000000182e+03	6.766666666666666489e-03
2.796800000000000182e+03	7.433333333333333459e-03
2.798699999999999818e+03	8.200000000000000691e-03
2.800599999999999909e+03	8.933333333333333057e-03
2.802599999999999909e+03	9.899999999999999079e-03
2.804500000000000000e+03	1.083333333333333370e-02
2.806400000000000091e+03	1.176666666666666659e-02
2.808300000000000182e+03	1.266666666666666635e-02
2.810300000000000182e+03	1.366666666666666551e-02
2.812199999999999818e+03	1.533333333333333250e-02
2.814099999999999909e+03	1.666666666666666644e-02
2.816099999999999909e+03	1.833333333333333343e-02
2.818000000000000000e+03	2.033333333333333173e-02
2.819900000000000091e+03	2.300000000000000308e-02
2.821800000000000182e+03	2.499999999999999792e-02
2.823800000000000182e+03	2.866666666666666322e-02
2.825699999999999818e+03	3.266666666666667024e-02
2.827599999999999909e+03	3.733333333333333642e-02
2.829599999999999909e+03	4.366666666666666613e-02
2.831500000000000000e+03	5.133333333333333498e-02
2.833400000000000091e+03	6.133333333333332998e-02
2.835300000000000182e+03	7.499999999999999722e-02
2.837300000000000182e+03	9.466666666666667673e-02
2.839199999999999818e+03	1.233333333333333365e-01
2.841099999999999909e+03	1.633333333333333304e-01
2.843099999999999909e+03	2.299999999999999822e-01
2.845000000000000000e+03	3.200000000000000067e-01
2.846900000000000091e+03	4.099999999999999756e-01
2.848800000000000182e+03	4.299999999999999933e-01
2.850800000000000182e+03	3.600000000000000422e-01
2.852699999999999818e+03	2.666666666666666630e-01
2.854599999999999909e+03	1.933333333333333570e-01
2.856599999999999909e+03	1.366666666666666863e-01
2.858500000000000000e+03	1.066666666666666735e-01
2.860400000000000091e+03	8.800000000000000877e-02
2.862300000000000182e+03	7.533333333333333548e-02
2.864300000000000182e+03	6.666666666666666574e-02
2.866199999999999818e+03	6.233333333333333087e-02
2.868099999999999909e+03	6.199999999999999956e-02
2.870099999999999909e+03	6.300000000000000044e-02
2.872000000000000000e+03	6.366666666666666308e-02
2.873900000000000091e+03	6.466666666666666397e-02
2.875900000000000091e+03	6.600000000000000311e-02
2.877800000000000182e+03	6.966666666666666841e-02
2.879699999999999818e+03	7.599999999999999811e-02
2.881599999999999909e+03	8.333333333333332871e-02
2.883599999999999909e+03	9.233333333333333670e-02
2.885500000000000000e+03	9.966666666666668117e-02
2.887400000000000091e+03	1.100000000000000006e-01
2.889400000000000091e+03	1.199999999999999956e-01
2.891300000000000182e+03	1.366666666666666863e-01
2.893199999999999818e+03	1.466666666666666674e-01
2.895099999999999909e+03	1.566666666666666485e-01
2.897099999999999909e+03	1.666666666666666574e-01
2.899000000000000000e+03	1.766666666666666663e-01
2.900900000000000091e+03	1.900000000000000300e-01
2.902900000000000091e+03	2.066666666666666652e-01
2.904800000000000182e+03	2.266666666666666829e-01
2.906699999999999818e+03	2.566666666666666541e-01
2.908599999999999909e+03	2.933333333333333348e-01
2.910599999999999909e+03	3.566666666666666874e-01
2.912500000000000000e+03	4.299999999999999933e-01
2.914400000000000091e+03	4.899999999999999911e-01
2.916400000000000091e+03	5.100000000000000089e-01
2.918300000000000182e+03	4.733333333333333282e-01
2.920199999999999818e+03	4.033333333333333215e-01
2.922099999999999909e+03	3.233333333333333059e-01
2.924099999999999909e+03	2.600000000000000089e-01
2.926000000000000000e+03	2.166666666666666741e-01
2.927900000000000091e+03	1.800000000000000211e-01
2.929900000000000091e+03	1.500000000000000222e-01
2.931800000000000182e+03	1.233333333333333365e-01
2.933699999999999818e+03	1.033333333333333326e-01
2.935599999999999909e+03	8.600000000000000699e-02
2.937599999999999909e+03	7.233333333333333282e-02
2.939500000000000000e+03	6.066666666666666735e-02
2.941400000000000091e+03	5.133333333333334192e-02
2.943400000000000091e+03	4.433333333333333570e-02
2.945300000000000182e+03	4.000000000000000083e-02
2.947199999999999818e+03	3.833333333333333731e-02
2.949099999999999909e+03	4.066666666666666347e-02
2.951099999999999909e+03	4.433333333333333570e-02
2.953000000000000000e+03	4.866666666666666363e-02
2.954900000000000091e+03	5.066666666666666541e-02
2.956900000000000091e+03	5.033333333333333409e-02
2.958800000000000182e+03	4.633333333333333748e-02
2.960699999999999818e+03	4.100000000000000172e-02
2.962599999999999909e+03	3.466666666666667201e-02
2.964599999999999909e+03	2.933333333333333279e-02
2.966500000000000000e+03	2.433333333333333182e-02
2.968400000000000091e+03	2.033333333333333173e-02
2.970400000000000091e+03	1.633333333333333512e-02
2.972300000000000182e+03	1.333333333333333072e-02
2.974199999999999818e+03	1.093333333333333136e-02
2.976099999999999909e+03	8.999999999999999320e-03
2.978099999999999909e+03	6.999999999999999278e-03
2.980000000000000000e+03	5.666666666666667074e-03
2.981900000000000091e+03	4.500000000000000527e-03
2.983900000000000091e+03	3.533333333333332771e-03
2.985800000000000182e+03	2.866666666666666669e-03
2.987699999999999818e+03	2.200000000000000133e-03
2.989699999999999818e+03	1.700000000000000122e-03
2.991599999999999909e+03	1.286666666666666644e-03
2.993500000000000000e+03	9.600000000000000243e-04
2.995400000000000091e+03	7.066666666666666409e-04
2.997400000000000091e+03	4.866666666666666602e-04
2.999300000000000182e+03	3.466666666666666182e-04
3.001199999999999818e+03	2.466666666666666812e-04
3.003199999999999818e+03	1.559999999999999972e-04
3.005099999999999909e+03	8.066666666666667135e-05
3.007000000000000000e+03	1.333333333333335024e-05
3.008900000000000091e+03	-4.000000000000000327e-05
3.010900000000000091e+03	-9.666666666666666723e-05
3.012800000000000182e+03	-1.466666666666666629e-04
3.014699999999999818e+03	-1.733333333333333091e-04
3.016699999999999818e+03	-1.706666666666666499e-04
3.018599999999999909e+03	-1.520000000000000084e-04
3.020500000000000000e+03	-1.263333333333333322e-04
3.022400000000000091e+03	-1.039999999999999936e-04
3.024400000000000091e+03	-6.966666666666667502e-05
3.026300000000000182e+03	-3.299999999999999575e-05
3.028199999999999818e+03	-3.666666666666667842e-06
3.030199999999999818e+03	2.033333333333333404e-05
3.032099999999999909e+03	4.033333333333332890e-05
3.034000000000000000e+03	5.366666666666667236e-05
3.035900000000000091e+03	5.466666666666666956e-05
3.037900000000000091e+03	4.733333333333333641e-05
3.039800000000000182e+03	3.733333333333333729e-05
3.041699999999999818e+03	1.966666666666666585e-05
3.043699999999999818e+03	-6.666666666666668341e-06
3.045599999999999909e+03	-1.800000000000000046e-05
3.047500000000000000e+03	0.000000000000000000e+00
3.049400000000000091e+03	-2.999999999999999737e-05
3.051400000000000091e+03	-5.766666666666666794e-05
3.053300000000000182e+03	-9.399999999999999448e-05
3.055199999999999818e+03	-1.299999999999999886e-04
3.057199999999999818e+03	-1.499999999999999869e-04
3.059099999999999909e+03	-1.633333333333333371e-04
3.061000000000000000e+03	-1.700000000000000122e-04
3.062900000000000091e+03	-1.566666666666666620e-04
3.064900000000000091e+03	-1.333333333333333397e-04
3.066800000000000182e+03	-1.153333333333333359e-04
3.068699999999999818e+03	-9.799999999999999684e-05
3.070699999999999818e+03	-6.160000000000000653e-05
3.072599999999999909e+03	-1.333333333333334176e-05
3.074500000000000000e+03	1.999999999999999825e-05
3.076400000000000091e+03	5.000000000000000240e-05
3.078400000000000091e+03	8.333333333333333055e-05
3.080300000000000182e+03	1.333333333333333397e-04
3.082199999999999818e+03	1.653333333333333044e-04
3.084199999999999818e+03	1.936666666666666669e-04
3.086099999999999909e+03	2.146666666666666894e-04
3.088000000000000000e+03	2.183333333333333729e-04
3.089900000000000091e+03	2.128666666666666728e-04
3.091900000000000091e+03	1.986666666666666529e-04
3.093800000000000182e+03	1.746666666666666929e-04
3.095699999999999818e+03	1.443333333333333360e-04
3.097699999999999818e+03	1.176666666666666762e-04
3.099599999999999909e+03	9.799999999999999684e-05
3.101500000000000000e+03	7.833333333333333099e-05
3.103500000000000000e+03	6.599999999999999151e-05
3.105400000000000091e+03	0.000000000000000000e+00
3.107300000000000182e+03	-5.600000000000000594e-05
3.109199999999999818e+03	-9.499999999999999168e-05
3.111199999999999818e+03	-1.533333333333333380e-04
3.113099999999999909e+03	-2.200000000000000078e-04
3.115000000000000000e+03	-2.666666666666666794e-04
3.117000000000000000e+03	-2.900000000000000559e-04
3.118900000000000091e+03	-3.066666666666666759e-04
3.120800000000000182e+03	-3.299999999999999982e-04
3.122699999999999818e+03	-3.366666666666667004e-04
3.124699999999999818e+03	-3.333333333333333222e-04
3.126599999999999909e+03	-3.499999999999999964e-04
3.128500000000000000e+03	-3.699999999999999405e-04
3.130500000000000000e+03	-3.466666666666666182e-04
3.132400000000000091e+03	-3.166666666666666480e-04
3.134300000000000182e+03	-3.199999999999999720e-04
3.136199999999999818e+03	-3.366666666666667004e-04
3.138199999999999818e+03	-3.433333333333333484e-04
3.140099999999999909e+03	-3.200000000000000262e-04
3.142000000000000000e+03	-2.900000000000000559e-04
3.144000000000000000e+03	-2.666666666666666794e-04
3.145900000000000091e+03	-2.266666666666666829e-04
3.147800000000000182e+03	-1.800000000000000113e-04
3.149699999999999818e+03	-1.413333333333333444e-04
3.151699999999999818e+03	-1.226666666666666758e-04
3.153599999999999909e+03	-1.103333333333333228e-04
3.155500000000000000e+03	-8.700000000000000051e-05
3.157500000000000000e+03	-3.266666666666666335e-05
3.159400000000000091e+03	1.666666666666666747e-05
3.161300000000000182e+03	-4.733333333333333472e-06
3.163199999999999818e+03	-2.666666666666666320e-05
3.165199999999999818e+03	-4.933333333333333082e-05
3.167099999999999909e+03	-7.966666666666667414e-05
3.169000000000000000e+03	-1.043333333333333396e-04
3.171000000000000000e+03	-1.103333333333333363e-04
3.172900000000000091e+03	-1.076666666666666636e-04
3.174800000000000182e+03	-1.000000000000000048e-04
3.176699999999999818e+03	-1.166666666666666655e-04
3.178699999999999818e+03	-1.499999999999999869e-04
3.180599999999999909e+03	-1.600000000000000131e-04
3.182500000000000000e+03	-1.266666666666666646e-04
3.184500000000000000e+03	-8.800000000000001126e-05
3.186400000000000091e+03	-6.733333333333333466e-05
3.188300000000000182e+03	-5.999999999999999474e-05
3.190199999999999818e+03	-6.533333333333334026e-05
3.192199999999999818e+03	-7.200000000000000182e-05
3.194099999999999909e+03	-7.000000000000000742e-05
3.196000000000000000e+03	-6.533333333333332671e-05
3.198000000000000000e+03	-7.399999999999999623e-05
3.199900000000000091e+03	-7.933333333333332819e-05
3.201800000000000182e+03	-7.333333333333333143e-05
3.203699999999999818e+03	-6.799999999999999946e-05
3.205699999999999818e+03	-6.866666666666667782e-05
3.207599999999999909e+03	-4.866666666666666602e-05
3.209500000000000000e+03	-1.713333333333333418e-05
3.211500000000000000e+03	-2.466666666666666626e-06
3.213400000000000091e+03	-7.786666666666666088e-06
3.215300000000000182e+03	0.000000000000000000e+00
3.217199999999999818e+03	-1.766666666666666806e-05
3.219199999999999818e+03	-3.633333333333333331e-05
3.221099999999999909e+03	-7.100000000000000462e-05
3.223000000000000000e+03	-9.333333333333334323e-05
3.225000000000000000e+03	-1.043333333333333396e-04
3.226900000000000091e+03	-1.066666666666666799e-04
3.228800000000000182e+03	-1.186666666666666599e-04
3.230800000000000182e+03	-1.329999999999999802e-04
3.232699999999999818e+03	-1.566666666666666891e-04
3.234599999999999909e+03	-1.800000000000000113e-04
3.236500000000000000e+03	-2.000000000000000096e-04
3.238500000000000000e+03	-2.033333333333333607e-04
3.240400000000000091e+03	-2.166666666666666567e-04
3.242300000000000182e+03	-2.266666666666666829e-04
3.244300000000000182e+03	-2.266666666666666829e-04
3.246199999999999818e+03	-2.200000000000000078e-04
3.248099999999999909e+03	-2.100000000000000087e-04
3.250000000000000000e+03	-2.100000000000000087e-04
3.252000000000000000e+03	-2.000000000000000096e-04
3.253900000000000091e+03	-1.733333333333333633e-04
3.255800000000000182e+03	-1.433333333333333117e-04
3.257800000000000182e+03	-1.133333333333333415e-04
3.259699999999999818e+03	-1.026666666666666640e-04
3.261599999999999909e+03	-1.003333333333333372e-04
3.263500000000000000e+03	-1.033333333333333288e-04
3.265500000000000000e+03	-1.006666666666666696e-04
3.267400000000000091e+03	-7.333333333333333143e-05
3.269300000000000182e+03	-4.066666666666666807e-05
3.271300000000000182e+03	0.000000000000000000e+00
3.273199999999999818e+03	-2.933333333333333342e-06
3.275099999999999909e+03	-2.784000000000000111e-05
3.277000000000000000e+03	-6.866666666666666427e-05
3.279000000000000000e+03	-9.833333333333334279e-05
3.280900000000000091e+03	-1.299999999999999886e-04
3.282800000000000182e+03	-1.566666666666666891e-04
3.284800000000000182e+03	-1.666666666666666611e-04
3.286699999999999818e+03	-1.766666666666666873e-04
3.288599999999999909e+03	-1.733333333333333633e-04
3.290500000000000000e+03	-1.633333333333333371e-04
3.292500000000000000e+03	-1.466666666666666629e-04
3.294400000000000091e+03	-1.433333333333333117e-04
3.296300000000000182e+03	-1.366666666666666637e-04
3.298300000000000182e+03	-1.399999999999999877e-04
3.300199999999999818e+03	-1.499999999999999869e-04
3.302099999999999909e+03	-1.633333333333333371e-04
3.304000000000000000e+03	-1.666666666666666611e-04
3.306000000000000000e+03	-1.733333333333333633e-04
3.307900000000000091e+03	-1.600000000000000131e-04
3.309800000000000182e+03	-1.366666666666666637e-04
3.311800000000000182e+03	-1.333333333333333126e-04
3.313699999999999818e+03	-1.399999999999999877e-04
3.315599999999999909e+03	-1.433333333333333117e-04
3.317500000000000000e+03	-1.233333333333333406e-04
3.319500000000000000e+03	-9.866666666666667519e-05
3.321400000000000091e+03	-7.766666666666665263e-05
3.323300000000000182e+03	-5.800000000000000034e-05
3.325300000000000182e+03	-3.199999999999999855e-05
3.327199999999999818e+03	0.000000000000000000e+00
3.329099999999999909e+03	-3.999999999999999819e-06
3.331000000000000000e+03	-1.533333333333333447e-05
3.333000000000000000e+03	-3.163333333333332749e-05
3.334900000000000091e+03	-3.239999999999999472e-05
3.336800000000000182e+03	-3.533333333333333611e-05
3.338800000000000182e+03	-5.690000000000000071e-05
3.340699999999999818e+03	-8.303333333333332326e-05
3.342599999999999909e+03	-1.019999999999999856e-04
3.344599999999999909e+03	-1.083333333333333284e-04
3.346500000000000000e+03	-1.089999999999999932e-04
3.348400000000000091e+03	-1.213333333333333191e-04
3.350300000000000182e+03	-1.160000000000000007e-04
3.352300000000000182e+03	-8.299999999999999815e-05
3.354199999999999818e+03	-7.466666666666667458e-05
3.356099999999999909e+03	-9.900000000000000759e-05
3.358099999999999909e+03	-1.156666666666666547e-04
3.360000000000000000e+03	-1.100000000000000039e-04
3.361900000000000091e+03	-8.399999999999999535e-05
3.363800000000000182e+03	-5.666666666666667074e-05
3.365800000000000182e+03	-4.000000000000000327e-05
3.367699999999999818e+03	-2.766666666666667057e-05
3.369599999999999909e+03	-1.739999999999999942e-05
3.371599999999999909e+03	-1.073333333333333278e-05
3.373500000000000000e+03	-1.666666666666665391e-06
3.375400000000000091e+03	1.366666666666666739e-05
3.377300000000000182e+03	1.533333333333333447e-05
3.379300000000000182e+03	3.066666666666666810e-06
3.381199999999999818e+03	-5.500000000000000704e-06
3.383099999999999909e+03	0.000000000000000000e+00
3.385099999999999909e+03	-1.156666666666666547e-05
3.387000000000000000e+03	-1.983333333333333205e-05
3.388900000000000091e+03	-4.199999999999999768e-05
3.390800000000000182e+03	-6.966666666666667502e-05
3.392800000000000182e+03	-8.290000000000000927e-05
3.394699999999999818e+03	-1.049999999999999908e-04
3.396599999999999909e+03	-1.213333333333333191e-04
3.398599999999999909e+03	-1.373333333333333556e-04
3.400500000000000000e+03	-1.503333333333333464e-04
3.402400000000000091e+03	-1.576666666666666592e-04
3.404300000000000182e+03	-1.610000000000000103e-04
3.406300000000000182e+03	-1.620000000000000075e-04
3.408199999999999818e+03	-1.723333333333333390e-04
3.410099999999999909e+03	-1.786666666666666817e-04
3.412099999999999909e+03	-1.823333333333333110e-04
3.414000000000000000e+03	-1.926666666666666426e-04
3.415900000000000091e+03	-1.813333333333333409e-04
3.417800000000000182e+03	-1.520000000000000084e-04
3.419800000000000182e+03	-1.286666666666666590e-04
3.421699999999999818e+03	-1.270000000000000241e-04
3.423599999999999909e+03	-1.426666666666666740e-04
3.425599999999999909e+03	-1.433333333333333388e-04
3.427500000000000000e+03	-1.066666666666666799e-04
3.429400000000000091e+03	-9.299999999999999727e-05
3.431300000000000182e+03	-8.599999999999998976e-05
3.433300000000000182e+03	-6.099999999999999872e-05
3.435199999999999818e+03	-2.733333333333333478e-05
3.437099999999999909e+03	-9.533333333333334102e-06
3.439099999999999909e+03	0.000000000000000000e+00
3.441000000000000000e+03	-2.506666666666666497e-05
3.442900000000000091e+03	-3.346666666666666925e-05
3.444800000000000182e+03	-3.716666666666666431e-05
3.446800000000000182e+03	-5.923666666666666138e-05
3.448699999999999818e+03	-8.599999999999998976e-05
3.450599999999999909e+03	-9.523333333333332165e-05
3.452599999999999909e+03	-8.433333333333332775e-05
3.454500000000000000e+03	-8.533333333333332495e-05
3.456400000000000091e+03	-1.053333333333333503e-04
3.458400000000000091e+03	-1.136666666666666874e-04
3.460300000000000182e+03	-1.146666666666666711e-04
3.462199999999999818e+03	-1.019999999999999992e-04
3.464099999999999909e+03	-9.800000000000001039e-05
3.466099999999999909e+03	-1.239000000000000030e-04
3.468000000000000000e+03	-1.610333333333333354e-04
3.469900000000000091e+03	-1.636666666666666695e-04
3.471900000000000091e+03	-1.443333333333333360e-04
3.473800000000000182e+03	-1.226666666666666758e-04
3.475699999999999818e+03	-1.190000000000000058e-04
3.477599999999999909e+03	-1.363333333333333313e-04
3.479599999999999909e+03	-1.600000000000000131e-04
3.481500000000000000e+03	-1.666666666666666611e-04
3.483400000000000091e+03	-1.530000000000000056e-04
3.485400000000000091e+03	-1.193333333333333382e-04
3.487300000000000182e+03	-9.633333333333332128e-05
3.489199999999999818e+03	-8.486666666666665146e-05
3.491099999999999909e+03	-7.583333333333333798e-05
3.493099999999999909e+03	-4.100000000000000047e-05
3.495000000000000000e+03	0.000000000000000000e+00
3.496900000000000091e+03	-8.699999999999999712e-06
3.498900000000000091e+03	-3.400000000000000651e-05
3.500800000000000182e+03	-6.066666666666665955e-05
3.502699999999999818e+03	-7.033333333333333982e-05
3.504599999999999909e+03	-7.133333333333333702e-05
3.506599999999999909e+03	-9.933333333333332644e-05
3.508500000000000000e+03	-1.250000000000000026e-04
3.510400000000000091e+03	-1.306666666666666805e-04
3.512400000000000091e+03	-1.366666666666666908e-04
3.514300000000000182e+03	-1.456666666666666657e-04
3.516199999999999818e+03	-1.446666666666666684e-04
3.518099999999999909e+03	-1.486666666666666573e-04
3.520099999999999909e+03	-1.536666666666666704e-04
3.522000000000000000e+03	-1.783333333333333222e-04
3.523900000000000091e+03	-1.943333333333333317e-04
3.525900000000000091e+03	-1.999999999999999825e-04
3.527800000000000182e+03	-1.943333333333333317e-04
3.529699999999999818e+03	-1.758666666666666408e-04
3.531599999999999909e+03	-1.544666666666666627e-04
3.533599999999999909e+03	-1.220666666666666748e-04
3.535500000000000000e+03	-1.083333333333333284e-04
3.537400000000000091e+03	-1.326666666666666749e-04
3.539400000000000091e+03	-1.586666666666666835e-04
3.541300000000000182e+03	-1.496666666666666816e-04
3.543199999999999818e+03	-1.186666666666666599e-04
3.545099999999999909e+03	-8.899999999999999491e-05
3.547099999999999909e+03	-7.366666666666666383e-05
3.549000000000000000e+03	-4.033333333333333567e-05
3.550900000000000091e+03	0.000000000000000000e+00
3.552900000000000091e+03	-4.733333333333332964e-05
3.554800000000000182e+03	-1.100000000000000039e-04
3.556699999999999818e+03	-1.666666666666666611e-04
3.558599999999999909e+03	-2.000000000000000096e-04
3.560599999999999909e+03	-2.433333333333333301e-04
3.562500000000000000e+03	-2.899999999999999475e-04
3.564400000000000091e+03	-3.499999999999999964e-04
3.566400000000000091e+03	-4.133333333333333152e-04
3.568300000000000182e+03	-4.666666666666666619e-04
3.570199999999999818e+03	-5.100000000000000366e-04
3.572199999999999818e+03	-5.433333333333332767e-04
3.574099999999999909e+03	-5.600000000000000594e-04
3.576000000000000000e+03	-5.733333333333333554e-04
3.577900000000000091e+03	-5.800000000000000034e-04
3.579900000000000091e+03	-5.733333333333333554e-04
3.581800000000000182e+03	-5.600000000000000594e-04
3.583699999999999818e+03	-5.566666666666666811e-04
3.585699999999999818e+03	-5.600000000000000594e-04
3.587599999999999909e+03	-5.766666666666666252e-04
3.589500000000000000e+03	-5.666666666666665990e-04
3.591400000000000091e+03	-4.966666666666666322e-04
3.593400000000000091e+03	-3.799999999999999667e-04
3.595300000000000182e+03	-2.733333333333333275e-04
3.597199999999999818e+03	-1.666666666666666611e-04
3.599199999999999818e+03	-3.000000000000000754e-05
3.601099999999999909e+03	1.066666666666666799e-04
3.603000000000000000e+03	2.123333333333333626e-04
3.604900000000000091e+03	2.672999999999999920e-04
3.606900000000000091e+03	2.533333333333333292e-04
3.608800000000000182e+03	1.920000000000000049e-04
3.610699999999999818e+03	1.066666666666666799e-04
3.612699999999999818e+03	1.999999999999999825e-05
3.614599999999999909e+03	-5.000000000000000240e-05
3.616500000000000000e+03	-1.206666666666666678e-04
3.618400000000000091e+03	-1.899999999999999834e-04
3.620400000000000091e+03	-2.399999999999999790e-04
3.622300000000000182e+03	-2.666666666666666794e-04
3.624199999999999818e+03	-3.033333333333333519e-04
3.626199999999999818e+03	-3.433333333333333484e-04
3.628099999999999909e+03	-3.733333333333333187e-04
3.630000000000000000e+03	-3.866666666666666689e-04
3.631900000000000091e+03	-3.533333333333333205e-04
3.633900000000000091e+03	-2.833333333333333537e-04
3.635800000000000182e+03	-2.233333333333333318e-04
3.637699999999999818e+03	-1.899999999999999834e-04
3.639699999999999818e+03	-1.700000000000000122e-04
3.641599999999999909e+03	-1.366666666666666637e-04
3.643500000000000000e+03	-9.599999999999998888e-05
3.645400000000000091e+03	-8.133333333333332259e-05
3.647400000000000091e+03	-7.733333333333333379e-05
3.649300000000000182e+03	-7.200000000000000182e-05
3.651199999999999818e+03	-6.666666666666666986e-05
3.653199999999999818e+03	-6.399999999999999710e-05
3.655099999999999909e+03	-4.666666666666667161e-05
3.657000000000000000e+03	-2.867400000000000024e-05
3.658900000000000091e+03	-1.899999999999999766e-05
3.660900000000000091e+03	-1.193333333333333484e-05
3.662800000000000182e+03	0.000000000000000000e+00
3.664699999999999818e+03	-2.766666666666666718e-05
3.666699999999999818e+03	-4.933333333333333082e-05
3.668599999999999909e+03	-7.933333333333332819e-05
3.670500000000000000e+03	-1.056666666666666692e-04
3.672400000000000091e+03	-9.600000000000000243e-05
3.674400000000000091e+03	-6.966666666666666147e-05
3.676300000000000182e+03	-7.133333333333333702e-05
3.678199999999999818e+03	-1.190000000000000058e-04
3.680199999999999818e+03	-1.553333333333333595e-04
3.682099999999999909e+03	-1.700000000000000122e-04
3.684000000000000000e+03	-1.800000000000000113e-04
3.685900000000000091e+03	-1.966666666666666856e-04
3.687900000000000091e+03	-1.933333333333333345e-04
3.689800000000000182e+03	-1.899999999999999834e-04
3.691699999999999818e+03	-1.733333333333333633e-04
3.693699999999999818e+03	-1.566666666666666891e-04
3.695599999999999909e+03	-1.566666666666666891e-04
3.697500000000000000e+03	-1.589999999999999888e-04
3.699500000000000000e+03	-1.500000000000000140e-04
3.701400000000000091e+03	-1.266666666666666646e-04
3.703300000000000182e+03	-1.066666666666666799e-04
3.705199999999999818e+03	-8.733333333333334646e-05
3.707199999999999818e+03	-7.666666666666666899e-05
3.709099999999999909e+03	-7.133333333333333702e-05
3.711000000000000000e+03	-5.299999999999999400e-05
3.713000000000000000e+03	-2.746666666666666571e-05
3.714900000000000091e+03	-1.833333333333333286e-05
3.716800000000000182e+03	-1.646666666666666599e-05
3.718699999999999818e+03	0.000000000000000000e+00
3.720699999999999818e+03	-1.833333333333333286e-05
3.722599999999999909e+03	-2.166666666666666364e-05
3.724500000000000000e+03	-2.433333333333333301e-05
3.726500000000000000e+03	-3.566666666666666174e-05
3.728400000000000091e+03	-7.083333333333333842e-05
3.730300000000000182e+03	-1.139999999999999927e-04
3.732199999999999818e+03	-1.399999999999999877e-04
3.734199999999999818e+03	-1.399999999999999877e-04
3.736099999999999909e+03	-1.266666666666666646e-04
3.738000000000000000e+03	-1.299999999999999886e-04
3.740000000000000000e+03	-1.433333333333333117e-04
3.741900000000000091e+03	-1.433333333333333117e-04
3.743800000000000182e+03	-1.466666666666666629e-04
3.745699999999999818e+03	-1.433333333333333388e-04
3.747699999999999818e+03	-1.333333333333333397e-04
3.749599999999999909e+03	-1.146666666666666711e-04
3.751500000000000000e+03	-1.013333333333333344e-04
3.753500000000000000e+03	-9.733333333333333203e-05
3.755400000000000091e+03	-1.256666666666666403e-04
3.757300000000000182e+03	-1.403333333333333472e-04
3.759199999999999818e+03	-1.236666666666666459e-04
3.761199999999999818e+03	-9.533333333333333763e-05
3.763099999999999909e+03	-7.866666666666667694e-05
3.765000000000000000e+03	-8.046666666666666648e-05
3.767000000000000000e+03	-8.266666666666666575e-05
3.768900000000000091e+03	-7.603333333333334285e-05
3.770800000000000182e+03	-4.286666666666666734e-05
3.772699999999999818e+03	-8.199999999999999417e-06
3.774699999999999818e+03	0.000000000000000000e+00
3.776599999999999909e+03	-3.629999999999999465e-05
3.778500000000000000e+03	-4.866666666666666602e-05
3.780500000000000000e+03	-5.600000000000000594e-05
3.782400000000000091e+03	-7.243333333333333666e-05
3.784300000000000182e+03	-1.066666666666666528e-04
3.786199999999999818e+03	-1.216666666666666786e-04
3.788199999999999818e+03	-1.116666666666666524e-04
3.790099999999999909e+03	-1.166666666666666519e-04
3.792000000000000000e+03	-1.360000000000000260e-04
3.794000000000000000e+03	-1.510000000000000112e-04
3.795900000000000091e+03	-1.540000000000000028e-04
3.797800000000000182e+03	-1.443333333333333360e-04
3.799699999999999818e+03	-1.286666666666666590e-04
3.801699999999999818e+03	-1.133333333333333415e-04
3.803599999999999909e+03	-1.073333333333333447e-04
3.805500000000000000e+03	-1.140000000000000063e-04
3.807500000000000000e+03	-1.093333333333333120e-04
3.809400000000000091e+03	-9.766666666666667799e-05
3.811300000000000182e+03	-9.566666666666665648e-05
3.813300000000000182e+03	-8.366666666666667650e-05
3.815199999999999818e+03	-5.899999999999999754e-05
3.817099999999999909e+03	-4.133333333333333287e-05
3.819000000000000000e+03	-3.199999999999999855e-05
3.821000000000000000e+03	-1.933333333333333345e-05
3.822900000000000091e+03	-1.366666666666666739e-05
3.824800000000000182e+03	-1.773333333333333183e-05
3.826800000000000182e+03	-2.310666666666666340e-05
3.828699999999999818e+03	-1.826666666666666909e-05
3.830599999999999909e+03	0.000000000000000000e+00
3.832500000000000000e+03	-2.900000000000000017e-05
3.834500000000000000e+03	-5.766666666666666794e-05
3.836400000000000091e+03	-5.866666666666666514e-05
3.838300000000000182e+03	-4.533333333333333523e-05
3.840300000000000182e+03	-5.400000000000000476e-05
3.842199999999999818e+03	-8.700000000000000051e-05
3.844099999999999909e+03	-1.196666666666666435e-04
3.846000000000000000e+03	-1.510000000000000112e-04
3.848000000000000000e+03	-1.766666666666666602e-04
3.849900000000000091e+03	-1.733333333333333633e-04
3.851800000000000182e+03	-1.566666666666666620e-04
3.853800000000000182e+03	-1.633333333333333371e-04
3.855699999999999818e+03	-2.066666666666666576e-04
3.857599999999999909e+03	-2.399999999999999790e-04
3.859500000000000000e+03	-2.299999999999999799e-04
3.861500000000000000e+03	-1.966666666666666856e-04
3.863400000000000091e+03	-1.646666666666666667e-04
3.865300000000000182e+03	-1.503333333333333464e-04
3.867300000000000182e+03	-1.566666666666666891e-04
3.869199999999999818e+03	-1.499999999999999869e-04
3.871099999999999909e+03	-1.266666666666666646e-04
3.873000000000000000e+03	-9.333333333333332967e-05
3.875000000000000000e+03	-8.200000000000000095e-05
3.876900000000000091e+03	-8.066666666666667135e-05
3.878800000000000182e+03	-6.433333333333332950e-05
3.880800000000000182e+03	-3.550000000000000231e-05
3.882699999999999818e+03	-1.869999999999999714e-05
3.884599999999999909e+03	-1.299999999999999920e-05
3.886500000000000000e+03	0.000000000000000000e+00
3.888500000000000000e+03	-1.633333333333333168e-05
3.890400000000000091e+03	-2.666666666666666320e-05
3.892300000000000182e+03	-2.200000000000000282e-05
3.894300000000000182e+03	-1.257333333333333210e-05
3.896199999999999818e+03	-1.720000000000000134e-05
3.898099999999999909e+03	-2.999999999999999737e-05
3.900000000000000000e+03	-3.999999999999999650e-05
3.902000000000000000e+03	-5.166666666666666440e-05
3.903900000000000091e+03	-6.399999999999999710e-05
3.905800000000000182e+03	-6.466666666666666191e-05
3.907800000000000182e+03	-6.200000000000000270e-05
3.909699999999999818e+03	-6.333333333333333230e-05
3.911599999999999909e+03	-5.866666666666666514e-05
3.913500000000000000e+03	-4.946666666666665836e-05
3.915500000000000000e+03	-5.133333333333333200e-05
3.917400000000000091e+03	-6.399999999999999710e-05
3.919300000000000182e+03	-5.466666666666666956e-05
3.921300000000000182e+03	-4.039999999999999944e-05
3.923199999999999818e+03	-3.926666666666666792e-05
3.925099999999999909e+03	-3.426666666666666836e-05
3.927099999999999909e+03	-8.666666666666669521e-06
3.929000000000000000e+03	7.666666666666667237e-06
3.930900000000000091e+03	1.333333333333329603e-06
3.932800000000000182e+03	-7.999999999999997944e-06
3.934800000000000182e+03	-1.953333333333333492e-05
3.936699999999999818e+03	-2.580000000000000031e-05
3.938599999999999909e+03	-1.326666666666666614e-05
3.940599999999999909e+03	-5.046666666666666911e-06
3.942500000000000000e+03	0.000000000000000000e+00
3.944400000000000091e+03	2.933333333333333257e-05
3.946300000000000182e+03	7.833333333333334454e-05
3.948300000000000182e+03	1.139999999999999927e-04
3.950199999999999818e+03	1.279999999999999942e-04
3.952099999999999909e+03	1.456666666666666657e-04
3.954099999999999909e+03	1.700000000000000122e-04
3.956000000000000000e+03	2.099999999999999816e-04
3.957900000000000091e+03	2.700000000000000035e-04
3.959800000000000182e+03	3.299999999999999982e-04
3.961800000000000182e+03	3.566666666666666445e-04
3.963699999999999818e+03	3.633333333333333467e-04
3.965599999999999909e+03	3.866666666666666689e-04
3.967599999999999909e+03	4.366666666666666374e-04
3.969500000000000000e+03	5.033333333333333886e-04
3.971400000000000091e+03	5.866666666666666514e-04
3.973300000000000182e+03	6.466666666666667004e-04
3.975300000000000182e+03	7.033333333333332627e-04
3.977199999999999818e+03	7.599999999999999334e-04
3.979099999999999909e+03	8.300000000000000086e-04
3.981099999999999909e+03	8.766666666666666531e-04
3.983000000000000000e+03	9.566666666666667545e-04
3.984900000000000091e+03	1.033333333333333369e-03
3.986800000000000182e+03	1.046666666666666448e-03
3.988800000000000182e+03	1.139999999999999954e-03
3.990699999999999818e+03	1.173333333333333303e-03
3.992599999999999909e+03	1.266666666666666592e-03
