# Supplementary material for: Deep Learning for Reconstructing Low-Quality FTIR and Raman Spectra—A Case Study in Microplastic Analyses
Source: Anal Chem. 2021 Nov 22;93(49):16360–8. doi: 10.1021/acs.analchem.1c02618 (PMC8674871; doi:10.1021/acs.analchem.1c02618)
Supplement: Supplementary file 2 — ac1c02618_si_002.zip [file ac1c02618_si_002.zip › SpectraReconstruction/ATR Spectra/polymaide_66.csv]

4.011999999999999886e+02	3.000000000000000062e-03
4.031000000000000227e+02	5.300000000000000024e-03
4.050000000000000000e+02	6.300000000000000044e-03
4.070000000000000000e+02	6.200000000000000649e-03
4.088999999999999773e+02	5.099999999999999499e-03
4.108000000000000114e+02	3.599999999999999901e-03
4.128000000000000114e+02	2.350000000000000092e-03
4.146999999999999886e+02	1.590000000000000050e-03
4.166000000000000227e+02	8.949999999999999623e-04
4.186000000000000227e+02	3.149999999999999589e-04
4.205000000000000000e+02	2.573499999999999941e-04
4.223999999999999773e+02	4.300000000000000436e-04
4.243000000000000114e+02	6.999999999999999929e-04
4.263000000000000114e+02	9.104999999999999595e-04
4.281999999999999886e+02	1.054999999999999948e-03
4.301000000000000227e+02	1.180000000000000059e-03
4.321000000000000227e+02	1.374999999999999920e-03
4.340000000000000000e+02	1.634999999999999952e-03
4.358999999999999773e+02	1.879999999999999944e-03
4.378000000000000114e+02	2.200000000000000133e-03
4.398000000000000114e+02	2.399999999999999790e-03
4.416999999999999886e+02	2.500000000000000052e-03
4.436000000000000227e+02	2.799999999999999972e-03
4.456000000000000227e+02	3.250000000000000284e-03
4.475000000000000000e+02	3.849999999999999690e-03
4.493999999999999773e+02	4.300000000000000003e-03
4.513000000000000114e+02	4.499999999999999660e-03
4.533000000000000114e+02	4.649999999999999620e-03
4.551999999999999886e+02	4.599999999999999922e-03
4.571000000000000227e+02	4.449999999999999963e-03
4.591000000000000227e+02	4.449999999999999963e-03
4.610000000000000000e+02	4.599999999999999922e-03
4.628999999999999773e+02	4.749999999999999882e-03
4.648000000000000114e+02	4.950000000000000407e-03
4.668000000000000114e+02	5.249999999999999459e-03
4.686999999999999886e+02	5.499999999999999681e-03
4.706000000000000227e+02	5.550000000000000246e-03
4.726000000000000227e+02	5.599999999999999943e-03
4.745000000000000000e+02	6.100000000000000387e-03
4.763999999999999773e+02	6.699999999999999359e-03
4.783000000000000114e+02	7.300000000000000065e-03
4.803000000000000114e+02	8.500000000000000611e-03
4.821999999999999886e+02	9.650000000000000591e-03
4.841000000000000227e+02	1.035000000000000156e-02
4.861000000000000227e+02	1.154999999999999950e-02
4.880000000000000000e+02	1.265000000000000152e-02
4.898999999999999773e+02	1.375000000000000007e-02
4.918000000000000114e+02	1.480000000000000066e-02
4.938000000000000114e+02	1.594999999999999890e-02
4.956999999999999886e+02	1.715000000000000205e-02
4.976000000000000227e+02	1.839999999999999969e-02
4.996000000000000227e+02	1.909999999999999892e-02
5.015000000000000000e+02	2.020000000000000268e-02
5.033999999999999773e+02	2.129999999999999949e-02
5.053000000000000114e+02	2.224999999999999895e-02
5.073000000000000114e+02	2.324999999999999983e-02
5.091999999999999886e+02	2.380000000000000171e-02
5.111000000000000227e+02	2.444999999999999951e-02
5.131000000000000227e+02	2.460000000000000034e-02
5.150000000000000000e+02	2.509999999999999731e-02
5.168999999999999773e+02	2.564999999999999919e-02
5.187999999999999545e+02	2.624999999999999903e-02
5.207999999999999545e+02	2.750000000000000014e-02
5.227000000000000455e+02	2.940000000000000252e-02
5.246000000000000227e+02	3.139999999999999736e-02
5.266000000000000227e+02	3.300000000000000155e-02
5.285000000000000000e+02	3.500000000000000333e-02
5.303999999999999773e+02	3.550000000000000377e-02
5.323999999999999773e+02	3.600000000000000422e-02
5.342999999999999545e+02	3.550000000000000377e-02
5.362000000000000455e+02	3.400000000000000244e-02
5.381000000000000227e+02	3.200000000000000067e-02
5.401000000000000227e+02	3.049999999999999933e-02
5.420000000000000000e+02	2.949999999999999845e-02
5.438999999999999773e+02	2.850000000000000103e-02
5.458999999999999773e+02	2.840000000000000163e-02
5.477999999999999545e+02	2.875000000000000125e-02
5.497000000000000455e+02	2.929999999999999966e-02
5.516000000000000227e+02	3.039999999999999647e-02
5.536000000000000227e+02	3.099999999999999978e-02
5.555000000000000000e+02	3.300000000000000155e-02
5.573999999999999773e+02	3.450000000000000289e-02
5.593999999999999773e+02	3.649999999999999772e-02
5.612999999999999545e+02	3.899999999999999994e-02
5.632000000000000455e+02	4.200000000000000261e-02
5.651000000000000227e+02	4.599999999999999922e-02
5.671000000000000227e+02	5.050000000000000322e-02
5.690000000000000000e+02	5.500000000000000028e-02
5.708999999999999773e+02	6.149999999999999911e-02
5.728999999999999773e+02	6.800000000000000488e-02
5.747999999999999545e+02	7.449999999999999678e-02
5.767000000000000455e+02	8.100000000000000255e-02
5.786000000000000227e+02	8.700000000000000788e-02
5.806000000000000227e+02	8.650000000000000744e-02
5.825000000000000000e+02	8.550000000000000655e-02
5.843999999999999773e+02	8.400000000000000522e-02
5.863999999999999773e+02	7.699999999999999900e-02
5.882999999999999545e+02	7.049999999999999323e-02
5.902000000000000455e+02	6.899999999999999190e-02
5.921000000000000227e+02	6.350000000000000089e-02
5.941000000000000227e+02	5.750000000000000250e-02
5.960000000000000000e+02	5.600000000000000117e-02
5.978999999999999773e+02	5.349999999999999895e-02
5.998999999999999773e+02	5.049999999999999628e-02
6.017999999999999545e+02	4.899999999999999495e-02
6.037000000000000455e+02	4.700000000000000011e-02
6.056000000000000227e+02	4.549999999999999878e-02
6.076000000000000227e+02	4.449999999999999789e-02
6.095000000000000000e+02	4.299999999999999656e-02
6.113999999999999773e+02	4.199999999999999567e-02
6.133999999999999773e+02	4.099999999999999478e-02
6.152999999999999545e+02	4.049999999999999434e-02
6.172000000000000455e+02	4.000000000000000083e-02
6.191000000000000227e+02	3.950000000000000039e-02
6.211000000000000227e+02	3.899999999999999994e-02
6.230000000000000000e+02	3.849999999999999950e-02
6.248999999999999773e+02	3.849999999999999950e-02
6.268999999999999773e+02	3.799999999999999906e-02
6.287999999999999545e+02	3.799999999999999906e-02
6.307000000000000455e+02	3.799999999999999906e-02
6.326000000000000227e+02	3.799999999999999906e-02
6.346000000000000227e+02	3.799999999999999906e-02
6.365000000000000000e+02	3.849999999999999950e-02
6.383999999999999773e+02	3.950000000000000039e-02
6.403999999999999773e+02	4.000000000000000083e-02
6.422999999999999545e+02	4.100000000000000172e-02
6.442000000000000455e+02	4.150000000000000216e-02
6.462000000000000455e+02	4.299999999999999656e-02
6.481000000000000227e+02	4.449999999999999789e-02
6.500000000000000000e+02	4.649999999999999967e-02
6.518999999999999773e+02	4.850000000000000144e-02
6.538999999999999773e+02	5.100000000000000366e-02
6.557999999999999545e+02	5.299999999999999850e-02
6.577000000000000455e+02	5.600000000000000117e-02
6.597000000000000455e+02	5.900000000000000383e-02
6.616000000000000227e+02	6.099999999999999867e-02
6.635000000000000000e+02	6.650000000000000355e-02
6.653999999999999773e+02	6.750000000000000444e-02
6.673999999999999773e+02	7.299999999999999545e-02
6.692999999999999545e+02	7.399999999999999634e-02
6.712000000000000455e+02	7.950000000000000122e-02
6.732000000000000455e+02	8.550000000000000655e-02
6.751000000000000227e+02	8.600000000000000699e-02
6.770000000000000000e+02	9.199999999999999845e-02
6.788999999999999773e+02	9.249999999999999889e-02
6.808999999999999773e+02	9.800000000000000377e-02
6.827999999999999545e+02	9.900000000000000466e-02
6.847000000000000455e+02	9.950000000000000511e-02
6.867000000000000455e+02	1.045000000000000095e-01
6.886000000000000227e+02	1.050000000000000100e-01
6.905000000000000000e+02	9.950000000000000511e-02
6.923999999999999773e+02	9.950000000000000511e-02
6.943999999999999773e+02	9.850000000000000422e-02
6.962999999999999545e+02	9.249999999999999889e-02
6.982000000000000455e+02	9.149999999999999800e-02
7.002000000000000455e+02	9.049999999999999711e-02
7.021000000000000227e+02	8.450000000000000566e-02
7.040000000000000000e+02	8.350000000000000477e-02
7.058999999999999773e+02	8.300000000000000433e-02
7.078999999999999773e+02	7.749999999999999944e-02
7.097999999999999545e+02	7.749999999999999944e-02
7.117000000000000455e+02	7.749999999999999944e-02
7.137000000000000455e+02	7.799999999999999989e-02
7.156000000000000227e+02	7.449999999999999678e-02
7.175000000000000000e+02	7.599999999999999811e-02
7.193999999999999773e+02	7.749999999999999944e-02
7.213999999999999773e+02	7.699999999999999900e-02
7.232999999999999545e+02	8.050000000000000211e-02
7.252000000000000455e+02	7.950000000000000122e-02
7.272000000000000455e+02	7.950000000000000122e-02
7.291000000000000227e+02	7.399999999999999634e-02
7.310000000000000000e+02	7.299999999999999545e-02
7.328999999999999773e+02	6.650000000000000355e-02
7.348999999999999773e+02	5.750000000000000250e-02
7.367999999999999545e+02	5.099999999999999672e-02
7.387000000000000455e+02	4.499999999999999833e-02
7.407000000000000455e+02	4.050000000000000128e-02
7.426000000000000227e+02	3.720000000000000390e-02
7.445000000000000000e+02	3.475000000000000311e-02
7.463999999999999773e+02	3.350000000000000200e-02
7.483999999999999773e+02	3.230000000000000232e-02
7.502999999999999545e+02	3.115000000000000061e-02
7.522000000000000455e+02	2.999999999999999889e-02
7.542000000000000455e+02	2.889999999999999861e-02
7.561000000000000227e+02	2.784999999999999976e-02
7.580000000000000000e+02	2.674999999999999947e-02
7.598999999999999773e+02	2.514999999999999875e-02
7.618999999999999773e+02	2.395000000000000254e-02
7.637999999999999545e+02	2.224999999999999895e-02
7.657000000000000455e+02	2.104999999999999927e-02
7.677000000000000455e+02	1.990000000000000102e-02
7.696000000000000227e+02	1.874999999999999931e-02
7.715000000000000000e+02	1.760000000000000106e-02
7.735000000000000000e+02	1.644999999999999934e-02
7.753999999999999773e+02	1.540000000000000049e-02
7.772999999999999545e+02	1.435000000000000164e-02
7.792000000000000455e+02	1.379999999999999977e-02
7.812000000000000455e+02	1.269999999999999948e-02
7.831000000000000227e+02	1.204999999999999995e-02
7.850000000000000000e+02	1.135000000000000071e-02
7.870000000000000000e+02	1.014999999999999930e-02
7.888999999999999773e+02	9.500000000000001499e-03
7.907999999999999545e+02	9.450000000000000067e-03
7.927000000000000455e+02	8.899999999999999925e-03
7.947000000000000455e+02	8.949999999999999623e-03
7.966000000000000227e+02	7.950000000000000469e-03
7.985000000000000000e+02	7.349999999999999763e-03
8.005000000000000000e+02	6.700000000000000226e-03
8.023999999999999773e+02	5.499999999999999681e-03
8.042999999999999545e+02	4.769999999999999934e-03
8.062000000000000455e+02	4.065000000000000037e-03
8.082000000000000455e+02	3.555000000000000000e-03
8.101000000000000227e+02	3.114999999999999714e-03
8.120000000000000000e+02	2.759999999999999867e-03
8.140000000000000000e+02	2.289999999999999935e-03
8.158999999999999773e+02	1.780000000000000115e-03
8.177999999999999545e+02	1.319999999999999993e-03
8.197000000000000455e+02	8.844999999999999781e-04
8.217000000000000455e+02	5.850000000000000165e-04
8.236000000000000227e+02	2.999999999999999737e-04
8.255000000000000000e+02	8.999999999999999212e-05
8.275000000000000000e+02	-6.000000000000000152e-05
8.293999999999999773e+02	-1.404999999999999999e-04
8.312999999999999545e+02	-1.750000000000000253e-04
8.332000000000000455e+02	-1.700000000000000122e-04
8.352000000000000455e+02	-1.299999999999999886e-04
8.371000000000000227e+02	-2.775000000000000028e-05
8.390000000000000000e+02	8.499999999999999255e-05
8.410000000000000000e+02	1.950000000000000236e-04
8.428999999999999773e+02	2.950000000000000148e-04
8.447999999999999545e+02	3.800000000000000209e-04
8.467000000000000455e+02	4.600000000000000139e-04
8.487000000000000455e+02	5.000000000000000104e-04
8.506000000000000227e+02	4.699999999999999859e-04
8.525000000000000000e+02	3.649999999999999816e-04
8.545000000000000000e+02	2.550000000000000183e-04
8.563999999999999773e+02	1.604999999999999981e-04
8.582999999999999545e+02	9.699999999999999963e-05
8.602000000000000455e+02	7.399999999999999623e-05
8.622000000000000455e+02	9.600000000000000243e-05
8.641000000000000227e+02	1.599999999999999860e-04
8.660000000000000000e+02	6.750000000000000086e-05
8.680000000000000000e+02	6.559999999999999534e-05
8.698999999999999773e+02	1.500000000000000140e-04
8.717999999999999545e+02	2.950000000000000148e-04
8.737000000000000455e+02	5.000000000000000104e-04
8.757000000000000455e+02	7.600000000000000418e-04
8.776000000000000227e+02	9.649999999999999290e-04
8.795000000000000000e+02	1.050000000000000152e-03
8.815000000000000000e+02	1.089999999999999823e-03
8.833999999999999773e+02	1.149999999999999981e-03
8.852999999999999545e+02	1.249999999999999809e-03
8.872999999999999545e+02	1.399999999999999986e-03
8.892000000000000455e+02	1.549999999999999946e-03
8.911000000000000227e+02	1.699999999999999905e-03
8.930000000000000000e+02	1.900000000000000213e-03
8.950000000000000000e+02	2.150000000000000001e-03
8.968999999999999773e+02	2.749999999999999840e-03
8.987999999999999545e+02	3.700000000000000164e-03
9.007999999999999545e+02	5.099999999999999499e-03
9.027000000000000455e+02	7.049999999999999843e-03
9.046000000000000227e+02	8.399999999999999481e-03
9.065000000000000000e+02	9.499999999999999764e-03
9.085000000000000000e+02	9.299999999999999239e-03
9.103999999999999773e+02	8.600000000000000006e-03
9.122999999999999545e+02	8.500000000000000611e-03
9.142999999999999545e+02	9.100000000000000450e-03
9.162000000000000455e+02	1.035000000000000156e-02
9.181000000000000227e+02	1.115000000000000019e-02
9.200000000000000000e+02	1.244999999999999926e-02
9.220000000000000000e+02	1.374999999999999833e-02
9.238999999999999773e+02	1.505000000000000088e-02
9.257999999999999545e+02	1.639999999999999791e-02
9.277999999999999545e+02	1.800000000000000211e-02
9.297000000000000455e+02	2.040000000000000147e-02
9.316000000000000227e+02	2.350000000000000006e-02
9.335000000000000000e+02	2.649999999999999925e-02
9.355000000000000000e+02	2.800000000000000058e-02
9.373999999999999773e+02	2.649999999999999925e-02
9.392999999999999545e+02	2.299999999999999961e-02
9.412999999999999545e+02	1.860000000000000195e-02
9.432000000000000455e+02	1.394999999999999886e-02
9.451000000000000227e+02	1.115000000000000019e-02
9.470000000000000000e+02	8.750000000000000833e-03
9.490000000000000000e+02	6.999999999999999278e-03
9.508999999999999773e+02	5.850000000000000165e-03
9.527999999999999545e+02	4.899999999999999842e-03
9.547999999999999545e+02	4.199999999999999740e-03
9.567000000000000455e+02	3.599999999999999901e-03
9.586000000000000227e+02	3.049999999999999760e-03
9.605000000000000000e+02	2.400000000000000223e-03
9.625000000000000000e+02	1.700000000000000122e-03
9.643999999999999773e+02	1.014999999999999843e-03
9.662999999999999545e+02	5.000000000000000104e-04
9.682999999999999545e+02	1.595000000000000009e-04
9.702000000000000455e+02	5.000000000000002950e-07
9.721000000000000227e+02	-4.050000000000000187e-05
9.740000000000000000e+02	-2.600000000000000179e-05
9.760000000000000000e+02	5.060000000000000343e-05
9.778999999999999773e+02	1.008999999999999996e-04
9.797999999999999545e+02	2.500000000000000052e-04
9.817999999999999545e+02	5.200000000000000629e-04
9.837000000000000455e+02	9.449999999999998766e-04
9.856000000000000227e+02	1.389999999999999960e-03
9.875000000000000000e+02	1.775000000000000102e-03
9.895000000000000000e+02	1.959999999999999937e-03
9.913999999999999773e+02	2.170000000000000054e-03
9.932999999999999545e+02	2.445000000000000125e-03
9.952999999999999545e+02	2.744999999999999610e-03
9.972000000000000455e+02	3.030000000000000141e-03
9.991000000000000227e+02	3.255000000000000081e-03
1.001100000000000023e+03	3.420000000000000297e-03
1.003000000000000000e+03	3.579999999999999849e-03
1.004899999999999977e+03	3.769999999999999914e-03
1.006799999999999955e+03	4.100000000000000346e-03
1.008799999999999955e+03	4.550000000000000225e-03
1.010700000000000045e+03	4.950000000000000407e-03
1.012600000000000023e+03	5.200000000000000629e-03
1.014600000000000023e+03	5.300000000000000024e-03
1.016500000000000000e+03	5.250000000000000326e-03
1.018399999999999977e+03	5.150000000000000064e-03
1.020299999999999955e+03	5.049999999999999802e-03
1.022299999999999955e+03	5.000000000000000104e-03
1.024200000000000045e+03	5.099999999999999499e-03
1.026099999999999909e+03	5.300000000000000024e-03
1.028099999999999909e+03	5.550000000000000246e-03
1.030000000000000000e+03	5.799999999999999600e-03
1.031900000000000091e+03	6.000000000000000125e-03
1.033799999999999955e+03	6.100000000000000387e-03
1.035799999999999955e+03	6.150000000000000085e-03
1.037700000000000045e+03	6.749999999999999924e-03
1.039599999999999909e+03	6.949999999999999581e-03
1.041599999999999909e+03	7.049999999999999843e-03
1.043500000000000000e+03	7.099999999999999541e-03
1.045400000000000091e+03	6.999999999999999278e-03
1.047299999999999955e+03	6.850000000000000186e-03
1.049299999999999955e+03	6.300000000000000044e-03
1.051200000000000045e+03	6.250000000000000347e-03
1.053099999999999909e+03	6.200000000000000649e-03
1.055099999999999909e+03	6.099999999999999520e-03
1.057000000000000000e+03	5.950000000000000427e-03
1.058900000000000091e+03	5.849999999999999298e-03
1.060799999999999955e+03	5.600000000000000810e-03
1.062799999999999955e+03	5.350000000000000588e-03
1.064700000000000045e+03	4.850000000000000144e-03
1.066599999999999909e+03	4.000000000000000083e-03
1.068599999999999909e+03	3.000000000000000062e-03
1.070500000000000000e+03	1.949999999999999910e-03
1.072400000000000091e+03	1.024999999999999870e-03
1.074299999999999955e+03	4.400000000000000157e-04
1.076299999999999955e+03	1.457499999999999920e-04
1.078200000000000045e+03	1.120499999999999995e-04
1.080099999999999909e+03	2.550000000000000183e-04
1.082099999999999909e+03	5.349999999999999938e-04
1.084000000000000000e+03	9.300000000000000541e-04
1.085900000000000091e+03	1.345000000000000058e-03
1.087799999999999955e+03	1.700000000000000122e-03
1.089799999999999955e+03	1.949999999999999910e-03
1.091700000000000045e+03	2.150000000000000001e-03
1.093599999999999909e+03	2.299999999999999961e-03
1.095599999999999909e+03	2.599999999999999881e-03
1.097500000000000000e+03	2.949999999999999931e-03
1.099400000000000091e+03	3.250000000000000284e-03
1.101299999999999955e+03	3.449999999999999942e-03
1.103299999999999955e+03	3.599999999999999901e-03
1.105200000000000045e+03	3.599999999999999901e-03
1.107099999999999909e+03	3.599999999999999901e-03
1.109099999999999909e+03	3.650000000000000466e-03
1.111000000000000000e+03	3.599999999999999901e-03
1.112900000000000091e+03	3.500000000000000073e-03
1.114900000000000091e+03	3.400000000000000244e-03
1.116799999999999955e+03	3.350000000000000113e-03
1.118700000000000045e+03	3.350000000000000113e-03
1.120599999999999909e+03	3.650000000000000033e-03
1.122599999999999909e+03	4.199999999999999740e-03
1.124500000000000000e+03	5.000000000000000104e-03
1.126400000000000091e+03	6.149999999999999217e-03
1.128400000000000091e+03	7.499999999999999722e-03
1.130299999999999955e+03	9.749999999999999986e-03
1.132200000000000045e+03	1.354999999999999954e-02
1.134099999999999909e+03	1.799999999999999864e-02
1.136099999999999909e+03	2.305000000000000104e-02
1.138000000000000000e+03	2.699999999999999969e-02
1.139900000000000091e+03	2.919999999999999679e-02
1.141900000000000091e+03	2.964999999999999927e-02
1.143799999999999955e+03	2.954999999999999988e-02
1.145700000000000045e+03	2.904999999999999943e-02
1.147599999999999909e+03	2.800000000000000058e-02
1.149599999999999909e+03	2.539999999999999897e-02
1.151500000000000000e+03	2.230000000000000038e-02
1.153400000000000091e+03	1.864999999999999991e-02
1.155400000000000091e+03	1.560000000000000102e-02
1.157299999999999955e+03	1.315000000000000023e-02
1.159200000000000045e+03	1.190000000000000085e-02
1.161099999999999909e+03	1.175000000000000003e-02
1.163099999999999909e+03	1.269999999999999948e-02
1.165000000000000000e+03	1.424999999999999878e-02
1.166900000000000091e+03	1.700000000000000122e-02
1.168900000000000091e+03	2.000000000000000042e-02
1.170799999999999955e+03	2.499999999999999792e-02
1.172700000000000045e+03	3.099999999999999978e-02
1.174599999999999909e+03	3.799999999999999906e-02
1.176599999999999909e+03	4.599999999999999922e-02
1.178500000000000000e+03	5.150000000000000411e-02
1.180400000000000091e+03	5.350000000000000588e-02
1.182400000000000091e+03	5.100000000000000366e-02
1.184299999999999955e+03	4.549999999999999878e-02
1.186200000000000045e+03	3.950000000000000039e-02
1.188099999999999909e+03	3.550000000000000377e-02
1.190099999999999909e+03	3.500000000000000333e-02
1.192000000000000000e+03	3.799999999999999906e-02
1.193900000000000091e+03	4.349999999999999700e-02
1.195900000000000091e+03	5.149999999999999717e-02
1.197799999999999955e+03	5.850000000000000339e-02
1.199700000000000045e+03	6.250000000000000000e-02
1.201599999999999909e+03	6.099999999999999867e-02
1.203599999999999909e+03	5.600000000000000117e-02
1.205500000000000000e+03	4.900000000000000189e-02
1.207400000000000091e+03	4.249999999999999611e-02
1.209400000000000091e+03	3.849999999999999950e-02
1.211299999999999955e+03	3.549999999999999684e-02
1.213200000000000045e+03	3.350000000000000200e-02
1.215099999999999909e+03	3.300000000000000155e-02
1.217099999999999909e+03	3.300000000000000155e-02
1.219000000000000000e+03	3.300000000000000155e-02
1.220900000000000091e+03	3.400000000000000244e-02
1.222900000000000091e+03	3.450000000000000289e-02
1.224799999999999955e+03	3.400000000000000244e-02
1.226700000000000045e+03	3.350000000000000200e-02
1.228599999999999909e+03	3.500000000000000333e-02
1.230599999999999909e+03	3.699999999999999817e-02
1.232500000000000000e+03	3.950000000000000039e-02
1.234400000000000091e+03	4.249999999999999611e-02
1.236400000000000091e+03	4.449999999999999789e-02
1.238299999999999955e+03	4.549999999999999878e-02
1.240200000000000045e+03	4.649999999999999967e-02
1.242200000000000045e+03	4.800000000000000100e-02
1.244099999999999909e+03	4.950000000000000233e-02
1.246000000000000000e+03	5.050000000000000322e-02
1.247900000000000091e+03	5.199999999999999761e-02
1.249900000000000091e+03	5.349999999999999895e-02
1.251799999999999955e+03	5.550000000000000072e-02
1.253700000000000045e+03	5.750000000000000250e-02
1.255700000000000045e+03	5.950000000000000427e-02
1.257599999999999909e+03	5.950000000000000427e-02
1.259500000000000000e+03	6.500000000000000222e-02
1.261400000000000091e+03	7.049999999999999323e-02
1.263400000000000091e+03	7.149999999999999412e-02
1.265299999999999955e+03	7.699999999999999900e-02
1.267200000000000045e+03	8.250000000000000389e-02
1.269200000000000045e+03	8.749999999999999445e-02
1.271099999999999909e+03	8.799999999999999489e-02
1.273000000000000000e+03	8.849999999999999534e-02
1.274900000000000091e+03	8.849999999999999534e-02
1.276900000000000091e+03	8.300000000000000433e-02
1.278799999999999955e+03	7.699999999999999900e-02
1.280700000000000045e+03	7.099999999999999367e-02
1.282700000000000045e+03	6.500000000000000222e-02
1.284599999999999909e+03	5.700000000000000205e-02
1.286500000000000000e+03	5.299999999999999850e-02
1.288400000000000091e+03	4.950000000000000233e-02
1.290400000000000091e+03	4.649999999999999967e-02
1.292299999999999955e+03	4.399999999999999745e-02
1.294200000000000045e+03	4.249999999999999611e-02
1.296200000000000045e+03	4.050000000000000128e-02
1.298099999999999909e+03	3.950000000000000039e-02
1.300000000000000000e+03	3.899999999999999994e-02
1.301900000000000091e+03	3.849999999999999950e-02
1.303900000000000091e+03	3.849999999999999950e-02
1.305799999999999955e+03	3.799999999999999906e-02
1.307700000000000045e+03	3.699999999999999817e-02
1.309700000000000045e+03	3.599999999999999728e-02
1.311599999999999909e+03	3.400000000000000244e-02
1.313500000000000000e+03	3.250000000000000111e-02
1.315400000000000091e+03	3.099999999999999978e-02
1.317400000000000091e+03	2.949999999999999845e-02
1.319299999999999955e+03	2.849999999999999756e-02
1.321200000000000045e+03	2.799999999999999711e-02
1.323200000000000045e+03	2.799999999999999711e-02
1.325099999999999909e+03	2.849999999999999756e-02
1.327000000000000000e+03	2.949999999999999845e-02
1.328900000000000091e+03	3.049999999999999933e-02
1.330900000000000091e+03	3.150000000000000022e-02
1.332799999999999955e+03	3.200000000000000067e-02
1.334700000000000045e+03	3.200000000000000067e-02
1.336700000000000045e+03	3.300000000000000155e-02
1.338599999999999909e+03	3.450000000000000289e-02
1.340500000000000000e+03	3.550000000000000377e-02
1.342400000000000091e+03	3.699999999999999817e-02
1.344400000000000091e+03	3.899999999999999994e-02
1.346299999999999955e+03	4.050000000000000128e-02
1.348200000000000045e+03	4.250000000000000305e-02
1.350200000000000045e+03	4.449999999999999789e-02
1.352099999999999909e+03	4.700000000000000011e-02
1.354000000000000000e+03	4.950000000000000233e-02
1.356000000000000000e+03	5.199999999999999761e-02
1.357900000000000091e+03	5.449999999999999983e-02
1.359799999999999955e+03	5.650000000000000161e-02
1.361700000000000045e+03	5.850000000000000339e-02
1.363700000000000045e+03	6.000000000000000472e-02
1.365599999999999909e+03	6.000000000000000472e-02
1.367500000000000000e+03	6.550000000000000266e-02
1.369500000000000000e+03	6.600000000000000311e-02
1.371400000000000091e+03	6.600000000000000311e-02
1.373299999999999955e+03	6.600000000000000311e-02
1.375200000000000045e+03	6.099999999999999867e-02
1.377200000000000045e+03	5.750000000000000250e-02
1.379099999999999909e+03	5.349999999999999895e-02
1.381000000000000000e+03	4.950000000000000233e-02
1.383000000000000000e+03	4.649999999999999967e-02
1.384900000000000091e+03	4.349999999999999700e-02
1.386799999999999955e+03	4.100000000000000172e-02
1.388700000000000045e+03	3.849999999999999950e-02
1.390700000000000045e+03	3.650000000000000466e-02
1.392599999999999909e+03	3.450000000000000289e-02
1.394500000000000000e+03	3.300000000000000155e-02
1.396500000000000000e+03	3.200000000000000067e-02
1.398400000000000091e+03	3.200000000000000067e-02
1.400299999999999955e+03	3.350000000000000200e-02
1.402200000000000045e+03	3.450000000000000289e-02
1.404200000000000045e+03	3.699999999999999817e-02
1.406099999999999909e+03	4.000000000000000083e-02
1.408000000000000000e+03	4.449999999999999789e-02
1.410000000000000000e+03	5.199999999999999761e-02
1.411900000000000091e+03	6.049999999999999822e-02
1.413799999999999955e+03	6.900000000000000577e-02
1.415700000000000045e+03	8.000000000000000167e-02
1.417700000000000045e+03	8.450000000000000566e-02
1.419599999999999909e+03	8.350000000000000477e-02
1.421500000000000000e+03	7.749999999999999944e-02
1.423500000000000000e+03	7.699999999999999900e-02
1.425400000000000091e+03	7.250000000000000888e-02
1.427299999999999955e+03	7.250000000000000888e-02
1.429200000000000045e+03	7.799999999999999989e-02
1.431200000000000045e+03	7.799999999999999989e-02
1.433099999999999909e+03	8.300000000000000433e-02
1.435000000000000000e+03	8.350000000000000477e-02
1.437000000000000000e+03	8.300000000000000433e-02
1.438900000000000091e+03	8.300000000000000433e-02
1.440799999999999955e+03	7.799999999999999989e-02
1.442700000000000045e+03	7.749999999999999944e-02
1.444700000000000045e+03	7.749999999999999944e-02
1.446599999999999909e+03	7.250000000000000888e-02
1.448500000000000000e+03	7.250000000000000888e-02
1.450500000000000000e+03	7.749999999999999944e-02
1.452400000000000091e+03	7.799999999999999989e-02
1.454299999999999955e+03	8.350000000000000477e-02
1.456200000000000045e+03	8.400000000000000522e-02
1.458200000000000045e+03	9.000000000000001055e-02
1.460099999999999909e+03	9.700000000000000289e-02
1.462000000000000000e+03	1.040000000000000091e-01
1.464000000000000000e+03	1.050000000000000100e-01
1.465900000000000091e+03	1.000000000000000056e-01
1.467799999999999955e+03	9.400000000000000022e-02
1.469799999999999955e+03	8.849999999999999534e-02
1.471700000000000045e+03	8.799999999999999489e-02
1.473599999999999909e+03	8.149999999999998912e-02
1.475500000000000000e+03	7.749999999999999944e-02
1.477500000000000000e+03	6.300000000000000044e-02
1.479400000000000091e+03	5.449999999999999983e-02
1.481299999999999955e+03	4.499999999999999833e-02
1.483299999999999955e+03	3.950000000000000039e-02
1.485200000000000045e+03	3.599999999999999728e-02
1.487099999999999909e+03	3.499999999999999639e-02
1.489000000000000000e+03	3.549999999999999684e-02
1.491000000000000000e+03	3.749999999999999861e-02
1.492900000000000091e+03	4.000000000000000083e-02
1.494799999999999955e+03	4.249999999999999611e-02
1.496799999999999955e+03	4.599999999999999922e-02
1.498700000000000045e+03	4.999999999999999584e-02
1.500599999999999909e+03	5.500000000000000028e-02
1.502500000000000000e+03	5.850000000000000339e-02
1.504500000000000000e+03	6.400000000000000133e-02
1.506400000000000091e+03	6.999999999999999278e-02
1.508299999999999955e+03	8.100000000000000255e-02
1.510299999999999955e+03	8.699999999999999400e-02
1.512200000000000045e+03	9.800000000000000377e-02
1.514099999999999909e+03	1.039999999999999952e-01
1.516000000000000000e+03	1.155000000000000054e-01
1.518000000000000000e+03	1.320000000000000062e-01
1.519900000000000091e+03	1.439999999999999891e-01
1.521799999999999955e+03	1.605000000000000038e-01
1.523799999999999955e+03	1.774999999999999911e-01
1.525700000000000045e+03	1.999999999999999833e-01
1.527599999999999909e+03	2.220000000000000029e-01
1.529500000000000000e+03	2.439999999999999947e-01
1.531500000000000000e+03	2.605000000000000093e-01
1.533400000000000091e+03	2.770000000000000240e-01
1.535299999999999955e+03	2.824999999999999734e-01
1.537299999999999955e+03	2.874999999999999778e-01
1.539200000000000045e+03	2.824999999999999734e-01
1.541099999999999909e+03	2.714999999999999636e-01
1.543000000000000000e+03	2.610000000000000098e-01
1.545000000000000000e+03	2.494999999999999996e-01
1.546900000000000091e+03	2.334999999999999853e-01
1.548799999999999955e+03	2.225000000000000033e-01
1.550799999999999955e+03	2.114999999999999936e-01
1.552700000000000045e+03	2.009999999999999842e-01
1.554599999999999909e+03	1.854999999999999982e-01
1.556500000000000000e+03	1.749999999999999889e-01
1.558500000000000000e+03	1.645000000000000073e-01
1.560400000000000091e+03	1.489999999999999936e-01
1.562299999999999955e+03	1.385000000000000120e-01
1.564299999999999955e+03	1.330000000000000071e-01
1.566200000000000045e+03	1.219999999999999973e-01
1.568099999999999909e+03	1.110000000000000014e-01
1.570000000000000000e+03	1.000000000000000056e-01
1.572000000000000000e+03	9.400000000000000022e-02
1.573900000000000091e+03	8.300000000000000433e-02
1.575799999999999955e+03	7.699999999999999900e-02
1.577799999999999955e+03	7.150000000000000799e-02
1.579700000000000045e+03	6.500000000000000222e-02
1.581599999999999909e+03	6.149999999999999911e-02
1.583599999999999909e+03	5.849999999999999645e-02
1.585500000000000000e+03	5.600000000000000117e-02
1.587400000000000091e+03	5.449999999999999983e-02
1.589299999999999955e+03	5.399999999999999939e-02
1.591299999999999955e+03	5.399999999999999939e-02
1.593200000000000045e+03	5.449999999999999983e-02
1.595099999999999909e+03	5.649999999999999467e-02
1.597099999999999909e+03	5.949999999999999734e-02
1.599000000000000000e+03	6.300000000000000044e-02
1.600900000000000091e+03	6.850000000000000533e-02
1.602799999999999955e+03	7.950000000000000122e-02
1.604799999999999955e+03	8.500000000000000611e-02
1.606700000000000045e+03	9.550000000000000155e-02
1.608599999999999909e+03	1.054999999999999966e-01
1.610599999999999909e+03	1.209999999999999964e-01
1.612500000000000000e+03	1.370000000000000107e-01
1.614400000000000091e+03	1.529999999999999971e-01
1.616299999999999955e+03	1.739999999999999880e-01
1.618299999999999955e+03	1.954999999999999793e-01
1.620200000000000045e+03	2.220000000000000029e-01
1.622099999999999909e+03	2.484999999999999987e-01
1.624099999999999909e+03	2.750000000000000222e-01
1.626000000000000000e+03	3.065000000000000502e-01
1.627900000000000091e+03	3.325000000000000178e-01
1.629799999999999955e+03	3.530000000000000360e-01
1.631799999999999955e+03	3.675000000000000488e-01
1.633700000000000045e+03	3.610000000000000431e-01
1.635599999999999909e+03	3.345000000000000195e-01
1.637599999999999909e+03	3.030000000000000471e-01
1.639500000000000000e+03	2.760000000000000231e-01
1.641400000000000091e+03	2.444999999999999951e-01
1.643299999999999955e+03	2.175000000000000266e-01
1.645299999999999955e+03	1.910000000000000031e-01
1.647200000000000045e+03	1.690000000000000113e-01
1.649099999999999909e+03	1.525000000000000244e-01
1.651099999999999909e+03	1.360000000000000098e-01
1.653000000000000000e+03	1.199999999999999956e-01
1.654900000000000091e+03	1.039999999999999952e-01
1.656799999999999955e+03	9.299999999999999933e-02
1.658799999999999955e+03	8.700000000000000788e-02
1.660700000000000045e+03	7.600000000000001199e-02
1.662599999999999909e+03	6.550000000000000266e-02
1.664599999999999909e+03	5.475000000000000006e-02
1.666500000000000000e+03	4.904999999999999638e-02
1.668400000000000091e+03	4.150000000000000216e-02
1.670299999999999955e+03	3.500000000000000333e-02
1.672299999999999955e+03	3.005000000000000032e-02
1.674200000000000045e+03	2.514999999999999875e-02
1.676099999999999909e+03	2.125000000000000153e-02
1.678099999999999909e+03	1.789999999999999925e-02
1.680000000000000000e+03	1.460000000000000013e-02
1.681900000000000091e+03	1.080000000000000057e-02
1.683799999999999955e+03	7.599999999999999985e-03
1.685799999999999955e+03	5.329999999999999669e-03
1.687700000000000045e+03	4.400000000000000265e-03
1.689599999999999909e+03	3.735000000000000039e-03
1.691599999999999909e+03	3.020000000000000115e-03
1.693500000000000000e+03	2.250000000000000264e-03
1.695400000000000091e+03	1.359999999999999881e-03
1.697299999999999955e+03	7.700000000000000681e-04
1.699299999999999955e+03	4.159999999999999744e-04
1.701200000000000045e+03	5.240000000000000517e-04
1.703099999999999909e+03	1.100000000000000066e-03
1.705099999999999909e+03	1.500000000000000031e-03
1.707000000000000000e+03	1.749999999999999820e-03
1.708900000000000091e+03	2.049999999999999739e-03
1.710900000000000091e+03	2.150000000000000001e-03
1.712799999999999955e+03	1.899999999999999779e-03
1.714700000000000045e+03	1.445000000000000104e-03
1.716599999999999909e+03	1.068000000000000156e-03
1.718599999999999909e+03	1.430000000000000064e-03
1.720500000000000000e+03	2.449999999999999921e-03
1.722400000000000091e+03	3.550000000000000204e-03
1.724400000000000091e+03	4.649999999999999620e-03
1.726299999999999955e+03	6.049999999999999822e-03
1.728200000000000045e+03	7.350000000000000630e-03
1.730099999999999909e+03	8.600000000000000006e-03
1.732099999999999909e+03	9.100000000000000450e-03
1.734000000000000000e+03	8.740000000000001240e-03
1.735900000000000091e+03	8.550000000000000308e-03
1.737900000000000091e+03	7.549999999999999420e-03
1.739799999999999955e+03	6.000000000000000125e-03
1.741700000000000045e+03	4.599999999999999922e-03
1.743599999999999909e+03	3.499999999999999639e-03
1.745599999999999909e+03	2.550000000000000183e-03
1.747500000000000000e+03	1.599999999999999860e-03
1.749400000000000091e+03	8.199999999999999824e-04
1.751400000000000091e+03	5.100000000000000366e-04
1.753299999999999955e+03	5.800000000000000034e-04
1.755200000000000045e+03	6.359999999999999551e-04
1.757099999999999909e+03	6.059999999999999849e-04
1.759099999999999909e+03	5.999999999999999474e-04
1.761000000000000000e+03	4.710000000000000102e-04
1.762900000000000091e+03	4.744999999999999869e-04
1.764900000000000091e+03	6.169999999999999270e-04
1.766799999999999955e+03	5.654999999999999220e-04
1.768700000000000045e+03	3.405000000000000366e-04
1.770599999999999909e+03	3.650000000000000629e-05
1.772599999999999909e+03	-5.000000000000000240e-05
1.774500000000000000e+03	2.349999999999999930e-04
1.776400000000000091e+03	5.999999999999999474e-04
1.778400000000000091e+03	7.625000000000000484e-04
1.780299999999999955e+03	7.275000000000000650e-04
1.782200000000000045e+03	7.334999999999999940e-04
1.784099999999999909e+03	7.309999999999999875e-04
1.786099999999999909e+03	7.820000000000000345e-04
1.788000000000000000e+03	7.900000000000000121e-04
1.789900000000000091e+03	5.964499999999999967e-04
1.791900000000000091e+03	3.377499999999999968e-04
1.793799999999999955e+03	3.665000000000000180e-04
1.795700000000000045e+03	6.144999999999999204e-04
1.797599999999999909e+03	6.644999999999999431e-04
1.799599999999999909e+03	5.724999999999999837e-04
1.801500000000000000e+03	5.355000000000000602e-04
1.803400000000000091e+03	6.979999999999999443e-04
1.805400000000000091e+03	8.100000000000000646e-04
1.807299999999999955e+03	7.550000000000000287e-04
1.809200000000000045e+03	6.394999999999999860e-04
1.811099999999999909e+03	5.765000000000000810e-04
1.813099999999999909e+03	6.149999999999999868e-04
1.815000000000000000e+03	5.999999999999999474e-04
1.816900000000000091e+03	5.380000000000000667e-04
1.818900000000000091e+03	5.640000000000000482e-04
1.820799999999999955e+03	6.000000000000000559e-04
1.822700000000000045e+03	4.849999999999999711e-04
1.824700000000000045e+03	3.200000000000000262e-04
1.826599999999999909e+03	2.049999999999999956e-04
1.828500000000000000e+03	1.024999999999999978e-04
1.830400000000000091e+03	7.349999999999999763e-05
1.832400000000000091e+03	2.181999999999999912e-04
1.834299999999999955e+03	3.685000000000000124e-04
1.836200000000000045e+03	4.115000000000000276e-04
1.838200000000000045e+03	4.155000000000000165e-04
1.840099999999999909e+03	3.520000000000000451e-04
1.842000000000000000e+03	9.580000000000001112e-05
1.843900000000000091e+03	-1.779999999999999898e-04
1.845900000000000091e+03	-1.090000000000000067e-04
1.847799999999999955e+03	1.649999999999999991e-04
1.849700000000000045e+03	3.539999999999999853e-04
1.851700000000000045e+03	4.400000000000000157e-04
1.853599999999999909e+03	4.744999999999999869e-04
1.855500000000000000e+03	4.609999999999999840e-04
1.857400000000000091e+03	4.280999999999999975e-04
1.859400000000000091e+03	4.188500000000000166e-04
1.861299999999999955e+03	4.355000000000000147e-04
1.863200000000000045e+03	4.409999999999999858e-04
1.865200000000000045e+03	3.465000000000000198e-04
1.867099999999999909e+03	1.485000000000000046e-04
1.869000000000000000e+03	2.168499999999999990e-05
1.870900000000000091e+03	1.150000000000000035e-04
1.872900000000000091e+03	3.005499999999999600e-04
1.874799999999999955e+03	3.964999999999999883e-04
1.876700000000000045e+03	4.399999999999999615e-04
1.878700000000000045e+03	4.800000000000000122e-04
1.880599999999999909e+03	4.850000000000000253e-04
1.882500000000000000e+03	4.600000000000000139e-04
1.884400000000000091e+03	4.300000000000000436e-04
1.886400000000000091e+03	3.850000000000000340e-04
1.888299999999999955e+03	3.050000000000000410e-04
1.890200000000000045e+03	2.449999999999999921e-04
1.892200000000000045e+03	2.599999999999999772e-04
1.894099999999999909e+03	2.900000000000000017e-04
1.896000000000000000e+03	3.450000000000000375e-04
1.897900000000000091e+03	4.250000000000000305e-04
1.899900000000000091e+03	4.449999999999999746e-04
1.901799999999999955e+03	4.150000000000000043e-04
1.903700000000000045e+03	3.800000000000000209e-04
1.905700000000000045e+03	3.450000000000000375e-04
1.907599999999999909e+03	3.150000000000000131e-04
1.909500000000000000e+03	3.049999999999999868e-04
1.911400000000000091e+03	3.199999999999999720e-04
1.913400000000000091e+03	3.350000000000000113e-04
1.915299999999999955e+03	3.000000000000000279e-04
1.917200000000000045e+03	2.287500000000000037e-04
1.919200000000000045e+03	2.166000000000000065e-04
1.921099999999999909e+03	2.449999999999999921e-04
1.923000000000000000e+03	2.199999999999999807e-04
1.924900000000000091e+03	2.100000000000000087e-04
1.926900000000000091e+03	2.500000000000000052e-04
1.928799999999999955e+03	2.750000000000000166e-04
1.930700000000000045e+03	2.799999999999999755e-04
1.932700000000000045e+03	3.150000000000000131e-04
1.934599999999999909e+03	3.750000000000000078e-04
1.936500000000000000e+03	3.750000000000000078e-04
1.938500000000000000e+03	2.900000000000000017e-04
1.940400000000000091e+03	1.585000000000000037e-04
1.942299999999999955e+03	6.499999999999999431e-05
1.944200000000000045e+03	6.499999999999999431e-05
1.946200000000000045e+03	9.500000000000000523e-05
1.948099999999999909e+03	1.124999999999999969e-04
1.950000000000000000e+03	1.849999999999999973e-04
1.952000000000000000e+03	3.000000000000000279e-04
1.953900000000000091e+03	3.299999999999999982e-04
1.955799999999999955e+03	1.999999999999999825e-04
1.957700000000000045e+03	3.100000000000000135e-05
1.959700000000000045e+03	2.099999999999999799e-06
1.961599999999999909e+03	1.450000000000000009e-04
1.963500000000000000e+03	2.750000000000000166e-04
1.965500000000000000e+03	2.500000000000000052e-04
1.967400000000000091e+03	1.334999999999999924e-04
1.969299999999999955e+03	6.988999999999999661e-05
1.971200000000000045e+03	8.349999999999999675e-05
1.973200000000000045e+03	1.900000000000000105e-04
1.975099999999999909e+03	4.200000000000000174e-04
1.977000000000000000e+03	9.550000000000000112e-04
1.979000000000000000e+03	1.599999999999999860e-03
1.980900000000000091e+03	1.850000000000000082e-03
1.982799999999999955e+03	1.599999999999999860e-03
1.984700000000000045e+03	1.250000000000000026e-03
1.986700000000000045e+03	1.144999999999999967e-03
1.988599999999999909e+03	1.000000000000000021e-03
1.990500000000000000e+03	8.749999999999999098e-04
1.992500000000000000e+03	7.999999999999999299e-04
1.994400000000000091e+03	8.199999999999999824e-04
1.996299999999999955e+03	8.549999999999999658e-04
1.998200000000000045e+03	7.349999999999999763e-04
2.000200000000000045e+03	5.800000000000000034e-04
2.002099999999999909e+03	3.649999999999999816e-04
2.004000000000000000e+03	1.265000000000000120e-04
2.006000000000000000e+03	3.000000000000001092e-05
2.007900000000000091e+03	1.759999999999999954e-04
2.009799999999999955e+03	3.750000000000000078e-04
2.011700000000000045e+03	4.250000000000000305e-04
2.013700000000000045e+03	4.400000000000000157e-04
2.015599999999999909e+03	4.885000000000000019e-04
2.017500000000000000e+03	5.140000000000000254e-04
2.019500000000000000e+03	5.463500000000000257e-04
2.021400000000000091e+03	5.814999999999999857e-04
2.023299999999999955e+03	5.550000000000000462e-04
2.025200000000000045e+03	5.850000000000000165e-04
2.027200000000000045e+03	5.650000000000000725e-04
2.029099999999999909e+03	4.645000000000000149e-04
2.031000000000000000e+03	4.249449999999999777e-04
2.033000000000000000e+03	5.209999999999999788e-04
2.034900000000000091e+03	7.880000000000000719e-04
2.036799999999999955e+03	9.950000000000000077e-04
2.038700000000000045e+03	1.129999999999999928e-03
2.040700000000000045e+03	1.160000000000000007e-03
2.042599999999999909e+03	1.170000000000000033e-03
2.044500000000000000e+03	1.154999999999999994e-03
2.046500000000000000e+03	1.255000000000000039e-03
2.048400000000000091e+03	1.599999999999999860e-03
2.050300000000000182e+03	1.899999999999999996e-03
2.052300000000000182e+03	1.749999999999999820e-03
2.054199999999999818e+03	1.430000000000000064e-03
2.056099999999999909e+03	1.370000000000000124e-03
2.058000000000000000e+03	1.410000000000000012e-03
2.060000000000000000e+03	1.449999999999999900e-03
2.061900000000000091e+03	1.394999999999999973e-03
2.063800000000000182e+03	1.340000000000000045e-03
2.065800000000000182e+03	1.289999999999999914e-03
2.067699999999999818e+03	1.224999999999999960e-03
2.069599999999999909e+03	1.299999999999999940e-03
2.071500000000000000e+03	1.330000000000000019e-03
2.073500000000000000e+03	1.404999999999999999e-03
2.075400000000000091e+03	1.449999999999999900e-03
2.077300000000000182e+03	1.500000000000000031e-03
2.079300000000000182e+03	1.599999999999999860e-03
2.081199999999999818e+03	1.550000000000000162e-03
2.083099999999999909e+03	1.500000000000000031e-03
2.085000000000000000e+03	1.415000000000000025e-03
2.087000000000000000e+03	1.335000000000000032e-03
2.088900000000000091e+03	1.269999999999999862e-03
2.090800000000000182e+03	1.220000000000000164e-03
2.092800000000000182e+03	1.180000000000000059e-03
2.094699999999999818e+03	1.210000000000000138e-03
2.096599999999999909e+03	1.399999999999999986e-03
2.098500000000000000e+03	1.500000000000000031e-03
2.100500000000000000e+03	1.500000000000000031e-03
2.102400000000000091e+03	1.500000000000000031e-03
2.104300000000000182e+03	1.599999999999999860e-03
2.106300000000000182e+03	1.649999999999999991e-03
2.108199999999999818e+03	1.749999999999999820e-03
2.110099999999999909e+03	1.799999999999999951e-03
2.112000000000000000e+03	1.749999999999999820e-03
2.114000000000000000e+03	1.700000000000000122e-03
2.115900000000000091e+03	1.599999999999999860e-03
2.117800000000000182e+03	1.500000000000000031e-03
2.119800000000000182e+03	1.350000000000000071e-03
2.121699999999999818e+03	1.200000000000000112e-03
2.123599999999999909e+03	1.250000000000000026e-03
2.125500000000000000e+03	1.149999999999999981e-03
2.127500000000000000e+03	1.050000000000000152e-03
2.129400000000000091e+03	7.950000000000000252e-04
2.131300000000000182e+03	5.450000000000000200e-04
2.133300000000000182e+03	4.449999999999999746e-04
2.135199999999999818e+03	6.000000000000000559e-04
2.137099999999999909e+03	8.800000000000000313e-04
2.139000000000000000e+03	1.085000000000000027e-03
2.141000000000000000e+03	1.064999999999999974e-03
2.142900000000000091e+03	1.020000000000000073e-03
2.144800000000000182e+03	9.849999999999999815e-04
2.146800000000000182e+03	9.799999999999999684e-04
2.148699999999999818e+03	9.600000000000000243e-04
2.150599999999999909e+03	9.350000000000000672e-04
2.152500000000000000e+03	7.050000000000000060e-04
2.154500000000000000e+03	2.649999999999999903e-04
2.156400000000000091e+03	1.150000000000000001e-06
2.158300000000000182e+03	6.099999999999999737e-04
2.160300000000000182e+03	2.050000000000000173e-03
2.162199999999999818e+03	3.049999999999999760e-03
2.164099999999999909e+03	3.099999999999999891e-03
2.166099999999999909e+03	2.850000000000000103e-03
2.168000000000000000e+03	2.449999999999999921e-03
2.169900000000000091e+03	2.050000000000000173e-03
2.171800000000000182e+03	1.699999999999999905e-03
2.173800000000000182e+03	1.550000000000000162e-03
2.175699999999999818e+03	1.599999999999999860e-03
2.177599999999999909e+03	1.699999999999999905e-03
2.179599999999999909e+03	1.599999999999999860e-03
2.181500000000000000e+03	1.550000000000000162e-03
2.183400000000000091e+03	1.749999999999999820e-03
2.185300000000000182e+03	1.850000000000000082e-03
2.187300000000000182e+03	1.749999999999999820e-03
2.189199999999999818e+03	1.649999999999999991e-03
2.191099999999999909e+03	1.600000000000000077e-03
2.193099999999999909e+03	1.649999999999999991e-03
2.195000000000000000e+03	1.600000000000000077e-03
2.196900000000000091e+03	1.550000000000000162e-03
2.198800000000000182e+03	1.355000000000000085e-03
2.200800000000000182e+03	1.214999999999999934e-03
2.202699999999999818e+03	1.114999999999999889e-03
2.204599999999999909e+03	1.114999999999999889e-03
2.206599999999999909e+03	1.165000000000000020e-03
2.208500000000000000e+03	1.190000000000000085e-03
2.210400000000000091e+03	1.129999999999999928e-03
2.212300000000000182e+03	9.899999999999999946e-04
2.214300000000000182e+03	9.349999999999999587e-04
2.216199999999999818e+03	9.699999999999999421e-04
2.218099999999999909e+03	9.849999999999999815e-04
2.220099999999999909e+03	9.649999999999999290e-04
2.222000000000000000e+03	9.550000000000000112e-04
2.223900000000000091e+03	9.750000000000000637e-04
2.225800000000000182e+03	9.450000000000000934e-04
2.227800000000000182e+03	8.750000000000000182e-04
2.229699999999999818e+03	8.949999999999999623e-04
2.231599999999999909e+03	9.450000000000000934e-04
2.233599999999999909e+03	9.749999999999999552e-04
2.235500000000000000e+03	9.699999999999999421e-04
2.237400000000000091e+03	9.300000000000000541e-04
2.239300000000000182e+03	8.899999999999999491e-04
2.241300000000000182e+03	9.650000000000000374e-04
2.243199999999999818e+03	9.799999999999999684e-04
2.245099999999999909e+03	9.150000000000000147e-04
2.247099999999999909e+03	8.599999999999999789e-04
2.249000000000000000e+03	7.450000000000000025e-04
2.250900000000000091e+03	7.104999999999999771e-04
2.252800000000000182e+03	7.154999999999999902e-04
2.254800000000000182e+03	8.000000000000000383e-04
2.256699999999999818e+03	8.900000000000000576e-04
2.258599999999999909e+03	8.300000000000000086e-04
2.260599999999999909e+03	7.274999999999999566e-04
2.262500000000000000e+03	6.493999999999999556e-04
2.264400000000000091e+03	7.085000000000000369e-04
2.266300000000000182e+03	7.864999999999999812e-04
2.268300000000000182e+03	7.965000000000000075e-04
2.270199999999999818e+03	8.260000000000000198e-04
2.272099999999999909e+03	8.024500000000000166e-04
2.274099999999999909e+03	8.010500000000000910e-04
2.276000000000000000e+03	8.125000000000000711e-04
2.277900000000000091e+03	8.855000000000000024e-04
2.279800000000000182e+03	9.249999999999999325e-04
2.281800000000000182e+03	1.020000000000000073e-03
2.283699999999999818e+03	1.170000000000000033e-03
2.285599999999999909e+03	1.255000000000000039e-03
2.287599999999999909e+03	1.224999999999999960e-03
2.289500000000000000e+03	1.210000000000000138e-03
2.291400000000000091e+03	1.129999999999999928e-03
2.293400000000000091e+03	1.064999999999999974e-03
2.295300000000000182e+03	1.000000000000000021e-03
2.297199999999999818e+03	9.300000000000000541e-04
2.299099999999999909e+03	9.200000000000000278e-04
2.301099999999999909e+03	9.049999999999999885e-04
2.303000000000000000e+03	8.950000000000000707e-04
2.304900000000000091e+03	8.800000000000000313e-04
2.306900000000000091e+03	8.249999999999999955e-04
2.308800000000000182e+03	8.649999999999999920e-04
2.310699999999999818e+03	8.550000000000000742e-04
2.312599999999999909e+03	8.994999999999999090e-04
2.314599999999999909e+03	9.435000000000000027e-04
2.316500000000000000e+03	9.890000000000000787e-04
2.318400000000000091e+03	1.035499999999999962e-03
2.320400000000000091e+03	1.133000000000000109e-03
2.322300000000000182e+03	1.279500000000000038e-03
2.324199999999999818e+03	1.326999999999999838e-03
2.326099999999999909e+03	1.125499999999999981e-03
2.328099999999999909e+03	8.714999999999999874e-04
2.330000000000000000e+03	7.179999999999999967e-04
2.331900000000000091e+03	6.654999999999999674e-04
2.333900000000000091e+03	6.134999999999998961e-04
2.335800000000000182e+03	6.074999999999999671e-04
2.337699999999999818e+03	6.031999999999999168e-04
2.339599999999999909e+03	5.496200000000000131e-04
2.341599999999999909e+03	5.420000000000000555e-04
2.343500000000000000e+03	5.349999999999999938e-04
2.345400000000000091e+03	4.795000000000000000e-04
2.347400000000000091e+03	4.749999999999999990e-04
2.349300000000000182e+03	4.565000000000000373e-04
2.351199999999999818e+03	4.240000000000000062e-04
2.353099999999999909e+03	3.924999999999999995e-04
2.355099999999999909e+03	3.620000000000000171e-04
2.357000000000000000e+03	3.379999999999999758e-04
2.358900000000000091e+03	2.995000000000000158e-04
2.360900000000000091e+03	2.474999999999999986e-04
2.362800000000000182e+03	1.865000000000000067e-04
2.364699999999999818e+03	1.359999999999999989e-04
2.366599999999999909e+03	1.019999999999999992e-04
2.368599999999999909e+03	9.400000000000000803e-05
2.370500000000000000e+03	1.122000000000000032e-04
2.372400000000000091e+03	1.365000000000000111e-04
2.374400000000000091e+03	1.514999999999999962e-04
2.376300000000000182e+03	1.669999999999999935e-04
2.378199999999999818e+03	1.675000000000000057e-04
2.380099999999999909e+03	1.695000000000000001e-04
2.382099999999999909e+03	1.624999999999999925e-04
2.384000000000000000e+03	1.519499999999999800e-04
2.385900000000000091e+03	1.270499999999999982e-04
2.387900000000000091e+03	9.300000000000001083e-05
2.389800000000000182e+03	6.500000000000000786e-05
2.391699999999999818e+03	2.800000000000000297e-05
2.393599999999999909e+03	-6.000000000000000152e-06
2.395599999999999909e+03	-3.649999999999999951e-05
2.397500000000000000e+03	-5.390000000000000233e-05
2.399400000000000091e+03	-5.895000000000000310e-05
2.401400000000000091e+03	-6.999999999999999387e-05
2.403300000000000182e+03	-6.899999999999999667e-05
2.405199999999999818e+03	-3.750000000000000349e-05
2.407199999999999818e+03	2.999999999999999737e-05
2.409099999999999909e+03	8.500000000000000611e-05
2.411000000000000000e+03	8.000000000000000654e-05
2.412900000000000091e+03	4.499999999999999606e-05
2.414900000000000091e+03	2.999999999999999737e-05
2.416800000000000182e+03	2.499999999999999781e-05
2.418699999999999818e+03	2.499999999999999781e-05
2.420699999999999818e+03	9.999999999999999124e-06
2.422599999999999909e+03	4.550000000000000821e-05
2.424500000000000000e+03	6.150000000000000410e-05
2.426400000000000091e+03	6.894999999999999545e-05
2.428400000000000091e+03	8.449999999999999395e-05
2.430300000000000182e+03	1.154999999999999885e-04
2.432199999999999818e+03	1.500000000000000140e-04
2.434199999999999818e+03	1.465000000000000102e-04
2.436099999999999909e+03	1.355000000000000139e-04
2.438000000000000000e+03	1.160000000000000007e-04
2.439900000000000091e+03	8.200000000000000095e-05
2.441900000000000091e+03	6.050000000000000012e-05
2.443800000000000182e+03	4.962000000000000265e-05
2.445699999999999818e+03	5.120000000000000446e-05
2.447699999999999818e+03	7.499999999999999343e-05
2.449599999999999909e+03	1.100000000000000039e-04
2.451500000000000000e+03	1.500000000000000140e-04
2.453400000000000091e+03	1.900000000000000105e-04
2.455400000000000091e+03	2.049999999999999956e-04
2.457300000000000182e+03	1.849999999999999973e-04
2.459199999999999818e+03	1.244999999999999904e-04
2.461199999999999818e+03	9.450000000000000663e-05
2.463099999999999909e+03	1.065000000000000137e-04
2.465000000000000000e+03	1.089999999999999932e-04
2.466900000000000091e+03	9.100000000000000287e-05
2.468900000000000091e+03	6.899999999999999667e-05
2.470800000000000182e+03	4.899999999999999842e-05
2.472699999999999818e+03	4.899999999999999842e-05
2.474699999999999818e+03	5.550000000000000056e-05
2.476599999999999909e+03	4.100000000000000047e-05
2.478500000000000000e+03	2.250000000000000142e-05
2.480400000000000091e+03	3.199999999999999855e-05
2.482400000000000091e+03	6.650000000000000366e-05
2.484300000000000182e+03	8.700000000000000051e-05
2.486199999999999818e+03	6.399999999999999710e-05
2.488199999999999818e+03	1.900000000000000105e-05
2.490099999999999909e+03	5.849999999999999894e-06
2.492000000000000000e+03	3.649999999999999951e-05
2.493900000000000091e+03	7.749999999999999999e-05
2.495900000000000091e+03	7.650000000000000279e-05
2.497800000000000182e+03	2.850000000000000157e-05
2.499699999999999818e+03	-2.350000000000000201e-05
2.501699999999999818e+03	-4.600000000000000004e-05
2.503599999999999909e+03	-4.449999999999999746e-05
2.505500000000000000e+03	-3.999999999999999650e-05
2.507400000000000091e+03	-3.999999999999999650e-05
2.509400000000000091e+03	-4.399999999999999886e-05
2.511300000000000182e+03	-6.050000000000000690e-05
2.513199999999999818e+03	-7.000000000000000742e-05
2.515199999999999818e+03	-6.500000000000000786e-05
2.517099999999999909e+03	-6.200000000000000270e-05
2.519000000000000000e+03	-4.650000000000000541e-05
2.521000000000000000e+03	-2.399999999999999383e-05
2.522900000000000091e+03	-3.300000000000000253e-05
2.524800000000000182e+03	-5.149999999999999142e-05
2.526699999999999818e+03	-4.249999999999998950e-05
2.528699999999999818e+03	-4.899999999999999842e-05
2.530599999999999909e+03	-6.850000000000001162e-05
2.532500000000000000e+03	-7.200000000000000182e-05
2.534500000000000000e+03	-6.549999999999999291e-05
2.536400000000000091e+03	-4.000000000000000327e-05
2.538300000000000182e+03	-3.999999999999998972e-06
2.540199999999999818e+03	2.510000000000000024e-05
2.542199999999999818e+03	3.499999999999999693e-05
2.544099999999999909e+03	4.800000000000000122e-05
2.546000000000000000e+03	2.400000000000000061e-05
2.548000000000000000e+03	1.849999999999999906e-05
2.549900000000000091e+03	4.000000000000000666e-06
2.551800000000000182e+03	-1.829999999999999758e-05
2.553699999999999818e+03	-2.599999999999999840e-05
2.555699999999999818e+03	-9.999999999999988960e-07
2.557599999999999909e+03	3.449999999999999833e-05
2.559500000000000000e+03	5.349999999999999938e-05
2.561500000000000000e+03	6.150000000000000410e-05
2.563400000000000091e+03	6.899999999999999667e-05
2.565300000000000182e+03	5.950000000000000292e-05
2.567199999999999818e+03	3.149999999999999995e-05
2.569199999999999818e+03	2.584999999999999814e-05
2.571099999999999909e+03	5.849999999999999894e-05
2.573000000000000000e+03	1.069999999999999988e-04
2.575000000000000000e+03	1.500000000000000140e-04
2.576900000000000091e+03	1.849999999999999973e-04
2.578800000000000182e+03	2.150000000000000218e-04
2.580699999999999818e+03	2.449999999999999921e-04
2.582699999999999818e+03	2.649999999999999903e-04
2.584599999999999909e+03	2.849999999999999886e-04
2.586500000000000000e+03	3.000000000000000279e-04
2.588500000000000000e+03	3.050000000000000410e-04
2.590400000000000091e+03	3.199999999999999720e-04
2.592300000000000182e+03	3.350000000000000113e-04
2.594199999999999818e+03	3.350000000000000113e-04
2.596199999999999818e+03	3.249999999999999851e-04
2.598099999999999909e+03	3.050000000000000410e-04
2.600000000000000000e+03	2.950000000000000148e-04
2.602000000000000000e+03	3.000000000000000279e-04
2.603900000000000091e+03	3.099999999999999999e-04
2.605800000000000182e+03	2.900000000000000017e-04
2.607699999999999818e+03	2.599999999999999772e-04
2.609699999999999818e+03	2.300000000000000070e-04
2.611599999999999909e+03	2.100000000000000087e-04
2.613500000000000000e+03	1.849999999999999973e-04
2.615500000000000000e+03	1.900000000000000105e-04
2.617400000000000091e+03	2.100000000000000087e-04
2.619300000000000182e+03	2.269999999999999882e-04
2.621199999999999818e+03	2.365000000000000023e-04
2.623199999999999818e+03	2.275000000000000004e-04
2.625099999999999909e+03	2.238999999999999942e-04
2.627000000000000000e+03	2.225000000000000144e-04
2.629000000000000000e+03	2.354999999999999780e-04
2.630900000000000091e+03	2.469999999999999865e-04
2.632800000000000182e+03	2.580000000000000370e-04
2.634800000000000182e+03	2.779999999999999811e-04
2.636699999999999818e+03	3.025000000000000345e-04
2.638599999999999909e+03	3.225000000000000327e-04
2.640500000000000000e+03	3.449999999999999833e-04
2.642500000000000000e+03	3.775000000000000144e-04
2.644400000000000091e+03	4.150000000000000043e-04
2.646300000000000182e+03	4.400000000000000157e-04
2.648300000000000182e+03	4.700000000000000401e-04
2.650199999999999818e+03	5.050000000000000235e-04
2.652099999999999909e+03	5.400000000000000069e-04
2.654000000000000000e+03	5.549999999999999378e-04
2.656000000000000000e+03	5.599999999999999509e-04
2.657900000000000091e+03	5.550000000000000462e-04
2.659800000000000182e+03	5.150000000000000498e-04
2.661800000000000182e+03	4.499999999999999877e-04
2.663699999999999818e+03	3.800000000000000209e-04
2.665599999999999909e+03	3.149999999999999589e-04
2.667500000000000000e+03	2.750000000000000166e-04
2.669500000000000000e+03	2.600000000000000314e-04
2.671400000000000091e+03	2.550000000000000183e-04
2.673300000000000182e+03	2.649999999999999903e-04
2.675300000000000182e+03	2.700000000000000035e-04
2.677199999999999818e+03	2.950000000000000148e-04
2.679099999999999909e+03	3.249999999999999851e-04
2.681000000000000000e+03	3.544999999999999974e-04
2.683000000000000000e+03	3.824999999999999733e-04
2.684900000000000091e+03	3.815000000000000032e-04
2.686800000000000182e+03	3.570000000000000040e-04
2.688800000000000182e+03	3.325000000000000048e-04
2.690699999999999818e+03	3.200000000000000262e-04
2.692599999999999909e+03	2.929999999999999662e-04
2.694500000000000000e+03	2.584999999999999950e-04
2.696500000000000000e+03	2.349999999999999930e-04
2.698400000000000091e+03	2.112499999999999849e-04
2.700300000000000182e+03	1.769999999999999926e-04
2.702300000000000182e+03	1.379999999999999933e-04
2.704199999999999818e+03	1.090000000000000067e-04
2.706099999999999909e+03	9.500000000000000523e-05
2.708000000000000000e+03	8.350000000000001030e-05
2.710000000000000000e+03	8.300000000000001170e-05
2.711900000000000091e+03	9.730000000000000693e-05
2.713800000000000182e+03	8.299999999999999815e-05
2.715800000000000182e+03	5.849999999999999894e-05
2.717699999999999818e+03	2.939999999999999973e-05
2.719599999999999909e+03	2.550000000000000319e-05
2.721500000000000000e+03	1.999999999999999147e-05
2.723500000000000000e+03	3.500000000000000371e-05
2.725400000000000091e+03	6.700000000000000226e-05
2.727300000000000182e+03	9.999999999999999124e-05
2.729300000000000182e+03	1.100000000000000175e-04
2.731199999999999818e+03	1.150000000000000035e-04
2.733099999999999909e+03	1.349999999999999746e-04
2.735000000000000000e+03	1.749999999999999982e-04
2.737000000000000000e+03	2.175000000000000013e-04
2.738900000000000091e+03	2.381500000000000153e-04
2.740800000000000182e+03	2.514999999999999875e-04
2.742800000000000182e+03	2.644999999999999782e-04
2.744699999999999818e+03	2.755000000000000287e-04
2.746599999999999909e+03	2.680000000000000090e-04
2.748500000000000000e+03	2.410000000000000033e-04
2.750500000000000000e+03	2.125000000000000153e-04
2.752400000000000091e+03	2.165000000000000041e-04
2.754300000000000182e+03	2.410000000000000033e-04
2.756300000000000182e+03	2.608999999999999991e-04
2.758199999999999818e+03	2.815000000000000119e-04
2.760099999999999909e+03	3.135000000000000308e-04
2.762099999999999909e+03	3.634999999999999993e-04
2.764000000000000000e+03	4.250000000000000305e-04
2.765900000000000091e+03	4.949999999999999973e-04
2.767800000000000182e+03	5.549999999999999378e-04
2.769800000000000182e+03	6.199999999999999999e-04
2.771699999999999818e+03	6.750000000000000357e-04
2.773599999999999909e+03	7.600000000000000418e-04
2.775599999999999909e+03	8.600000000000000873e-04
2.777500000000000000e+03	9.700000000000000505e-04
2.779400000000000091e+03	1.075000000000000001e-03
2.781300000000000182e+03	1.200000000000000112e-03
2.783300000000000182e+03	1.299999999999999940e-03
2.785199999999999818e+03	1.449999999999999900e-03
2.787099999999999909e+03	1.649999999999999991e-03
2.789099999999999909e+03	1.850000000000000082e-03
2.791000000000000000e+03	2.000000000000000042e-03
2.792900000000000091e+03	2.250000000000000264e-03
2.794800000000000182e+03	2.449999999999999921e-03
2.796800000000000182e+03	2.700000000000000143e-03
2.798699999999999818e+03	2.949999999999999931e-03
2.800599999999999909e+03	3.199999999999999720e-03
2.802599999999999909e+03	3.499999999999999639e-03
2.804500000000000000e+03	3.799999999999999992e-03
2.806400000000000091e+03	4.150000000000000043e-03
2.808300000000000182e+03	4.499999999999999660e-03
2.810300000000000182e+03	4.950000000000000407e-03
2.812199999999999818e+03	5.300000000000000024e-03
2.814099999999999909e+03	5.799999999999999600e-03
2.816099999999999909e+03	6.300000000000000044e-03
2.818000000000000000e+03	6.850000000000000186e-03
2.819900000000000091e+03	7.499999999999999722e-03
2.821800000000000182e+03	8.000000000000000167e-03
2.823800000000000182e+03	8.749999999999999098e-03
2.825699999999999818e+03	9.600000000000000894e-03
2.827599999999999909e+03	1.045000000000000095e-02
2.829599999999999909e+03	1.140000000000000041e-02
2.831500000000000000e+03	1.244999999999999926e-02
2.833400000000000091e+03	1.349999999999999985e-02
2.835300000000000182e+03	1.600000000000000033e-02
2.837300000000000182e+03	1.850000000000000255e-02
2.839199999999999818e+03	2.299999999999999961e-02
2.841099999999999909e+03	2.899999999999999800e-02
2.843099999999999909e+03	3.749999999999999861e-02
2.845000000000000000e+03	4.950000000000000233e-02
2.846900000000000091e+03	6.250000000000000000e-02
2.848800000000000182e+03	7.500000000000001110e-02
2.850800000000000182e+03	8.100000000000000255e-02
2.852699999999999818e+03	8.150000000000000300e-02
2.854599999999999909e+03	7.850000000000000033e-02
2.856599999999999909e+03	7.799999999999999989e-02
2.858500000000000000e+03	7.449999999999999678e-02
2.860400000000000091e+03	7.200000000000000844e-02
2.862300000000000182e+03	7.000000000000000666e-02
2.864300000000000182e+03	6.400000000000000133e-02
2.866199999999999818e+03	5.999999999999999778e-02
2.868099999999999909e+03	5.649999999999999467e-02
2.870099999999999909e+03	5.400000000000000633e-02
2.872000000000000000e+03	5.150000000000000411e-02
2.873900000000000091e+03	4.900000000000000189e-02
2.875900000000000091e+03	4.599999999999999922e-02
2.877800000000000182e+03	4.349999999999999700e-02
2.879699999999999818e+03	4.050000000000000128e-02
2.881599999999999909e+03	3.849999999999999950e-02
2.883599999999999909e+03	3.699999999999999817e-02
2.885500000000000000e+03	3.650000000000000466e-02
2.887400000000000091e+03	3.650000000000000466e-02
2.889400000000000091e+03	3.749999999999999861e-02
2.891300000000000182e+03	3.950000000000000039e-02
2.893199999999999818e+03	4.199999999999999567e-02
2.895099999999999909e+03	4.449999999999999789e-02
2.897099999999999909e+03	4.800000000000000100e-02
2.899000000000000000e+03	5.200000000000000455e-02
2.900900000000000091e+03	5.549999999999999378e-02
2.902900000000000091e+03	6.049999999999999822e-02
2.904800000000000182e+03	6.550000000000000266e-02
2.906699999999999818e+03	7.049999999999999323e-02
2.908599999999999909e+03	7.749999999999999944e-02
2.910599999999999909e+03	8.549999999999999267e-02
2.912500000000000000e+03	9.700000000000000289e-02
2.914400000000000091e+03	1.030000000000000082e-01
2.916400000000000091e+03	1.100000000000000006e-01
2.918300000000000182e+03	1.150000000000000050e-01
2.920199999999999818e+03	1.190000000000000085e-01
2.922099999999999909e+03	1.189999999999999947e-01
2.924099999999999909e+03	1.139999999999999902e-01
2.926000000000000000e+03	1.140000000000000041e-01
2.927900000000000091e+03	1.155000000000000054e-01
2.929900000000000091e+03	1.120000000000000023e-01
2.931800000000000182e+03	1.090000000000000135e-01
2.933699999999999818e+03	1.065000000000000113e-01
2.935599999999999909e+03	9.950000000000000511e-02
2.937599999999999909e+03	9.249999999999999889e-02
2.939500000000000000e+03	8.600000000000000699e-02
2.941400000000000091e+03	7.950000000000000122e-02
2.943400000000000091e+03	7.349999999999999589e-02
2.945300000000000182e+03	6.750000000000000444e-02
2.947199999999999818e+03	6.149999999999999911e-02
2.949099999999999909e+03	5.799999999999999600e-02
2.951099999999999909e+03	5.350000000000000588e-02
2.953000000000000000e+03	4.900000000000000189e-02
2.954900000000000091e+03	4.549999999999999878e-02
2.956900000000000091e+03	4.149999999999999523e-02
2.958800000000000182e+03	3.749999999999999861e-02
2.960699999999999818e+03	3.400000000000000244e-02
2.962599999999999909e+03	3.049999999999999933e-02
2.964599999999999909e+03	2.649999999999999925e-02
2.966500000000000000e+03	2.350000000000000006e-02
2.968400000000000091e+03	2.000000000000000042e-02
2.970400000000000091e+03	1.734999999999999737e-02
2.972300000000000182e+03	1.459999999999999840e-02
2.974199999999999818e+03	1.244999999999999926e-02
2.976099999999999909e+03	9.899999999999999079e-03
2.978099999999999909e+03	8.449999999999999178e-03
2.980000000000000000e+03	6.550000000000000266e-03
2.981900000000000091e+03	5.250000000000000326e-03
2.983900000000000091e+03	4.049999999999999781e-03
2.985800000000000182e+03	3.049999999999999760e-03
2.987699999999999818e+03	2.249999999999999830e-03
2.989699999999999818e+03	1.694999999999999892e-03
2.991599999999999909e+03	1.285000000000000118e-03
2.993500000000000000e+03	9.649999999999999290e-04
2.995400000000000091e+03	6.599999999999999964e-04
2.997400000000000091e+03	4.349999999999999483e-04
2.999300000000000182e+03	2.700000000000000035e-04
3.001199999999999818e+03	1.500000000000000140e-04
3.003199999999999818e+03	9.799999999999999684e-05
3.005099999999999909e+03	4.725000000000000331e-05
3.007000000000000000e+03	4.999999999999986009e-07
3.008900000000000091e+03	-2.500000000000000120e-05
3.010900000000000091e+03	2.499999999999999781e-05
3.012800000000000182e+03	4.700000000000000401e-05
3.014699999999999818e+03	-9.500000000000000523e-06
3.016699999999999818e+03	-9.500000000000000523e-05
3.018599999999999909e+03	-1.365000000000000111e-04
3.020500000000000000e+03	-1.054999999999999894e-04
3.022400000000000091e+03	-4.500000000000000283e-05
3.024400000000000091e+03	2.849999999999999479e-05
3.026300000000000182e+03	1.040000000000000072e-04
3.028199999999999818e+03	2.200000000000000078e-04
3.030199999999999818e+03	4.099999999999999912e-04
3.032099999999999909e+03	6.900000000000000751e-04
3.034000000000000000e+03	1.014999999999999843e-03
3.035900000000000091e+03	1.394999999999999973e-03
3.037900000000000091e+03	1.779999999999999898e-03
3.039800000000000182e+03	2.325000000000000244e-03
3.041699999999999818e+03	2.975000000000000214e-03
3.043699999999999818e+03	3.650000000000000033e-03
3.045599999999999909e+03	4.230000000000000253e-03
3.047500000000000000e+03	4.950000000000000407e-03
3.049400000000000091e+03	5.650000000000000508e-03
3.051400000000000091e+03	6.749999999999999924e-03
3.053300000000000182e+03	7.349999999999999763e-03
3.055199999999999818e+03	8.449999999999999178e-03
3.057199999999999818e+03	9.500000000000001499e-03
3.059099999999999909e+03	1.004999999999999991e-02
3.061000000000000000e+03	1.110000000000000049e-02
3.062900000000000091e+03	1.160000000000000094e-02
3.064900000000000091e+03	1.260000000000000009e-02
3.066800000000000182e+03	1.310000000000000053e-02
3.068699999999999818e+03	1.355000000000000128e-02
3.070699999999999818e+03	1.404999999999999999e-02
3.072599999999999909e+03	1.399999999999999856e-02
3.074500000000000000e+03	1.449999999999999900e-02
3.076400000000000091e+03	1.494999999999999975e-02
3.078400000000000091e+03	1.545000000000000019e-02
3.080300000000000182e+03	1.545000000000000019e-02
3.082199999999999818e+03	1.545000000000000019e-02
3.084199999999999818e+03	1.490000000000000005e-02
3.086099999999999909e+03	1.485000000000000035e-02
3.088000000000000000e+03	1.430000000000000021e-02
3.089900000000000091e+03	1.375000000000000007e-02
3.091900000000000091e+03	1.269999999999999948e-02
3.093800000000000182e+03	1.214999999999999934e-02
3.095699999999999818e+03	1.110000000000000049e-02
3.097699999999999818e+03	1.055000000000000035e-02
3.099599999999999909e+03	9.474999999999999048e-03
3.101500000000000000e+03	8.425000000000000197e-03
3.103500000000000000e+03	7.870000000000000259e-03
3.105400000000000091e+03	6.814999999999999877e-03
3.107300000000000182e+03	6.270000000000000399e-03
3.109199999999999818e+03	5.230000000000000274e-03
3.111199999999999818e+03	4.689999999999999725e-03
3.113099999999999909e+03	4.000000000000000083e-03
3.115000000000000000e+03	3.514999999999999895e-03
3.117000000000000000e+03	3.039999999999999734e-03
3.118900000000000091e+03	2.524999999999999901e-03
3.120800000000000182e+03	2.000000000000000042e-03
3.122699999999999818e+03	1.522499999999999982e-03
3.124699999999999818e+03	1.108500000000000110e-03
3.126599999999999909e+03	7.500000000000000156e-04
3.128500000000000000e+03	5.430000000000000798e-04
3.130500000000000000e+03	3.125000000000000065e-04
3.132400000000000091e+03	1.334999999999999924e-04
3.134300000000000182e+03	1.699999999999999987e-05
3.136199999999999818e+03	-6.500000000000000447e-06
3.138199999999999818e+03	-2.954999999999999999e-05
3.140099999999999909e+03	-8.249999999999999955e-05
3.142000000000000000e+03	-1.330000000000000073e-04
3.144000000000000000e+03	-1.270999999999999994e-04
3.145900000000000091e+03	-6.900000000000001022e-05
3.147800000000000182e+03	4.999999999999986009e-07
3.149699999999999818e+03	1.165000000000000128e-04
3.151699999999999818e+03	2.900000000000000017e-04
3.153599999999999909e+03	4.749999999999999990e-04
3.155500000000000000e+03	6.350000000000000392e-04
3.157500000000000000e+03	8.450000000000000479e-04
3.159400000000000091e+03	1.125000000000000132e-03
3.161300000000000182e+03	1.520000000000000084e-03
3.163199999999999818e+03	1.914999999999999819e-03
3.165199999999999818e+03	2.309999999999999987e-03
3.167099999999999909e+03	2.815000000000000228e-03
3.169000000000000000e+03	3.320000000000000034e-03
3.171000000000000000e+03	3.829999999999999637e-03
3.172900000000000091e+03	4.430000000000000777e-03
3.174800000000000182e+03	5.049999999999999802e-03
3.176699999999999818e+03	5.599999999999999943e-03
3.178699999999999818e+03	6.149999999999999217e-03
3.180599999999999909e+03	6.700000000000000226e-03
3.182500000000000000e+03	7.749999999999999944e-03
3.184500000000000000e+03	8.300000000000000086e-03
3.186400000000000091e+03	8.850000000000000228e-03
3.188300000000000182e+03	9.400000000000000369e-03
3.190199999999999818e+03	9.949999999999998776e-03
3.192199999999999818e+03	1.049999999999999892e-02
3.194099999999999909e+03	1.105000000000000079e-02
3.196000000000000000e+03	1.160000000000000094e-02
3.198000000000000000e+03	1.214999999999999934e-02
3.199900000000000091e+03	1.269999999999999948e-02
3.201800000000000182e+03	1.269999999999999948e-02
3.203699999999999818e+03	1.324999999999999963e-02
3.205699999999999818e+03	1.375000000000000007e-02
3.207599999999999909e+03	1.375000000000000007e-02
3.209500000000000000e+03	1.430000000000000021e-02
3.211500000000000000e+03	1.480000000000000066e-02
3.213400000000000091e+03	1.535000000000000080e-02
3.215300000000000182e+03	1.590000000000000094e-02
3.217199999999999818e+03	1.594999999999999890e-02
3.219199999999999818e+03	1.650000000000000078e-02
3.221099999999999909e+03	1.754999999999999963e-02
3.223000000000000000e+03	1.810000000000000150e-02
3.225000000000000000e+03	1.864999999999999991e-02
3.226900000000000091e+03	1.975000000000000019e-02
3.228800000000000182e+03	2.079999999999999905e-02
3.230800000000000182e+03	2.195000000000000076e-02
3.232699999999999818e+03	2.354999999999999802e-02
3.234599999999999909e+03	2.469999999999999973e-02
3.236500000000000000e+03	2.630000000000000046e-02
3.238500000000000000e+03	2.794999999999999915e-02
3.240400000000000091e+03	2.954999999999999988e-02
3.242300000000000182e+03	3.125000000000000000e-02
3.244300000000000182e+03	3.339999999999999913e-02
3.246199999999999818e+03	3.554999999999999827e-02
3.248099999999999909e+03	3.775000000000000577e-02
3.250000000000000000e+03	3.994999999999999940e-02
3.252000000000000000e+03	4.265000000000000041e-02
3.253900000000000091e+03	4.490000000000000241e-02
3.255800000000000182e+03	4.764999999999999791e-02
3.257800000000000182e+03	5.040000000000000036e-02
3.259699999999999818e+03	5.315000000000000280e-02
3.261599999999999909e+03	5.490000000000000435e-02
3.263500000000000000e+03	5.999999999999999778e-02
3.265500000000000000e+03	6.049999999999999822e-02
3.267400000000000091e+03	6.600000000000000311e-02
3.269300000000000182e+03	6.600000000000000311e-02
3.271300000000000182e+03	7.150000000000000799e-02
3.273199999999999818e+03	7.200000000000000844e-02
3.275099999999999909e+03	7.700000000000001288e-02
3.277000000000000000e+03	8.249999999999999001e-02
3.279000000000000000e+03	8.299999999999999045e-02
3.280900000000000091e+03	8.849999999999999534e-02
3.282800000000000182e+03	8.849999999999999534e-02
3.284800000000000182e+03	9.400000000000000022e-02
3.286699999999999818e+03	9.949999999999999123e-02
3.288599999999999909e+03	9.949999999999999123e-02
3.290500000000000000e+03	1.049999999999999961e-01
3.292500000000000000e+03	1.049999999999999961e-01
3.294400000000000091e+03	1.100000000000000006e-01
3.296300000000000182e+03	1.095000000000000001e-01
3.298300000000000182e+03	1.095000000000000001e-01
3.300199999999999818e+03	1.089999999999999997e-01
3.302099999999999909e+03	1.085000000000000131e-01
3.304000000000000000e+03	1.030000000000000082e-01
3.306000000000000000e+03	9.700000000000000289e-02
3.307900000000000091e+03	9.150000000000001188e-02
3.309800000000000182e+03	8.600000000000000699e-02
3.311800000000000182e+03	8.050000000000000211e-02
3.313699999999999818e+03	7.480000000000000537e-02
3.315599999999999909e+03	6.930000000000000049e-02
3.317500000000000000e+03	6.385000000000000397e-02
3.319500000000000000e+03	5.845000000000000195e-02
3.321400000000000091e+03	5.260000000000000092e-02
3.323300000000000182e+03	4.779999999999999527e-02
3.325300000000000182e+03	4.350000000000000394e-02
3.327199999999999818e+03	3.925000000000000017e-02
3.329099999999999909e+03	3.605000000000000565e-02
3.331000000000000000e+03	3.284999999999999726e-02
3.333000000000000000e+03	2.964999999999999927e-02
3.334900000000000091e+03	2.699999999999999969e-02
3.336800000000000182e+03	2.485000000000000056e-02
3.338800000000000182e+03	2.225000000000000241e-02
3.340699999999999818e+03	2.065000000000000169e-02
3.342599999999999909e+03	1.850000000000000255e-02
3.344599999999999909e+03	1.690000000000000183e-02
3.346500000000000000e+03	1.530000000000000110e-02
3.348400000000000091e+03	1.375000000000000007e-02
3.350300000000000182e+03	1.264999999999999979e-02
3.352300000000000182e+03	1.159999999999999920e-02
3.354199999999999818e+03	1.055000000000000035e-02
3.356099999999999909e+03	9.484999999999998641e-03
3.358099999999999909e+03	8.444999999999999382e-03
3.360000000000000000e+03	7.405000000000000124e-03
3.361900000000000091e+03	6.869999999999999371e-03
3.363800000000000182e+03	6.349999999999999742e-03
3.365800000000000182e+03	5.324999999999999872e-03
3.367699999999999818e+03	4.914999999999999231e-03
3.369599999999999909e+03	4.399999999999999398e-03
3.371599999999999909e+03	3.905000000000000051e-03
3.373500000000000000e+03	3.429999999999999889e-03
3.375400000000000091e+03	2.969999999999999984e-03
3.377300000000000182e+03	2.609999999999999907e-03
3.379300000000000182e+03	2.295000000000000165e-03
3.381199999999999818e+03	1.975000000000000193e-03
3.383099999999999909e+03	1.709999999999999932e-03
3.385099999999999909e+03	1.449999999999999900e-03
3.387000000000000000e+03	1.249999999999999809e-03
3.388900000000000091e+03	1.092499999999999938e-03
3.390800000000000182e+03	8.784999999999999407e-04
3.392800000000000182e+03	7.190000000000000210e-04
3.394699999999999818e+03	6.109999999999999980e-04
3.396599999999999909e+03	4.699999999999999859e-04
3.398599999999999909e+03	3.574999999999999619e-04
3.400500000000000000e+03	2.784999999999999932e-04
3.402400000000000091e+03	2.179999999999999863e-04
3.404300000000000182e+03	1.375000000000000083e-04
3.406300000000000182e+03	5.099999999999999960e-05
3.408199999999999818e+03	-1.054999999999999894e-05
3.410099999999999909e+03	-3.750000000000000349e-05
3.412099999999999909e+03	-5.550000000000000056e-05
3.414000000000000000e+03	-8.899999999999999491e-05
3.415900000000000091e+03	-1.269999999999999970e-04
3.417800000000000182e+03	-1.640000000000000019e-04
3.419800000000000182e+03	-2.039999999999999984e-04
3.421699999999999818e+03	-2.235000000000000116e-04
3.423599999999999909e+03	-2.280000000000000126e-04
3.425599999999999909e+03	-1.934999999999999871e-04
3.427500000000000000e+03	-1.450000000000000009e-04
3.429400000000000091e+03	-1.124500000000000093e-04
3.431300000000000182e+03	-1.005500000000000046e-04
3.433300000000000182e+03	-9.139999999999999904e-05
3.435199999999999818e+03	-7.399999999999999623e-05
3.437099999999999909e+03	-3.699999999999999811e-05
3.439099999999999909e+03	2.150000000000000167e-06
3.441000000000000000e+03	1.235000000000000204e-05
3.442900000000000091e+03	1.049999999999999942e-05
3.444800000000000182e+03	1.549999999999999729e-05
3.446800000000000182e+03	4.670000000000000350e-05
3.448699999999999818e+03	1.111500000000000048e-04
3.450599999999999909e+03	1.659999999999999963e-04
3.452599999999999909e+03	1.935000000000000142e-04
3.454500000000000000e+03	2.110000000000000059e-04
3.456400000000000091e+03	2.375000000000000266e-04
3.458400000000000091e+03	2.574999999999999707e-04
3.460300000000000182e+03	2.574999999999999707e-04
3.462199999999999818e+03	2.500000000000000052e-04
3.464099999999999909e+03	2.650000000000000445e-04
3.466099999999999909e+03	2.999999999999999737e-04
3.468000000000000000e+03	3.599999999999999685e-04
3.469900000000000091e+03	4.500000000000000419e-04
3.471900000000000091e+03	5.149999999999999413e-04
3.473800000000000182e+03	5.800000000000000034e-04
3.475699999999999818e+03	6.449999999999999570e-04
3.477599999999999909e+03	7.060000000000000303e-04
3.479599999999999909e+03	7.150000000000000322e-04
3.481500000000000000e+03	7.219999999999999855e-04
3.483400000000000091e+03	7.840000000000000831e-04
3.485400000000000091e+03	9.079999999999999530e-04
3.487300000000000182e+03	1.033000000000000064e-03
3.489199999999999818e+03	1.091500000000000022e-03
3.491099999999999909e+03	1.128500000000000163e-03
3.493099999999999909e+03	1.156499999999999976e-03
3.495000000000000000e+03	1.100000000000000066e-03
3.496900000000000091e+03	1.103800000000000050e-03
3.498900000000000091e+03	1.105000000000000079e-03
3.500800000000000182e+03	1.098900000000000094e-03
3.502699999999999818e+03	1.041000000000000042e-03
3.504599999999999909e+03	1.037500000000000011e-03
3.506599999999999909e+03	1.100900000000000142e-03
3.508500000000000000e+03	1.129000000000000012e-03
3.510400000000000091e+03	1.149000000000000065e-03
3.512400000000000091e+03	1.146500000000000167e-03
3.514300000000000182e+03	1.125499999999999981e-03
3.516199999999999818e+03	1.052100000000000040e-03
3.518099999999999909e+03	1.045849999999999861e-03
3.520099999999999909e+03	9.982999999999999253e-04
3.522000000000000000e+03	9.018000000000000191e-04
3.523900000000000091e+03	8.134999999999999870e-04
3.525900000000000091e+03	7.695000000000000017e-04
3.527800000000000182e+03	7.594999999999999755e-04
3.529699999999999818e+03	7.491499999999999678e-04
3.531599999999999909e+03	7.450000000000000025e-04
3.533599999999999909e+03	7.385000000000000071e-04
3.535500000000000000e+03	6.815000000000000311e-04
3.537400000000000091e+03	6.790000000000000245e-04
3.539400000000000091e+03	6.759999999999999516e-04
3.541300000000000182e+03	5.789999999999999791e-04
3.543199999999999818e+03	4.703500000000000215e-04
3.545099999999999909e+03	4.005000000000000313e-04
3.547099999999999909e+03	3.836500000000000283e-04
3.549000000000000000e+03	4.150000000000000043e-04
3.550900000000000091e+03	4.295000000000000315e-04
3.552900000000000091e+03	4.440000000000000045e-04
3.554800000000000182e+03	5.050000000000000235e-04
3.556699999999999818e+03	5.531000000000000543e-04
3.558599999999999909e+03	5.395000000000000490e-04
3.560599999999999909e+03	4.244999999999999642e-04
3.562500000000000000e+03	3.000000000000000279e-04
3.564400000000000091e+03	1.245000000000000176e-04
3.566400000000000091e+03	-7.650000000000000279e-05
3.568300000000000182e+03	-1.124999999999999969e-04
3.570199999999999818e+03	1.000000000000000048e-04
3.572199999999999818e+03	3.150000000000000131e-04
3.574099999999999909e+03	3.599999999999999685e-04
3.576000000000000000e+03	3.265000000000000215e-04
3.577900000000000091e+03	3.150000000000000131e-04
3.579900000000000091e+03	3.099999999999999999e-04
3.581800000000000182e+03	2.750000000000000166e-04
3.583699999999999818e+03	1.350000000000000017e-04
3.585699999999999818e+03	-1.345000000000000167e-04
3.587599999999999909e+03	-3.349999999999999571e-04
3.589500000000000000e+03	-2.049999999999999956e-04
3.591400000000000091e+03	6.000000000000000152e-05
3.593400000000000091e+03	1.289999999999999914e-04
3.595300000000000182e+03	1.114999999999999997e-04
3.597199999999999818e+03	1.814999999999999936e-04
3.599199999999999818e+03	2.560000000000000426e-04
3.601099999999999909e+03	3.090000000000000299e-04
3.603000000000000000e+03	3.865999999999999645e-04
3.604900000000000091e+03	3.864499999999999880e-04
3.606900000000000091e+03	2.349999999999999930e-04
3.608800000000000182e+03	6.799999999999999946e-05
3.610699999999999818e+03	-1.804999999999999828e-05
3.612699999999999818e+03	-6.999999999999999048e-06
3.614599999999999909e+03	5.849999999999999216e-05
3.616500000000000000e+03	3.950000000000000467e-05
3.618400000000000091e+03	-1.025000000000000113e-04
3.620400000000000091e+03	-6.650000000000000366e-05
3.622300000000000182e+03	2.259999999999999910e-04
3.624199999999999818e+03	3.820000000000000153e-04
3.626199999999999818e+03	9.649999999999998748e-05
3.628099999999999909e+03	-4.300000000000000436e-04
3.630000000000000000e+03	-4.849999999999999711e-04
3.631900000000000091e+03	2.499999999999999103e-05
3.633900000000000091e+03	4.369999999999999970e-04
3.635800000000000182e+03	5.919999999999999698e-04
3.637699999999999818e+03	7.395000000000000314e-04
3.639699999999999818e+03	9.000000000000000838e-04
3.641599999999999909e+03	9.450000000000000934e-04
3.643500000000000000e+03	8.549999999999999658e-04
3.645400000000000091e+03	4.550000000000000008e-04
3.647400000000000091e+03	-1.800000000000000113e-04
3.649300000000000182e+03	-5.899999999999999212e-04
3.651199999999999818e+03	-3.410000000000000487e-04
3.653199999999999818e+03	2.200000000000000078e-04
3.655099999999999909e+03	4.669999999999999672e-04
3.657000000000000000e+03	5.734999999999998996e-04
3.658900000000000091e+03	8.244999999999999291e-04
3.660900000000000091e+03	1.083500000000000045e-03
3.662800000000000182e+03	1.199999999999999895e-03
3.664699999999999818e+03	1.162499999999999905e-03
3.666699999999999818e+03	9.554999999999999691e-04
3.668599999999999909e+03	4.780000000000000178e-04
3.670500000000000000e+03	2.125000000000000153e-04
3.672400000000000091e+03	2.089999999999999844e-04
3.674400000000000091e+03	6.400000000000001066e-05
3.676300000000000182e+03	-8.000000000000001332e-06
3.678199999999999818e+03	4.409999999999999858e-04
3.680199999999999818e+03	9.499999999999999981e-04
3.682099999999999909e+03	1.159499999999999940e-03
3.684000000000000000e+03	1.163499999999999821e-03
3.685900000000000091e+03	8.104999999999999141e-04
3.687900000000000091e+03	2.819999999999999699e-04
3.689800000000000182e+03	2.149999999999999405e-05
3.691699999999999818e+03	3.294999999999999860e-04
3.693699999999999818e+03	7.730000000000000326e-04
3.695599999999999909e+03	1.019999999999999856e-03
3.697500000000000000e+03	1.011500000000000029e-03
3.699500000000000000e+03	9.045000000000000305e-04
3.701400000000000091e+03	7.530000000000000885e-04
3.703300000000000182e+03	7.595000000000000839e-04
3.705199999999999818e+03	9.209999999999999437e-04
3.707199999999999818e+03	8.389999999999999021e-04
3.709099999999999909e+03	4.440000000000000045e-04
3.711000000000000000e+03	1.069999999999999988e-04
3.713000000000000000e+03	2.145000000000000097e-04
3.714900000000000091e+03	6.500799999999999287e-04
3.716800000000000182e+03	9.374999999999999653e-04
3.718699999999999818e+03	9.499999999999999981e-04
3.720699999999999818e+03	8.599999999999999789e-04
3.722599999999999909e+03	7.634999999999999643e-04
3.724500000000000000e+03	7.100000000000000191e-04
3.726500000000000000e+03	7.435000000000000202e-04
3.728400000000000091e+03	8.249999999999999955e-04
3.730300000000000182e+03	7.340000000000000604e-04
3.732199999999999818e+03	4.015000000000000014e-04
3.734199999999999818e+03	6.849999999999999806e-05
3.736099999999999909e+03	3.049999999999999597e-05
3.738000000000000000e+03	3.815000000000000032e-04
3.740000000000000000e+03	6.984499999999999823e-04
3.741900000000000091e+03	4.914999999999999664e-04
3.743800000000000182e+03	-1.031500000000000000e-04
3.745699999999999818e+03	-3.015000000000000102e-04
3.747699999999999818e+03	-1.430000000000000064e-04
3.749599999999999909e+03	-2.825000000000000362e-04
3.751500000000000000e+03	-3.420000000000000188e-04
3.753500000000000000e+03	1.509999999999999841e-04
3.755400000000000091e+03	7.037499999999999485e-04
3.757300000000000182e+03	8.987999999999999462e-04
3.759199999999999818e+03	8.504999999999999106e-04
3.761199999999999818e+03	9.453999999999999947e-04
3.763099999999999909e+03	1.084499999999999961e-03
3.765000000000000000e+03	1.035499999999999962e-03
3.767000000000000000e+03	9.554999999999999691e-04
3.768900000000000091e+03	8.704999999999999630e-04
3.770800000000000182e+03	9.604999999999999823e-04
3.772699999999999818e+03	1.196399999999999807e-03
3.774699999999999818e+03	1.399999999999999986e-03
3.776599999999999909e+03	1.312000000000000015e-03
3.778500000000000000e+03	1.118000000000000070e-03
3.780500000000000000e+03	1.102950000000000111e-03
3.782400000000000091e+03	1.176999999999999878e-03
3.784300000000000182e+03	1.263000000000000017e-03
3.786199999999999818e+03	1.309999999999999967e-03
3.788199999999999818e+03	1.412999999999999977e-03
3.790099999999999909e+03	1.474500000000000116e-03
3.792000000000000000e+03	1.486000000000000125e-03
3.794000000000000000e+03	1.340000000000000045e-03
3.795900000000000091e+03	1.142000000000000003e-03
3.797800000000000182e+03	9.925000000000001096e-04
3.799699999999999818e+03	7.405000000000000557e-04
3.801699999999999818e+03	5.439999999999999957e-04
3.803599999999999909e+03	6.964999999999999620e-04
3.805500000000000000e+03	8.953000000000000238e-04
3.807500000000000000e+03	9.435000000000000027e-04
3.809400000000000091e+03	1.284999999999999901e-03
3.811300000000000182e+03	1.525499999999999946e-03
3.813300000000000182e+03	1.381999999999999982e-03
3.815199999999999818e+03	1.003200000000000099e-03
3.817099999999999909e+03	7.700000000000000681e-04
3.819000000000000000e+03	7.684999999999999774e-04
3.821000000000000000e+03	6.528999999999999864e-04
3.822900000000000091e+03	9.349999999999999587e-04
3.824800000000000182e+03	1.377999999999999885e-03
3.826800000000000182e+03	1.583500000000000055e-03
3.828699999999999818e+03	1.641499999999999947e-03
3.830599999999999909e+03	1.549999999999999946e-03
3.832500000000000000e+03	1.407499999999999897e-03
3.834500000000000000e+03	1.265999999999999981e-03
3.836400000000000091e+03	1.020499999999999923e-03
3.838300000000000182e+03	8.669999999999999322e-04
3.840300000000000182e+03	1.113999999999999973e-03
3.842199999999999818e+03	1.411499999999999994e-03
3.844099999999999909e+03	1.652049999999999959e-03
3.846000000000000000e+03	1.891000000000000103e-03
3.848000000000000000e+03	1.930499999999999924e-03
3.849900000000000091e+03	1.519999999999999867e-03
3.851800000000000182e+03	6.234999999999999223e-04
3.853800000000000182e+03	-2.400000000000000061e-05
3.855699999999999818e+03	4.360000000000000269e-04
3.857599999999999909e+03	1.254499999999999973e-03
3.859500000000000000e+03	1.550000000000000162e-03
3.861500000000000000e+03	1.411999999999999844e-03
3.863400000000000091e+03	1.172999999999999998e-03
3.865300000000000182e+03	1.072000000000000036e-03
3.867300000000000182e+03	9.200000000000000278e-04
3.869199999999999818e+03	7.295000000000000052e-04
3.871099999999999909e+03	6.889999999999999424e-04
3.873000000000000000e+03	8.834999999999999538e-04
3.875000000000000000e+03	1.072000000000000036e-03
3.876900000000000091e+03	1.165499999999999869e-03
3.878800000000000182e+03	1.068500000000000005e-03
3.880800000000000182e+03	8.264999999999999777e-04
3.882699999999999818e+03	7.320000000000000118e-04
3.884599999999999909e+03	6.399999999999999439e-04
3.886500000000000000e+03	6.499999999999999702e-04
3.888500000000000000e+03	7.461500000000000033e-04
3.890400000000000091e+03	6.914999999999999489e-04
3.892300000000000182e+03	6.439999999999999327e-04
3.894300000000000182e+03	7.950000000000000252e-04
3.896199999999999818e+03	8.470999999999999364e-04
3.898099999999999909e+03	6.054999999999999185e-04
3.900000000000000000e+03	2.290000000000000098e-04
3.902000000000000000e+03	-1.185000000000000005e-05
3.903900000000000091e+03	-2.229999999999999994e-05
3.905800000000000182e+03	2.389999999999999818e-04
3.907800000000000182e+03	5.949999999999999343e-04
3.909699999999999818e+03	7.435000000000000202e-04
3.911599999999999909e+03	7.380000000000000492e-04
3.913500000000000000e+03	6.844999999999999956e-04
3.915500000000000000e+03	4.805000000000000243e-04
3.917400000000000091e+03	3.009999999999999980e-04
3.919300000000000182e+03	2.714999999999999857e-04
3.921300000000000182e+03	3.159999999999999832e-04
3.923199999999999818e+03	2.910000000000000260e-04
3.925099999999999909e+03	2.330000000000000257e-04
3.927099999999999909e+03	2.549999999999999641e-04
3.929000000000000000e+03	2.784999999999999932e-04
3.930900000000000091e+03	2.000000000000000096e-04
3.932800000000000182e+03	1.388999999999999881e-04
3.934800000000000182e+03	1.810000000000000085e-04
3.936699999999999818e+03	2.339999999999999958e-04
3.938599999999999909e+03	2.210000000000000050e-04
3.940599999999999909e+03	1.379999999999999933e-04
3.942500000000000000e+03	3.149999999999999995e-05
3.944400000000000091e+03	-1.599999999999999928e-05
3.946300000000000182e+03	-2.799999999999999958e-05
3.948300000000000182e+03	-4.790000000000000556e-05
3.950199999999999818e+03	-1.499999999999999869e-05
3.952099999999999909e+03	5.349999999999999938e-05
3.954099999999999909e+03	7.349999999999999763e-05
3.956000000000000000e+03	6.050000000000000012e-05
3.957900000000000091e+03	4.649999999999999864e-05
3.959800000000000182e+03	1.819000000000000033e-05
3.961800000000000182e+03	-1.500000000000002579e-06
3.963699999999999818e+03	1.650000000000000127e-05
3.965599999999999909e+03	3.099999999999999457e-05
3.967599999999999909e+03	2.050000000000000024e-05
3.969500000000000000e+03	-2.000000000000001180e-06
3.971400000000000091e+03	-2.499999999999999103e-05
3.973300000000000182e+03	-4.500000000000000961e-05
3.975300000000000182e+03	-3.499999999999999693e-05
3.977199999999999818e+03	-9.999999999999999124e-06
3.979099999999999909e+03	1.499999999999999869e-05
3.981099999999999909e+03	4.499999999999999606e-05
3.983000000000000000e+03	6.000000000000000152e-05
3.984900000000000091e+03	6.999999999999999387e-05
3.986800000000000182e+03	6.999999999999999387e-05
3.988800000000000182e+03	7.999999999999999299e-05
3.990699999999999818e+03	8.500000000000001966e-05
3.992599999999999909e+03	7.999999999999999299e-05
