# Supplementary material for: Deep Learning for Reconstructing Low-Quality FTIR and Raman Spectra—A Case Study in Microplastic Analyses
Source: Anal Chem. 2021 Nov 22;93(49):16360–8. doi: 10.1021/acs.analchem.1c02618 (PMC8674871; doi:10.1021/acs.analchem.1c02618)
Supplement: Supplementary file 2 — ac1c02618_si_002.zip [file ac1c02618_si_002.zip › SpectraReconstruction/ATR Spectra/polytehylene_terephthalate.csv]

4.011999999999999886e+02	4.510000000000000865e-06
4.031000000000000227e+02	6.512759999999998949e-04
4.050000000000000000e+02	1.188999999999999953e-03
4.070000000000000000e+02	1.932999999999999606e-03
4.088999999999999773e+02	2.475000000000000203e-03
4.108000000000000114e+02	3.279999999999999496e-03
4.128000000000000114e+02	4.277000000000000419e-03
4.146999999999999886e+02	5.304000000000000555e-03
4.166000000000000227e+02	6.324000000000000628e-03
4.186000000000000227e+02	8.175999999999999240e-03
4.205000000000000000e+02	1.113019999999999982e-02
4.223999999999999773e+02	1.553013199999999858e-02
4.243000000000000114e+02	1.929199999999999665e-02
4.263000000000000114e+02	2.315199999999999897e-02
4.281999999999999886e+02	2.687200000000000005e-02
4.301000000000000227e+02	3.165400000000000158e-02
4.321000000000000227e+02	3.601000000000000728e-02
4.340000000000000000e+02	4.023000000000000187e-02
4.358999999999999773e+02	4.232999999999999957e-02
4.378000000000000114e+02	4.076999999999999375e-02
4.398000000000000114e+02	3.555000000000000521e-02
4.416999999999999886e+02	2.704000000000000153e-02
4.436000000000000227e+02	1.911000000000000199e-02
4.456000000000000227e+02	1.269999999999999948e-02
4.475000000000000000e+02	8.420000000000000401e-03
4.493999999999999773e+02	5.619999999999999996e-03
4.513000000000000114e+02	4.049999999999999781e-03
4.533000000000000114e+02	3.269999999999999903e-03
4.551999999999999886e+02	2.880999999999999447e-03
4.571000000000000227e+02	2.772000000000000158e-03
4.591000000000000227e+02	3.203999999999999817e-03
4.610000000000000000e+02	3.819000000000000346e-03
4.628999999999999773e+02	4.328999999999999515e-03
4.648000000000000114e+02	4.743999999999999953e-03
4.668000000000000114e+02	5.059000000000000129e-03
4.686999999999999886e+02	5.589000000000000218e-03
4.706000000000000227e+02	6.370000000000000662e-03
4.726000000000000227e+02	7.367000000000000284e-03
4.745000000000000000e+02	8.637999999999999845e-03
4.763999999999999773e+02	1.000999999999999807e-02
4.783000000000000114e+02	1.108999999999999916e-02
4.803000000000000114e+02	1.198999999999999892e-02
4.821999999999999886e+02	1.346999999999999933e-02
4.841000000000000227e+02	1.454999999999999870e-02
4.861000000000000227e+02	1.624000000000000096e-02
4.880000000000000000e+02	1.893999999999999850e-02
4.898999999999999773e+02	2.104999999999999927e-02
4.918000000000000114e+02	2.478999999999999954e-02
4.938000000000000114e+02	2.911000000000000393e-02
4.956999999999999886e+02	3.394999999999999407e-02
4.976000000000000227e+02	3.860999999999999155e-02
4.996000000000000227e+02	4.209999999999999853e-02
5.015000000000000000e+02	4.379999999999999866e-02
5.033999999999999773e+02	4.499999999999999833e-02
5.053000000000000114e+02	4.453000000000000014e-02
5.073000000000000114e+02	4.004000000000000614e-02
5.091999999999999886e+02	3.106000000000000427e-02
5.111000000000000227e+02	2.250999999999999876e-02
5.131000000000000227e+02	1.744000000000000064e-02
5.150000000000000000e+02	1.520999999999999783e-02
5.168999999999999773e+02	1.396000000000000019e-02
5.187999999999999545e+02	1.373999999999999874e-02
5.207999999999999545e+02	1.371999999999999956e-02
5.227000000000000455e+02	1.368999999999999904e-02
5.246000000000000227e+02	1.314999999999999850e-02
5.266000000000000227e+02	1.250999999999999855e-02
5.285000000000000000e+02	1.133999999999999939e-02
5.303999999999999773e+02	1.055999999999999994e-02
5.323999999999999773e+02	8.979999999999998400e-03
5.342999999999999545e+02	7.809999999999999235e-03
5.362000000000000455e+02	6.559999999999998992e-03
5.381000000000000227e+02	5.419999999999999471e-03
5.401000000000000227e+02	4.371999999999999151e-03
5.420000000000000000e+02	3.439999999999999915e-03
5.438999999999999773e+02	2.619999999999999933e-03
5.458999999999999773e+02	1.992999999999999980e-03
5.477999999999999545e+02	1.476000000000000315e-03
5.497000000000000455e+02	1.119800000000000222e-03
5.516000000000000227e+02	7.954000000000001434e-04
5.536000000000000227e+02	5.297999999999998674e-04
5.555000000000000000e+02	3.299999999999999440e-04
5.573999999999999773e+02	1.592999999999999419e-04
5.593999999999999773e+02	5.655999999999993281e-05
5.612999999999999545e+02	1.610000000000002542e-05
5.632000000000000455e+02	-3.090000000000003280e-05
5.651000000000000227e+02	5.000000000000002103e-06
5.671000000000000227e+02	1.139999999999999927e-04
5.690000000000000000e+02	2.539999999999999940e-04
5.708999999999999773e+02	3.725000000000000012e-04
5.728999999999999773e+02	4.239000000000000580e-04
5.747999999999999545e+02	4.007999999999999302e-04
5.767000000000000455e+02	3.739000000000000353e-04
5.786000000000000227e+02	4.283000000000000565e-04
5.806000000000000227e+02	5.727600000000000659e-04
5.825000000000000000e+02	7.857800000000000288e-04
5.843999999999999773e+02	1.033843999999999909e-03
5.863999999999999773e+02	1.163800000000000208e-03
5.882999999999999545e+02	1.252000000000000075e-03
5.902000000000000455e+02	1.412800000000000080e-03
5.921000000000000227e+02	1.575060000000000088e-03
5.941000000000000227e+02	1.802800000000000236e-03
5.960000000000000000e+02	2.064999999999999995e-03
5.978999999999999773e+02	2.298999999999999828e-03
5.998999999999999773e+02	2.539999999999999723e-03
6.017999999999999545e+02	2.743999999999999911e-03
6.037000000000000455e+02	3.066000000000000149e-03
6.056000000000000227e+02	3.434000000000000420e-03
6.076000000000000227e+02	3.830000000000000938e-03
6.095000000000000000e+02	4.190000000000000148e-03
6.113999999999999773e+02	4.540000000000000632e-03
6.133999999999999773e+02	4.899999999999999842e-03
6.152999999999999545e+02	5.289999999999999564e-03
6.172000000000000455e+02	5.760000000000000363e-03
6.191000000000000227e+02	6.259999999999999939e-03
6.211000000000000227e+02	6.930000000000000396e-03
6.230000000000000000e+02	7.460000000000001352e-03
6.248999999999999773e+02	8.850000000000000228e-03
6.268999999999999773e+02	1.058999999999999872e-02
6.287999999999999545e+02	1.428000000000000103e-02
6.307000000000000455e+02	1.784999999999999781e-02
6.326000000000000227e+02	1.807999999999999885e-02
6.346000000000000227e+02	1.528999999999999804e-02
6.365000000000000000e+02	1.198000000000000106e-02
6.383999999999999773e+02	1.090999999999999956e-02
6.403999999999999773e+02	1.150999999999999940e-02
6.422999999999999545e+02	1.214000000000000148e-02
6.442000000000000455e+02	1.290999999999999960e-02
6.462000000000000455e+02	1.368999999999999904e-02
6.481000000000000227e+02	1.447999999999999808e-02
6.500000000000000000e+02	1.523000000000000395e-02
6.518999999999999773e+02	1.602999999999999564e-02
6.538999999999999773e+02	1.683000000000000121e-02
6.557999999999999545e+02	1.816999999999999865e-02
6.577000000000000455e+02	1.891999999999999932e-02
6.597000000000000455e+02	2.015000000000000124e-02
6.616000000000000227e+02	2.157999999999999849e-02
6.635000000000000000e+02	2.301999999999999880e-02
6.653999999999999773e+02	2.396999999999999825e-02
6.673999999999999773e+02	2.601999999999999799e-02
6.692999999999999545e+02	2.828000000000000652e-02
6.712000000000000455e+02	3.093000000000000263e-02
6.732000000000000455e+02	3.379000000000000059e-02
6.751000000000000227e+02	3.738999999999999269e-02
6.770000000000000000e+02	4.160000000000000503e-02
6.788999999999999773e+02	4.520000000000000406e-02
6.808999999999999773e+02	4.730000000000000177e-02
6.827999999999999545e+02	4.840000000000000552e-02
6.847000000000000455e+02	5.009999999999999870e-02
6.867000000000000455e+02	5.240000000000000213e-02
6.886000000000000227e+02	5.580000000000000238e-02
6.905000000000000000e+02	6.070000000000001089e-02
6.923999999999999773e+02	6.710000000000000686e-02
6.943999999999999773e+02	7.480000000000000537e-02
6.962999999999999545e+02	8.740000000000000546e-02
6.982000000000000455e+02	1.004000000000000031e-01
7.002000000000000455e+02	1.138000000000000123e-01
7.021000000000000227e+02	1.325000000000000067e-01
7.040000000000000000e+02	1.468999999999999750e-01
7.058999999999999773e+02	1.646000000000000241e-01
7.078999999999999773e+02	1.870999999999999885e-01
7.097999999999999545e+02	2.109000000000000041e-01
7.117000000000000455e+02	2.403000000000000413e-01
7.137000000000000455e+02	2.785000000000000253e-01
7.156000000000000227e+02	3.198000000000000287e-01
7.175000000000000000e+02	3.692999999999999616e-01
7.193999999999999773e+02	4.286000000000000365e-01
7.213999999999999773e+02	4.883000000000000673e-01
7.232999999999999545e+02	5.171000000000000041e-01
7.252000000000000455e+02	4.793000000000000038e-01
7.272000000000000455e+02	4.118999999999999884e-01
7.291000000000000227e+02	3.303999999999999715e-01
7.310000000000000000e+02	2.615999999999999992e-01
7.328999999999999773e+02	1.998999999999999944e-01
7.348999999999999773e+02	1.450999999999999790e-01
7.367999999999999545e+02	1.006999999999999840e-01
7.387000000000000455e+02	6.260000000000000286e-02
7.407000000000000455e+02	3.629999999999999200e-02
7.426000000000000227e+02	2.026000000000000023e-02
7.445000000000000000e+02	1.116000000000000152e-02
7.463999999999999773e+02	6.939999999999999121e-03
7.483999999999999773e+02	4.913999999999999965e-03
7.502999999999999545e+02	4.060449999999999303e-03
7.522000000000000455e+02	3.609454999999999695e-03
7.542000000000000455e+02	2.809230000000000234e-03
7.561000000000000227e+02	2.150299999999999954e-03
7.580000000000000000e+02	1.873000000000000099e-03
7.598999999999999773e+02	1.902000000000000262e-03
7.618999999999999773e+02	2.216999999999999787e-03
7.637999999999999545e+02	2.756999999999999902e-03
7.657000000000000455e+02	3.629999999999999113e-03
7.677000000000000455e+02	4.782999999999999925e-03
7.696000000000000227e+02	6.020559999999999454e-03
7.715000000000000000e+02	7.158000000000000300e-03
7.735000000000000000e+02	8.521999999999998326e-03
7.753999999999999773e+02	9.923999999999998795e-03
7.772999999999999545e+02	1.138000000000000123e-02
7.792000000000000455e+02	1.280000000000000061e-02
7.812000000000000455e+02	1.500999999999999904e-02
7.831000000000000227e+02	1.777000000000000107e-02
7.850000000000000000e+02	2.146999999999999950e-02
7.870000000000000000e+02	2.581999999999999920e-02
7.888999999999999773e+02	3.130000000000000143e-02
7.907999999999999545e+02	3.729999999999999982e-02
7.927000000000000455e+02	4.040000000000000535e-02
7.947000000000000455e+02	3.889999999999999708e-02
7.966000000000000227e+02	3.329999999999999627e-02
7.985000000000000000e+02	2.775999999999999995e-02
8.005000000000000000e+02	2.440000000000000155e-02
8.023999999999999773e+02	2.298000000000000043e-02
8.042999999999999545e+02	2.278000000000000164e-02
8.062000000000000455e+02	2.259000000000000244e-02
8.082000000000000455e+02	2.259000000000000244e-02
8.101000000000000227e+02	2.259000000000000244e-02
8.120000000000000000e+02	2.310000000000000248e-02
8.140000000000000000e+02	2.290000000000000369e-02
8.158999999999999773e+02	2.282000000000000001e-02
8.177999999999999545e+02	2.242000000000000243e-02
8.197000000000000455e+02	2.202000000000000138e-02
8.217000000000000455e+02	2.253000000000000141e-02
8.236000000000000227e+02	2.344000000000000250e-02
8.255000000000000000e+02	2.457000000000000156e-02
8.275000000000000000e+02	2.631000000000000005e-02
8.293999999999999773e+02	2.865000000000000185e-02
8.312999999999999545e+02	3.109999999999999917e-02
8.332000000000000455e+02	3.420000000000000123e-02
8.352000000000000455e+02	3.790000000000000313e-02
8.371000000000000227e+02	4.220000000000000140e-02
8.390000000000000000e+02	4.680000000000000132e-02
8.410000000000000000e+02	5.150000000000000411e-02
8.428999999999999773e+02	5.690000000000000613e-02
8.447999999999999545e+02	6.190000000000001057e-02
8.467000000000000455e+02	6.400000000000001521e-02
8.487000000000000455e+02	6.390000000000001235e-02
8.506000000000000227e+02	6.230000000000000815e-02
8.525000000000000000e+02	5.780000000000000415e-02
8.545000000000000000e+02	5.370000000000000467e-02
8.563999999999999773e+02	5.070000000000000201e-02
8.582999999999999545e+02	4.870000000000000023e-02
8.602000000000000455e+02	4.850000000000000144e-02
8.622000000000000455e+02	5.109999999999999959e-02
8.641000000000000227e+02	5.790000000000000702e-02
8.660000000000000000e+02	7.020000000000001239e-02
8.680000000000000000e+02	1.008999999999999897e-01
8.698999999999999773e+02	1.336999999999999855e-01
8.717999999999999545e+02	1.540999999999999870e-01
8.737000000000000455e+02	1.415999999999999759e-01
8.757000000000000455e+02	1.058999999999999941e-01
8.776000000000000227e+02	7.889999999999999791e-02
8.795000000000000000e+02	5.960000000000000020e-02
8.815000000000000000e+02	4.640000000000000374e-02
8.833999999999999773e+02	3.610000000000000708e-02
8.852999999999999545e+02	2.929999999999999966e-02
8.872999999999999545e+02	2.490000000000000199e-02
8.892000000000000455e+02	2.244000000000000161e-02
8.911000000000000227e+02	2.166000000000000217e-02
8.930000000000000000e+02	2.218000000000000180e-02
8.950000000000000000e+02	2.282000000000000001e-02
8.968999999999999773e+02	2.298000000000000043e-02
8.987999999999999545e+02	2.247999999999999998e-02
9.007999999999999545e+02	2.147999999999999909e-02
9.027000000000000455e+02	1.973000000000000448e-02
9.046000000000000227e+02	1.766000000000000208e-02
9.065000000000000000e+02	1.534000000000000120e-02
9.085000000000000000e+02	1.372999999999999741e-02
9.103999999999999773e+02	1.288999999999999868e-02
9.122999999999999545e+02	1.288999999999999868e-02
9.142999999999999545e+02	1.370000000000000037e-02
9.162000000000000455e+02	1.414999999999999938e-02
9.181000000000000227e+02	1.422000000000000174e-02
9.200000000000000000e+02	1.372000000000000129e-02
9.220000000000000000e+02	1.358000000000000006e-02
9.238999999999999773e+02	1.427000000000000143e-02
9.257999999999999545e+02	1.536000000000000212e-02
9.277999999999999545e+02	1.745000000000000023e-02
9.297000000000000455e+02	1.954000000000000181e-02
9.316000000000000227e+02	2.149999999999999828e-02
9.335000000000000000e+02	2.310000000000000248e-02
9.355000000000000000e+02	2.432999999999999746e-02
9.373999999999999773e+02	2.452999999999999625e-02
9.392999999999999545e+02	2.448000000000000176e-02
9.412999999999999545e+02	2.398999999999999744e-02
9.432000000000000455e+02	2.375999999999999640e-02
9.451000000000000227e+02	2.330000000000000127e-02
9.470000000000000000e+02	2.362999999999999823e-02
9.490000000000000000e+02	2.425000000000000072e-02
9.508999999999999773e+02	2.536999999999999672e-02
9.527999999999999545e+02	2.730000000000000135e-02
9.547999999999999545e+02	2.973999999999999908e-02
9.567000000000000455e+02	3.278999999999999970e-02
9.586000000000000227e+02	3.574000000000000093e-02
9.605000000000000000e+02	4.039999999999999841e-02
9.625000000000000000e+02	4.538000000000000367e-02
9.643999999999999773e+02	5.124999999999999695e-02
9.662999999999999545e+02	5.822000000000000786e-02
9.682999999999999545e+02	6.439000000000000279e-02
9.702000000000000455e+02	6.840000000000001634e-02
9.721000000000000227e+02	6.750000000000000444e-02
9.740000000000000000e+02	6.170000000000001178e-02
9.760000000000000000e+02	5.329999999999999322e-02
9.778999999999999773e+02	4.540000000000000285e-02
9.797999999999999545e+02	4.009999999999999676e-02
9.817999999999999545e+02	3.640000000000000180e-02
9.837000000000000455e+02	3.460000000000000575e-02
9.856000000000000227e+02	3.480000000000000454e-02
9.875000000000000000e+02	3.580000000000000543e-02
9.895000000000000000e+02	3.630000000000000587e-02
9.913999999999999773e+02	3.500000000000000333e-02
9.932999999999999545e+02	3.389999999999999958e-02
9.952999999999999545e+02	3.360000000000000486e-02
9.972000000000000455e+02	3.440000000000000002e-02
9.991000000000000227e+02	3.660000000000000059e-02
1.001100000000000023e+03	3.980000000000000204e-02
1.003000000000000000e+03	4.460000000000000075e-02
1.004899999999999977e+03	5.160000000000000003e-02
1.006799999999999955e+03	6.219999999999999835e-02
1.008799999999999955e+03	7.730000000000000759e-02
1.010700000000000045e+03	1.004000000000000031e-01
1.012600000000000023e+03	1.367999999999999772e-01
1.014600000000000023e+03	1.810999999999999832e-01
1.016500000000000000e+03	2.149000000000000354e-01
1.018399999999999977e+03	2.228000000000000258e-01
1.020299999999999955e+03	2.010999999999999732e-01
1.022299999999999955e+03	1.730999999999999761e-01
1.024200000000000045e+03	1.388999999999999679e-01
1.026099999999999909e+03	9.900000000000000466e-02
1.028099999999999909e+03	7.510000000000000009e-02
1.030000000000000000e+03	6.370000000000000662e-02
1.031900000000000091e+03	6.099999999999999867e-02
1.033799999999999955e+03	6.180000000000000077e-02
1.035799999999999955e+03	6.389999999999999847e-02
1.037700000000000045e+03	6.690000000000000113e-02
1.039599999999999909e+03	6.949999999999999234e-02
1.041599999999999909e+03	7.139999999999999125e-02
1.043500000000000000e+03	7.280000000000000360e-02
1.045400000000000091e+03	7.200000000000000844e-02
1.047299999999999955e+03	7.080000000000000182e-02
1.049299999999999955e+03	6.829999999999999960e-02
1.051200000000000045e+03	6.660000000000000642e-02
1.053099999999999909e+03	6.499999999999998834e-02
1.055099999999999909e+03	6.460000000000000464e-02
1.057000000000000000e+03	6.600000000000000311e-02
1.058900000000000091e+03	6.880000000000000004e-02
1.060799999999999955e+03	7.289999999999999258e-02
1.062799999999999955e+03	7.830000000000000848e-02
1.064700000000000045e+03	8.540000000000000369e-02
1.066599999999999909e+03	9.780000000000001192e-02
1.068599999999999909e+03	1.065999999999999864e-01
1.070500000000000000e+03	1.193999999999999923e-01
1.072400000000000091e+03	1.338999999999999913e-01
1.074299999999999955e+03	1.486999999999999988e-01
1.076299999999999955e+03	1.716000000000000025e-01
1.078200000000000045e+03	1.984999999999999820e-01
1.080099999999999909e+03	2.252999999999999725e-01
1.082099999999999909e+03	2.540000000000000036e-01
1.084000000000000000e+03	2.745000000000000218e-01
1.085900000000000091e+03	3.010000000000000453e-01
1.087799999999999955e+03	3.244000000000000217e-01
1.089799999999999955e+03	3.445999999999999619e-01
1.091700000000000045e+03	3.648000000000000131e-01
1.093599999999999909e+03	3.838000000000000300e-01
1.095599999999999909e+03	3.976999999999999980e-01
1.097500000000000000e+03	4.046000000000000152e-01
1.099400000000000091e+03	3.994000000000000328e-01
1.101299999999999955e+03	3.910000000000000142e-01
1.103299999999999955e+03	3.684999999999999942e-01
1.105200000000000045e+03	3.499999999999999778e-01
1.107099999999999909e+03	3.286000000000000032e-01
1.109099999999999909e+03	3.173000000000000265e-01
1.111000000000000000e+03	3.041000000000000369e-01
1.112900000000000091e+03	3.040000000000000480e-01
1.114900000000000091e+03	3.020999999999999797e-01
1.116799999999999955e+03	3.070999999999999841e-01
1.118700000000000045e+03	3.090000000000000524e-01
1.120599999999999909e+03	3.039000000000000035e-01
1.122599999999999909e+03	2.976000000000000312e-01
1.124500000000000000e+03	2.860999999999999654e-01
1.126400000000000091e+03	2.695999999999999508e-01
1.128400000000000091e+03	2.441000000000000392e-01
1.130299999999999955e+03	2.154999999999999694e-01
1.132200000000000045e+03	1.900000000000000022e-01
1.134099999999999909e+03	1.595000000000000306e-01
1.136099999999999909e+03	1.299999999999999767e-01
1.138000000000000000e+03	1.062999999999999917e-01
1.139900000000000091e+03	8.290000000000000147e-02
1.141900000000000091e+03	6.539999999999998592e-02
1.143799999999999955e+03	5.260000000000000092e-02
1.145700000000000045e+03	4.149999999999999523e-02
1.147599999999999909e+03	3.210000000000000353e-02
1.149599999999999909e+03	2.446000000000000257e-02
1.151500000000000000e+03	1.837000000000000091e-02
1.153400000000000091e+03	1.298000000000000195e-02
1.155400000000000091e+03	8.870000000000001147e-03
1.157299999999999955e+03	5.699999999999999338e-03
1.159200000000000045e+03	3.585999999999999778e-03
1.161099999999999909e+03	2.305999999999999890e-03
1.163099999999999909e+03	2.006500000000000037e-03
1.165000000000000000e+03	2.959999999999999958e-03
1.166900000000000091e+03	5.810000000000000060e-03
1.168900000000000091e+03	1.012000000000000052e-02
1.170799999999999955e+03	1.514000000000000068e-02
1.172700000000000045e+03	1.866000000000000297e-02
1.174599999999999909e+03	2.086999999999999966e-02
1.176599999999999909e+03	2.086000000000000007e-02
1.178500000000000000e+03	1.886999999999999789e-02
1.180400000000000091e+03	1.745999999999999636e-02
1.182400000000000091e+03	1.564000000000000112e-02
1.184299999999999955e+03	1.538999999999999743e-02
1.186200000000000045e+03	1.599000000000000074e-02
1.188099999999999909e+03	1.770000000000000046e-02
1.190099999999999909e+03	2.074999999999999761e-02
1.192000000000000000e+03	2.411999999999999908e-02
1.193900000000000091e+03	2.902000000000000066e-02
1.195900000000000091e+03	3.463999999999999718e-02
1.197799999999999955e+03	4.136000000000000093e-02
1.199700000000000045e+03	4.819999999999999979e-02
1.201599999999999909e+03	5.660000000000000447e-02
1.203599999999999909e+03	6.520000000000000795e-02
1.205500000000000000e+03	7.359999999999999876e-02
1.207400000000000091e+03	7.980000000000000981e-02
1.209400000000000091e+03	9.119999999999998941e-02
1.211299999999999955e+03	9.709999999999999187e-02
1.213200000000000045e+03	1.097999999999999671e-01
1.215099999999999909e+03	1.221999999999999753e-01
1.217099999999999909e+03	1.360000000000000098e-01
1.219000000000000000e+03	1.540999999999999870e-01
1.220900000000000091e+03	1.688000000000000056e-01
1.222900000000000091e+03	1.886000000000000176e-01
1.224799999999999955e+03	2.032999999999999807e-01
1.226700000000000045e+03	2.250000000000000056e-01
1.228599999999999909e+03	2.418000000000000149e-01
1.230599999999999909e+03	2.685000000000000164e-01
1.232500000000000000e+03	3.021999999999999131e-01
1.234400000000000091e+03	3.367999999999999883e-01
1.236400000000000091e+03	3.762000000000000344e-01
1.238299999999999955e+03	4.146000000000000796e-01
1.240200000000000045e+03	4.438000000000000833e-01
1.242200000000000045e+03	4.667999999999999927e-01
1.244099999999999909e+03	4.777000000000000135e-01
1.246000000000000000e+03	4.766000000000000236e-01
1.247900000000000091e+03	4.703999999999999848e-01
1.249900000000000091e+03	4.621999999999999997e-01
1.251799999999999955e+03	4.509000000000000230e-01
1.253700000000000045e+03	4.336000000000000409e-01
1.255700000000000045e+03	4.224999999999999867e-01
1.257599999999999909e+03	4.121999999999998998e-01
1.259500000000000000e+03	4.008999999999999231e-01
1.261400000000000091e+03	3.846000000000000529e-01
1.263400000000000091e+03	3.672000000000000819e-01
1.265299999999999955e+03	3.508000000000000007e-01
1.267200000000000045e+03	3.312999999999999834e-01
1.269200000000000045e+03	3.097000000000000308e-01
1.271099999999999909e+03	2.882000000000000117e-01
1.273000000000000000e+03	2.669000000000000261e-01
1.274900000000000091e+03	2.513999999999999568e-01
1.276900000000000091e+03	2.321000000000000285e-01
1.278799999999999955e+03	2.187000000000000333e-01
1.280700000000000045e+03	1.982999999999999763e-01
1.282700000000000045e+03	1.839999999999999969e-01
1.284599999999999909e+03	1.685999999999999999e-01
1.286500000000000000e+03	1.531999999999999751e-01
1.288400000000000091e+03	1.376999999999999891e-01
1.290400000000000091e+03	1.242000000000000187e-01
1.292299999999999955e+03	1.086000000000000021e-01
1.294200000000000045e+03	9.419999999999999207e-02
1.296200000000000045e+03	8.540000000000000369e-02
1.298099999999999909e+03	7.200000000000000844e-02
1.300000000000000000e+03	6.180000000000000770e-02
1.301900000000000091e+03	5.310000000000000137e-02
1.303900000000000091e+03	4.580000000000000043e-02
1.305799999999999955e+03	3.979999999999999510e-02
1.307700000000000045e+03	3.419999999999999429e-02
1.309700000000000045e+03	2.912000000000000699e-02
1.311599999999999909e+03	2.496999999999999914e-02
1.313500000000000000e+03	2.113999999999999907e-02
1.315400000000000091e+03	1.843999999999999806e-02
1.317400000000000091e+03	1.635999999999999954e-02
1.319299999999999955e+03	1.500000000000000291e-02
1.321200000000000045e+03	1.332999999999999984e-02
1.323200000000000045e+03	1.176000000000000136e-02
1.325099999999999909e+03	1.010000000000000134e-02
1.327000000000000000e+03	9.769999999999999171e-03
1.328900000000000091e+03	1.152999999999999858e-02
1.330900000000000091e+03	1.730999999999999900e-02
1.332799999999999955e+03	2.909999999999999740e-02
1.334700000000000045e+03	4.707999999999999685e-02
1.336700000000000045e+03	7.057999999999998997e-02
1.338599999999999909e+03	9.152400000000000813e-02
1.340500000000000000e+03	1.060487799999999953e-01
1.342400000000000091e+03	9.452400000000001079e-02
1.344400000000000091e+03	7.261000000000000787e-02
1.346299999999999955e+03	4.931999999999999579e-02
1.348200000000000045e+03	3.098000000000000059e-02
1.350200000000000045e+03	1.825999999999999845e-02
1.352099999999999909e+03	1.016799999999999995e-02
1.354000000000000000e+03	5.624999999999999792e-03
1.356000000000000000e+03	2.934000000000000410e-03
1.357900000000000091e+03	1.870070000000000152e-03
1.359799999999999955e+03	2.161999999999999859e-03
1.361700000000000045e+03	3.810000000000000019e-03
1.363700000000000045e+03	7.159999999999999698e-03
1.365599999999999909e+03	1.155000000000000124e-02
1.367500000000000000e+03	1.558999999999999622e-02
1.369500000000000000e+03	1.849999999999999561e-02
1.371400000000000091e+03	1.924000000000000016e-02
1.373299999999999955e+03	1.916999999999999954e-02
1.375200000000000045e+03	1.866000000000000297e-02
1.377200000000000045e+03	1.834000000000000213e-02
1.379099999999999909e+03	1.902999999999999831e-02
1.381000000000000000e+03	2.027999999999999942e-02
1.383000000000000000e+03	2.257999999999999938e-02
1.384900000000000091e+03	2.433999999999999705e-02
1.386799999999999955e+03	2.479999999999999913e-02
1.388700000000000045e+03	2.494000000000000036e-02
1.390700000000000045e+03	2.430999999999999828e-02
1.392599999999999909e+03	2.400000000000000050e-02
1.394500000000000000e+03	2.421000000000000235e-02
1.396500000000000000e+03	2.690999999999999989e-02
1.398400000000000091e+03	3.178000000000000269e-02
1.400299999999999955e+03	4.049999999999999434e-02
1.402200000000000045e+03	5.320000000000000423e-02
1.404200000000000045e+03	7.049999999999999323e-02
1.406099999999999909e+03	8.909999999999999865e-02
1.408000000000000000e+03	1.078999999999999959e-01
1.410000000000000000e+03	1.065999999999999864e-01
1.411900000000000091e+03	9.059999999999999998e-02
1.413799999999999955e+03	6.579999999999999738e-02
1.415700000000000045e+03	4.079000000000000681e-02
1.417700000000000045e+03	2.193999999999999770e-02
1.419599999999999909e+03	9.799999999999999684e-03
1.421500000000000000e+03	3.800000000000000426e-03
1.423500000000000000e+03	1.286999999999999733e-03
1.425400000000000091e+03	2.983600000000000097e-04
1.427299999999999955e+03	3.797000000000000136e-04
1.429200000000000045e+03	1.355000000000000301e-03
1.431200000000000045e+03	3.295999999999999451e-03
1.433099999999999909e+03	5.660000000000000100e-03
1.435000000000000000e+03	7.779999999999999589e-03
1.437000000000000000e+03	1.024000000000000084e-02
1.438900000000000091e+03	1.317000000000000115e-02
1.440799999999999955e+03	1.575999999999999970e-02
1.442700000000000045e+03	1.761999999999999678e-02
1.444700000000000045e+03	1.906999999999999668e-02
1.446599999999999909e+03	2.071999999999999884e-02
1.448500000000000000e+03	2.267000000000000265e-02
1.450500000000000000e+03	2.491999999999999771e-02
1.452400000000000091e+03	2.696000000000000479e-02
1.454299999999999955e+03	2.614999999999999963e-02
1.456200000000000045e+03	2.481000000000000219e-02
1.458200000000000045e+03	2.370999999999999844e-02
1.460099999999999909e+03	2.331000000000000086e-02
1.462000000000000000e+03	2.229000000000000078e-02
1.464000000000000000e+03	2.111999999999999988e-02
1.465900000000000091e+03	2.222000000000000017e-02
1.467799999999999955e+03	2.614000000000000351e-02
1.469799999999999955e+03	3.063000000000000098e-02
1.471700000000000045e+03	3.079000000000000140e-02
1.473599999999999909e+03	2.618000000000000188e-02
1.475500000000000000e+03	2.021000000000000227e-02
1.477500000000000000e+03	1.550999999999999948e-02
1.479400000000000091e+03	1.185100000000000042e-02
1.481299999999999955e+03	8.694000000000000339e-03
1.483299999999999955e+03	6.120999999999999705e-03
1.485200000000000045e+03	3.780999999999999639e-03
1.487099999999999909e+03	1.688299999999999784e-03
1.489000000000000000e+03	1.990000000000000124e-04
1.491000000000000000e+03	-1.946000000000000003e-05
1.492900000000000091e+03	6.101999999999999785e-04
1.494799999999999955e+03	1.446000000000000020e-03
1.496799999999999955e+03	3.490999999999999746e-03
1.498700000000000045e+03	8.889999999999998598e-03
1.500599999999999909e+03	1.759999999999999759e-02
1.502500000000000000e+03	2.791000000000000078e-02
1.504500000000000000e+03	3.445000000000000145e-02
1.506400000000000091e+03	3.109000000000000652e-02
1.508299999999999955e+03	2.140999999999999848e-02
1.510299999999999955e+03	1.302000000000000032e-02
1.512200000000000045e+03	7.679999999999999327e-03
1.514099999999999909e+03	4.866999999999999799e-03
1.516000000000000000e+03	3.239000000000000126e-03
1.518000000000000000e+03	2.396999999999999825e-03
1.519900000000000091e+03	1.984999999999999785e-03
1.521799999999999955e+03	2.273999999999999980e-03
1.523799999999999955e+03	3.420999999999999562e-03
1.525700000000000045e+03	4.457000000000000892e-03
1.527599999999999909e+03	4.977000000000000521e-03
1.529500000000000000e+03	5.044999999999999138e-03
1.531500000000000000e+03	4.426999999999999512e-03
1.533400000000000091e+03	3.628999999999999414e-03
1.535299999999999955e+03	3.196000000000000056e-03
1.537299999999999955e+03	2.210000000000000159e-03
1.539200000000000045e+03	4.610000000000000382e-04
1.541099999999999909e+03	2.752000000000000079e-05
1.543000000000000000e+03	1.232959999999999742e-03
1.545000000000000000e+03	2.777700000000000134e-03
1.546900000000000091e+03	3.817700000000001127e-03
1.548799999999999955e+03	4.305999999999999932e-03
1.550799999999999955e+03	4.300000000000000003e-03
1.552700000000000045e+03	4.047000000000000250e-03
1.554599999999999909e+03	3.338999999999999520e-03
1.556500000000000000e+03	1.992999999999999546e-03
1.558500000000000000e+03	6.309999999999999420e-04
1.560400000000000091e+03	1.734999999999999997e-03
1.562299999999999955e+03	4.666999999999999274e-03
1.564299999999999955e+03	6.435000000000000615e-03
1.566200000000000045e+03	7.199999999999999803e-03
1.568099999999999909e+03	8.099999999999999561e-03
1.570000000000000000e+03	9.289999999999999647e-03
1.572000000000000000e+03	1.219999999999999904e-02
1.573900000000000091e+03	1.486000000000000341e-02
1.575799999999999955e+03	1.745999999999999983e-02
1.577799999999999955e+03	1.947999999999999732e-02
1.579700000000000045e+03	2.017000000000000043e-02
1.581599999999999909e+03	1.752000000000000085e-02
1.583599999999999909e+03	1.353000000000000036e-02
1.585500000000000000e+03	1.038999999999999993e-02
1.587400000000000091e+03	8.739999999999999505e-03
1.589299999999999955e+03	7.440000000000000432e-03
1.591299999999999955e+03	7.305999999999999994e-03
1.593200000000000045e+03	6.743999999999999995e-03
1.595099999999999909e+03	6.719000000000000146e-03
1.597099999999999909e+03	6.781000000000000569e-03
1.599000000000000000e+03	7.427999999999999707e-03
1.600900000000000091e+03	7.675999999999999664e-03
1.602799999999999955e+03	8.499999999999998876e-03
1.604799999999999955e+03	9.389999999999999042e-03
1.606700000000000045e+03	1.085999999999999986e-02
1.608599999999999909e+03	1.181999999999999891e-02
1.610599999999999909e+03	1.333000000000000330e-02
1.612500000000000000e+03	1.461999999999999932e-02
1.614400000000000091e+03	1.415000000000000112e-02
1.616299999999999955e+03	1.287000000000000123e-02
1.618299999999999955e+03	1.192999999999999963e-02
1.620200000000000045e+03	1.163999999999999931e-02
1.622099999999999909e+03	1.153000000000000032e-02
1.624099999999999909e+03	1.153000000000000032e-02
1.626000000000000000e+03	1.213999999999999975e-02
1.627900000000000091e+03	1.277000000000000010e-02
1.629799999999999955e+03	1.393000000000000141e-02
1.631799999999999955e+03	1.414000000000000326e-02
1.633700000000000045e+03	1.376000000000000313e-02
1.635599999999999909e+03	1.337999999999999953e-02
1.637599999999999909e+03	1.462999999999999891e-02
1.639500000000000000e+03	1.691999999999999754e-02
1.641400000000000091e+03	1.809000000000000191e-02
1.643299999999999955e+03	1.835000000000000173e-02
1.645299999999999955e+03	1.802000000000000129e-02
1.647200000000000045e+03	1.886999999999999789e-02
1.649099999999999909e+03	2.022999999999999798e-02
1.651099999999999909e+03	2.009000000000000369e-02
1.653000000000000000e+03	2.045999999999999902e-02
1.654900000000000091e+03	2.359000000000000333e-02
1.656799999999999955e+03	2.763000000000000525e-02
1.658799999999999955e+03	3.087000000000000161e-02
1.660700000000000045e+03	3.382000000000000284e-02
1.662599999999999909e+03	3.688000000000000306e-02
1.664599999999999909e+03	4.104999999999999621e-02
1.666500000000000000e+03	4.542000000000000204e-02
1.668400000000000091e+03	4.939999999999999253e-02
1.670299999999999955e+03	5.378000000000000835e-02
1.672299999999999955e+03	5.867000000000001381e-02
1.674200000000000045e+03	6.320000000000000617e-02
1.676099999999999909e+03	6.860000000000000819e-02
1.678099999999999909e+03	7.630000000000000671e-02
1.680000000000000000e+03	8.219999999999999529e-02
1.681900000000000091e+03	8.320000000000001006e-02
1.683799999999999955e+03	8.999999999999999667e-02
1.685799999999999955e+03	9.190000000000000946e-02
1.687700000000000045e+03	9.919999999999999651e-02
1.689599999999999909e+03	1.068999999999999950e-01
1.691599999999999909e+03	1.201000000000000123e-01
1.693500000000000000e+03	1.296999999999999820e-01
1.695400000000000091e+03	1.454000000000000015e-01
1.697299999999999955e+03	1.672000000000000153e-01
1.699299999999999955e+03	1.971999999999999864e-01
1.701200000000000045e+03	2.343000000000000360e-01
1.703099999999999909e+03	2.786000000000000143e-01
1.705099999999999909e+03	3.217999999999999750e-01
1.707000000000000000e+03	3.808999999999999608e-01
1.708900000000000091e+03	4.349000000000000088e-01
1.710900000000000091e+03	4.853999999999999426e-01
1.712799999999999955e+03	5.206000000000001737e-01
1.714700000000000045e+03	5.144000000000000794e-01
1.716599999999999909e+03	4.738999999999999879e-01
1.718599999999999909e+03	4.190999999999999726e-01
1.720500000000000000e+03	3.704000000000000070e-01
1.722400000000000091e+03	3.255000000000000115e-01
1.724400000000000091e+03	2.936999999999999611e-01
1.726299999999999955e+03	2.587999999999999745e-01
1.728200000000000045e+03	2.269000000000000183e-01
1.730099999999999909e+03	1.990999999999999992e-01
1.732099999999999909e+03	1.708000000000000074e-01
1.734000000000000000e+03	1.425999999999999768e-01
1.735900000000000091e+03	1.201000000000000123e-01
1.737900000000000091e+03	9.959999999999999409e-02
1.739799999999999955e+03	8.020000000000000739e-02
1.741700000000000045e+03	6.319999999999999230e-02
1.743599999999999909e+03	4.870000000000000023e-02
1.745599999999999909e+03	3.694000000000000061e-02
1.747500000000000000e+03	2.738999999999999768e-02
1.749400000000000091e+03	2.010999999999999940e-02
1.751400000000000091e+03	1.490000000000000178e-02
1.753299999999999955e+03	1.204000000000000035e-02
1.755200000000000045e+03	9.900000000000000813e-03
1.757099999999999909e+03	8.410000000000000808e-03
1.759099999999999909e+03	6.799999999999998754e-03
1.761000000000000000e+03	5.609999999999999536e-03
1.762900000000000091e+03	4.789999999999999987e-03
1.764900000000000091e+03	4.316000000000000392e-03
1.766799999999999955e+03	3.667000000000000121e-03
1.768700000000000045e+03	2.722000000000000027e-03
1.770599999999999909e+03	1.699999999999999688e-03
1.772599999999999909e+03	1.068999999999999855e-03
1.774500000000000000e+03	1.385000000000000163e-03
1.776400000000000091e+03	1.965999999999999866e-03
1.778400000000000091e+03	2.121000000000000055e-03
1.780299999999999955e+03	1.939000000000000185e-03
1.782200000000000045e+03	1.848000000000000033e-03
1.784099999999999909e+03	1.762000000000000111e-03
1.786099999999999909e+03	1.774999999999999885e-03
1.788000000000000000e+03	1.692000000000000145e-03
1.789900000000000091e+03	1.209999999999999921e-03
1.791900000000000091e+03	6.439999999999999327e-04
1.793799999999999955e+03	7.939999999999998925e-04
1.795700000000000045e+03	1.393799999999999943e-03
1.797599999999999909e+03	1.677800000000000125e-03
1.799599999999999909e+03	1.637400000000000010e-03
1.801500000000000000e+03	1.750999999999999735e-03
1.803400000000000091e+03	2.062999999999999730e-03
1.805400000000000091e+03	2.371000000000000277e-03
1.807299999999999955e+03	2.428999999999999736e-03
1.809200000000000045e+03	2.362000000000000384e-03
1.811099999999999909e+03	2.366000000000000481e-03
1.813099999999999909e+03	2.472999999999999938e-03
1.815000000000000000e+03	2.527999999999999865e-03
1.816900000000000091e+03	2.562000000000000041e-03
1.818900000000000091e+03	2.616999999999999969e-03
1.820799999999999955e+03	2.729000000000000089e-03
1.822700000000000045e+03	2.608999999999999774e-03
1.824700000000000045e+03	2.277000000000000378e-03
1.826599999999999909e+03	2.102000000000000136e-03
1.828500000000000000e+03	1.866000000000000037e-03
1.830400000000000091e+03	1.708999999999999799e-03
1.832400000000000091e+03	1.856999999999999710e-03
1.834299999999999955e+03	2.024000000000000191e-03
1.836200000000000045e+03	1.879000000000000028e-03
1.838200000000000045e+03	1.677000000000000105e-03
1.840099999999999909e+03	1.428000000000000016e-03
1.842000000000000000e+03	8.769999999999999584e-04
1.843900000000000091e+03	1.974000000000000006e-04
1.845900000000000091e+03	1.668999999999999911e-04
1.847799999999999955e+03	5.580000000000000107e-04
1.849700000000000045e+03	7.475999999999999573e-04
1.851700000000000045e+03	7.311999999999999923e-04
1.853599999999999909e+03	7.169999999999999724e-04
1.855500000000000000e+03	6.601800000000000116e-04
1.857400000000000091e+03	6.580000000000000562e-04
1.859400000000000091e+03	6.075999999999999153e-04
1.861299999999999955e+03	6.559999999999998992e-04
1.863200000000000045e+03	6.547699999999999397e-04
1.865200000000000045e+03	5.032699999999999977e-04
1.867099999999999909e+03	1.755900000000000180e-04
1.869000000000000000e+03	7.070000000000000919e-06
1.870900000000000091e+03	1.534999999999999906e-04
1.872900000000000091e+03	4.728000000000000540e-04
1.874799999999999955e+03	6.346169999999998635e-04
1.876700000000000045e+03	6.419999999999999925e-04
1.878700000000000045e+03	6.037930000000000380e-04
1.880599999999999909e+03	6.105000000000000400e-04
1.882500000000000000e+03	5.405899999999999725e-04
1.884400000000000091e+03	4.761700000000000437e-04
1.886400000000000091e+03	3.823999999999999708e-04
1.888299999999999955e+03	2.492999999999999340e-04
1.890200000000000045e+03	2.401999999999999567e-04
1.892200000000000045e+03	3.828999999999999288e-04
1.894099999999999909e+03	4.547999999999999959e-04
1.896000000000000000e+03	4.723999999999999901e-04
1.897900000000000091e+03	5.575000000000000528e-04
1.899900000000000091e+03	6.533000000000001046e-04
1.901799999999999955e+03	7.044000000000000998e-04
1.903700000000000045e+03	7.245999999999999403e-04
1.905700000000000045e+03	6.907999999999999861e-04
1.907599999999999909e+03	6.329999999999999906e-04
1.909500000000000000e+03	6.314999999999999000e-04
1.911400000000000091e+03	7.162999999999999012e-04
1.913400000000000091e+03	7.906000000000000267e-04
1.915299999999999955e+03	7.410000000000000137e-04
1.917200000000000045e+03	5.959999999999999586e-04
1.919200000000000045e+03	6.570000000000000319e-04
1.921099999999999909e+03	8.170000000000000179e-04
1.923000000000000000e+03	9.053000000000000500e-04
1.924900000000000091e+03	1.064620000000000063e-03
1.926900000000000091e+03	1.261500000000000035e-03
1.928799999999999955e+03	1.372900000000000032e-03
1.930700000000000045e+03	1.456999999999999962e-03
1.932700000000000045e+03	1.574000000000000095e-03
1.934599999999999909e+03	1.657999999999999752e-03
1.936500000000000000e+03	1.883999999999999824e-03
1.938500000000000000e+03	2.020999999999999359e-03
1.940400000000000091e+03	2.168000000000000222e-03
1.942299999999999955e+03	2.357000000000000154e-03
1.944200000000000045e+03	2.766999999999999928e-03
1.946200000000000045e+03	3.257000000000000346e-03
1.948099999999999909e+03	3.672000000000000351e-03
1.950000000000000000e+03	3.972999999999999969e-03
1.952000000000000000e+03	4.221999999999999191e-03
1.953900000000000091e+03	4.474000000000000546e-03
1.955799999999999955e+03	4.665999999999999141e-03
1.957700000000000045e+03	4.810000000000000039e-03
1.959700000000000045e+03	4.947999999999999274e-03
1.961599999999999909e+03	4.970999999999999724e-03
1.963500000000000000e+03	4.722000000000000502e-03
1.965500000000000000e+03	4.124999999999999327e-03
1.967400000000000091e+03	3.614999999999999290e-03
1.969299999999999955e+03	3.162000000000000314e-03
1.971200000000000045e+03	2.821999999999999856e-03
1.973200000000000045e+03	2.488000000000000194e-03
1.975099999999999909e+03	2.334999999999999836e-03
1.977000000000000000e+03	2.565000000000000006e-03
1.979000000000000000e+03	3.209999999999999746e-03
1.980900000000000091e+03	3.590000000000000309e-03
1.982799999999999955e+03	3.520000000000000125e-03
1.984700000000000045e+03	3.430000000000000323e-03
1.986700000000000045e+03	3.354999999999999476e-03
1.988599999999999909e+03	3.237000000000000294e-03
1.990500000000000000e+03	3.109999999999999917e-03
1.992500000000000000e+03	3.039000000000000035e-03
1.994400000000000091e+03	3.049999999999999760e-03
1.996299999999999955e+03	3.050999999999999893e-03
1.998200000000000045e+03	2.997000000000000098e-03
2.000200000000000045e+03	2.847999999999999837e-03
2.002099999999999909e+03	2.599999999999999881e-03
2.004000000000000000e+03	2.237000000000000273e-03
2.006000000000000000e+03	2.086699999999999926e-03
2.007900000000000091e+03	2.193000000000000071e-03
2.009799999999999955e+03	2.253999999999999927e-03
2.011700000000000045e+03	2.167999999999999788e-03
2.013700000000000045e+03	2.114000000000000427e-03
2.015599999999999909e+03	2.037999999999999881e-03
2.017500000000000000e+03	1.868999999999999568e-03
2.019500000000000000e+03	1.747999999999999988e-03
2.021400000000000091e+03	1.667999999999999778e-03
2.023299999999999955e+03	1.391000000000000092e-03
2.025200000000000045e+03	1.020000000000000073e-03
2.027200000000000045e+03	6.231000000000000210e-04
2.029099999999999909e+03	2.054000000000000324e-04
2.031000000000000000e+03	-1.179999999999999883e-05
2.033000000000000000e+03	7.085000000000000098e-05
2.034900000000000091e+03	3.879999999999999985e-04
2.036799999999999955e+03	8.629999999999998350e-04
2.038700000000000045e+03	1.286000000000000034e-03
2.040700000000000045e+03	1.546000000000000065e-03
2.042599999999999909e+03	1.738999999999999877e-03
2.044500000000000000e+03	2.062000000000000031e-03
2.046500000000000000e+03	2.616000000000000270e-03
2.048400000000000091e+03	3.590000000000000309e-03
2.050300000000000182e+03	4.559999999999999817e-03
2.052300000000000182e+03	4.899999999999999842e-03
2.054199999999999818e+03	4.879999999999999789e-03
2.056099999999999909e+03	4.960000000000000867e-03
2.058000000000000000e+03	5.139999999999999604e-03
2.060000000000000000e+03	5.290000000000001298e-03
2.061900000000000091e+03	5.390000000000000693e-03
2.063800000000000182e+03	5.489999999999999221e-03
2.065800000000000182e+03	5.579999999999999891e-03
2.067699999999999818e+03	5.720000000000000258e-03
2.069599999999999909e+03	5.859999999999998890e-03
2.071500000000000000e+03	6.030000000000000637e-03
2.073500000000000000e+03	6.250000000000000347e-03
2.075400000000000091e+03	6.449999999999999137e-03
2.077300000000000182e+03	6.659999999999999254e-03
2.079300000000000182e+03	6.780000000000001303e-03
2.081199999999999818e+03	6.810000000000000948e-03
2.083099999999999909e+03	6.879999999999999831e-03
2.085000000000000000e+03	6.909999999999999476e-03
2.087000000000000000e+03	6.890000000000000291e-03
2.088900000000000091e+03	6.859999999999999779e-03
2.090800000000000182e+03	6.789999999999999161e-03
2.092800000000000182e+03	6.729999999999999871e-03
2.094699999999999818e+03	6.810000000000000948e-03
2.096599999999999909e+03	7.009999999999999738e-03
2.098500000000000000e+03	7.270000000000000420e-03
2.100500000000000000e+03	7.359999999999998488e-03
2.102400000000000091e+03	7.389999999999999000e-03
2.104300000000000182e+03	7.450000000000000025e-03
2.106300000000000182e+03	7.499999999999999722e-03
2.108199999999999818e+03	7.610000000000001312e-03
2.110099999999999909e+03	7.739999999999999485e-03
2.112000000000000000e+03	7.780000000000000457e-03
2.114000000000000000e+03	7.749999999999999944e-03
2.115900000000000091e+03	7.610000000000000445e-03
2.117800000000000182e+03	7.439999999999999565e-03
2.119800000000000182e+03	7.270000000000000420e-03
2.121699999999999818e+03	7.110000000000000001e-03
2.123599999999999909e+03	6.779999999999999569e-03
2.125500000000000000e+03	6.490000000000000109e-03
2.127500000000000000e+03	6.110000000000000847e-03
2.129400000000000091e+03	5.790000000000000008e-03
2.131300000000000182e+03	5.329999999999999669e-03
2.133300000000000182e+03	4.999999999999999237e-03
2.135199999999999818e+03	4.899999999999999842e-03
2.137099999999999909e+03	4.970000000000000459e-03
2.139000000000000000e+03	4.899999999999999842e-03
2.141000000000000000e+03	4.670000000000000540e-03
2.142900000000000091e+03	4.349999999999999700e-03
2.144800000000000182e+03	4.000000000000000083e-03
2.146800000000000182e+03	3.660999999999999758e-03
2.148699999999999818e+03	3.392000000000000483e-03
2.150599999999999909e+03	2.936999999999999941e-03
2.152500000000000000e+03	2.163000000000000426e-03
2.154500000000000000e+03	1.121000000000000035e-03
2.156400000000000091e+03	1.570000000000000215e-04
2.158300000000000182e+03	9.120000000000000773e-05
2.160300000000000182e+03	1.139999999999999954e-03
2.162199999999999818e+03	2.069999999999999792e-03
2.164099999999999909e+03	2.299999999999999961e-03
2.166099999999999909e+03	2.249999999999999396e-03
2.168000000000000000e+03	2.159999999999999594e-03
2.169900000000000091e+03	1.840000000000000056e-03
2.171800000000000182e+03	1.334000000000000116e-03
2.173800000000000182e+03	8.879999999999999005e-04
2.175699999999999818e+03	7.459999999999999184e-04
2.177599999999999909e+03	7.789999999999999616e-04
2.179599999999999909e+03	6.909999999999999910e-04
2.181500000000000000e+03	5.705000000000000435e-04
2.183400000000000091e+03	6.205000000000000663e-04
2.185300000000000182e+03	7.179999999999998883e-04
2.187300000000000182e+03	8.049999999999999430e-04
2.189199999999999818e+03	8.220000000000000310e-04
2.191099999999999909e+03	7.489999999999999913e-04
2.193099999999999909e+03	6.585000000000000141e-04
2.195000000000000000e+03	6.065000000000000512e-04
2.196900000000000091e+03	5.771999999999999353e-04
2.198800000000000182e+03	5.417200000000000921e-04
2.200800000000000182e+03	5.410000000000000312e-04
2.202699999999999818e+03	5.754999999999999482e-04
2.204599999999999909e+03	6.191000000000000322e-04
2.206599999999999909e+03	6.784999999999999582e-04
2.208500000000000000e+03	7.899999999999999037e-04
2.210400000000000091e+03	8.999999999999999754e-04
2.212300000000000182e+03	8.750000000000001266e-04
2.214300000000000182e+03	8.319999999999999488e-04
2.216199999999999818e+03	8.750000000000001266e-04
2.218099999999999909e+03	9.749999999999999552e-04
2.220099999999999909e+03	9.600000000000001327e-04
2.222000000000000000e+03	8.949999999999999623e-04
2.223900000000000091e+03	8.314999999999999909e-04
2.225800000000000182e+03	7.870000000000000476e-04
2.227800000000000182e+03	7.540000000000000044e-04
2.229699999999999818e+03	8.070000000000001001e-04
2.231599999999999909e+03	8.509999999999999769e-04
2.233599999999999909e+03	8.425000000000000414e-04
2.235500000000000000e+03	7.898500000000001440e-04
2.237400000000000091e+03	7.638700000000000438e-04
2.239300000000000182e+03	7.669999999999999951e-04
2.241300000000000182e+03	8.144999999999999029e-04
2.243199999999999818e+03	8.685000000000000228e-04
2.245099999999999909e+03	8.689999999999999808e-04
2.247099999999999909e+03	8.659999999999999079e-04
2.249000000000000000e+03	9.220000000000000764e-04
2.250900000000000091e+03	9.060000000000000128e-04
2.252800000000000182e+03	9.029999999999999399e-04
2.254800000000000182e+03	1.014999999999999843e-03
2.256699999999999818e+03	1.189999999999999869e-03
2.258599999999999909e+03	1.279999999999999888e-03
2.260599999999999909e+03	1.304999999999999953e-03
2.262500000000000000e+03	1.309999999999999967e-03
2.264400000000000091e+03	1.325000000000000006e-03
2.266300000000000182e+03	1.415000000000000025e-03
2.268300000000000182e+03	1.554999999999999959e-03
2.270199999999999818e+03	1.679999999999999853e-03
2.272099999999999909e+03	1.799999999999999951e-03
2.274099999999999909e+03	2.010000000000000068e-03
2.276000000000000000e+03	2.139999999999999975e-03
2.277900000000000091e+03	2.350000000000000092e-03
2.279800000000000182e+03	2.510000000000000078e-03
2.281800000000000182e+03	2.729999999999999788e-03
2.283699999999999818e+03	2.919999999999999853e-03
2.285599999999999909e+03	3.009999999999999655e-03
2.287599999999999909e+03	3.060000000000000220e-03
2.289500000000000000e+03	2.969999999999999550e-03
2.291400000000000091e+03	2.920000000000000286e-03
2.293400000000000091e+03	2.830000000000000050e-03
2.295300000000000182e+03	2.669999999999999631e-03
2.297199999999999818e+03	2.600000000000000314e-03
2.299099999999999909e+03	2.510000000000000078e-03
2.301099999999999909e+03	2.409999999999999816e-03
2.303000000000000000e+03	2.330000000000000040e-03
2.304900000000000091e+03	2.269999999999999882e-03
2.306900000000000091e+03	2.169999999999999620e-03
2.308800000000000182e+03	2.150000000000000001e-03
2.310699999999999818e+03	2.100000000000000304e-03
2.312599999999999909e+03	2.030000000000000120e-03
2.314599999999999909e+03	1.959999999999999937e-03
2.316500000000000000e+03	1.920000000000000265e-03
2.318400000000000091e+03	1.869999999999999701e-03
2.320400000000000091e+03	1.889999999999999970e-03
2.322300000000000182e+03	1.880000000000000161e-03
2.324199999999999818e+03	1.820000000000000003e-03
2.326099999999999909e+03	1.694999999999999892e-03
2.328099999999999909e+03	1.559999999999999972e-03
2.330000000000000000e+03	1.459999999999999926e-03
2.331900000000000091e+03	1.410000000000000012e-03
2.333900000000000091e+03	1.340000000000000045e-03
2.335800000000000182e+03	1.289999999999999914e-03
2.337699999999999818e+03	1.245000000000000013e-03
2.339599999999999909e+03	1.204999999999999908e-03
2.341599999999999909e+03	1.139999999999999954e-03
2.343500000000000000e+03	1.110000000000000092e-03
2.345400000000000091e+03	1.034999999999999896e-03
2.347400000000000091e+03	9.950000000000000077e-04
2.349300000000000182e+03	9.349999999999998503e-04
2.351199999999999818e+03	9.149999999999997979e-04
2.353099999999999909e+03	9.099999999999998932e-04
2.355099999999999909e+03	8.800000000000000313e-04
2.357000000000000000e+03	8.750000000000001266e-04
2.358900000000000091e+03	8.400000000000001433e-04
2.360900000000000091e+03	8.099999999999999561e-04
2.362800000000000182e+03	7.735000000000000989e-04
2.364699999999999818e+03	7.349999999999999763e-04
2.366599999999999909e+03	6.999999999999998845e-04
2.368599999999999909e+03	6.560000000000000076e-04
2.370500000000000000e+03	6.329999999999999906e-04
2.372400000000000091e+03	6.015000000000000381e-04
2.374400000000000091e+03	5.930500000000000225e-04
2.376300000000000182e+03	5.637949999999999646e-04
2.378199999999999818e+03	5.438500000000000192e-04
2.380099999999999909e+03	5.350999999999999420e-04
2.382099999999999909e+03	5.134999999999999591e-04
2.384000000000000000e+03	5.052999999999999766e-04
2.385900000000000091e+03	4.991999999999999910e-04
2.387900000000000091e+03	4.782850000000000057e-04
2.389800000000000182e+03	4.776000000000000080e-04
2.391699999999999818e+03	4.789999999999999879e-04
2.393599999999999909e+03	4.640000000000000027e-04
2.395599999999999909e+03	4.685000000000000579e-04
2.397500000000000000e+03	4.720000000000000345e-04
2.399400000000000091e+03	4.649999999999999728e-04
2.401400000000000091e+03	4.630000000000000326e-04
2.403300000000000182e+03	4.689999999999999616e-04
2.405199999999999818e+03	4.760000000000000234e-04
2.407199999999999818e+03	5.020000000000000590e-04
2.409099999999999909e+03	5.169999999999999899e-04
2.411000000000000000e+03	5.180000000000000143e-04
2.412900000000000091e+03	5.299999999999998723e-04
2.414900000000000091e+03	5.429999999999999714e-04
2.416800000000000182e+03	5.589999999999999266e-04
2.418699999999999818e+03	5.759999999999999062e-04
2.420699999999999818e+03	5.850000000000000165e-04
2.422599999999999909e+03	5.400000000000000069e-04
2.424500000000000000e+03	4.949999999999999973e-04
2.426400000000000091e+03	4.409999999999999858e-04
2.428400000000000091e+03	4.000000000000000192e-04
2.430300000000000182e+03	3.510000000000000208e-04
2.432199999999999818e+03	2.879999999999999531e-04
2.434199999999999818e+03	2.429999999999999977e-04
2.436099999999999909e+03	2.115000000000000181e-04
2.438000000000000000e+03	1.875000000000000039e-04
2.439900000000000091e+03	1.684999999999999758e-04
2.441900000000000091e+03	1.535349999999999996e-04
2.443800000000000182e+03	1.525000000000000205e-04
2.445699999999999818e+03	1.424999999999999943e-04
2.447699999999999818e+03	1.200000000000000166e-04
2.449599999999999909e+03	1.240000000000000054e-04
2.451500000000000000e+03	1.600000000000000402e-04
2.453400000000000091e+03	1.914999999999999927e-04
2.455400000000000091e+03	2.000000000000000096e-04
2.457300000000000182e+03	1.684999999999999758e-04
2.459199999999999818e+03	1.010000000000000020e-04
2.461199999999999818e+03	4.300000000000000165e-05
2.463099999999999909e+03	2.460000000000000164e-05
2.465000000000000000e+03	2.950000000000000216e-05
2.466900000000000091e+03	1.629999999999999979e-05
2.468900000000000091e+03	-1.963000000000000687e-05
2.470800000000000182e+03	-5.111000000000000363e-05
2.472699999999999818e+03	-6.675400000000000496e-05
2.474699999999999818e+03	-7.501999999999999663e-05
2.476599999999999909e+03	-5.555999999999999660e-05
2.478500000000000000e+03	-2.826000000000001064e-05
2.480400000000000091e+03	2.309999999999999059e-06
2.482400000000000091e+03	3.749999999999999671e-05
2.484300000000000182e+03	7.365999999999999609e-05
2.486199999999999818e+03	9.200000000000001362e-05
2.488199999999999818e+03	1.145000000000000184e-04
2.490099999999999909e+03	1.203000000000000103e-04
2.492000000000000000e+03	1.216000000000000013e-04
2.493900000000000091e+03	9.969000000000000268e-05
2.495900000000000091e+03	8.100000000000000375e-05
2.497800000000000182e+03	9.083999999999999085e-05
2.499699999999999818e+03	1.010999999999999909e-04
2.501699999999999818e+03	7.978000000000002559e-05
2.503599999999999909e+03	4.276000000000000395e-05
2.505500000000000000e+03	9.669999999999997201e-06
2.507400000000000091e+03	-1.153699999999999813e-05
2.509400000000000091e+03	-2.197999999999999623e-05
2.511300000000000182e+03	-3.019999999999999546e-05
2.513199999999999818e+03	-4.808000000000000045e-05
2.515199999999999818e+03	-5.764500000000000797e-05
2.517099999999999909e+03	-6.074000000000000460e-05
2.519000000000000000e+03	-3.041000000000000192e-05
2.521000000000000000e+03	-5.600000000000000594e-06
2.522900000000000091e+03	4.509999999999997477e-06
2.524800000000000182e+03	1.150000000000000001e-05
2.526699999999999818e+03	1.610000000000000171e-05
2.528699999999999818e+03	2.706000000000000180e-05
2.530599999999999909e+03	4.301999999999999130e-05
2.532500000000000000e+03	4.964000000000000584e-05
2.534500000000000000e+03	4.252000000000000625e-05
2.536400000000000091e+03	4.975600000000000948e-05
2.538300000000000182e+03	1.069000000000000099e-04
2.540199999999999818e+03	1.741700000000000214e-04
2.542199999999999818e+03	2.008000000000000290e-04
2.544099999999999909e+03	1.665000000000000085e-04
2.546000000000000000e+03	1.168000000000000201e-04
2.548000000000000000e+03	9.561999999999998235e-05
2.549900000000000091e+03	8.420000000000000021e-05
2.551800000000000182e+03	6.310000000000000233e-05
2.553699999999999818e+03	3.979000000000000359e-05
2.555699999999999818e+03	1.030000000000000133e-05
2.557599999999999909e+03	-1.930999999999999977e-05
2.559500000000000000e+03	-1.809999999999999950e-05
2.561500000000000000e+03	1.030000000000000133e-05
2.563400000000000091e+03	1.085999999999999767e-05
2.565300000000000182e+03	-1.995000000000000042e-05
2.567199999999999818e+03	-4.893000000000000078e-05
2.569199999999999818e+03	-6.289999999999999747e-05
2.571099999999999909e+03	-6.169999999999999541e-05
2.573000000000000000e+03	-4.960000000000001300e-05
2.575000000000000000e+03	-3.882000000000001118e-05
2.576900000000000091e+03	-1.417999999999999807e-05
2.578800000000000182e+03	2.880000000000000547e-05
2.580699999999999818e+03	7.180000000000001052e-05
2.582699999999999818e+03	1.063000000000000088e-04
2.584599999999999909e+03	1.111000000000000035e-04
2.586500000000000000e+03	9.417000000000000132e-05
2.588500000000000000e+03	9.249999999999999867e-05
2.590400000000000091e+03	1.029999999999999828e-04
2.592300000000000182e+03	9.299999999999999727e-05
2.594199999999999818e+03	7.530000000000000072e-05
2.596199999999999818e+03	7.299999999999999903e-05
2.598099999999999909e+03	6.260000000000000373e-05
2.600000000000000000e+03	4.575000000000000074e-05
2.602000000000000000e+03	3.700999999999999971e-05
2.603900000000000091e+03	4.160000000000000151e-05
2.605800000000000182e+03	5.232000000000000051e-05
2.607699999999999818e+03	7.305000000000000024e-05
2.609699999999999818e+03	8.718499999999999959e-05
2.611599999999999909e+03	7.834000000000001227e-05
2.613500000000000000e+03	6.830000000000000676e-05
2.615500000000000000e+03	8.290000000000000927e-05
2.617400000000000091e+03	1.223000000000000183e-04
2.619300000000000182e+03	1.621999999999999852e-04
2.621199999999999818e+03	2.001999999999999873e-04
2.623199999999999818e+03	2.519999999999999996e-04
2.625099999999999909e+03	3.069999999999999812e-04
2.627000000000000000e+03	3.590000000000000526e-04
2.629000000000000000e+03	3.959999999999999762e-04
2.630900000000000091e+03	4.240000000000000604e-04
2.632800000000000182e+03	4.250000000000000305e-04
2.634800000000000182e+03	4.112000000000000204e-04
2.636699999999999818e+03	4.092000000000000260e-04
2.638599999999999909e+03	4.169999999999999987e-04
2.640500000000000000e+03	4.034000000000000476e-04
2.642500000000000000e+03	3.739999999999999835e-04
2.644400000000000091e+03	3.831999999999999903e-04
2.646300000000000182e+03	4.348000000000000519e-04
2.648300000000000182e+03	4.859999999999999954e-04
2.650199999999999818e+03	5.100000000000000366e-04
2.652099999999999909e+03	5.239999999999999433e-04
2.654000000000000000e+03	5.259999999999999919e-04
2.656000000000000000e+03	5.290000000000000648e-04
2.657900000000000091e+03	5.310000000000000050e-04
2.659800000000000182e+03	5.210000000000000872e-04
2.661800000000000182e+03	4.800000000000000664e-04
2.663699999999999818e+03	4.070000000000000809e-04
2.665599999999999909e+03	2.972000000000000683e-04
2.667500000000000000e+03	1.942600000000000002e-04
2.669500000000000000e+03	1.062200000000000096e-04
2.671400000000000091e+03	4.723000000000000689e-05
2.673300000000000182e+03	2.402000000000000042e-05
2.675300000000000182e+03	3.499999999999976548e-07
2.677199999999999818e+03	-2.950000000000000216e-05
2.679099999999999909e+03	-4.879999999999999356e-05
2.681000000000000000e+03	-6.137000000000000365e-05
2.683000000000000000e+03	-8.050000000000001870e-05
2.684900000000000091e+03	-1.067700000000000230e-04
2.686800000000000182e+03	-1.419600000000000029e-04
2.688800000000000182e+03	-1.794400000000000031e-04
2.690699999999999818e+03	-1.992976000000000144e-04
2.692599999999999909e+03	-1.992000000000000172e-04
2.694500000000000000e+03	-1.707000000000000021e-04
2.696500000000000000e+03	-1.376600000000000068e-04
2.698400000000000091e+03	-1.233999999999999908e-04
2.700300000000000182e+03	-1.107000000000000074e-04
2.702300000000000182e+03	-9.100000000000000287e-05
2.704199999999999818e+03	-6.150000000000000410e-05
2.706099999999999909e+03	-2.419999999999999869e-05
2.708000000000000000e+03	7.399999999999999453e-06
2.710000000000000000e+03	1.300000000000000089e-05
2.711900000000000091e+03	1.817249999999999923e-05
2.713800000000000182e+03	1.270000000000000038e-05
2.715800000000000182e+03	-2.550000000000000996e-06
2.717699999999999818e+03	-3.300000000000000253e-05
2.719599999999999909e+03	-5.560000000000000977e-05
2.721500000000000000e+03	-6.239999999999999887e-05
2.723500000000000000e+03	-6.530000000000000160e-05
2.725400000000000091e+03	-6.909999999999999910e-05
2.727300000000000182e+03	-8.814000000000000654e-05
2.729300000000000182e+03	-1.122999999999999921e-04
2.731199999999999818e+03	-1.318000000000000053e-04
2.733099999999999909e+03	-1.444700000000000042e-04
2.735000000000000000e+03	-1.378000000000000427e-04
2.737000000000000000e+03	-1.092000000000000116e-04
2.738900000000000091e+03	-8.006000000000001613e-05
2.740800000000000182e+03	-4.603999999999999965e-05
2.742800000000000182e+03	-1.070000000000000428e-05
2.744699999999999818e+03	1.749999999999999847e-05
2.746599999999999909e+03	3.850000000000000069e-05
2.748500000000000000e+03	4.103399999999999371e-05
2.750500000000000000e+03	2.789999999999999376e-05
2.752400000000000091e+03	2.349999999999999862e-05
2.754300000000000182e+03	3.070000000000000083e-05
2.756300000000000182e+03	2.654859999999999515e-05
2.758199999999999818e+03	1.261600000000000254e-05
2.760099999999999909e+03	5.870000000000000550e-06
2.762099999999999909e+03	4.940000000000000983e-06
2.764000000000000000e+03	2.259999999999998267e-06
2.765900000000000091e+03	-5.899999999999996451e-07
2.767800000000000182e+03	-3.559999999999999797e-06
2.769800000000000182e+03	-2.956799999999999880e-05
2.771699999999999818e+03	-4.449660000000000355e-05
2.773599999999999909e+03	-5.713999999999999841e-05
2.775599999999999909e+03	-6.242100000000000426e-05
2.777500000000000000e+03	-5.957000000000000055e-05
2.779400000000000091e+03	-6.312000000000000553e-05
2.781300000000000182e+03	-6.093999999999999591e-05
2.783300000000000182e+03	-3.214000000000000060e-05
2.785199999999999818e+03	1.945000000000000182e-05
2.787099999999999909e+03	7.269999999999999173e-05
2.789099999999999909e+03	1.010000000000000020e-04
2.791000000000000000e+03	1.117000000000000181e-04
2.792900000000000091e+03	1.169999999999999843e-04
2.794800000000000182e+03	1.379899999999999985e-04
2.796800000000000182e+03	1.772999999999999999e-04
2.798699999999999818e+03	2.210000000000000050e-04
2.800599999999999909e+03	2.369999999999999603e-04
2.802599999999999909e+03	2.249000000000000185e-04
2.804500000000000000e+03	1.955000000000000086e-04
2.806400000000000091e+03	1.641000000000000043e-04
2.808300000000000182e+03	1.346599999999999880e-04
2.810300000000000182e+03	8.299999999999998460e-05
2.812199999999999818e+03	1.999999999999987733e-07
2.814099999999999909e+03	-1.015999999999999759e-04
2.816099999999999909e+03	-1.856299999999999693e-04
2.818000000000000000e+03	-2.267999999999999563e-04
2.819900000000000091e+03	-2.098000000000000038e-04
2.821800000000000182e+03	-1.322000000000000150e-04
2.823800000000000182e+03	-8.699999999999998018e-06
2.825699999999999818e+03	5.570000000000001220e-05
2.827599999999999909e+03	1.622000000000000124e-04
2.829599999999999909e+03	3.021999999999999730e-04
2.831500000000000000e+03	4.440000000000000587e-04
2.833400000000000091e+03	5.839999999999998838e-04
2.835300000000000182e+03	7.249999999999999500e-04
2.837300000000000182e+03	8.649999999999999920e-04
2.839199999999999818e+03	1.015999999999999976e-03
2.841099999999999909e+03	1.157999999999999958e-03
2.843099999999999909e+03	1.374999999999999920e-03
2.845000000000000000e+03	1.608000000000000054e-03
2.846900000000000091e+03	1.924000000000000363e-03
2.848800000000000182e+03	2.239999999999999804e-03
2.850800000000000182e+03	2.503000000000000017e-03
2.852699999999999818e+03	2.682000000000000356e-03
2.854599999999999909e+03	2.735000000000000018e-03
2.856599999999999909e+03	2.729000000000000089e-03
2.858500000000000000e+03	2.715000000000000399e-03
2.860400000000000091e+03	2.673000000000000029e-03
2.862300000000000182e+03	2.681999999999999489e-03
2.864300000000000182e+03	2.661999999999999870e-03
2.866199999999999818e+03	2.676999999999999692e-03
2.868099999999999909e+03	2.740000000000000248e-03
2.870099999999999909e+03	2.809999999999999998e-03
2.872000000000000000e+03	2.938999999999999772e-03
2.873900000000000091e+03	3.043000000000000132e-03
2.875900000000000091e+03	3.070000000000000246e-03
2.877800000000000182e+03	3.127000000000000005e-03
2.879699999999999818e+03	3.191999999999999525e-03
2.881599999999999909e+03	3.339000000000000388e-03
2.883599999999999909e+03	3.458999999999999402e-03
2.885500000000000000e+03	3.689999999999999704e-03
2.887400000000000091e+03	3.950000000000000386e-03
2.889400000000000091e+03	4.259999999999999030e-03
2.891300000000000182e+03	4.470000000000000015e-03
2.893199999999999818e+03	4.679999999999999265e-03
2.895099999999999909e+03	4.749999999999999882e-03
2.897099999999999909e+03	5.060000000000000261e-03
2.899000000000000000e+03	5.325000000000000740e-03
2.900900000000000091e+03	5.570999999999999563e-03
2.902900000000000091e+03	6.178999999999998730e-03
2.904800000000000182e+03	6.587999999999999239e-03
2.906699999999999818e+03	6.788000000000000630e-03
2.908599999999999909e+03	6.799000000000001223e-03
2.910599999999999909e+03	6.423000000000000757e-03
2.912500000000000000e+03	5.837000000000000174e-03
2.914400000000000091e+03	5.440000000000000391e-03
2.916400000000000091e+03	4.959999999999999999e-03
2.918300000000000182e+03	4.460000000000000422e-03
2.920199999999999818e+03	4.309999999999999595e-03
2.922099999999999909e+03	3.979999999999999163e-03
2.924099999999999909e+03	3.988000000000000225e-03
2.926000000000000000e+03	3.993000000000000022e-03
2.927900000000000091e+03	3.885999999999999264e-03
2.929900000000000091e+03	4.011999999999999941e-03
2.931800000000000182e+03	3.977000000000000500e-03
2.933699999999999818e+03	4.016000000000000472e-03
2.935599999999999909e+03	4.356000000000000497e-03
2.937599999999999909e+03	4.823999999999999296e-03
2.939500000000000000e+03	5.139999999999999604e-03
2.941400000000000091e+03	5.840000000000000573e-03
2.943400000000000091e+03	6.660000000000000989e-03
2.945300000000000182e+03	7.799999999999998775e-03
2.947199999999999818e+03	8.739999999999999505e-03
2.949099999999999909e+03	9.950000000000002245e-03
2.951099999999999909e+03	1.099999999999999936e-02
2.953000000000000000e+03	1.225000000000000047e-02
2.954900000000000091e+03	1.300000000000000114e-02
2.956900000000000091e+03	1.403000000000000427e-02
2.958800000000000182e+03	1.487000000000000301e-02
2.960699999999999818e+03	1.559000000000000143e-02
2.962599999999999909e+03	1.672000000000000569e-02
2.964599999999999909e+03	1.703000000000000000e-02
2.966500000000000000e+03	1.714000000000000246e-02
2.968400000000000091e+03	1.773999999999999883e-02
2.970400000000000091e+03	1.702000000000000041e-02
2.972300000000000182e+03	1.608000000000000054e-02
2.974199999999999818e+03	1.434000000000000205e-02
2.976099999999999909e+03	1.277999999999999969e-02
2.978099999999999909e+03	1.151999999999999899e-02
2.980000000000000000e+03	9.940000000000000918e-03
2.981900000000000091e+03	8.770000000000001752e-03
2.983900000000000091e+03	7.649999999999998815e-03
2.985800000000000182e+03	6.840000000000000593e-03
2.987699999999999818e+03	6.140000000000000492e-03
2.989699999999999818e+03	5.570000000000000298e-03
2.991599999999999909e+03	5.130000000000000011e-03
2.993500000000000000e+03	4.760000000000000342e-03
2.995400000000000091e+03	4.389999999999999805e-03
2.997400000000000091e+03	4.063999999999999904e-03
2.999300000000000182e+03	3.748000000000000463e-03
3.001199999999999818e+03	3.441999999999999747e-03
3.003199999999999818e+03	3.135999999999999899e-03
3.005099999999999909e+03	2.918000000000000021e-03
3.007000000000000000e+03	2.700999999999999842e-03
3.008900000000000091e+03	2.570999999999999935e-03
3.010900000000000091e+03	2.579999999999999828e-03
3.012800000000000182e+03	2.595000000000000084e-03
3.014699999999999818e+03	2.511999999999999910e-03
3.016699999999999818e+03	2.249000000000000131e-03
3.018599999999999909e+03	1.735999999999999696e-03
3.020500000000000000e+03	1.266000000000000198e-03
3.022400000000000091e+03	8.499999999999998442e-04
3.024400000000000091e+03	5.299999999999999807e-04
3.026300000000000182e+03	3.043999999999999722e-04
3.028199999999999818e+03	1.439999999999999765e-04
3.030199999999999818e+03	4.624999999999999934e-05
3.032099999999999909e+03	-1.130999999999999844e-05
3.034000000000000000e+03	-6.302000000000000310e-05
3.035900000000000091e+03	-1.162699999999999964e-04
3.037900000000000091e+03	-1.475500000000000357e-04
3.039800000000000182e+03	-1.251399999999999843e-04
3.041699999999999818e+03	-4.120000000000000534e-05
3.043699999999999818e+03	1.094000000000000164e-04
3.045599999999999909e+03	3.409999999999999945e-04
3.047500000000000000e+03	6.709999999999999385e-04
3.049400000000000091e+03	1.057999999999999913e-03
3.051400000000000091e+03	1.431999999999999896e-03
3.053300000000000182e+03	1.707999999999999883e-03
3.055199999999999818e+03	1.744000000000000107e-03
3.057199999999999818e+03	1.600000000000000077e-03
3.059099999999999909e+03	1.431999999999999896e-03
3.061000000000000000e+03	1.314999999999999980e-03
3.062900000000000091e+03	1.265000000000000065e-03
3.064900000000000091e+03	1.296999999999999976e-03
3.066800000000000182e+03	1.357000000000000133e-03
3.068699999999999818e+03	1.335999999999999948e-03
3.070699999999999818e+03	1.255000000000000039e-03
3.072599999999999909e+03	1.132999999999999893e-03
3.074500000000000000e+03	1.118999999999999769e-03
3.076400000000000091e+03	1.178000000000000011e-03
3.078400000000000091e+03	1.227999999999999925e-03
3.080300000000000182e+03	1.250999999999999942e-03
3.082199999999999818e+03	1.181000000000000192e-03
3.084199999999999818e+03	9.759999999999999796e-04
3.086099999999999909e+03	7.570000000000000773e-04
3.088000000000000000e+03	5.619999999999999996e-04
3.089900000000000091e+03	4.270000000000000249e-04
3.091900000000000091e+03	3.339999999999999870e-04
3.093800000000000182e+03	2.959999999999999849e-04
3.095699999999999818e+03	3.529999999999999067e-04
3.097699999999999818e+03	4.850000000000000253e-04
3.099599999999999909e+03	6.340000000000000149e-04
3.101500000000000000e+03	7.579999999999998848e-04
3.103500000000000000e+03	7.939999999999998925e-04
3.105400000000000091e+03	7.500000000000000156e-04
3.107300000000000182e+03	6.329999999999999906e-04
3.109199999999999818e+03	4.760000000000000234e-04
3.111199999999999818e+03	3.059999999999999569e-04
3.113099999999999909e+03	1.663999999999999789e-04
3.115000000000000000e+03	7.289999999999999660e-05
3.117000000000000000e+03	2.489999999999999877e-05
3.118900000000000091e+03	1.579999999999999780e-05
3.120800000000000182e+03	1.300000000000000089e-05
3.122699999999999818e+03	2.179999999999999795e-05
3.124699999999999818e+03	5.855000000000000016e-05
3.126599999999999909e+03	9.149999999999998792e-05
3.128500000000000000e+03	1.049999999999999908e-04
3.130500000000000000e+03	1.049999999999999908e-04
3.132400000000000091e+03	7.700000000000000139e-05
3.134300000000000182e+03	3.530000000000000423e-05
3.136199999999999818e+03	8.800000000000000449e-06
3.138199999999999818e+03	-6.020000000000002502e-06
3.140099999999999909e+03	-5.130000000000000011e-05
3.142000000000000000e+03	-1.141999999999999976e-04
3.144000000000000000e+03	-1.469999999999999953e-04
3.145900000000000091e+03	-1.532800000000000232e-04
3.147800000000000182e+03	-1.386699999999999988e-04
3.149699999999999818e+03	-9.068000000000000593e-05
3.151699999999999818e+03	-5.336000000000000411e-05
3.153599999999999909e+03	-7.133000000000000993e-05
3.155500000000000000e+03	-9.430999999999998304e-05
3.157500000000000000e+03	-6.519999999999999917e-05
3.159400000000000091e+03	4.790000000000000726e-06
3.161300000000000182e+03	-5.870000000000000550e-06
3.163199999999999818e+03	-2.636999999999999655e-05
3.165199999999999818e+03	-3.542999999999999112e-05
3.167099999999999909e+03	-4.606000000000000285e-05
3.169000000000000000e+03	-7.480000000000000212e-05
3.171000000000000000e+03	-9.739999999999999580e-05
3.172900000000000091e+03	-9.197000000000001561e-05
3.174800000000000182e+03	-6.970000000000000013e-05
3.176699999999999818e+03	-6.680000000000001095e-05
3.178699999999999818e+03	-1.003999999999999739e-04
3.180599999999999909e+03	-1.354999999999999868e-04
3.182500000000000000e+03	-1.496000000000000313e-04
3.184500000000000000e+03	-1.492999999999999969e-04
3.186400000000000091e+03	-1.396000000000000051e-04
3.188300000000000182e+03	-1.239680000000000165e-04
3.190199999999999818e+03	-9.930999999999999615e-05
3.192199999999999818e+03	-8.079999999999999888e-05
3.194099999999999909e+03	-8.365999999999999522e-05
3.196000000000000000e+03	-1.138000000000000150e-04
3.198000000000000000e+03	-1.406000000000000023e-04
3.199900000000000091e+03	-1.240999999999999807e-04
3.201800000000000182e+03	-1.057500000000000090e-04
3.203699999999999818e+03	-1.044999999999999922e-04
3.205699999999999818e+03	-1.160900000000000083e-04
3.207599999999999909e+03	-1.181000000000000246e-04
3.209500000000000000e+03	-1.169100000000000174e-04
3.211500000000000000e+03	-9.203000000000001164e-05
3.213400000000000091e+03	-5.228000000000000090e-05
3.215300000000000182e+03	5.143999999999999369e-06
3.217199999999999818e+03	-7.030000000000000455e-06
3.219199999999999818e+03	-6.862999999999999851e-05
3.221099999999999909e+03	-1.253999999999999852e-04
3.223000000000000000e+03	-1.315699999999999888e-04
3.225000000000000000e+03	-1.099800000000000007e-04
3.226900000000000091e+03	-1.030000000000000100e-04
3.228800000000000182e+03	-1.211000000000000027e-04
3.230800000000000182e+03	-1.290999999999999938e-04
3.232699999999999818e+03	-1.019100000000000051e-04
3.234599999999999909e+03	-1.012200000000000236e-04
3.236500000000000000e+03	-1.278000000000000165e-04
3.238500000000000000e+03	-1.390000000000000176e-04
3.240400000000000091e+03	-1.314400000000000019e-04
3.242300000000000182e+03	-1.419999999999999821e-04
3.244300000000000182e+03	-1.614000000000000200e-04
3.246199999999999818e+03	-1.521000000000000108e-04
3.248099999999999909e+03	-1.440000000000000308e-04
3.250000000000000000e+03	-1.747000000000000180e-04
3.252000000000000000e+03	-2.113000000000000403e-04
3.253900000000000091e+03	-2.023000000000000113e-04
3.255800000000000182e+03	-1.512999999999999914e-04
3.257800000000000182e+03	-1.350000000000000288e-04
3.259699999999999818e+03	-1.517399999999999804e-04
3.261599999999999909e+03	-1.628400000000000062e-04
3.263500000000000000e+03	-1.532600000000000336e-04
3.265500000000000000e+03	-1.213999999999999829e-04
3.267400000000000091e+03	-6.779999999999999460e-05
3.269300000000000182e+03	-1.069999999999999920e-05
3.271300000000000182e+03	2.432399999999999954e-05
3.273199999999999818e+03	-1.580999999999999940e-05
3.275099999999999909e+03	-6.637000000000001676e-05
3.277000000000000000e+03	-9.389999999999999205e-05
3.279000000000000000e+03	-1.045900000000000269e-04
3.280900000000000091e+03	-1.068000000000000210e-04
3.282800000000000182e+03	-1.012999999999999822e-04
3.284800000000000182e+03	-9.726999999999999535e-05
3.286699999999999818e+03	-1.111799999999999757e-04
3.288599999999999909e+03	-1.180899999999999756e-04
3.290500000000000000e+03	-8.199999999999998740e-05
3.292500000000000000e+03	-1.979999999999999339e-05
3.294400000000000091e+03	1.600000000000000266e-05
3.296300000000000182e+03	1.342000000000000026e-05
3.298300000000000182e+03	-6.700000000000000226e-06
3.300199999999999818e+03	-1.539999999999999486e-05
3.302099999999999909e+03	2.010000000000000068e-05
3.304000000000000000e+03	8.279999999999999329e-05
3.306000000000000000e+03	1.002000000000000097e-04
3.307900000000000091e+03	4.039999999999999944e-05
3.309800000000000182e+03	-5.730000000000001721e-05
3.311800000000000182e+03	-1.221100000000000082e-04
3.313699999999999818e+03	-1.549300000000000091e-04
3.315599999999999909e+03	-1.604000000000000228e-04
3.317500000000000000e+03	-1.535699999999999815e-04
3.319500000000000000e+03	-1.428099999999999964e-04
3.321400000000000091e+03	-1.096100000000000297e-04
3.323300000000000182e+03	-5.025999999999999652e-05
3.325300000000000182e+03	9.320000000000002246e-06
3.327199999999999818e+03	4.355799999999999868e-05
3.329099999999999909e+03	5.720000000000000122e-05
3.331000000000000000e+03	9.019800000000000614e-05
3.333000000000000000e+03	9.528900000000000195e-05
3.334900000000000091e+03	7.209999999999999070e-05
3.336800000000000182e+03	8.336000000000000148e-05
3.338800000000000182e+03	1.008200000000000139e-04
3.340699999999999818e+03	5.700000000000000991e-05
3.342599999999999909e+03	-2.557000000000000421e-05
3.344599999999999909e+03	-8.849999999999999631e-05
3.346500000000000000e+03	-1.154999999999999750e-04
3.348400000000000091e+03	-9.197999999999999688e-05
3.350300000000000182e+03	-5.590000000000002383e-05
3.352300000000000182e+03	-9.435000000000001654e-05
3.354199999999999818e+03	-2.043000000000000057e-04
3.356099999999999909e+03	-2.888799999999999853e-04
3.358099999999999909e+03	-3.061000000000000136e-04
3.360000000000000000e+03	-3.093000000000000914e-04
3.361900000000000091e+03	-3.177999999999999727e-04
3.363800000000000182e+03	-2.790000000000000054e-04
3.365800000000000182e+03	-1.690999999999999903e-04
3.367699999999999818e+03	-4.369999999999999834e-05
3.369599999999999909e+03	1.449999999999999500e-05
3.371599999999999909e+03	-3.180000000000000047e-05
3.373500000000000000e+03	-9.919999999999999890e-05
3.375400000000000091e+03	-1.109100000000000071e-04
3.377300000000000182e+03	-9.780000000000001908e-05
3.379300000000000182e+03	-7.419999999999998754e-05
3.381199999999999818e+03	-2.917000000000000362e-05
3.383099999999999909e+03	1.349999999999999992e-06
3.385099999999999909e+03	-5.046100000000000357e-05
3.387000000000000000e+03	-7.040999999999999841e-05
3.388900000000000091e+03	-1.269999999999999360e-05
3.390800000000000182e+03	7.530000000000000072e-05
3.392800000000000182e+03	3.880000000000000121e-05
3.394699999999999818e+03	-1.159000000000000118e-04
3.396599999999999909e+03	-1.640199999999999915e-04
3.398599999999999909e+03	-3.600000000000101058e-07
3.400500000000000000e+03	1.602999999999999933e-04
3.402400000000000091e+03	9.400000000000000803e-05
3.404300000000000182e+03	-1.064000000000000113e-04
3.406300000000000182e+03	-1.670199999999999831e-04
3.408199999999999818e+03	-5.900000000000000432e-05
3.410099999999999909e+03	9.930000000000001488e-05
3.412099999999999909e+03	2.218999999999999998e-04
3.414000000000000000e+03	3.004000000000000377e-04
3.415900000000000091e+03	3.393299999999999919e-04
3.417800000000000182e+03	4.077999999999999919e-04
3.419800000000000182e+03	5.419999999999999471e-04
3.421699999999999818e+03	7.540000000000001128e-04
3.423599999999999909e+03	1.049999999999999935e-03
3.425599999999999909e+03	1.508000000000000009e-03
3.427500000000000000e+03	2.011000000000000201e-03
3.429400000000000091e+03	2.426999999999999470e-03
3.431300000000000182e+03	2.482999999999999964e-03
3.433300000000000182e+03	2.324000000000000111e-03
3.435199999999999818e+03	2.068999999999999659e-03
3.437099999999999909e+03	1.704999999999999918e-03
3.439099999999999909e+03	1.178000000000000011e-03
3.441000000000000000e+03	7.039999999999999817e-04
3.442900000000000091e+03	4.386000000000000358e-04
3.444800000000000182e+03	2.650000000000000445e-04
3.446800000000000182e+03	1.380000000000000204e-04
3.448699999999999818e+03	3.800000000000000209e-05
3.450599999999999909e+03	-4.700000000000000401e-05
3.452599999999999909e+03	-1.287999999999999865e-04
3.454500000000000000e+03	-2.130000000000000003e-04
3.456400000000000091e+03	-2.683999999999999646e-04
3.458400000000000091e+03	-2.917999999999999912e-04
3.460300000000000182e+03	-3.354999999999999693e-04
3.462199999999999818e+03	-4.213999999999999972e-04
3.464099999999999909e+03	-4.343999999999999880e-04
3.466099999999999909e+03	-3.302000000000000031e-04
3.468000000000000000e+03	-2.447999999999999872e-04
3.469900000000000091e+03	-2.949999999999999606e-04
3.471900000000000091e+03	-4.163000000000000901e-04
3.473800000000000182e+03	-4.942400000000000656e-04
3.475699999999999818e+03	-5.087000000000000592e-04
3.477599999999999909e+03	-4.707000000000000029e-04
3.479599999999999909e+03	-4.348600000000000208e-04
3.481500000000000000e+03	-4.405000000000000278e-04
3.483400000000000091e+03	-4.020499999999999877e-04
3.485400000000000091e+03	-3.088000000000000250e-04
3.487300000000000182e+03	-2.285000000000000247e-04
3.489199999999999818e+03	-1.644999999999999869e-04
3.491099999999999909e+03	-8.480000000000000124e-05
3.493099999999999909e+03	-2.429999999999999774e-05
3.495000000000000000e+03	9.769999999999999632e-06
3.496900000000000091e+03	3.394000000000000369e-05
3.498900000000000091e+03	5.060000000000000343e-05
3.500800000000000182e+03	1.211000000000000264e-05
3.502699999999999818e+03	-3.910000000000000172e-05
3.504599999999999909e+03	-1.490000000000000473e-05
3.506599999999999909e+03	4.959999999999999267e-05
3.508500000000000000e+03	8.370000000000000161e-05
3.510400000000000091e+03	1.255999999999999630e-04
3.512400000000000091e+03	2.333000000000000059e-04
3.514300000000000182e+03	3.344999999999999992e-04
3.516199999999999818e+03	3.762999999999999852e-04
3.518099999999999909e+03	3.831999999999999361e-04
3.520099999999999909e+03	3.689000000000000222e-04
3.522000000000000000e+03	3.231999999999999413e-04
3.523900000000000091e+03	2.835199999999999960e-04
3.525900000000000091e+03	3.114800000000000468e-04
3.527800000000000182e+03	3.661999999999999565e-04
3.529699999999999818e+03	4.452000000000000336e-04
3.531599999999999909e+03	5.820000000000000520e-04
3.533599999999999909e+03	6.930000000000000396e-04
3.535500000000000000e+03	7.469999999999999427e-04
3.537400000000000091e+03	7.960000000000000495e-04
3.539400000000000091e+03	9.004000000000002019e-04
3.541300000000000182e+03	9.070000000000000371e-04
3.543199999999999818e+03	8.130000000000000291e-04
3.545099999999999909e+03	6.760000000000001685e-04
3.547099999999999909e+03	6.909999999999999910e-04
3.549000000000000000e+03	8.549999999999998573e-04
3.550900000000000091e+03	9.099999999999998932e-04
3.552900000000000091e+03	9.020000000000002408e-04
3.554800000000000182e+03	9.910000000000001273e-04
3.556699999999999818e+03	1.024999999999999870e-03
3.558599999999999909e+03	9.500999999999999463e-04
3.560599999999999909e+03	8.739999999999999939e-04
3.562500000000000000e+03	7.099999999999999107e-04
3.564400000000000091e+03	3.893899999999999835e-04
3.566400000000000091e+03	-2.232000000000000653e-05
3.568300000000000182e+03	-6.431000000000001277e-05
3.570199999999999818e+03	3.534999999999999731e-04
3.572199999999999818e+03	6.913999999999998923e-04
3.574099999999999909e+03	7.344000000000000701e-04
3.576000000000000000e+03	6.979640000000000280e-04
3.577900000000000091e+03	6.573469999999999661e-04
3.579900000000000091e+03	6.352000000000000441e-04
3.581800000000000182e+03	5.834000000000000860e-04
3.583699999999999818e+03	3.840000000000001181e-04
3.585699999999999818e+03	-9.429999999999998822e-05
3.587599999999999909e+03	-4.814999999999999944e-04
3.589500000000000000e+03	-2.878999999999999507e-04
3.591400000000000091e+03	1.609999999999999832e-04
3.593400000000000091e+03	2.958000000000000343e-04
3.595300000000000182e+03	2.628999999999999935e-04
3.597199999999999818e+03	3.578000000000000234e-04
3.599199999999999818e+03	5.050000000000000235e-04
3.601099999999999909e+03	6.203999999999999012e-04
3.603000000000000000e+03	7.933999999999999863e-04
3.604900000000000091e+03	7.650000000000000550e-04
3.606900000000000091e+03	3.606400000000000165e-04
3.608800000000000182e+03	-1.809999999999999950e-05
3.610699999999999818e+03	-5.799999999999997832e-06
3.612699999999999818e+03	2.298000000000000021e-04
3.614599999999999909e+03	4.493000000000000249e-04
3.616500000000000000e+03	4.619199999999999413e-04
3.618400000000000091e+03	2.550000000000000183e-04
3.620400000000000091e+03	4.120400000000000733e-04
3.622300000000000182e+03	1.072000000000000253e-03
3.624199999999999818e+03	1.453999999999999997e-03
3.626199999999999818e+03	8.950000000000001791e-04
3.628099999999999909e+03	-2.219040000000000357e-04
3.630000000000000000e+03	-4.027000000000000306e-04
3.631900000000000091e+03	6.089000000000000011e-04
3.633900000000000091e+03	1.508600000000000132e-03
3.635800000000000182e+03	1.945499999999999964e-03
3.637699999999999818e+03	2.115399999999999919e-03
3.639699999999999818e+03	2.218999999999999619e-03
3.641599999999999909e+03	2.203000000000000097e-03
3.643500000000000000e+03	2.038500000000000815e-03
3.645400000000000091e+03	1.354899999999999811e-03
3.647400000000000091e+03	1.955999999999999839e-04
3.649300000000000182e+03	-5.416999999999997772e-04
3.651199999999999818e+03	-2.600000000000002212e-06
3.653199999999999818e+03	1.030000000000000100e-03
3.655099999999999909e+03	1.389799999999999846e-03
3.657000000000000000e+03	1.471899999999999945e-03
3.658900000000000091e+03	1.919016999999999858e-03
3.660900000000000091e+03	2.425860000000000169e-03
3.662800000000000182e+03	2.634399999999999849e-03
3.664699999999999818e+03	2.587899999999999749e-03
3.666699999999999818e+03	2.171300000000000140e-03
3.668599999999999909e+03	1.222299999999999732e-03
3.670500000000000000e+03	4.881719999999999875e-04
3.672400000000000091e+03	3.895999999999999832e-04
3.674400000000000091e+03	9.057000000000000868e-05
3.676300000000000182e+03	3.683999999999999287e-05
3.678199999999999818e+03	1.015799999999999863e-03
3.680199999999999818e+03	2.157199999999999309e-03
3.682099999999999909e+03	2.680399999999999883e-03
3.684000000000000000e+03	2.727570000000000341e-03
3.685900000000000091e+03	2.091100000000000250e-03
3.687900000000000091e+03	9.793000000000000056e-04
3.689800000000000182e+03	4.776800000000000208e-04
3.691699999999999818e+03	1.125299999999999651e-03
3.693699999999999818e+03	2.007500000000000170e-03
3.695599999999999909e+03	2.477900000000000328e-03
3.697500000000000000e+03	2.575499999999999665e-03
3.699500000000000000e+03	2.357000000000000154e-03
3.701400000000000091e+03	2.086800000000000200e-03
3.703300000000000182e+03	2.126100000000000559e-03
3.705199999999999818e+03	2.334290000000000150e-03
3.707199999999999818e+03	2.141600000000000014e-03
3.709099999999999909e+03	1.478200000000000043e-03
3.711000000000000000e+03	8.075000000000000580e-04
3.713000000000000000e+03	9.677600000000000178e-04
3.714900000000000091e+03	1.860400000000000335e-03
3.716800000000000182e+03	2.491800000000000612e-03
3.718699999999999818e+03	2.552700000000000195e-03
3.720699999999999818e+03	2.347530000000000016e-03
3.722599999999999909e+03	2.184400000000000404e-03
3.724500000000000000e+03	2.069399999999999885e-03
3.726500000000000000e+03	2.165100000000000097e-03
3.728400000000000091e+03	2.319499999999999947e-03
3.730300000000000182e+03	2.012500000000000400e-03
3.732199999999999818e+03	1.283559999999999996e-03
3.734199999999999818e+03	6.980000000000000527e-04
3.736099999999999909e+03	7.340499999999998719e-04
3.738000000000000000e+03	1.451063999999999956e-03
3.740000000000000000e+03	2.120984000000000237e-03
3.741900000000000091e+03	1.559209999999999676e-03
3.743800000000000182e+03	2.227700000000000101e-04
3.745699999999999818e+03	-1.419999999999999821e-04
3.747699999999999818e+03	2.191999999999999884e-04
3.749599999999999909e+03	-4.980000000000000431e-05
3.751500000000000000e+03	-1.110399999999999940e-04
3.753500000000000000e+03	1.065199999999999871e-03
3.755400000000000091e+03	2.316249999999999733e-03
3.757300000000000182e+03	2.732899999999999913e-03
3.759199999999999818e+03	2.732599999999999960e-03
3.761199999999999818e+03	2.890100000000000047e-03
3.763099999999999909e+03	3.103400000000000082e-03
3.765000000000000000e+03	3.008770000000000021e-03
3.767000000000000000e+03	2.756699999999999949e-03
3.768900000000000091e+03	2.594639999999999620e-03
3.770800000000000182e+03	2.682100000000000196e-03
3.772699999999999818e+03	3.139899999999999722e-03
3.774699999999999818e+03	3.501109999999999552e-03
3.776599999999999909e+03	3.344459999999999621e-03
3.778500000000000000e+03	3.027499999999999809e-03
3.780500000000000000e+03	2.915699999999999802e-03
3.782400000000000091e+03	3.115899999999999573e-03
3.784300000000000182e+03	3.271699999999998915e-03
3.786199999999999818e+03	3.384299999999998941e-03
3.788199999999999818e+03	3.550900000000000063e-03
3.790099999999999909e+03	3.602639999999999836e-03
3.792000000000000000e+03	3.539539999999999874e-03
3.794000000000000000e+03	3.278300000000000051e-03
3.795900000000000091e+03	2.927279999999999986e-03
3.797800000000000182e+03	2.530629999999999859e-03
3.799699999999999818e+03	1.971300000000000049e-03
3.801699999999999818e+03	1.502980000000000115e-03
3.803599999999999909e+03	1.806199999999999776e-03
3.805500000000000000e+03	2.163509999999999999e-03
3.807500000000000000e+03	2.259460000000000027e-03
3.809400000000000091e+03	2.869999999999999721e-03
3.811300000000000182e+03	3.484199999999999797e-03
3.813300000000000182e+03	3.177800000000000156e-03
3.815199999999999818e+03	2.305300000000000578e-03
3.817099999999999909e+03	1.844079999999999678e-03
3.819000000000000000e+03	1.848139999999999852e-03
3.821000000000000000e+03	1.694357999999999975e-03
3.822900000000000091e+03	2.098490000000000164e-03
3.824800000000000182e+03	2.921140000000000021e-03
3.826800000000000182e+03	3.332700000000000072e-03
3.828699999999999818e+03	3.394527000000000048e-03
3.830599999999999909e+03	3.202880000000000397e-03
3.832500000000000000e+03	2.936600000000000148e-03
3.834500000000000000e+03	2.514660000000000593e-03
3.836400000000000091e+03	1.895499999999999616e-03
3.838300000000000182e+03	1.638799999999999936e-03
3.840300000000000182e+03	2.103700000000000448e-03
3.842199999999999818e+03	2.820299999999999977e-03
3.844099999999999909e+03	3.376449999999999591e-03
3.846000000000000000e+03	3.835500000000000801e-03
3.848000000000000000e+03	3.937980000000000647e-03
3.849900000000000091e+03	3.057800000000000275e-03
3.851800000000000182e+03	1.132999999999999893e-03
3.853800000000000182e+03	-1.860999999999999699e-04
3.855699999999999818e+03	8.724290000000000864e-04
3.857599999999999909e+03	2.743799999999999798e-03
3.859500000000000000e+03	3.471099999999999967e-03
3.861500000000000000e+03	3.164600000000000052e-03
3.863400000000000091e+03	2.649499999999999945e-03
3.865300000000000182e+03	2.338919999999999975e-03
3.867300000000000182e+03	2.185340000000000026e-03
3.869199999999999818e+03	1.733900000000000025e-03
3.871099999999999909e+03	1.645919999999999935e-03
3.873000000000000000e+03	2.017199999999999809e-03
3.875000000000000000e+03	2.383549999999999471e-03
3.876900000000000091e+03	2.544700000000000000e-03
3.878800000000000182e+03	2.302829999999999634e-03
3.880800000000000182e+03	1.951499999999999676e-03
3.882699999999999818e+03	1.745500000000000090e-03
3.884599999999999909e+03	1.437139999999999945e-03
3.886500000000000000e+03	1.340806000000000159e-03
3.888500000000000000e+03	1.552340000000000143e-03
3.890400000000000091e+03	1.549399999999999823e-03
3.892300000000000182e+03	1.437649999999999735e-03
3.894300000000000182e+03	1.694439999999999748e-03
3.896199999999999818e+03	1.759656000000000501e-03
3.898099999999999909e+03	1.264600000000000056e-03
3.900000000000000000e+03	5.556000000000000608e-04
3.902000000000000000e+03	9.229999999999999381e-05
3.903900000000000091e+03	7.400000000000000978e-05
3.905800000000000182e+03	5.727399999999998595e-04
3.907800000000000182e+03	1.248560000000000121e-03
3.909699999999999818e+03	1.560699999999999935e-03
3.911599999999999909e+03	1.510699999999999803e-03
3.913500000000000000e+03	1.311400000000000109e-03
3.915500000000000000e+03	9.577099999999999632e-04
3.917400000000000091e+03	6.445071999999999607e-04
3.919300000000000182e+03	5.334000000000000633e-04
3.921300000000000182e+03	6.340519999999998579e-04
3.923199999999999818e+03	6.376999999999999422e-04
3.925099999999999909e+03	5.365699999999999940e-04
3.927099999999999909e+03	5.398200000000001001e-04
3.929000000000000000e+03	4.963399999999999540e-04
3.930900000000000091e+03	3.606000000000000373e-04
3.932800000000000182e+03	2.959999999999999849e-04
3.934800000000000182e+03	3.917999999999999825e-04
3.936699999999999818e+03	4.721999999999999852e-04
3.938599999999999909e+03	3.975299999999999971e-04
3.940599999999999909e+03	2.015999999999999943e-04
3.942500000000000000e+03	1.394599999999999107e-06
3.944400000000000091e+03	-6.409999999999998598e-05
3.946300000000000182e+03	-6.720000000000000712e-05
3.948300000000000182e+03	-1.420700000000000001e-04
3.950199999999999818e+03	-1.901170000000000366e-04
3.952099999999999909e+03	-1.507000000000000039e-04
3.954099999999999909e+03	-1.092999999999999733e-04
3.956000000000000000e+03	-1.348699999999999877e-04
3.957900000000000091e+03	-1.978000000000000103e-04
3.959800000000000182e+03	-2.584000000000000468e-04
3.961800000000000182e+03	-3.001999999999999786e-04
3.963699999999999818e+03	-3.213000000000000036e-04
3.965599999999999909e+03	-3.533099999999999631e-04
3.967599999999999909e+03	-4.101999999999999960e-04
3.969500000000000000e+03	-4.652600000000000008e-04
3.971400000000000091e+03	-4.959999999999999132e-04
3.973300000000000182e+03	-5.328999999999999970e-04
3.975300000000000182e+03	-5.785999999999998610e-04
3.977199999999999818e+03	-6.253000000000000745e-04
3.979099999999999909e+03	-6.099000000000000254e-04
3.981099999999999909e+03	-6.367000000000001348e-04
3.983000000000000000e+03	-6.626999999999998994e-04
3.984900000000000091e+03	-6.964999999999999620e-04
3.986800000000000182e+03	-7.311999999999999923e-04
3.988800000000000182e+03	-7.619000000000000338e-04
3.990699999999999818e+03	-8.000000000000000383e-04
3.992599999999999909e+03	-7.940000000000001093e-04
