# Supplementary material for: Deep Learning for Reconstructing Low-Quality FTIR and Raman Spectra—A Case Study in Microplastic Analyses
Source: Anal Chem. 2021 Nov 22;93(49):16360–8. doi: 10.1021/acs.analchem.1c02618 (PMC8674871; doi:10.1021/acs.analchem.1c02618)
Supplement: Supplementary file 2 — ac1c02618_si_002.zip [file ac1c02618_si_002.zip › SpectraReconstruction/ATR Spectra/PP.csv]

3	992094e+002;8	157238e-002
4	011380e+002;1	630136e-001
4	030665e+002;2	013057e-001
4	049951e+002;2	950633e-001
4	069236e+002;3	330934e-001
4	088522e+002;3	159826e-001
4	107807e+002;3	430436e-001
4	127093e+002;3	666401e-001
4	146378e+002;3	101214e-001
4	165664e+002;2	644452e-001
4	184949e+002;2	454966e-001
4	204235e+002;3	631352e-001
4	223520e+002;3	492332e-001
4	242806e+002;3	417855e-001
4	262091e+002;3	416601e-001
4	281377e+002;3	122379e-001
4	300662e+002;2	617351e-001
4	319948e+002;2	731000e-001
4	339233e+002;2	951791e-001
4	358519e+002;3	121545e-001
4	377804e+002;3	288502e-001
4	397090e+002;3	296112e-001
4	416375e+002;3	012365e-001
4	435660e+002;2	696990e-001
4	454946e+002;2	779277e-001
4	474232e+002;2	992656e-001
4	493517e+002;2	987652e-001
4	512802e+002;3	310258e-001
4	532088e+002;3	699517e-001
4	551373e+002;3	707082e-001
4	570659e+002;3	591538e-001
4	589944e+002;3	450077e-001
4	609230e+002;3	191234e-001
4	628515e+002;2	985770e-001
4	647801e+002;2	952342e-001
4	667086e+002;2	923805e-001
4	686372e+002;2	697962e-001
4	705657e+002;3	143247e-001
4	724943e+002;3	400596e-001
4	744228e+002;3	295260e-001
4	763513e+002;3	188824e-001
4	782799e+002;3	012246e-001
4	802085e+002;2	883194e-001
4	821370e+002;2	911342e-001
4	840656e+002;2	905981e-001
4	859941e+002;3	197601e-001
4	879226e+002;3	509765e-001
4	898512e+002;3	503723e-001
4	917798e+002;3	238119e-001
4	937083e+002;3	138594e-001
4	956368e+002;3	062229e-001
4	975654e+002;3	004343e-001
4	994939e+002;2	987952e-001
5	014225e+002;2	932090e-001
5	033510e+002;2	925815e-001
5	052796e+002;3	068354e-001
5	072081e+002;3	154650e-001
5	091367e+002;3	094178e-001
5	110652e+002;3	046946e-001
5	129938e+002;3	030508e-001
5	149223e+002;3	279207e-001
5	168509e+002;3	280418e-001
5	187794e+002;2	986957e-001
5	207079e+002;2	950526e-001
5	226365e+002;2	963221e-001
5	245651e+002;2	903789e-001
5	264936e+002;3	021280e-001
5	284222e+002;3	115254e-001
5	303507e+002;3	042790e-001
5	322792e+002;3	071674e-001
5	342078e+002;3	136405e-001
5	361364e+002;3	132286e-001
5	380649e+002;3	171571e-001
5	399935e+002;3	247431e-001
5	419220e+002;3	246103e-001
5	438505e+002;3	181855e-001
5	457791e+002;3	009955e-001
5	477076e+002;2	968661e-001
5	496362e+002;3	150411e-001
5	515648e+002;3	150491e-001
5	534933e+002;3	128725e-001
5	554218e+002;3	175269e-001
5	573504e+002;3	260130e-001
5	592789e+002;3	301379e-001
5	612075e+002;3	225389e-001
5	631360e+002;3	134609e-001
5	650646e+002;3	130959e-001
5	669931e+002;3	174877e-001
5	689217e+002;3	132464e-001
5	708502e+002;3	080983e-001
5	727787e+002;3	056428e-001
5	747073e+002;3	189881e-001
5	766359e+002;3	186866e-001
5	785644e+002;3	079636e-001
5	804930e+002;3	015695e-001
5	824215e+002;3	066531e-001
5	843500e+002;3	160916e-001
5	862786e+002;3	292770e-001
5	882072e+002;3	329799e-001
5	901357e+002;3	279324e-001
5	920643e+002;3	212606e-001
5	939928e+002;3	079119e-001
5	959213e+002;3	039007e-001
5	978499e+002;3	080075e-001
5	997784e+002;3	112604e-001
6	017070e+002;3	140690e-001
6	036355e+002;3	096370e-001
6	055641e+002;3	111928e-001
6	074926e+002;3	096825e-001
6	094211e+002;3	070695e-001
6	113497e+002;3	080711e-001
6	132783e+002;3	060256e-001
6	152068e+002;3	010198e-001
6	171354e+002;2	975854e-001
6	190639e+002;2	969782e-001
6	209924e+002;2	972292e-001
6	229210e+002;2	960234e-001
6	248495e+002;2	968755e-001
6	267781e+002;2	979428e-001
6	287067e+002;2	972837e-001
6	306352e+002;3	019151e-001
6	325637e+002;3	045505e-001
6	344923e+002;3	023950e-001
6	364208e+002;3	030815e-001
6	383494e+002;3	032971e-001
6	402780e+002;2	943183e-001
6	422065e+002;2	862419e-001
6	441350e+002;2	940163e-001
6	460636e+002;2	993329e-001
6	479921e+002;2	980954e-001
6	499207e+002;2	954671e-001
6	518492e+002;2	941304e-001
6	537778e+002;2	890855e-001
6	557063e+002;2	902801e-001
6	576349e+002;2	936707e-001
6	595634e+002;2	918436e-001
6	614919e+002;2	900517e-001
6	634205e+002;2	887739e-001
6	653491e+002;2	913988e-001
6	672776e+002;2	966033e-001
6	692062e+002;2	945191e-001
6	711347e+002;2	954991e-001
6	730632e+002;2	969001e-001
6	749918e+002;2	915214e-001
6	769203e+002;2	886124e-001
6	788489e+002;2	917256e-001
6	807775e+002;2	959103e-001
6	827060e+002;2	954378e-001
6	846345e+002;2	945621e-001
6	865631e+002;2	918848e-001
6	884916e+002;2	902196e-001
6	904202e+002;2	909020e-001
6	923488e+002;2	897773e-001
6	942773e+002;2	888395e-001
6	962058e+002;2	900835e-001
6	981344e+002;2	906329e-001
7	000629e+002;2	909789e-001
7	019915e+002;2	907644e-001
7	039200e+002;2	926031e-001
7	058486e+002;2	949775e-001
7	077771e+002;2	982616e-001
7	097057e+002;3	022942e-001
7	116342e+002;3	063245e-001
7	135627e+002;3	107958e-001
7	154913e+002;3	139294e-001
7	174199e+002;3	151678e-001
7	193484e+002;3	221759e-001
7	212770e+002;3	261606e-001
7	232055e+002;3	215867e-001
7	251340e+002;3	175132e-001
7	270626e+002;3	155379e-001
7	289911e+002;3	141463e-001
7	309197e+002;3	108765e-001
7	328483e+002;3	077860e-001
7	347768e+002;3	084213e-001
7	367053e+002;3	113937e-001
7	386339e+002;3	095375e-001
7	405624e+002;3	073770e-001
7	424910e+002;3	059996e-001
7	444196e+002;3	084624e-001
7	463481e+002;3	066938e-001
7	482766e+002;3	010685e-001
7	502052e+002;2	976916e-001
7	521337e+002;2	966389e-001
7	540623e+002;2	981695e-001
7	559908e+002;2	994373e-001
7	579194e+002;2	996574e-001
7	598479e+002;2	979396e-001
7	617765e+002;2	989574e-001
7	637050e+002;3	001029e-001
7	656335e+002;3	047571e-001
7	675621e+002;3	093561e-001
7	694907e+002;3	061411e-001
7	714192e+002;3	010666e-001
7	733478e+002;2	972419e-001
7	752763e+002;2	938151e-001
7	772048e+002;2	933239e-001
7	791334e+002;2	969047e-001
7	810620e+002;2	968715e-001
7	829905e+002;2	950787e-001
7	849191e+002;2	957580e-001
7	868476e+002;2	993312e-001
7	887761e+002;3	041076e-001
7	907047e+002;3	083130e-001
7	926332e+002;3	090023e-001
7	945618e+002;3	096094e-001
7	964903e+002;3	162853e-001
7	984189e+002;3	203527e-001
8	003474e+002;3	205726e-001
8	022759e+002;3	227969e-001
8	042045e+002;3	297681e-001
8	061331e+002;3	393925e-001
8	080616e+002;3	481933e-001
8	099902e+002;3	499765e-001
8	119187e+002;3	401689e-001
8	138472e+002;3	296634e-001
8	157758e+002;3	223878e-001
8	177043e+002;3	177586e-001
8	196329e+002;3	143886e-001
8	215615e+002;3	103732e-001
8	234900e+002;3	103180e-001
8	254185e+002;3	113105e-001
8	273471e+002;3	140768e-001
8	292756e+002;3	209873e-001
8	312042e+002;3	269016e-001
8	331328e+002;3	298446e-001
8	350613e+002;3	398218e-001
8	369898e+002;3	671829e-001
8	389184e+002;4	191012e-001
8	408469e+002;4	652872e-001
8	427755e+002;4	473461e-001
8	447040e+002;3	920715e-001
8	466326e+002;3	515892e-001
8	485611e+002;3	355551e-001
8	504897e+002;3	294054e-001
8	524182e+002;3	213089e-001
8	543467e+002;3	144437e-001
8	562753e+002;3	112127e-001
8	582039e+002;3	111329e-001
8	601324e+002;3	119072e-001
8	620610e+002;3	141613e-001
8	639895e+002;3	126255e-001
8	659180e+002;3	077774e-001
8	678466e+002;3	040772e-001
8	697751e+002;3	022013e-001
8	717037e+002;3	013071e-001
8	736323e+002;3	032186e-001
8	755608e+002;3	062275e-001
8	774893e+002;3	062275e-001
8	794179e+002;3	030979e-001
8	813464e+002;3	023680e-001
8	832750e+002;3	017878e-001
8	852036e+002;3	031141e-001
8	871321e+002;3	031891e-001
8	890606e+002;3	003320e-001
8	909892e+002;2	991480e-001
8	929177e+002;3	034873e-001
8	948463e+002;3	164604e-001
8	967748e+002;3	293730e-001
8	987034e+002;3	363763e-001
9	006319e+002;3	335149e-001
9	025605e+002;3	221261e-001
9	044890e+002;3	094785e-001
9	064175e+002;3	027970e-001
9	083461e+002;3	014802e-001
9	102747e+002;2	971959e-001
9	122032e+002;2	946745e-001
9	141318e+002;2	940906e-001
9	160603e+002;2	923009e-001
9	179888e+002;2	914106e-001
9	199174e+002;2	923239e-001
9	218459e+002;2	914827e-001
9	237745e+002;2	896438e-001
9	257031e+002;2	886618e-001
9	276316e+002;2	882242e-001
9	295601e+002;2	894835e-001
9	314887e+002;2	927335e-001
9	334172e+002;2	956193e-001
9	353458e+002;2	987944e-001
9	372744e+002;3	014897e-001
9	392029e+002;3	019573e-001
9	411314e+002;3	019010e-001
9	430600e+002;3	027331e-001
9	449885e+002;3	025088e-001
9	469171e+002;3	014418e-001
9	488456e+002;3	024023e-001
9	507742e+002;3	025296e-001
9	527027e+002;3	030828e-001
9	546313e+002;3	062634e-001
9	565598e+002;3	102446e-001
9	584883e+002;3	148899e-001
9	604169e+002;3	227111e-001
9	623455e+002;3	297722e-001
9	642740e+002;3	395212e-001
9	662026e+002;3	629169e-001
9	681311e+002;4	089129e-001
9	700596e+002;4	741299e-001
9	719882e+002;5	324784e-001
9	739167e+002;5	378737e-001
9	758453e+002;4	922110e-001
9	777739e+002;4	319739e-001
9	797024e+002;3	839296e-001
9	816309e+002;3	545765e-001
9	835595e+002;3	398640e-001
9	854880e+002;3	352141e-001
9	874166e+002;3	367841e-001
9	893452e+002;3	428913e-001
9	912737e+002;3	591153e-001
9	932022e+002;3	943632e-001
9	951307e+002;4	485814e-001
9	970593e+002;4	901026e-001
9	989879e+002;4	795338e-001
1	000916e+003;4	282939e-001
1	002845e+003;3	795002e-001
1	004773e+003;3	504885e-001
1	006702e+003;3	333731e-001
1	008631e+003;3	210656e-001
1	010559e+003;3	127389e-001
1	012488e+003;3	078627e-001
1	014416e+003;3	066272e-001
1	016345e+003;3	054331e-001
1	018273e+003;3	018145e-001
1	020202e+003;2	984484e-001
1	022130e+003;2	975783e-001
1	024059e+003;2	950791e-001
1	025988e+003;2	918001e-001
1	027916e+003;2	928640e-001
1	029845e+003;2	960486e-001
1	031773e+003;2	967762e-001
1	033702e+003;2	984587e-001
1	035630e+003;3	008657e-001
1	037559e+003;3	023143e-001
1	039487e+003;3	049210e-001
1	041416e+003;3	087942e-001
1	043344e+003;3	122264e-001
1	045273e+003;3	117882e-001
1	047202e+003;3	073792e-001
1	049130e+003;3	022875e-001
1	051059e+003;2	987714e-001
1	052987e+003;2	977273e-001
1	054916e+003;2	953291e-001
1	056844e+003;2	916319e-001
1	058773e+003;2	931208e-001
1	060701e+003;2	951636e-001
1	062630e+003;2	941789e-001
1	064558e+003;2	942877e-001
1	066487e+003;2	924311e-001
1	068416e+003;2	918617e-001
1	070344e+003;2	922556e-001
1	072273e+003;2	928232e-001
1	074201e+003;2	925453e-001
1	076130e+003;2	923299e-001
1	078058e+003;2	956887e-001
1	079987e+003;2	991563e-001
1	081915e+003;3	002405e-001
1	083844e+003;2	997383e-001
1	085773e+003;2	982081e-001
1	087701e+003;2	967244e-001
1	089630e+003;2	961111e-001
1	091558e+003;2	970748e-001
1	093487e+003;3	008222e-001
1	095415e+003;3	037299e-001
1	097344e+003;3	085686e-001
1	099272e+003;3	141091e-001
1	101201e+003;3	171101e-001
1	103129e+003;3	174748e-001
1	105058e+003;3	144042e-001
1	106987e+003;3	077935e-001
1	108915e+003;3	031658e-001
1	110844e+003;3	025157e-001
1	112772e+003;3	032798e-001
1	114701e+003;3	011334e-001
1	116629e+003;2	992899e-001
1	118558e+003;2	989890e-001
1	120486e+003;2	976394e-001
1	122415e+003;2	962406e-001
1	124344e+003;2	977182e-001
1	126272e+003;2	986486e-001
1	128201e+003;3	008439e-001
1	130129e+003;3	035004e-001
1	132058e+003;3	042991e-001
1	133986e+003;3	045428e-001
1	135915e+003;3	091922e-001
1	137843e+003;3	157580e-001
1	139772e+003;3	225048e-001
1	141700e+003;3	315196e-001
1	143629e+003;3	428446e-001
1	145557e+003;3	548176e-001
1	147486e+003;3	669477e-001
1	149415e+003;3	809109e-001
1	151343e+003;3	936135e-001
1	153272e+003;4	017133e-001
1	155200e+003;4	090422e-001
1	157129e+003;4	167015e-001
1	159057e+003;4	275531e-001
1	160986e+003;4	459296e-001
1	162914e+003;4	717582e-001
1	164843e+003;4	974987e-001
1	166771e+003;5	142342e-001
1	168700e+003;5	070740e-001
1	170629e+003;4	680227e-001
1	172557e+003;4	189502e-001
1	174486e+003;3	793679e-001
1	176414e+003;3	517232e-001
1	178343e+003;3	317587e-001
1	180271e+003;3	197835e-001
1	182200e+003;3	183991e-001
1	184128e+003;3	186203e-001
1	186057e+003;3	151650e-001
1	187986e+003;3	124787e-001
1	189914e+003;3	111834e-001
1	191843e+003;3	117600e-001
1	193771e+003;3	122204e-001
1	195700e+003;3	113118e-001
1	197628e+003;3	121611e-001
1	199557e+003;3	123504e-001
1	201485e+003;3	125454e-001
1	203414e+003;3	133673e-001
1	205343e+003;3	149487e-001
1	207271e+003;3	155267e-001
1	209200e+003;3	156076e-001
1	211128e+003;3	160840e-001
1	213057e+003;3	183634e-001
1	214985e+003;3	219686e-001
1	216914e+003;3	241829e-001
1	218842e+003;3	237545e-001
1	220771e+003;3	226453e-001
1	222699e+003;3	214382e-001
1	224628e+003;3	193657e-001
1	226557e+003;3	166571e-001
1	228485e+003;3	161575e-001
1	230414e+003;3	168842e-001
1	232342e+003;3	168202e-001
1	234271e+003;3	164140e-001
1	236199e+003;3	165364e-001
1	238128e+003;3	175810e-001
1	240056e+003;3	176863e-001
1	241985e+003;3	188173e-001
1	243913e+003;3	214868e-001
1	245842e+003;3	233120e-001
1	247771e+003;3	272907e-001
1	249699e+003;3	345381e-001
1	251628e+003;3	463000e-001
1	253556e+003;3	616306e-001
1	255485e+003;3	695635e-001
1	257413e+003;3	623474e-001
1	259342e+003;3	475535e-001
1	261270e+003;3	347697e-001
1	263199e+003;3	274396e-001
1	265127e+003;3	233065e-001
1	267056e+003;3	209153e-001
1	268985e+003;3	191643e-001
1	270913e+003;3	185329e-001
1	272842e+003;3	182959e-001
1	274770e+003;3	185223e-001
1	276699e+003;3	190949e-001
1	278627e+003;3	202511e-001
1	280556e+003;3	211091e-001
1	282484e+003;3	234214e-001
1	284413e+003;3	258220e-001
1	286342e+003;3	277935e-001
1	288270e+003;3	312388e-001
1	290199e+003;3	368876e-001
1	292127e+003;3	428510e-001
1	294056e+003;3	484186e-001
1	295984e+003;3	522271e-001
1	297913e+003;3	546571e-001
1	299841e+003;3	605815e-001
1	301770e+003;3	728641e-001
1	303698e+003;3	821913e-001
1	305627e+003;3	729555e-001
1	307556e+003;3	520114e-001
1	309484e+003;3	369246e-001
1	311413e+003;3	305767e-001
1	313341e+003;3	284020e-001
1	315270e+003;3	287268e-001
1	317198e+003;3	294860e-001
1	319127e+003;3	301639e-001
1	321055e+003;3	321081e-001
1	322984e+003;3	365034e-001
1	324912e+003;3	435519e-001
1	326841e+003;3	498476e-001
1	328770e+003;3	539910e-001
1	330698e+003;3	539787e-001
1	332627e+003;3	498655e-001
1	334555e+003;3	465697e-001
1	336484e+003;3	468302e-001
1	338412e+003;3	483977e-001
1	340341e+003;3	481057e-001
1	342269e+003;3	515476e-001
1	344198e+003;3	597375e-001
1	346126e+003;3	685135e-001
1	348055e+003;3	792420e-001
1	349984e+003;3	940989e-001
1	351912e+003;4	166888e-001
1	353841e+003;4	467411e-001
1	355769e+003;4	836276e-001
1	357698e+003;5	144571e-001
1	359626e+003;5	240272e-001
1	361555e+003;5	097684e-001
1	363483e+003;4	881105e-001
1	365412e+003;4	868648e-001
1	367341e+003;5	120286e-001
1	369269e+003;5	786311e-001
1	371198e+003;6	923173e-001
1	373126e+003;8	631284e-001
1	375055e+003;1	132834e+000
1	376983e+003;1	258285e+000
1	378912e+003;1	125147e+000
1	380840e+003;8	734826e-001
1	382769e+003;6	613995e-001
1	384698e+003;5	297924e-001
1	386626e+003;4	479668e-001
1	388555e+003;3	944752e-001
1	390483e+003;3	759847e-001
1	392412e+003;3	687637e-001
1	394340e+003;3	600592e-001
1	396269e+003;3	495979e-001
1	398197e+003;3	459158e-001
1	400126e+003;3	402549e-001
1	402054e+003;3	406596e-001
1	403983e+003;3	416477e-001
1	405911e+003;3	383504e-001
1	407840e+003;3	395260e-001
1	409769e+003;3	420575e-001
1	411697e+003;3	422015e-001
1	413626e+003;3	442861e-001
1	415554e+003;3	499190e-001
1	417483e+003;3	537835e-001
1	419411e+003;3	487642e-001
1	421340e+003;3	519213e-001
1	423268e+003;3	598223e-001
1	425197e+003;3	655172e-001
1	427125e+003;3	767494e-001
1	429054e+003;3	939747e-001
1	430983e+003;4	269683e-001
1	432911e+003;4	768028e-001
1	434840e+003;5	267653e-001
1	436768e+003;5	519630e-001
1	438697e+003;5	594732e-001
1	440625e+003;5	791467e-001
1	442554e+003;6	167929e-001
1	444482e+003;6	781610e-001
1	446411e+003;7	663811e-001
1	448340e+003;8	909370e-001
1	450268e+003;9	826187e-001
1	452197e+003;1	041529e+000
1	454125e+003;1	081154e+000
1	456054e+003;1	105469e+000
1	457982e+003;1	088064e+000
1	459911e+003;1	082883e+000
1	461839e+003;1	078191e+000
1	463768e+003;1	047432e+000
1	465697e+003;9	266937e-001
1	467625e+003;8	214277e-001
1	469554e+003;7	375003e-001
1	471482e+003;6	494290e-001
1	473411e+003;5	152403e-001
1	475339e+003;4	546347e-001
1	477268e+003;4	150864e-001
1	479196e+003;3	960689e-001
1	481125e+003;3	766326e-001
1	483053e+003;3	609962e-001
1	484982e+003;3	556613e-001
1	486911e+003;3	501443e-001
1	488839e+003;3	384304e-001
1	490768e+003;3	236341e-001
1	492696e+003;3	239963e-001
1	494625e+003;3	277471e-001
1	496553e+003;3	217170e-001
1	498482e+003;3	136096e-001
1	500410e+003;3	116831e-001
1	502339e+003;3	149371e-001
1	504267e+003;3	207164e-001
1	506196e+003;3	168259e-001
1	508125e+003;2	897233e-001
1	510053e+003;2	967115e-001
1	511982e+003;2	994720e-001
1	513910e+003;3	035821e-001
1	515839e+003;3	056628e-001
1	517767e+003;3	003341e-001
1	519696e+003;3	055519e-001
1	521624e+003;2	995080e-001
1	523553e+003;2	952608e-001
1	525481e+003;2	974743e-001
1	527410e+003;2	948613e-001
1	529339e+003;2	973108e-001
1	531267e+003;3	037769e-001
1	533196e+003;3	009679e-001
1	535124e+003;2	970925e-001
1	537053e+003;3	071638e-001
1	538981e+003;3	133781e-001
1	540910e+003;2	983722e-001
1	542838e+003;2	914031e-001
1	544767e+003;2	920922e-001
1	546695e+003;2	992258e-001
1	548624e+003;3	067713e-001
1	550553e+003;3	064675e-001
1	552481e+003;3	109820e-001
1	554410e+003;3	130332e-001
1	556338e+003;3	172604e-001
1	558267e+003;3	148728e-001
1	560195e+003;2	817532e-001
1	562124e+003;2	933503e-001
1	564052e+003;2	981889e-001
1	565981e+003;2	967989e-001
1	567910e+003;3	003508e-001
1	569838e+003;2	937356e-001
1	571767e+003;2	931902e-001
1	573695e+003;3	008406e-001
1	575624e+003;2	988759e-001
1	577552e+003;2	876473e-001
1	579481e+003;2	917849e-001
1	581409e+003;2	939135e-001
1	583338e+003;2	942587e-001
1	585266e+003;2	945936e-001
1	587195e+003;2	948997e-001
1	589124e+003;2	950909e-001
1	591052e+003;2	957298e-001
1	592981e+003;2	972029e-001
1	594909e+003;2	981428e-001
1	596838e+003;2	984902e-001
1	598766e+003;2	992969e-001
1	600695e+003;2	985842e-001
1	602623e+003;2	957446e-001
1	604552e+003;2	953566e-001
1	606480e+003;2	976903e-001
1	608409e+003;2	964934e-001
1	610338e+003;2	947028e-001
1	612266e+003;2	964833e-001
1	614195e+003;3	011892e-001
1	616123e+003;2	990752e-001
1	618052e+003;2	917596e-001
1	619980e+003;2	978787e-001
1	621909e+003;3	014853e-001
1	623837e+003;2	952752e-001
1	625766e+003;2	964659e-001
1	627694e+003;2	969096e-001
1	629623e+003;2	947246e-001
1	631552e+003;2	983122e-001
1	633480e+003;3	046938e-001
1	635409e+003;3	016832e-001
1	637337e+003;2	897860e-001
1	639266e+003;2	954496e-001
1	641194e+003;2	979315e-001
1	643123e+003;3	009707e-001
1	645051e+003;3	067809e-001
1	646980e+003;2	990916e-001
1	648909e+003;2	959713e-001
1	650837e+003;3	081293e-001
1	652766e+003;3	049102e-001
1	654694e+003;2	828675e-001
1	656623e+003;2	913874e-001
1	658551e+003;2	966739e-001
1	660480e+003;2	999519e-001
1	662408e+003;2	975309e-001
1	664337e+003;2	937422e-001
1	666266e+003;3	007245e-001
1	668194e+003;3	042560e-001
1	670123e+003;2	950522e-001
1	672051e+003;2	937525e-001
1	673980e+003;2	978157e-001
1	675908e+003;2	913360e-001
1	677837e+003;2	952656e-001
1	679765e+003;3	003524e-001
1	681694e+003;3	053356e-001
1	683622e+003;3	032038e-001
1	685551e+003;2	857824e-001
1	687479e+003;2	943090e-001
1	689408e+003;2	946866e-001
1	691337e+003;2	937163e-001
1	693265e+003;3	008240e-001
1	695194e+003;3	040480e-001
1	697122e+003;2	967569e-001
1	699051e+003;2	993084e-001
1	700979e+003;2	873504e-001
1	702908e+003;2	919537e-001
1	704836e+003;2	949293e-001
1	706765e+003;2	902430e-001
1	708693e+003;2	937084e-001
1	710622e+003;2	956053e-001
1	712551e+003;2	976967e-001
1	714479e+003;2	992093e-001
1	716408e+003;2	960334e-001
1	718336e+003;2	848327e-001
1	720265e+003;2	881941e-001
1	722193e+003;2	940800e-001
1	724122e+003;2	939981e-001
1	726050e+003;2	950113e-001
1	727979e+003;2	987457e-001
1	729908e+003;3	005521e-001
1	731836e+003;3	054431e-001
1	733765e+003;3	010915e-001
1	735693e+003;2	919232e-001
1	737622e+003;3	019672e-001
1	739550e+003;3	025700e-001
1	741479e+003;3	014233e-001
1	743407e+003;3	030272e-001
1	745336e+003;3	043675e-001
1	747265e+003;3	055913e-001
1	749193e+003;3	003797e-001
1	751122e+003;2	925256e-001
1	753050e+003;2	910707e-001
1	754979e+003;2	952931e-001
1	756907e+003;2	923818e-001
1	758836e+003;2	913942e-001
1	760764e+003;2	916439e-001
1	762693e+003;2	843924e-001
1	764621e+003;2	863211e-001
1	766550e+003;2	905631e-001
1	768479e+003;2	893066e-001
1	770407e+003;2	918157e-001
1	772336e+003;2	860186e-001
1	774264e+003;2	817414e-001
1	776193e+003;2	844078e-001
1	778121e+003;2	873030e-001
1	780050e+003;2	871843e-001
1	781978e+003;2	850135e-001
1	783907e+003;2	867028e-001
1	785835e+003;2	855217e-001
1	787764e+003;2	871607e-001
1	789693e+003;2	900828e-001
1	791621e+003;2	856025e-001
1	793550e+003;2	794366e-001
1	795478e+003;2	833338e-001
1	797407e+003;2	859308e-001
1	799335e+003;2	863710e-001
1	801264e+003;2	828895e-001
1	803192e+003;2	821010e-001
1	805121e+003;2	843820e-001
1	807049e+003;2	863556e-001
1	808978e+003;2	869859e-001
1	810907e+003;2	856644e-001
1	812835e+003;2	836434e-001
1	814764e+003;2	851062e-001
1	816692e+003;2	855346e-001
1	818621e+003;2	850750e-001
1	820549e+003;2	860579e-001
1	822478e+003;2	889654e-001
1	824406e+003;2	884550e-001
1	826335e+003;2	865172e-001
1	828264e+003;2	899439e-001
1	830192e+003;2	841933e-001
1	832121e+003;2	826017e-001
1	834049e+003;2	866479e-001
1	835978e+003;2	874135e-001
1	837906e+003;2	861777e-001
1	839835e+003;2	873047e-001
1	841763e+003;2	911133e-001
1	843692e+003;2	880939e-001
1	845620e+003;2	819889e-001
1	847549e+003;2	833053e-001
1	849478e+003;2	835706e-001
1	851406e+003;2	841882e-001
1	853335e+003;2	843494e-001
1	855263e+003;2	847337e-001
1	857192e+003;2	853462e-001
1	859120e+003;2	850762e-001
1	861049e+003;2	847883e-001
1	862977e+003;2	855158e-001
1	864906e+003;2	876995e-001
1	866834e+003;2	895500e-001
1	868763e+003;2	843486e-001
1	870692e+003;2	809279e-001
1	872620e+003;2	833855e-001
1	874549e+003;2	844509e-001
1	876477e+003;2	848588e-001
1	878406e+003;2	856169e-001
1	880334e+003;2	856480e-001
1	882263e+003;2	853895e-001
1	884191e+003;2	847433e-001
1	886120e+003;2	853072e-001
1	888048e+003;2	869849e-001
1	889977e+003;2	842432e-001
1	891906e+003;2	850724e-001
1	893834e+003;2	874472e-001
1	895763e+003;2	857473e-001
1	897691e+003;2	850376e-001
1	899620e+003;2	856990e-001
1	901548e+003;2	859644e-001
1	903477e+003;2	856804e-001
1	905405e+003;2	855631e-001
1	907334e+003;2	860992e-001
1	909262e+003;2	851107e-001
1	911191e+003;2	840205e-001
1	913120e+003;2	851990e-001
1	915048e+003;2	873576e-001
1	916977e+003;2	873549e-001
1	918905e+003;2	839594e-001
1	920834e+003;2	859583e-001
1	922762e+003;2	847082e-001
1	924691e+003;2	828132e-001
1	926619e+003;2	845013e-001
1	928548e+003;2	844789e-001
1	930477e+003;2	842193e-001
1	932405e+003;2	844171e-001
1	934334e+003;2	844906e-001
1	936262e+003;2	844591e-001
1	938191e+003;2	844177e-001
1	940119e+003;2	855844e-001
1	942048e+003;2	852080e-001
1	943976e+003;2	831429e-001
1	945905e+003;2	836452e-001
1	947833e+003;2	836843e-001
1	949762e+003;2	841391e-001
1	951691e+003;2	843890e-001
1	953619e+003;2	853120e-001
1	955548e+003;2	854558e-001
1	957476e+003;2	850043e-001
1	959405e+003;2	840523e-001
1	961333e+003;2	832080e-001
1	963262e+003;2	835105e-001
1	965190e+003;2	847123e-001
1	967119e+003;2	839756e-001
1	969047e+003;2	832623e-001
1	970976e+003;2	835666e-001
1	972905e+003;2	836075e-001
1	974833e+003;2	838563e-001
1	976762e+003;2	839372e-001
1	978690e+003;2	835534e-001
1	980619e+003;2	831329e-001
1	982547e+003;2	832259e-001
1	984476e+003;2	839468e-001
1	986404e+003;2	848345e-001
1	988333e+003;2	851093e-001
1	990261e+003;2	853199e-001
1	992190e+003;2	833640e-001
1	994119e+003;2	820303e-001
1	996047e+003;2	838376e-001
1	997976e+003;2	843571e-001
1	999904e+003;2	838599e-001
2	001833e+003;2	837087e-001
2	003761e+003;2	838979e-001
2	005690e+003;2	841034e-001
2	007618e+003;2	844012e-001
2	009547e+003;2	834935e-001
2	011476e+003;2	836154e-001
2	013404e+003;2	842002e-001
2	015333e+003;2	854542e-001
2	017261e+003;2	853473e-001
2	019190e+003;2	843602e-001
2	021118e+003;2	843010e-001
2	023047e+003;2	850951e-001
2	024975e+003;2	854703e-001
2	026904e+003;2	854566e-001
2	028833e+003;2	857764e-001
2	030761e+003;2	859392e-001
2	032690e+003;2	856075e-001
2	034618e+003;2	850711e-001
2	036547e+003;2	843933e-001
2	038475e+003;2	849863e-001
2	040404e+003;2	853961e-001
2	042332e+003;2	847859e-001
2	044261e+003;2	849559e-001
2	046189e+003;2	852373e-001
2	048118e+003;2	850766e-001
2	050047e+003;2	848212e-001
2	051975e+003;2	847747e-001
2	053904e+003;2	851385e-001
2	055832e+003;2	847287e-001
2	057761e+003;2	840448e-001
2	059689e+003;2	844384e-001
2	061618e+003;2	854341e-001
2	063546e+003;2	859096e-001
2	065475e+003;2	846125e-001
2	067404e+003;2	844324e-001
2	069332e+003;2	850077e-001
2	071260e+003;2	842128e-001
2	073189e+003;2	837192e-001
2	075118e+003;2	839963e-001
2	077046e+003;2	847776e-001
2	078975e+003;2	853673e-001
2	080903e+003;2	855679e-001
2	082832e+003;2	862810e-001
2	084760e+003;2	871947e-001
2	086689e+003;2	872428e-001
2	088617e+003;2	874765e-001
2	090546e+003;2	871898e-001
2	092475e+003;2	871384e-001
2	094403e+003;2	871929e-001
2	096332e+003;2	870912e-001
2	098260e+003;2	866436e-001
2	100189e+003;2	865742e-001
2	102117e+003;2	861280e-001
2	104046e+003;2	854890e-001
2	105974e+003;2	860383e-001
2	107903e+003;2	865697e-001
2	109832e+003;2	859960e-001
2	111760e+003;2	862391e-001
2	113688e+003;2	874386e-001
2	115617e+003;2	876337e-001
2	117546e+003;2	872468e-001
2	119474e+003;2	874370e-001
2	121403e+003;2	877197e-001
2	123331e+003;2	887001e-001
2	125260e+003;2	896352e-001
2	127188e+003;2	899023e-001
2	129117e+003;2	902864e-001
2	131045e+003;2	897390e-001
2	132974e+003;2	889854e-001
2	134903e+003;2	897435e-001
2	136831e+003;2	906073e-001
2	138760e+003;2	903040e-001
2	140688e+003;2	891371e-001
2	142617e+003;2	884813e-001
2	144545e+003;2	886496e-001
2	146474e+003;2	891679e-001
2	148402e+003;2	895259e-001
2	150331e+003;2	900029e-001
2	152260e+003;2	903793e-001
2	154188e+003;2	901501e-001
2	156117e+003;2	893331e-001
2	158045e+003;2	894513e-001
2	159974e+003;2	892140e-001
2	161902e+003;2	893977e-001
2	163831e+003;2	904408e-001
2	165759e+003;2	914159e-001
2	167688e+003;2	918034e-001
2	169616e+003;2	924347e-001
2	171545e+003;2	929813e-001
2	173474e+003;2	918636e-001
2	175402e+003;2	909240e-001
2	177331e+003;2	914391e-001
2	179259e+003;2	924324e-001
2	181188e+003;2	926890e-001
2	183116e+003;2	924462e-001
2	185045e+003;2	922252e-001
2	186973e+003;2	920199e-001
2	188902e+003;2	919472e-001
2	190831e+003;2	915770e-001
2	192759e+003;2	906517e-001
2	194688e+003;2	902956e-001
2	196616e+003;2	903561e-001
2	198545e+003;2	902971e-001
2	200473e+003;2	905291e-001
2	202402e+003;2	906145e-001
2	204330e+003;2	899947e-001
2	206259e+003;2	893962e-001
2	208188e+003;2	891456e-001
2	210116e+003;2	892146e-001
2	212044e+003;2	894343e-001
2	213973e+003;2	895195e-001
2	215902e+003;2	898353e-001
2	217830e+003;2	898521e-001
2	219759e+003;2	900769e-001
2	221687e+003;2	909137e-001
2	223616e+003;2	909723e-001
2	225544e+003;2	904680e-001
2	227473e+003;2	905069e-001
2	229401e+003;2	907330e-001
2	231330e+003;2	908994e-001
2	233259e+003;2	912615e-001
2	235187e+003;2	912174e-001
2	237116e+003;2	908285e-001
2	239044e+003;2	908222e-001
2	240973e+003;2	902929e-001
2	242901e+003;2	902189e-001
2	244830e+003;2	906761e-001
2	246758e+003;2	912663e-001
2	248687e+003;2	921762e-001
2	250615e+003;2	924126e-001
2	252544e+003;2	921462e-001
2	254473e+003;2	925554e-001
2	256401e+003;2	934254e-001
2	258330e+003;2	937368e-001
2	260258e+003;2	931868e-001
2	262187e+003;2	927691e-001
2	264115e+003;2	925747e-001
2	266044e+003;2	929206e-001
2	267972e+003;2	930627e-001
2	269901e+003;2	928374e-001
2	271830e+003;2	929737e-001
2	273758e+003;2	928615e-001
2	275687e+003;2	922573e-001
2	277615e+003;2	918861e-001
2	279544e+003;2	916653e-001
2	281472e+003;2	914687e-001
2	283401e+003;2	913297e-001
2	285329e+003;2	916526e-001
2	287258e+003;2	918208e-001
2	289187e+003;2	919231e-001
2	291115e+003;2	922941e-001
2	293043e+003;2	928324e-001
2	294972e+003;2	936870e-001
2	296901e+003;2	944205e-001
2	298829e+003;2	941468e-001
2	300758e+003;2	933515e-001
2	302686e+003;2	929624e-001
2	304615e+003;2	930286e-001
2	306543e+003;2	938097e-001
2	308472e+003;2	942497e-001
2	310400e+003;2	941943e-001
2	312329e+003;2	949858e-001
2	314258e+003;2	957288e-001
2	316186e+003;2	953056e-001
2	318115e+003;2	949529e-001
2	320043e+003;2	957559e-001
2	321972e+003;2	956320e-001
2	323900e+003;2	945186e-001
2	325829e+003;2	950865e-001
2	327757e+003;2	967343e-001
2	329686e+003;2	975453e-001
2	331615e+003;2	935576e-001
2	333543e+003;2	903364e-001
2	335472e+003;2	957820e-001
2	337400e+003;3	005393e-001
2	339329e+003;2	984580e-001
2	341257e+003;2	955217e-001
2	343186e+003;2	956783e-001
2	345114e+003;2	953602e-001
2	347043e+003;2	926131e-001
2	348971e+003;2	966698e-001
2	350900e+003;3	023208e-001
2	352829e+003;3	018206e-001
2	354757e+003;3	013912e-001
2	356686e+003;3	008411e-001
2	358614e+003;3	028678e-001
2	360543e+003;3	004336e-001
2	362471e+003;2	948043e-001
2	364400e+003;2	919034e-001
2	366328e+003;2	924081e-001
2	368257e+003;2	910096e-001
2	370186e+003;2	901554e-001
2	372114e+003;2	902674e-001
2	374042e+003;2	914096e-001
2	375971e+003;2	928722e-001
2	377900e+003;2	926975e-001
2	379828e+003;2	923719e-001
2	381757e+003;2	934388e-001
2	383685e+003;2	943322e-001
2	385614e+003;2	947595e-001
2	387542e+003;2	954488e-001
2	389471e+003;2	964283e-001
2	391399e+003;2	977202e-001
2	393328e+003;2	984328e-001
2	395257e+003;2	977970e-001
2	397185e+003;2	973638e-001
2	399114e+003;2	975620e-001
2	401042e+003;2	976236e-001
2	402971e+003;2	973654e-001
2	404899e+003;2	970273e-001
2	406828e+003;2	965182e-001
2	408756e+003;2	967052e-001
2	410685e+003;2	970186e-001
2	412614e+003;2	969750e-001
2	414542e+003;2	965801e-001
2	416471e+003;2	965946e-001
2	418399e+003;2	976024e-001
2	420328e+003;2	981352e-001
2	422256e+003;2	981796e-001
2	424185e+003;2	986023e-001
2	426113e+003;2	992874e-001
2	428042e+003;2	991775e-001
2	429970e+003;2	988133e-001
2	431899e+003;2	986944e-001
2	433828e+003;2	988712e-001
2	435756e+003;2	983273e-001
2	437685e+003;2	974215e-001
2	439613e+003;2	966775e-001
2	441542e+003;2	960858e-001
2	443470e+003;2	965712e-001
2	445399e+003;2	964218e-001
2	447327e+003;2	955141e-001
2	449256e+003;2	956080e-001
2	451185e+003;2	957225e-001
2	453113e+003;2	959306e-001
2	455042e+003;2	962995e-001
2	456970e+003;2	963852e-001
2	458899e+003;2	964391e-001
2	460827e+003;2	958314e-001
2	462756e+003;2	943822e-001
2	464684e+003;2	944187e-001
2	466613e+003;2	955983e-001
2	468542e+003;2	955681e-001
2	470470e+003;2	951875e-001
2	472398e+003;2	953226e-001
2	474327e+003;2	959612e-001
2	476256e+003;2	968233e-001
2	478184e+003;2	970290e-001
2	480113e+003;2	970156e-001
2	482041e+003;2	969119e-001
2	483970e+003;2	964905e-001
2	485898e+003;2	959968e-001
2	487827e+003;2	968123e-001
2	489755e+003;2	974177e-001
2	491684e+003;2	975475e-001
2	493613e+003;2	980225e-001
2	495541e+003;2	976789e-001
2	497470e+003;2	964268e-001
2	499398e+003;2	964739e-001
2	501327e+003;2	971475e-001
2	503255e+003;2	973853e-001
2	505184e+003;2	977671e-001
2	507112e+003;2	979252e-001
2	509041e+003;2	980303e-001
2	510969e+003;2	979319e-001
2	512898e+003;2	980067e-001
2	514827e+003;2	985023e-001
2	516755e+003;2	992408e-001
2	518684e+003;2	999331e-001
2	520612e+003;3	011980e-001
2	522541e+003;3	023463e-001
2	524469e+003;3	028090e-001
2	526398e+003;3	030446e-001
2	528326e+003;3	035279e-001
2	530255e+003;3	040745e-001
2	532184e+003;3	042010e-001
2	534112e+003;3	045915e-001
2	536041e+003;3	044540e-001
2	537969e+003;3	049033e-001
2	539898e+003;3	060136e-001
2	541826e+003;3	072109e-001
2	543755e+003;3	079520e-001
2	545683e+003;3	090440e-001
2	547612e+003;3	104265e-001
2	549541e+003;3	108814e-001
2	551469e+003;3	109131e-001
2	553397e+003;3	107497e-001
2	555326e+003;3	111605e-001
2	557255e+003;3	123400e-001
2	559183e+003;3	131222e-001
2	561112e+003;3	137346e-001
2	563040e+003;3	149787e-001
2	564969e+003;3	157459e-001
2	566897e+003;3	159132e-001
2	568826e+003;3	168680e-001
2	570754e+003;3	181493e-001
2	572683e+003;3	199283e-001
2	574612e+003;3	227290e-001
2	576540e+003;3	249136e-001
2	578469e+003;3	265480e-001
2	580397e+003;3	274767e-001
2	582326e+003;3	273998e-001
2	584254e+003;3	260451e-001
2	586183e+003;3	244289e-001
2	588111e+003;3	227967e-001
2	590040e+003;3	208677e-001
2	591969e+003;3	195059e-001
2	593897e+003;3	191698e-001
2	595826e+003;3	195896e-001
2	597754e+003;3	198141e-001
2	599683e+003;3	198630e-001
2	601611e+003;3	204209e-001
2	603540e+003;3	211822e-001
2	605468e+003;3	228180e-001
2	607397e+003;3	244474e-001
2	609325e+003;3	257918e-001
2	611254e+003;3	277053e-001
2	613183e+003;3	293728e-001
2	615111e+003;3	299309e-001
2	617040e+003;3	300332e-001
2	618968e+003;3	296722e-001
2	620897e+003;3	290573e-001
2	622825e+003;3	289452e-001
2	624754e+003;3	289607e-001
2	626682e+003;3	280732e-001
2	628611e+003;3	265595e-001
2	630540e+003;3	261464e-001
2	632468e+003;3	264071e-001
2	634396e+003;3	262611e-001
2	636325e+003;3	266834e-001
2	638254e+003;3	281028e-001
2	640182e+003;3	291149e-001
2	642111e+003;3	301267e-001
2	644039e+003;3	310576e-001
2	645968e+003;3	314208e-001
2	647896e+003;3	321128e-001
2	649825e+003;3	330878e-001
2	651753e+003;3	341706e-001
2	653682e+003;3	356054e-001
2	655611e+003;3	367640e-001
2	657539e+003;3	375188e-001
2	659468e+003;3	386118e-001
2	661396e+003;3	390770e-001
2	663325e+003;3	386286e-001
2	665253e+003;3	381596e-001
2	667182e+003;3	381498e-001
2	669110e+003;3	388959e-001
2	671039e+003;3	403473e-001
2	672968e+003;3	410311e-001
2	674896e+003;3	420375e-001
2	676825e+003;3	427891e-001
2	678753e+003;3	424439e-001
2	680682e+003;3	427115e-001
2	682610e+003;3	425471e-001
2	684539e+003;3	420486e-001
2	686467e+003;3	418624e-001
2	688396e+003;3	422365e-001
2	690324e+003;3	425997e-001
2	692253e+003;3	423571e-001
2	694182e+003;3	425609e-001
2	696110e+003;3	437892e-001
2	698039e+003;3	444705e-001
2	699967e+003;3	448546e-001
2	701896e+003;3	457389e-001
2	703824e+003;3	473868e-001
2	705753e+003;3	498080e-001
2	707681e+003;3	527270e-001
2	709610e+003;3	569211e-001
2	711539e+003;3	611182e-001
2	713467e+003;3	641328e-001
2	715396e+003;3	685817e-001
2	717324e+003;3	753000e-001
2	719253e+003;3	831507e-001
2	721181e+003;3	901290e-001
2	723110e+003;3	926742e-001
2	725038e+003;3	893109e-001
2	726967e+003;3	824654e-001
2	728896e+003;3	757351e-001
2	730824e+003;3	719210e-001
2	732752e+003;3	681079e-001
2	734681e+003;3	637965e-001
2	736610e+003;3	601458e-001
2	738538e+003;3	570234e-001
2	740467e+003;3	534741e-001
2	742395e+003;3	512343e-001
2	744324e+003;3	495377e-001
2	746252e+003;3	474648e-001
2	748181e+003;3	461353e-001
2	750109e+003;3	453240e-001
2	752038e+003;3	449629e-001
2	753967e+003;3	458140e-001
2	755895e+003;3	464114e-001
2	757824e+003;3	469491e-001
2	759752e+003;3	476254e-001
2	761681e+003;3	490111e-001
2	763609e+003;3	510110e-001
2	765538e+003;3	526010e-001
2	767466e+003;3	533305e-001
2	769395e+003;3	536137e-001
2	771323e+003;3	548104e-001
2	773252e+003;3	574748e-001
2	775181e+003;3	604941e-001
2	777109e+003;3	638448e-001
2	779038e+003;3	674389e-001
2	780966e+003;3	717451e-001
2	782895e+003;3	776487e-001
2	784823e+003;3	845358e-001
2	786752e+003;3	916091e-001
2	788680e+003;3	999482e-001
2	790609e+003;4	098636e-001
2	792538e+003;4	194784e-001
2	794466e+003;4	269069e-001
2	796395e+003;4	320957e-001
2	798323e+003;4	365699e-001
2	800252e+003;4	435316e-001
2	802180e+003;4	535574e-001
2	804109e+003;4	662223e-001
2	806037e+003;4	799266e-001
2	807966e+003;4	919346e-001
2	809895e+003;5	017452e-001
2	811823e+003;5	113267e-001
2	813751e+003;5	223469e-001
2	815680e+003;5	356997e-001
2	817609e+003;5	519195e-001
2	819537e+003;5	736858e-001
2	821466e+003;6	016964e-001
2	823394e+003;6	358685e-001
2	825323e+003;6	820967e-001
2	827251e+003;7	463407e-001
2	829180e+003;8	381968e-001
2	831108e+003;9	699139e-001
2	833037e+003;1	136200e+000
2	834966e+003;1	292899e+000
2	836894e+003;1	397792e+000
2	838823e+003;1	443225e+000
2	840751e+003;1	416769e+000
2	842680e+003;1	359710e+000
2	844608e+003;1	301276e+000
2	846537e+003;1	253242e+000
2	848465e+003;1	222989e+000
2	850394e+003;1	194635e+000
2	852323e+003;1	154549e+000
2	854251e+003;1	104474e+000
2	856180e+003;1	059549e+000
2	858108e+003;1	046033e+000
2	860037e+003;1	075132e+000
2	861965e+003;1	145098e+000
2	863894e+003;1	243755e+000
2	865822e+003;1	325107e+000
2	867751e+003;1	360707e+000
2	869679e+003;1	369283e+000
2	871608e+003;1	357519e+000
2	873536e+003;1	340294e+000
2	875465e+003;1	350587e+000
2	877394e+003;1	365250e+000
2	879322e+003;1	365683e+000
2	881251e+003;1	361207e+000
2	883179e+003;1	349149e+000
2	885108e+003;1	339243e+000
2	887036e+003;1	338633e+000
2	888965e+003;1	342402e+000
2	890893e+003;1	350613e+000
2	892822e+003;1	365935e+000
2	894750e+003;1	391456e+000
2	896679e+003;1	425753e+000
2	898608e+003;1	458946e+000
2	900536e+003;1	492192e+000
2	902465e+003;1	529003e+000
2	904393e+003;1	554669e+000
2	906322e+003;1	553941e+000
2	908250e+003;1	549091e+000
2	910179e+003;1	543769e+000
2	912107e+003;1	531967e+000
2	914036e+003;1	545493e+000
2	915965e+003;1	565722e+000
2	917893e+003;1	575025e+000
2	919822e+003;1	586029e+000
2	921750e+003;1	610100e+000
2	923679e+003;1	630315e+000
2	925607e+003;1	623738e+000
2	927536e+003;1	605960e+000
2	929464e+003;1	601681e+000
2	931393e+003;1	608317e+000
2	933322e+003;1	593947e+000
2	935250e+003;1	552112e+000
2	937178e+003;1	509889e+000
2	939107e+003;1	489642e+000
2	941036e+003;1	484100e+000
2	942964e+003;1	505079e+000
2	944893e+003;1	548321e+000
2	946821e+003;1	581609e+000
2	948750e+003;1	590803e+000
2	950678e+003;1	595285e+000
2	952607e+003;1	610847e+000
2	954535e+003;1	620030e+000
2	956464e+003;1	621364e+000
2	958393e+003;1	629379e+000
2	960321e+003;1	633199e+000
2	962250e+003;1	636019e+000
2	964178e+003;1	650032e+000
2	966107e+003;1	645828e+000
2	968035e+003;1	572768e+000
2	969964e+003;1	438853e+000
2	971892e+003;1	298487e+000
2	973821e+003;1	158218e+000
2	975750e+003;1	018530e+000
2	977678e+003;8	953882e-001
2	979607e+003;7	944113e-001
2	981535e+003;7	118737e-001
2	983464e+003;6	445293e-001
2	985392e+003;5	923457e-001
2	987321e+003;5	504856e-001
2	989249e+003;5	158435e-001
2	991178e+003;4	887466e-001
2	993106e+003;4	651047e-001
2	995035e+003;4	439821e-001
2	996964e+003;4	269341e-001
2	998892e+003;4	135823e-001
3	000821e+003;4	008229e-001
3	002749e+003;3	895212e-001
3	004678e+003;3	806243e-001
3	006606e+003;3	742163e-001
3	008535e+003;3	680790e-001
3	010463e+003;3	615508e-001
3	012392e+003;3	558998e-001
3	014321e+003;3	509336e-001
3	016249e+003;3	464843e-001
3	018177e+003;3	422135e-001
3	020106e+003;3	385220e-001
3	022035e+003;3	355910e-001
3	023963e+003;3	332513e-001
3	025892e+003;3	310713e-001
3	027820e+003;3	286903e-001
3	029749e+003;3	270206e-001
3	031677e+003;3	253097e-001
3	033606e+003;3	241635e-001
3	035534e+003;3	230970e-001
3	037463e+003;3	220512e-001
3	039392e+003;3	215943e-001
3	041320e+003;3	198872e-001
3	043249e+003;3	179295e-001
3	045177e+003;3	174419e-001
3	047106e+003;3	175644e-001
3	049034e+003;3	170551e-001
3	050963e+003;3	166838e-001
3	052891e+003;3	170161e-001
3	054820e+003;3	168536e-001
3	056749e+003;3	156176e-001
3	058677e+003;3	140718e-001
3	060606e+003;3	128308e-001
3	062534e+003;3	129269e-001
3	064463e+003;3	136497e-001
3	066391e+003;3	127882e-001
3	068320e+003;3	119768e-001
3	070248e+003;3	120050e-001
3	072177e+003;3	114544e-001
3	074105e+003;3	108284e-001
3	076034e+003;3	109373e-001
3	077963e+003;3	109910e-001
3	079891e+003;3	111491e-001
3	081820e+003;3	101551e-001
3	083748e+003;3	093494e-001
3	085677e+003;3	087881e-001
3	087605e+003;3	077482e-001
3	089534e+003;3	086255e-001
3	091462e+003;3	095264e-001
3	093391e+003;3	092114e-001
3	095320e+003;3	089038e-001
3	097248e+003;3	094338e-001
3	099177e+003;3	109511e-001
3	101105e+003;3	098918e-001
3	103034e+003;3	084857e-001
3	104962e+003;3	097503e-001
3	106891e+003;3	106197e-001
3	108819e+003;3	109243e-001
3	110748e+003;3	113633e-001
3	112677e+003;3	112752e-001
3	114605e+003;3	114829e-001
3	116533e+003;3	113127e-001
3	118462e+003;3	116981e-001
3	120391e+003;3	122348e-001
3	122319e+003;3	125168e-001
3	124248e+003;3	133760e-001
3	126176e+003;3	137033e-001
3	128105e+003;3	134482e-001
3	130033e+003;3	140503e-001
3	131962e+003;3	134486e-001
3	133890e+003;3	135880e-001
3	135819e+003;3	154525e-001
3	137748e+003;3	169469e-001
3	139676e+003;3	177457e-001
3	141605e+003;3	178449e-001
3	143533e+003;3	173849e-001
3	145462e+003;3	171002e-001
3	147390e+003;3	164859e-001
3	149319e+003;3	159321e-001
3	151247e+003;3	155411e-001
3	153176e+003;3	146466e-001
3	155104e+003;3	140034e-001
3	157033e+003;3	136259e-001
3	158962e+003;3	129627e-001
3	160890e+003;3	133041e-001
3	162819e+003;3	139100e-001
3	164747e+003;3	136265e-001
3	166676e+003;3	126007e-001
3	168604e+003;3	117804e-001
3	170533e+003;3	123528e-001
3	172461e+003;3	141648e-001
3	174390e+003;3	151444e-001
3	176319e+003;3	151235e-001
3	178247e+003;3	150471e-001
3	180176e+003;3	159468e-001
3	182104e+003;3	156629e-001
3	184033e+003;3	153523e-001
3	185961e+003;3	158817e-001
3	187890e+003;3	157766e-001
3	189818e+003;3	159441e-001
3	191747e+003;3	163573e-001
3	193676e+003;3	163393e-001
3	195604e+003;3	167827e-001
3	197532e+003;3	159837e-001
3	199461e+003;3	144464e-001
3	201390e+003;3	137862e-001
3	203318e+003;3	132719e-001
3	205247e+003;3	135756e-001
3	207175e+003;3	134677e-001
3	209104e+003;3	106677e-001
3	211032e+003;3	085071e-001
3	212961e+003;3	078386e-001
3	214889e+003;3	061045e-001
3	216818e+003;3	058211e-001
3	218747e+003;3	054010e-001
3	220675e+003;3	029824e-001
3	222604e+003;3	020631e-001
3	224532e+003;3	022293e-001
3	226461e+003;3	017411e-001
3	228389e+003;3	010347e-001
3	230318e+003;3	005068e-001
3	232246e+003;3	003399e-001
3	234175e+003;2	992707e-001
3	236104e+003;2	982886e-001
3	238032e+003;2	978347e-001
3	239961e+003;2	980308e-001
3	241889e+003;2	978166e-001
3	243818e+003;2	978569e-001
3	245746e+003;2	969787e-001
3	247675e+003;2	965774e-001
3	249603e+003;2	967263e-001
3	251532e+003;2	967798e-001
3	253460e+003;2	959380e-001
3	255389e+003;2	955647e-001
3	257318e+003;2	966895e-001
3	259246e+003;2	966916e-001
3	261175e+003;2	967088e-001
3	263103e+003;2	977239e-001
3	265032e+003;2	984752e-001
3	266960e+003;2	981250e-001
3	268889e+003;2	975325e-001
3	270817e+003;2	979347e-001
3	272746e+003;2	973439e-001
3	274675e+003;2	971586e-001
3	276603e+003;2	972432e-001
3	278531e+003;2	968322e-001
3	280460e+003;2	972882e-001
3	282389e+003;2	971570e-001
3	284317e+003;2	964811e-001
3	286246e+003;2	968522e-001
3	288174e+003;2	961770e-001
3	290103e+003;2	958972e-001
3	292031e+003;2	967105e-001
3	293960e+003;2	980239e-001
3	295888e+003;2	977341e-001
3	297817e+003;2	964263e-001
3	299746e+003;2	969105e-001
3	301674e+003;2	971252e-001
3	303603e+003;2	972244e-001
3	305531e+003;2	978749e-001
3	307460e+003;2	975422e-001
3	309388e+003;2	971716e-001
3	311317e+003;2	976150e-001
3	313245e+003;2	965463e-001
3	315174e+003;2	953401e-001
3	317103e+003;2	950299e-001
3	319031e+003;2	952644e-001
3	320960e+003;2	959418e-001
3	322888e+003;2	964237e-001
3	324817e+003;2	961938e-001
3	326745e+003;2	955001e-001
3	328674e+003;2	957830e-001
3	330602e+003;2	966450e-001
3	332531e+003;2	974132e-001
3	334459e+003;2	980773e-001
3	336388e+003;2	981144e-001
3	338317e+003;2	978867e-001
3	340245e+003;2	975509e-001
3	342174e+003;2	976748e-001
3	344102e+003;2	990984e-001
3	346031e+003;2	997334e-001
3	347959e+003;2	989468e-001
3	349888e+003;2	987833e-001
3	351816e+003;2	986135e-001
3	353745e+003;2	990543e-001
3	355674e+003;2	987464e-001
3	357602e+003;2	982285e-001
3	359531e+003;2	990918e-001
3	361459e+003;2	990480e-001
3	363388e+003;2	983514e-001
3	365316e+003;2	982543e-001
3	367245e+003;2	972128e-001
3	369173e+003;2	965478e-001
3	371102e+003;2	971025e-001
3	373031e+003;2	977609e-001
3	374959e+003;2	982167e-001
3	376887e+003;2	973547e-001
3	378816e+003;2	960065e-001
3	380745e+003;2	960468e-001
3	382673e+003;2	967853e-001
3	384602e+003;2	966451e-001
3	386530e+003;2	955832e-001
3	388459e+003;2	951178e-001
3	390387e+003;2	963805e-001
3	392316e+003;2	957391e-001
3	394244e+003;2	944430e-001
3	396173e+003;2	955686e-001
3	398102e+003;2	957820e-001
3	400030e+003;2	969182e-001
3	401959e+003;2	972709e-001
3	403887e+003;2	972472e-001
3	405816e+003;2	972131e-001
3	407744e+003;2	963468e-001
3	409673e+003;2	952645e-001
3	411601e+003;2	951198e-001
3	413530e+003;2	958603e-001
3	415458e+003;2	961654e-001
3	417387e+003;2	976406e-001
3	419316e+003;2	985444e-001
3	421244e+003;2	971864e-001
3	423173e+003;2	961270e-001
3	425101e+003;2	954656e-001
3	427030e+003;2	953991e-001
3	428958e+003;2	953844e-001
3	430887e+003;2	950311e-001
3	432815e+003;2	952932e-001
3	434744e+003;2	953342e-001
3	436673e+003;2	954106e-001
3	438601e+003;2	951861e-001
3	440530e+003;2	947910e-001
3	442458e+003;2	938812e-001
3	444387e+003;2	944906e-001
3	446315e+003;2	941273e-001
3	448244e+003;2	902918e-001
3	450172e+003;2	914504e-001
3	452101e+003;2	933196e-001
3	454030e+003;2	944293e-001
3	455958e+003;2	937854e-001
3	457886e+003;2	937941e-001
3	459815e+003;2	946427e-001
3	461744e+003;2	937244e-001
3	463672e+003;2	913016e-001
3	465601e+003;2	916941e-001
3	467529e+003;2	915859e-001
3	469458e+003;2	913472e-001
3	471386e+003;2	931398e-001
3	473315e+003;2	955766e-001
3	475243e+003;2	934820e-001
3	477172e+003;2	923962e-001
3	479101e+003;2	947278e-001
3	481029e+003;2	933530e-001
3	482958e+003;2	896931e-001
3	484886e+003;2	904080e-001
3	486815e+003;2	904918e-001
3	488743e+003;2	909162e-001
3	490672e+003;2	927752e-001
3	492600e+003;2	933533e-001
3	494529e+003;2	930494e-001
3	496458e+003;2	915628e-001
3	498386e+003;2	914973e-001
3	500315e+003;2	945630e-001
3	502243e+003;2	940368e-001
3	504172e+003;2	892414e-001
3	506100e+003;2	904927e-001
3	508029e+003;2	934703e-001
3	509957e+003;2	907746e-001
3	511886e+003;2	893996e-001
3	513814e+003;2	907257e-001
3	515743e+003;2	926565e-001
3	517672e+003;2	936815e-001
3	519600e+003;2	927820e-001
3	521529e+003;2	932163e-001
3	523457e+003;2	918267e-001
3	525386e+003;2	918818e-001
3	527314e+003;2	899646e-001
3	529243e+003;2	859820e-001
3	531171e+003;2	877280e-001
3	533100e+003;2	915075e-001
3	535029e+003;2	931671e-001
3	536957e+003;2	901522e-001
3	538885e+003;2	907522e-001
3	540814e+003;2	937746e-001
3	542743e+003;2	970366e-001
3	544671e+003;2	955508e-001
3	546600e+003;2	895336e-001
3	548528e+003;2	888457e-001
3	550457e+003;2	934978e-001
3	552385e+003;2	900624e-001
3	554314e+003;2	869050e-001
3	556242e+003;2	891541e-001
3	558171e+003;2	915461e-001
3	560100e+003;2	933467e-001
3	562028e+003;2	956548e-001
3	563957e+003;3	013236e-001
3	565885e+003;2	994707e-001
3	567814e+003;2	792825e-001
3	569742e+003;2	794157e-001
3	571671e+003;2	867953e-001
3	573599e+003;2	888889e-001
3	575528e+003;2	889869e-001
3	577457e+003;2	916165e-001
3	579385e+003;2	929970e-001
3	581314e+003;2	932304e-001
3	583242e+003;2	961707e-001
3	585171e+003;3	016106e-001
3	587099e+003;2	917251e-001
3	589028e+003;2	782234e-001
3	590956e+003;2	882408e-001
3	592885e+003;2	960167e-001
3	594813e+003;2	922294e-001
3	596742e+003;2	893948e-001
3	598671e+003;2	915155e-001
3	600599e+003;2	889070e-001
3	602528e+003;2	882668e-001
3	604456e+003;2	956778e-001
3	606385e+003;3	002474e-001
3	608313e+003;2	932107e-001
3	610242e+003;2	918477e-001
3	612170e+003;2	956209e-001
3	614099e+003;2	874466e-001
3	616028e+003;2	926523e-001
3	617956e+003;2	969137e-001
3	619885e+003;2	842550e-001
3	621813e+003;2	834367e-001
3	623742e+003;2	914664e-001
3	625670e+003;3	006610e-001
3	627599e+003;3	079859e-001
3	629527e+003;2	801719e-001
3	631456e+003;2	839971e-001
3	633385e+003;2	919140e-001
3	635313e+003;2	915410e-001
3	637241e+003;2	957724e-001
3	639170e+003;2	958910e-001
3	641099e+003;2	970661e-001
3	643027e+003;2	984739e-001
3	644956e+003;3	077339e-001
3	646884e+003;3	126869e-001
3	648813e+003;2	927367e-001
3	650741e+003;2	719223e-001
3	652670e+003;2	836437e-001
3	654598e+003;2	994133e-001
3	656527e+003;2	893606e-001
3	658456e+003;2	850536e-001
3	660384e+003;2	899327e-001
3	662313e+003;2	903816e-001
3	664241e+003;2	925878e-001
3	666170e+003;2	996881e-001
3	668098e+003;3	081223e-001
3	670027e+003;2	916438e-001
3	671955e+003;2	906221e-001
3	673884e+003;3	128307e-001
3	675813e+003;2	852998e-001
3	677741e+003;2	789909e-001
3	679669e+003;2	847559e-001
3	681598e+003;2	870775e-001
3	683527e+003;2	932453e-001
3	685455e+003;3	010699e-001
3	687384e+003;3	086185e-001
3	689312e+003;2	934539e-001
3	691241e+003;2	809102e-001
3	693169e+003;2	852791e-001
3	695098e+003;2	915930e-001
3	697026e+003;2	928167e-001
3	698955e+003;2	985863e-001
3	700884e+003;2	998504e-001
3	702812e+003;2	907690e-001
3	704741e+003;2	928482e-001
3	706669e+003;2	995354e-001
3	708598e+003;3	055228e-001
3	710526e+003;2	982705e-001
3	712455e+003;2	810415e-001
3	714383e+003;2	877150e-001
3	716312e+003;2	983312e-001
3	718240e+003;3	002132e-001
3	720169e+003;3	004300e-001
3	722098e+003;2	978144e-001
3	724026e+003;2	937866e-001
3	725955e+003;2	937580e-001
3	727883e+003;2	926544e-001
3	729812e+003;3	043432e-001
3	731740e+003;3	099249e-001
3	733669e+003;3	052890e-001
3	735597e+003;2	834485e-001
3	737526e+003;2	785162e-001
3	739455e+003;2	943464e-001
3	741383e+003;3	051958e-001
3	743312e+003;3	111927e-001
3	745240e+003;2	871638e-001
3	747169e+003;2	974707e-001
3	749097e+003;3	106545e-001
3	751026e+003;2	874327e-001
3	752954e+003;2	761477e-001
3	754883e+003;2	916279e-001
3	756812e+003;3	021534e-001
3	758740e+003;2	984850e-001
3	760668e+003;2	903151e-001
3	762597e+003;2	992879e-001
3	764526e+003;3	059819e-001
3	766454e+003;2	989311e-001
3	768383e+003;3	017799e-001
3	770311e+003;2	921304e-001
3	772240e+003;2	907539e-001
3	774168e+003;2	954653e-001
3	776097e+003;2	998321e-001
3	778025e+003;3	029946e-001
3	779954e+003;2	927850e-001
3	781883e+003;2	948048e-001
3	783811e+003;2	994704e-001
3	785740e+003;2	939433e-001
3	787668e+003;2	949015e-001
3	789597e+003;2	978513e-001
3	791525e+003;2	996761e-001
3	793454e+003;3	025882e-001
3	795382e+003;3	056410e-001
3	797311e+003;3	012787e-001
3	799240e+003;3	113798e-001
3	801168e+003;3	005036e-001
3	803097e+003;2	819783e-001
3	805025e+003;2	997023e-001
3	806954e+003;2	945818e-001
3	808882e+003;2	890128e-001
3	810811e+003;2	988625e-001
3	812739e+003;3	077467e-001
3	814668e+003;3	140972e-001
3	816596e+003;2	975245e-001
3	818525e+003;3	045184e-001
3	820454e+003;3	052139e-001
3	822382e+003;2	823787e-001
3	824311e+003;2	954663e-001
3	826239e+003;2	997692e-001
3	828168e+003;2	975581e-001
3	830096e+003;3	044614e-001
3	832025e+003;3	030794e-001
3	833953e+003;3	061604e-001
3	835882e+003;3	101406e-001
3	837811e+003;3	048861e-001
3	839739e+003;2	926455e-001
3	841667e+003;2	949534e-001
3	843596e+003;2	931900e-001
3	845525e+003;2	904344e-001
3	847453e+003;2	995072e-001
3	849382e+003;3	102245e-001
3	851310e+003;3	234523e-001
3	853239e+003;3	007003e-001
3	855167e+003;2	783298e-001
3	857096e+003;2	872807e-001
3	859024e+003;2	971387e-001
3	860953e+003;3	060195e-001
3	862882e+003;3	061105e-001
3	864810e+003;2	972395e-001
3	866739e+003;3	020872e-001
3	868667e+003;3	150521e-001
3	870596e+003;2	943066e-001
3	872524e+003;2	977340e-001
3	874453e+003;2	927991e-001
3	876381e+003;2	954677e-001
3	878310e+003;3	086171e-001
3	880239e+003;3	036036e-001
3	882167e+003;2	989173e-001
3	884096e+003;3	076455e-001
3	886024e+003;2	939574e-001
3	887953e+003;2	967670e-001
3	889881e+003;3	079821e-001
3	891810e+003;2	965979e-001
3	893738e+003;2	928015e-001
3	895667e+003;3	038718e-001
3	897595e+003;3	114052e-001
3	899524e+003;3	047853e-001
3	901453e+003;3	013242e-001
3	903381e+003;2	984357e-001
3	905310e+003;2	876127e-001
3	907238e+003;2	927549e-001
3	909167e+003;3	004260e-001
3	911095e+003;3	026265e-001
3	913024e+003;3	036057e-001
3	914952e+003;3	074198e-001
3	916881e+003;3	042780e-001
3	918810e+003;3	009869e-001
3	920738e+003;3	012928e-001
3	922667e+003;3	050537e-001
3	924595e+003;3	003739e-001
3	926524e+003;2	981741e-001
3	928452e+003;3	049945e-001
3	930381e+003;3	049890e-001
3	932309e+003;2	988958e-001
3	934238e+003;2	958853e-001
3	936167e+003;3	003991e-001
3	938095e+003;3	020810e-001
3	940023e+003;3	036332e-001
3	941952e+003;3	026907e-001
3	943881e+003;2	973811e-001
3	945809e+003;3	005880e-001
3	947738e+003;3	026455e-001
3	949666e+003;2	981703e-001
3	951595e+003;2	971818e-001
3	953523e+003;2	994140e-001
3	955452e+003;3	015746e-001
3	957380e+003;3	021582e-001
3	959309e+003;3	037549e-001
3	961238e+003;3	034304e-001
3	963166e+003;2	990021e-001
3	965095e+003;3	004229e-001
3	967023e+003;3	041375e-001
3	968952e+003;3	043141e-001
3	970880e+003;3	030267e-001
3	972809e+003;3	025722e-001
3	974737e+003;3	023217e-001
3	976666e+003;3	020601e-001
3	978594e+003;3	021216e-001
3	980523e+003;3	021987e-001
3	982452e+003;3	032183e-001
3	984380e+003;3	053885e-001
3	986309e+003;3	076695e-001
3	988237e+003;3	087520e-001
3	990166e+003;3	077145e-001
3	992094e+003;3	075632e-001
3	994023e+003;3	093392e-001
3	995951e+003;3	088165e-001
3	997880e+003;3	066689e-001
3	999809e+003;3	058115e-001
4	001737e+003;0	000000e+000
