# Supplementary material for: Deep Learning for Reconstructing Low-Quality FTIR and Raman Spectra—A Case Study in Microplastic Analyses
Source: Anal Chem. 2021 Nov 22;93(49):16360–8. doi: 10.1021/acs.analchem.1c02618 (PMC8674871; doi:10.1021/acs.analchem.1c02618)
Supplement: Supplementary file 2 — ac1c02618_si_002.zip [file ac1c02618_si_002.zip › SpectraReconstruction/ATR Spectra/PS.csv]

3	992094e+002;1	843337e-001
4	011380e+002;2	213512e-001
4	030665e+002;1	909517e-001
4	049951e+002;2	139333e-001
4	069236e+002;2	840324e-001
4	088522e+002;2	916318e-001
4	107807e+002;2	020096e-001
4	127093e+002;1	511527e-001
4	146378e+002;1	823461e-001
4	165664e+002;2	031222e-001
4	184949e+002;1	210595e-001
4	204235e+002;1	039210e-001
4	223520e+002;1	545279e-001
4	242806e+002;1	518258e-001
4	262091e+002;1	681128e-001
4	281377e+002;2	246673e-001
4	300662e+002;2	449999e-001
4	319948e+002;2	379162e-001
4	339233e+002;2	177991e-001
4	358519e+002;2	219751e-001
4	377804e+002;2	314174e-001
4	397090e+002;2	285756e-001
4	416375e+002;2	376676e-001
4	435660e+002;2	161806e-001
4	454946e+002;1	923188e-001
4	474232e+002;1	835041e-001
4	493517e+002;1	697902e-001
4	512802e+002;1	767353e-001
4	532088e+002;1	819139e-001
4	551373e+002;1	355750e-001
4	570659e+002;1	237357e-001
4	589944e+002;1	719943e-001
4	609230e+002;1	944431e-001
4	628515e+002;1	860249e-001
4	647801e+002;1	796777e-001
4	667086e+002;1	587851e-001
4	686372e+002;1	600624e-001
4	705657e+002;1	818768e-001
4	724943e+002;1	655078e-001
4	744228e+002;1	651797e-001
4	763513e+002;1	887289e-001
4	782799e+002;2	096358e-001
4	802085e+002;1	832093e-001
4	821370e+002;1	617496e-001
4	840656e+002;1	598959e-001
4	859941e+002;1	668942e-001
4	879226e+002;1	896213e-001
4	898512e+002;1	942462e-001
4	917798e+002;1	701765e-001
4	937083e+002;1	948492e-001
4	956368e+002;2	219338e-001
4	975654e+002;2	013136e-001
4	994939e+002;1	744210e-001
5	014225e+002;1	790850e-001
5	033510e+002;1	874937e-001
5	052796e+002;1	951369e-001
5	072081e+002;1	966376e-001
5	091367e+002;1	910379e-001
5	110652e+002;1	922786e-001
5	129938e+002;1	969282e-001
5	149223e+002;2	131463e-001
5	168509e+002;2	273533e-001
5	187794e+002;2	284852e-001
5	207079e+002;2	276532e-001
5	226365e+002;2	307134e-001
5	245651e+002;2	391779e-001
5	264936e+002;2	829347e-001
5	284222e+002;3	319834e-001
5	303507e+002;3	602269e-001
5	322792e+002;3	872375e-001
5	342078e+002;4	126430e-001
5	361364e+002;4	377023e-001
5	380649e+002;4	641975e-001
5	399935e+002;4	757037e-001
5	419220e+002;4	604597e-001
5	438505e+002;4	401992e-001
5	457791e+002;4	281642e-001
5	477076e+002;4	121434e-001
5	496362e+002;3	928349e-001
5	515648e+002;3	792201e-001
5	534933e+002;3	607240e-001
5	554218e+002;3	462141e-001
5	573504e+002;3	472123e-001
5	592789e+002;3	503684e-001
5	612075e+002;3	483509e-001
5	631360e+002;3	398102e-001
5	650646e+002;3	279467e-001
5	669931e+002;3	162023e-001
5	689217e+002;3	012418e-001
5	708502e+002;2	891629e-001
5	727787e+002;2	783399e-001
5	747073e+002;2	605417e-001
5	766359e+002;2	530796e-001
5	785644e+002;2	481396e-001
5	804930e+002;2	454319e-001
5	824215e+002;2	401759e-001
5	843500e+002;2	327653e-001
5	862786e+002;2	229806e-001
5	882072e+002;2	241950e-001
5	901357e+002;2	345397e-001
5	920643e+002;2	325649e-001
5	939928e+002;2	115136e-001
5	959213e+002;2	004234e-001
5	978499e+002;2	040523e-001
5	997784e+002;2	133546e-001
6	017070e+002;2	214316e-001
6	036355e+002;2	179727e-001
6	055641e+002;2	147641e-001
6	074926e+002;2	171268e-001
6	094211e+002;2	181572e-001
6	113497e+002;2	204148e-001
6	132783e+002;2	353638e-001
6	152068e+002;2	459529e-001
6	171354e+002;2	426140e-001
6	190639e+002;2	440925e-001
6	209924e+002;2	446501e-001
6	229210e+002;2	379540e-001
6	248495e+002;2	349712e-001
6	267781e+002;2	311706e-001
6	287067e+002;2	233498e-001
6	306352e+002;2	167943e-001
6	325637e+002;2	137982e-001
6	344923e+002;2	127282e-001
6	364208e+002;2	103462e-001
6	383494e+002;2	083699e-001
6	402780e+002;2	058693e-001
6	422065e+002;2	082567e-001
6	441350e+002;2	118613e-001
6	460636e+002;2	194047e-001
6	479921e+002;2	296308e-001
6	499207e+002;2	289225e-001
6	518492e+002;2	249355e-001
6	537778e+002;2	347956e-001
6	557063e+002;2	436607e-001
6	576349e+002;2	465093e-001
6	595634e+002;2	476489e-001
6	614919e+002;2	566931e-001
6	634205e+002;2	666751e-001
6	653491e+002;2	710866e-001
6	672776e+002;2	796606e-001
6	692062e+002;2	928978e-001
6	711347e+002;2	913870e-001
6	730632e+002;3	000241e-001
6	749918e+002;3	120687e-001
6	769203e+002;3	157564e-001
6	788489e+002;3	185103e-001
6	807775e+002;3	363442e-001
6	827060e+002;3	645446e-001
6	846345e+002;3	902868e-001
6	865631e+002;4	267309e-001
6	884916e+002;5	007306e-001
6	904202e+002;6	241570e-001
6	923488e+002;8	280236e-001
6	942773e+002;1	137916e+000
6	962058e+002;1	424065e+000
6	981344e+002;1	538549e+000
7	000629e+002;1	550840e+000
7	019915e+002;1	425363e+000
7	039200e+002;1	185115e+000
7	058486e+002;8	529621e-001
7	077771e+002;5	762277e-001
7	097057e+002;3	993013e-001
7	116342e+002;3	007417e-001
7	135627e+002;2	574988e-001
7	154913e+002;2	418861e-001
7	174199e+002;2	313166e-001
7	193484e+002;2	288378e-001
7	212770e+002;2	352566e-001
7	232055e+002;2	395456e-001
7	251340e+002;2	436430e-001
7	270626e+002;2	532172e-001
7	289911e+002;2	686868e-001
7	309197e+002;2	909100e-001
7	328483e+002;3	190308e-001
7	347768e+002;3	573880e-001
7	367053e+002;3	935110e-001
7	386339e+002;4	328555e-001
7	405624e+002;4	897251e-001
7	424910e+002;5	586505e-001
7	444196e+002;6	383161e-001
7	463481e+002;7	098377e-001
7	482766e+002;7	486408e-001
7	502052e+002;7	819324e-001
7	521337e+002;8	144639e-001
7	540623e+002;8	499945e-001
7	559908e+002;8	663538e-001
7	579194e+002;8	550347e-001
7	598479e+002;8	121130e-001
7	617765e+002;7	578892e-001
7	637050e+002;7	099549e-001
7	656335e+002;6	681149e-001
7	675621e+002;6	125845e-001
7	694907e+002;5	409201e-001
7	714192e+002;4	759295e-001
7	733478e+002;4	255541e-001
7	752763e+002;3	820286e-001
7	772048e+002;3	418233e-001
7	791334e+002;3	101673e-001
7	810620e+002;2	947560e-001
7	829905e+002;2	852072e-001
7	849191e+002;2	715845e-001
7	868476e+002;2	600650e-001
7	887761e+002;2	491999e-001
7	907047e+002;2	377701e-001
7	926332e+002;2	322212e-001
7	945618e+002;2	343029e-001
7	964903e+002;2	345211e-001
7	984189e+002;2	261917e-001
8	003474e+002;2	202719e-001
8	022759e+002;2	197309e-001
8	042045e+002;2	252919e-001
8	061331e+002;2	288941e-001
8	080616e+002;2	256841e-001
8	099902e+002;2	276294e-001
8	119187e+002;2	342216e-001
8	138472e+002;2	305795e-001
8	157758e+002;2	282497e-001
8	177043e+002;2	273550e-001
8	196329e+002;2	232275e-001
8	215615e+002;2	247343e-001
8	234900e+002;2	298055e-001
8	254185e+002;2	307083e-001
8	273471e+002;2	335030e-001
8	292756e+002;2	329825e-001
8	312042e+002;2	315647e-001
8	331328e+002;2	405755e-001
8	350613e+002;2	559680e-001
8	369898e+002;2	655992e-001
8	389184e+002;2	682562e-001
8	408469e+002;2	709437e-001
8	427755e+002;2	747197e-001
8	447040e+002;2	732271e-001
8	466326e+002;2	649688e-001
8	485611e+002;2	529501e-001
8	504897e+002;2	463535e-001
8	524182e+002;2	437237e-001
8	543467e+002;2	434136e-001
8	562753e+002;2	448107e-001
8	582039e+002;2	457895e-001
8	601324e+002;2	428888e-001
8	620610e+002;2	441610e-001
8	639895e+002;2	495345e-001
8	659180e+002;2	517997e-001
8	678466e+002;2	486801e-001
8	697751e+002;2	477212e-001
8	717037e+002;2	485094e-001
8	736323e+002;2	499792e-001
8	755608e+002;2	516221e-001
8	774893e+002;2	519630e-001
8	794179e+002;2	530972e-001
8	813464e+002;2	547328e-001
8	832750e+002;2	540084e-001
8	852036e+002;2	555347e-001
8	871321e+002;2	585838e-001
8	890606e+002;2	621950e-001
8	909892e+002;2	692729e-001
8	929177e+002;2	747272e-001
8	948463e+002;2	798854e-001
8	967748e+002;2	929603e-001
8	987034e+002;3	090589e-001
9	006319e+002;3	286549e-001
9	025605e+002;3	522066e-001
9	044890e+002;3	736917e-001
9	064175e+002;3	811519e-001
9	083461e+002;3	755345e-001
9	102747e+002;3	595366e-001
9	122032e+002;3	403319e-001
9	141318e+002;3	219828e-001
9	160603e+002;3	052449e-001
9	179888e+002;2	935632e-001
9	199174e+002;2	865596e-001
9	218459e+002;2	790999e-001
9	237745e+002;2	726895e-001
9	257031e+002;2	707528e-001
9	276316e+002;2	684369e-001
9	295601e+002;2	666311e-001
9	314887e+002;2	683096e-001
9	334172e+002;2	709812e-001
9	353458e+002;2	767527e-001
9	372744e+002;2	828542e-001
9	392029e+002;2	879790e-001
9	411314e+002;2	906606e-001
9	430600e+002;2	913330e-001
9	449885e+002;2	906696e-001
9	469171e+002;2	881256e-001
9	488456e+002;2	853688e-001
9	507742e+002;2	855022e-001
9	527027e+002;2	880439e-001
9	546313e+002;2	921183e-001
9	565598e+002;3	010875e-001
9	584883e+002;3	132014e-001
9	604169e+002;3	276872e-001
9	623455e+002;3	451157e-001
9	642740e+002;3	567379e-001
9	662026e+002;3	622293e-001
9	681311e+002;3	574443e-001
9	700596e+002;3	449688e-001
9	719882e+002;3	311339e-001
9	739167e+002;3	197899e-001
9	758453e+002;3	148666e-001
9	777739e+002;3	138557e-001
9	797024e+002;3	120422e-001
9	816309e+002;3	074884e-001
9	835595e+002;3	002311e-001
9	854880e+002;2	925732e-001
9	874166e+002;2	843442e-001
9	893452e+002;2	803515e-001
9	912737e+002;2	809815e-001
9	932022e+002;2	849234e-001
9	951307e+002;2	872990e-001
9	970593e+002;2	855202e-001
9	989879e+002;2	889249e-001
1	000916e+003;3	011590e-001
1	002845e+003;3	084949e-001
1	004773e+003;3	081807e-001
1	006702e+003;3	021479e-001
1	008631e+003;3	002649e-001
1	010559e+003;3	026192e-001
1	012488e+003;3	040175e-001
1	014416e+003;3	060851e-001
1	016345e+003;3	163937e-001
1	018273e+003;3	301953e-001
1	020202e+003;3	457942e-001
1	022130e+003;3	661355e-001
1	024059e+003;3	949345e-001
1	025988e+003;4	297234e-001
1	027916e+003;4	548854e-001
1	029845e+003;4	504879e-001
1	031773e+003;4	130895e-001
1	033702e+003;3	561056e-001
1	035630e+003;3	143427e-001
1	037559e+003;2	932248e-001
1	039487e+003;2	829906e-001
1	041416e+003;2	786846e-001
1	043344e+003;2	766531e-001
1	045273e+003;2	793693e-001
1	047202e+003;2	817693e-001
1	049130e+003;2	816881e-001
1	051059e+003;2	864839e-001
1	052987e+003;2	891349e-001
1	054916e+003;2	904944e-001
1	056844e+003;2	952999e-001
1	058773e+003;3	014518e-001
1	060701e+003;3	097366e-001
1	062630e+003;3	232537e-001
1	064558e+003;3	384632e-001
1	066487e+003;3	499048e-001
1	068416e+003;3	533193e-001
1	070344e+003;3	508393e-001
1	072273e+003;3	444712e-001
1	074201e+003;3	337835e-001
1	076130e+003;3	216862e-001
1	078058e+003;3	165770e-001
1	079987e+003;3	114839e-001
1	081915e+003;3	026524e-001
1	083844e+003;2	950192e-001
1	085773e+003;2	892861e-001
1	087701e+003;2	848062e-001
1	089630e+003;2	836544e-001
1	091558e+003;2	818528e-001
1	093487e+003;2	777153e-001
1	095415e+003;2	747614e-001
1	097344e+003;2	736165e-001
1	099272e+003;2	729572e-001
1	101201e+003;2	723534e-001
1	103129e+003;2	706199e-001
1	105058e+003;2	688470e-001
1	106987e+003;2	679890e-001
1	108915e+003;2	670506e-001
1	110844e+003;2	680124e-001
1	112772e+003;2	671991e-001
1	114701e+003;2	649318e-001
1	116629e+003;2	627411e-001
1	118558e+003;2	609412e-001
1	120486e+003;2	582472e-001
1	122415e+003;2	541634e-001
1	124344e+003;2	525223e-001
1	126272e+003;2	515482e-001
1	128201e+003;2	518733e-001
1	130129e+003;2	528314e-001
1	132058e+003;2	510054e-001
1	133986e+003;2	514135e-001
1	135915e+003;2	544183e-001
1	137843e+003;2	566623e-001
1	139772e+003;2	594837e-001
1	141700e+003;2	613152e-001
1	143629e+003;2	646526e-001
1	145557e+003;2	686951e-001
1	147486e+003;2	749003e-001
1	149415e+003;2	885624e-001
1	151343e+003;3	070927e-001
1	153272e+003;3	241397e-001
1	155200e+003;3	286155e-001
1	157129e+003;3	163326e-001
1	159057e+003;2	992630e-001
1	160986e+003;2	865100e-001
1	162914e+003;2	793267e-001
1	164843e+003;2	764139e-001
1	166771e+003;2	788358e-001
1	168700e+003;2	813285e-001
1	170629e+003;2	809168e-001
1	172557e+003;2	818317e-001
1	174486e+003;2	879020e-001
1	176414e+003;3	004835e-001
1	178343e+003;3	176157e-001
1	180271e+003;3	303973e-001
1	182200e+003;3	331688e-001
1	184128e+003;3	247118e-001
1	186057e+003;3	135648e-001
1	187986e+003;3	058394e-001
1	189914e+003;3	036725e-001
1	191843e+003;3	042172e-001
1	193771e+003;3	049635e-001
1	195700e+003;3	038088e-001
1	197628e+003;3	017990e-001
1	199557e+003;2	987689e-001
1	201485e+003;2	953991e-001
1	203414e+003;2	913779e-001
1	205343e+003;2	874869e-001
1	207271e+003;2	850664e-001
1	209200e+003;2	828503e-001
1	211128e+003;2	805939e-001
1	213057e+003;2	795121e-001
1	214985e+003;2	768363e-001
1	216914e+003;2	744905e-001
1	218842e+003;2	758232e-001
1	220771e+003;2	781262e-001
1	222699e+003;2	792084e-001
1	224628e+003;2	806770e-001
1	226557e+003;2	811747e-001
1	228485e+003;2	800508e-001
1	230414e+003;2	790216e-001
1	232342e+003;2	790247e-001
1	234271e+003;2	784024e-001
1	236199e+003;2	779542e-001
1	238128e+003;2	786724e-001
1	240056e+003;2	798898e-001
1	241985e+003;2	803206e-001
1	243913e+003;2	809343e-001
1	245842e+003;2	819176e-001
1	247771e+003;2	831632e-001
1	249699e+003;2	831149e-001
1	251628e+003;2	826419e-001
1	253556e+003;2	808636e-001
1	255485e+003;2	813710e-001
1	257413e+003;2	827454e-001
1	259342e+003;2	836097e-001
1	261270e+003;2	845678e-001
1	263199e+003;2	846510e-001
1	265127e+003;2	829088e-001
1	267056e+003;2	831784e-001
1	268985e+003;2	853814e-001
1	270913e+003;2	871722e-001
1	272842e+003;2	912894e-001
1	274770e+003;2	964636e-001
1	276699e+003;2	994972e-001
1	278627e+003;3	019839e-001
1	280556e+003;3	032669e-001
1	282484e+003;3	048704e-001
1	284413e+003;3	058536e-001
1	286342e+003;3	075577e-001
1	288270e+003;3	104449e-001
1	290199e+003;3	124609e-001
1	292127e+003;3	132077e-001
1	294056e+003;3	133430e-001
1	295984e+003;3	141434e-001
1	297913e+003;3	178861e-001
1	299841e+003;3	223571e-001
1	301770e+003;3	270261e-001
1	303698e+003;3	310322e-001
1	305627e+003;3	356471e-001
1	307556e+003;3	396766e-001
1	309484e+003;3	427358e-001
1	311413e+003;3	451495e-001
1	313341e+003;3	464012e-001
1	315270e+003;3	428773e-001
1	317198e+003;3	395497e-001
1	319127e+003;3	385976e-001
1	321055e+003;3	400928e-001
1	322984e+003;3	435260e-001
1	324912e+003;3	475394e-001
1	326841e+003;3	509596e-001
1	328770e+003;3	521527e-001
1	330698e+003;3	495252e-001
1	332627e+003;3	441796e-001
1	334555e+003;3	381280e-001
1	336484e+003;3	340976e-001
1	338412e+003;3	322885e-001
1	340341e+003;3	376891e-001
1	342269e+003;3	417836e-001
1	344198e+003;3	457325e-001
1	346126e+003;3	505321e-001
1	348055e+003;3	532364e-001
1	349984e+003;3	539558e-001
1	351912e+003;3	554024e-001
1	353841e+003;3	556726e-001
1	355769e+003;3	576950e-001
1	357698e+003;3	630073e-001
1	359626e+003;3	677042e-001
1	361555e+003;3	715344e-001
1	363483e+003;3	782203e-001
1	365412e+003;3	795543e-001
1	367341e+003;3	803709e-001
1	369269e+003;3	843233e-001
1	371198e+003;3	873342e-001
1	373126e+003;3	885775e-001
1	375055e+003;3	907673e-001
1	376983e+003;3	847625e-001
1	378912e+003;3	762731e-001
1	380840e+003;3	660081e-001
1	382769e+003;3	564219e-001
1	384698e+003;3	452479e-001
1	386626e+003;3	349243e-001
1	388555e+003;3	249286e-001
1	390483e+003;3	161331e-001
1	392412e+003;3	098851e-001
1	394340e+003;3	062441e-001
1	396269e+003;3	025496e-001
1	398197e+003;3	019459e-001
1	400126e+003;3	032546e-001
1	402054e+003;2	997516e-001
1	403983e+003;2	984377e-001
1	405911e+003;3	001392e-001
1	407840e+003;2	987497e-001
1	409769e+003;2	984975e-001
1	411697e+003;3	004469e-001
1	413626e+003;3	009248e-001
1	415554e+003;3	010291e-001
1	417483e+003;3	043081e-001
1	419411e+003;3	126336e-001
1	421340e+003;3	148788e-001
1	423268e+003;3	160704e-001
1	425197e+003;3	230118e-001
1	427125e+003;3	271631e-001
1	429054e+003;3	391154e-001
1	430983e+003;3	606030e-001
1	432911e+003;3	837596e-001
1	434840e+003;4	069198e-001
1	436768e+003;4	537674e-001
1	438697e+003;4	957144e-001
1	440625e+003;5	300877e-001
1	442554e+003;5	808994e-001
1	444482e+003;6	420896e-001
1	446411e+003;7	089770e-001
1	448340e+003;8	246081e-001
1	450268e+003;9	588804e-001
1	452197e+003;1	062637e+000
1	454125e+003;1	000530e+000
1	456054e+003;7	752033e-001
1	457982e+003;4	655812e-001
1	459911e+003;3	973353e-001
1	461839e+003;3	767958e-001
1	463768e+003;3	638540e-001
1	465697e+003;3	554420e-001
1	467625e+003;3	440946e-001
1	469554e+003;3	333280e-001
1	471482e+003;3	271109e-001
1	473411e+003;3	324522e-001
1	475339e+003;3	303777e-001
1	477268e+003;3	330905e-001
1	479196e+003;3	382251e-001
1	481125e+003;3	538196e-001
1	483053e+003;3	827984e-001
1	484982e+003;4	183814e-001
1	486911e+003;4	756575e-001
1	488839e+003;5	998695e-001
1	490768e+003;9	060693e-001
1	492696e+003;1	081613e+000
1	494625e+003;9	682994e-001
1	496553e+003;6	641195e-001
1	498482e+003;4	497980e-001
1	500410e+003;3	714523e-001
1	502339e+003;3	363539e-001
1	504267e+003;3	163413e-001
1	506196e+003;3	077604e-001
1	508125e+003;3	097088e-001
1	510053e+003;3	001838e-001
1	511982e+003;2	956117e-001
1	513910e+003;2	921355e-001
1	515839e+003;2	885221e-001
1	517767e+003;2	928827e-001
1	519696e+003;2	903787e-001
1	521624e+003;2	951517e-001
1	523553e+003;2	955916e-001
1	525481e+003;2	914190e-001
1	527410e+003;2	940345e-001
1	529339e+003;2	956504e-001
1	531267e+003;2	926551e-001
1	533196e+003;2	999504e-001
1	535124e+003;3	101017e-001
1	537053e+003;3	043134e-001
1	538981e+003;2	983060e-001
1	540910e+003;3	120618e-001
1	542838e+003;3	146553e-001
1	544767e+003;3	123135e-001
1	546695e+003;3	067796e-001
1	548624e+003;3	018246e-001
1	550553e+003;3	014862e-001
1	552481e+003;2	964084e-001
1	554410e+003;2	918733e-001
1	556338e+003;2	899676e-001
1	558267e+003;2	941930e-001
1	560195e+003;3	066834e-001
1	562124e+003;2	956427e-001
1	564052e+003;2	922302e-001
1	565981e+003;2	936475e-001
1	567910e+003;2	922212e-001
1	569838e+003;3	000812e-001
1	571767e+003;3	034616e-001
1	573695e+003;3	001531e-001
1	575624e+003;3	073022e-001
1	577552e+003;3	344930e-001
1	579481e+003;3	535674e-001
1	581409e+003;3	799337e-001
1	583338e+003;3	906987e-001
1	585266e+003;3	742842e-001
1	587195e+003;3	551980e-001
1	589124e+003;3	516165e-001
1	591052e+003;3	621107e-001
1	592981e+003;3	820689e-001
1	594909e+003;4	175282e-001
1	596838e+003;4	759766e-001
1	598766e+003;5	454103e-001
1	600695e+003;5	969418e-001
1	602623e+003;5	799440e-001
1	604552e+003;5	096808e-001
1	606480e+003;4	334777e-001
1	608409e+003;3	734946e-001
1	610338e+003;3	378933e-001
1	612266e+003;3	191667e-001
1	614195e+003;3	068264e-001
1	616123e+003;3	022251e-001
1	618052e+003;3	040136e-001
1	619980e+003;2	975021e-001
1	621909e+003;2	930011e-001
1	623837e+003;2	956508e-001
1	625766e+003;2	936794e-001
1	627694e+003;2	920762e-001
1	629623e+003;2	933672e-001
1	631552e+003;2	907945e-001
1	633480e+003;2	863816e-001
1	635409e+003;2	877592e-001
1	637337e+003;2	986196e-001
1	639266e+003;2	961440e-001
1	641194e+003;2	941419e-001
1	643123e+003;2	911175e-001
1	645051e+003;2	877373e-001
1	646980e+003;2	946608e-001
1	648909e+003;2	987453e-001
1	650837e+003;2	896142e-001
1	652766e+003;2	849039e-001
1	654694e+003;3	057460e-001
1	656623e+003;3	024597e-001
1	658551e+003;2	989978e-001
1	660480e+003;2	978981e-001
1	662408e+003;3	020710e-001
1	664337e+003;3	066537e-001
1	666266e+003;3	011380e-001
1	668194e+003;2	967228e-001
1	670123e+003;3	014046e-001
1	672051e+003;3	036657e-001
1	673980e+003;2	996234e-001
1	675908e+003;3	012332e-001
1	677837e+003;2	976662e-001
1	679765e+003;2	950910e-001
1	681694e+003;2	930475e-001
1	683622e+003;2	922342e-001
1	685551e+003;3	020729e-001
1	687479e+003;2	967021e-001
1	689408e+003;2	944116e-001
1	691337e+003;2	924770e-001
1	693265e+003;2	868771e-001
1	695194e+003;2	856991e-001
1	697122e+003;2	924082e-001
1	699051e+003;2	906599e-001
1	700979e+003;2	981449e-001
1	702908e+003;2	932551e-001
1	704836e+003;2	905411e-001
1	706765e+003;2	953064e-001
1	708693e+003;2	923393e-001
1	710622e+003;2	898550e-001
1	712551e+003;2	870686e-001
1	714479e+003;2	872100e-001
1	716408e+003;2	918877e-001
1	718336e+003;3	001103e-001
1	720265e+003;2	980243e-001
1	722193e+003;2	948554e-001
1	724122e+003;2	965926e-001
1	726050e+003;2	969231e-001
1	727979e+003;2	953002e-001
1	729908e+003;2	971683e-001
1	731836e+003;2	985223e-001
1	733765e+003;3	067521e-001
1	735693e+003;3	171445e-001
1	737622e+003;3	110707e-001
1	739550e+003;3	136437e-001
1	741479e+003;3	178691e-001
1	743407e+003;3	181229e-001
1	745336e+003;3	174798e-001
1	747265e+003;3	142644e-001
1	749193e+003;3	141401e-001
1	751122e+003;3	134515e-001
1	753050e+003;3	098907e-001
1	754979e+003;3	039044e-001
1	756907e+003;3	024843e-001
1	758836e+003;2	988711e-001
1	760764e+003;2	941649e-001
1	762693e+003;2	958042e-001
1	764621e+003;2	924187e-001
1	766550e+003;2	877809e-001
1	768479e+003;2	876450e-001
1	770407e+003;2	867728e-001
1	772336e+003;2	925974e-001
1	774264e+003;2	962341e-001
1	776193e+003;2	939803e-001
1	778121e+003;2	910843e-001
1	780050e+003;2	904136e-001
1	781978e+003;2	916226e-001
1	783907e+003;2	912138e-001
1	785835e+003;2	940079e-001
1	787764e+003;2	954187e-001
1	789693e+003;2	951132e-001
1	791621e+003;3	014289e-001
1	793550e+003;3	145079e-001
1	795478e+003;3	184658e-001
1	797407e+003;3	215342e-001
1	799335e+003;3	241495e-001
1	801264e+003;3	284119e-001
1	803192e+003;3	287997e-001
1	805121e+003;3	261072e-001
1	807049e+003;3	234753e-001
1	808978e+003;3	210137e-001
1	810907e+003;3	183742e-001
1	812835e+003;3	155402e-001
1	814764e+003;3	103900e-001
1	816692e+003;3	073906e-001
1	818621e+003;3	055972e-001
1	820549e+003;3	029798e-001
1	822478e+003;2	991383e-001
1	824406e+003;2	963546e-001
1	826335e+003;2	950729e-001
1	828264e+003;2	907883e-001
1	830192e+003;2	915922e-001
1	832121e+003;2	916125e-001
1	834049e+003;2	882485e-001
1	835978e+003;2	871309e-001
1	837906e+003;2	879967e-001
1	839835e+003;2	882777e-001
1	841763e+003;2	857095e-001
1	843692e+003;2	877100e-001
1	845620e+003;2	920418e-001
1	847549e+003;2	908000e-001
1	849478e+003;2	911342e-001
1	851406e+003;2	918405e-001
1	853335e+003;2	942210e-001
1	855263e+003;2	979420e-001
1	857192e+003;3	029157e-001
1	859120e+003;3	086679e-001
1	861049e+003;3	148766e-001
1	862977e+003;3	195859e-001
1	864906e+003;3	229200e-001
1	866834e+003;3	254832e-001
1	868763e+003;3	320543e-001
1	870692e+003;3	327596e-001
1	872620e+003;3	281624e-001
1	874549e+003;3	258095e-001
1	876477e+003;3	238568e-001
1	878406e+003;3	218097e-001
1	880334e+003;3	202438e-001
1	882263e+003;3	184355e-001
1	884191e+003;3	170697e-001
1	886120e+003;3	154637e-001
1	888048e+003;3	124295e-001
1	889977e+003;3	106354e-001
1	891906e+003;3	070480e-001
1	893834e+003;3	020484e-001
1	895763e+003;2	999482e-001
1	897691e+003;2	984667e-001
1	899620e+003;2	964196e-001
1	901548e+003;2	934093e-001
1	903477e+003;2	914962e-001
1	905405e+003;2	908386e-001
1	907334e+003;2	905223e-001
1	909262e+003;2	911219e-001
1	911191e+003;2	918152e-001
1	913120e+003;2	910025e-001
1	915048e+003;2	907716e-001
1	916977e+003;2	920035e-001
1	918905e+003;2	961035e-001
1	920834e+003;2	962890e-001
1	922762e+003;2	996410e-001
1	924691e+003;3	033472e-001
1	926619e+003;3	038456e-001
1	928548e+003;3	062760e-001
1	930477e+003;3	112971e-001
1	932405e+003;3	184731e-001
1	934334e+003;3	265348e-001
1	936262e+003;3	339770e-001
1	938191e+003;3	407670e-001
1	940119e+003;3	443458e-001
1	942048e+003;3	471123e-001
1	943976e+003;3	482149e-001
1	945905e+003;3	444157e-001
1	947833e+003;3	399931e-001
1	949762e+003;3	349164e-001
1	951691e+003;3	299056e-001
1	953619e+003;3	268050e-001
1	955548e+003;3	254948e-001
1	957476e+003;3	236357e-001
1	959405e+003;3	217898e-001
1	961333e+003;3	193367e-001
1	963262e+003;3	136192e-001
1	965190e+003;3	079979e-001
1	967119e+003;3	055803e-001
1	969047e+003;3	028540e-001
1	970976e+003;2	993698e-001
1	972905e+003;2	968483e-001
1	974833e+003;2	955308e-001
1	976762e+003;2	951126e-001
1	978690e+003;2	944804e-001
1	980619e+003;2	943029e-001
1	982547e+003;2	943477e-001
1	984476e+003;2	945489e-001
1	986404e+003;2	946011e-001
1	988333e+003;2	942978e-001
1	990261e+003;2	925933e-001
1	992190e+003;2	920213e-001
1	994119e+003;2	920338e-001
1	996047e+003;2	905028e-001
1	997976e+003;2	896703e-001
1	999904e+003;2	906019e-001
2	001833e+003;2	912874e-001
2	003761e+003;2	910257e-001
2	005690e+003;2	912073e-001
2	007618e+003;2	915561e-001
2	009547e+003;2	915986e-001
2	011476e+003;2	911044e-001
2	013404e+003;2	908490e-001
2	015333e+003;2	907106e-001
2	017261e+003;2	910554e-001
2	019190e+003;2	915851e-001
2	021118e+003;2	915615e-001
2	023047e+003;2	916830e-001
2	024975e+003;2	909556e-001
2	026904e+003;2	905221e-001
2	028833e+003;2	914732e-001
2	030761e+003;2	925756e-001
2	032690e+003;2	931872e-001
2	034618e+003;2	927303e-001
2	036547e+003;2	921047e-001
2	038475e+003;2	926654e-001
2	040404e+003;2	928550e-001
2	042332e+003;2	925806e-001
2	044261e+003;2	925592e-001
2	046189e+003;2	928974e-001
2	048118e+003;2	929108e-001
2	050047e+003;2	931385e-001
2	051975e+003;2	931246e-001
2	053904e+003;2	936018e-001
2	055832e+003;2	943694e-001
2	057761e+003;2	939517e-001
2	059689e+003;2	937999e-001
2	061618e+003;2	939839e-001
2	063546e+003;2	939913e-001
2	065475e+003;2	952211e-001
2	067404e+003;2	959043e-001
2	069332e+003;2	959845e-001
2	071260e+003;2	965831e-001
2	073189e+003;2	965179e-001
2	075118e+003;2	961949e-001
2	077046e+003;2	964517e-001
2	078975e+003;2	968408e-001
2	080903e+003;2	967041e-001
2	082832e+003;2	958479e-001
2	084760e+003;2	953725e-001
2	086689e+003;2	950584e-001
2	088617e+003;2	946655e-001
2	090546e+003;2	964174e-001
2	092475e+003;2	976260e-001
2	094403e+003;2	969042e-001
2	096332e+003;2	970196e-001
2	098260e+003;2	979500e-001
2	100189e+003;2	987531e-001
2	102117e+003;2	988475e-001
2	104046e+003;2	981549e-001
2	105974e+003;2	981336e-001
2	107903e+003;2	993893e-001
2	109832e+003;2	996658e-001
2	111760e+003;2	991031e-001
2	113688e+003;2	994554e-001
2	115617e+003;3	003444e-001
2	117546e+003;3	004144e-001
2	119474e+003;3	002282e-001
2	121403e+003;3	004023e-001
2	123331e+003;3	004026e-001
2	125260e+003;3	004241e-001
2	127188e+003;2	998944e-001
2	129117e+003;3	002425e-001
2	131045e+003;3	010944e-001
2	132974e+003;3	007013e-001
2	134903e+003;3	008550e-001
2	136831e+003;3	015102e-001
2	138760e+003;3	021749e-001
2	140688e+003;3	018553e-001
2	142617e+003;3	013739e-001
2	144545e+003;3	019101e-001
2	146474e+003;3	031437e-001
2	148402e+003;3	033957e-001
2	150331e+003;3	026766e-001
2	152260e+003;3	028754e-001
2	154188e+003;3	033763e-001
2	156117e+003;3	038489e-001
2	158045e+003;3	034523e-001
2	159974e+003;3	033273e-001
2	161902e+003;3	035042e-001
2	163831e+003;3	038681e-001
2	165759e+003;3	051426e-001
2	167688e+003;3	056296e-001
2	169616e+003;3	050986e-001
2	171545e+003;3	053589e-001
2	173474e+003;3	055209e-001
2	175402e+003;3	059168e-001
2	177331e+003;3	070514e-001
2	179259e+003;3	069052e-001
2	181188e+003;3	069076e-001
2	183116e+003;3	073013e-001
2	185045e+003;3	076486e-001
2	186973e+003;3	081857e-001
2	188902e+003;3	080546e-001
2	190831e+003;3	070875e-001
2	192759e+003;3	065161e-001
2	194688e+003;3	070430e-001
2	196616e+003;3	075821e-001
2	198545e+003;3	067527e-001
2	200473e+003;3	069151e-001
2	202402e+003;3	080678e-001
2	204330e+003;3	083713e-001
2	206259e+003;3	081880e-001
2	208188e+003;3	080001e-001
2	210116e+003;3	087074e-001
2	212044e+003;3	093607e-001
2	213973e+003;3	087868e-001
2	215902e+003;3	079911e-001
2	217830e+003;3	079307e-001
2	219759e+003;3	088238e-001
2	221687e+003;3	093850e-001
2	223616e+003;3	084150e-001
2	225544e+003;3	081358e-001
2	227473e+003;3	081429e-001
2	229401e+003;3	085876e-001
2	231330e+003;3	094322e-001
2	233259e+003;3	093685e-001
2	235187e+003;3	094606e-001
2	237116e+003;3	093958e-001
2	239044e+003;3	091687e-001
2	240973e+003;3	099859e-001
2	242901e+003;3	112662e-001
2	244830e+003;3	110383e-001
2	246758e+003;3	105328e-001
2	248687e+003;3	109900e-001
2	250615e+003;3	116567e-001
2	252544e+003;3	120568e-001
2	254473e+003;3	118285e-001
2	256401e+003;3	120853e-001
2	258330e+003;3	122192e-001
2	260258e+003;3	116523e-001
2	262187e+003;3	115902e-001
2	264115e+003;3	113861e-001
2	266044e+003;3	111084e-001
2	267972e+003;3	111646e-001
2	269901e+003;3	105468e-001
2	271830e+003;3	101373e-001
2	273758e+003;3	104385e-001
2	275687e+003;3	100634e-001
2	277615e+003;3	103362e-001
2	279544e+003;3	112207e-001
2	281472e+003;3	111146e-001
2	283401e+003;3	106039e-001
2	285329e+003;3	107743e-001
2	287258e+003;3	110565e-001
2	289187e+003;3	113949e-001
2	291115e+003;3	116239e-001
2	293043e+003;3	119834e-001
2	294972e+003;3	122721e-001
2	296901e+003;3	126498e-001
2	298829e+003;3	130637e-001
2	300758e+003;3	130248e-001
2	302686e+003;3	132252e-001
2	304615e+003;3	138858e-001
2	306543e+003;3	139160e-001
2	308472e+003;3	134529e-001
2	310400e+003;3	142067e-001
2	312329e+003;3	158230e-001
2	314258e+003;3	168565e-001
2	316186e+003;3	167194e-001
2	318115e+003;3	155358e-001
2	320043e+003;3	141761e-001
2	321972e+003;3	159719e-001
2	323900e+003;3	168978e-001
2	325829e+003;3	155216e-001
2	327757e+003;3	172839e-001
2	329686e+003;3	211669e-001
2	331615e+003;3	259037e-001
2	333543e+003;3	280758e-001
2	335472e+003;3	261028e-001
2	337400e+003;3	270180e-001
2	339329e+003;3	248184e-001
2	341257e+003;3	206266e-001
2	343186e+003;3	211478e-001
2	345114e+003;3	209358e-001
2	347043e+003;3	204738e-001
2	348971e+003;3	170719e-001
2	350900e+003;3	140097e-001
2	352829e+003;3	130430e-001
2	354757e+003;3	137147e-001
2	356686e+003;3	177163e-001
2	358614e+003;3	250343e-001
2	360543e+003;3	308043e-001
2	362471e+003;3	309390e-001
2	364400e+003;3	256847e-001
2	366328e+003;3	237535e-001
2	368257e+003;3	253528e-001
2	370186e+003;3	235863e-001
2	372114e+003;3	210553e-001
2	374042e+003;3	191255e-001
2	375971e+003;3	184960e-001
2	377900e+003;3	173419e-001
2	379828e+003;3	156897e-001
2	381757e+003;3	145667e-001
2	383685e+003;3	140798e-001
2	385614e+003;3	134715e-001
2	387542e+003;3	127583e-001
2	389471e+003;3	128499e-001
2	391399e+003;3	125632e-001
2	393328e+003;3	120996e-001
2	395257e+003;3	124943e-001
2	397185e+003;3	130330e-001
2	399114e+003;3	128111e-001
2	401042e+003;3	119890e-001
2	402971e+003;3	121385e-001
2	404899e+003;3	123477e-001
2	406828e+003;3	124098e-001
2	408756e+003;3	132156e-001
2	410685e+003;3	129438e-001
2	412614e+003;3	121412e-001
2	414542e+003;3	117225e-001
2	416471e+003;3	115557e-001
2	418399e+003;3	115693e-001
2	420328e+003;3	121529e-001
2	422256e+003;3	121980e-001
2	424185e+003;3	118773e-001
2	426113e+003;3	123847e-001
2	428042e+003;3	129839e-001
2	429970e+003;3	133084e-001
2	431899e+003;3	130682e-001
2	433828e+003;3	128144e-001
2	435756e+003;3	131715e-001
2	437685e+003;3	128783e-001
2	439613e+003;3	130023e-001
2	441542e+003;3	133266e-001
2	443470e+003;3	131528e-001
2	445399e+003;3	136238e-001
2	447327e+003;3	152374e-001
2	449256e+003;3	156343e-001
2	451185e+003;3	147051e-001
2	453113e+003;3	135006e-001
2	455042e+003;3	131918e-001
2	456970e+003;3	136134e-001
2	458899e+003;3	145264e-001
2	460827e+003;3	151833e-001
2	462756e+003;3	150245e-001
2	464684e+003;3	150519e-001
2	466613e+003;3	156216e-001
2	468542e+003;3	157913e-001
2	470470e+003;3	158027e-001
2	472398e+003;3	162235e-001
2	474327e+003;3	169969e-001
2	476256e+003;3	165425e-001
2	478184e+003;3	169319e-001
2	480113e+003;3	184162e-001
2	482041e+003;3	189608e-001
2	483970e+003;3	187047e-001
2	485898e+003;3	192463e-001
2	487827e+003;3	198853e-001
2	489755e+003;3	198120e-001
2	491684e+003;3	197772e-001
2	493613e+003;3	197157e-001
2	495541e+003;3	199708e-001
2	497470e+003;3	207132e-001
2	499398e+003;3	214262e-001
2	501327e+003;3	222131e-001
2	503255e+003;3	229186e-001
2	505184e+003;3	229425e-001
2	507112e+003;3	228534e-001
2	509041e+003;3	225894e-001
2	510969e+003;3	224515e-001
2	512898e+003;3	222899e-001
2	514827e+003;3	223448e-001
2	516755e+003;3	228675e-001
2	518684e+003;3	232202e-001
2	520612e+003;3	230387e-001
2	522541e+003;3	227363e-001
2	524469e+003;3	231117e-001
2	526398e+003;3	231907e-001
2	528326e+003;3	228053e-001
2	530255e+003;3	228526e-001
2	532184e+003;3	228754e-001
2	534112e+003;3	228083e-001
2	536041e+003;3	230604e-001
2	537969e+003;3	232499e-001
2	539898e+003;3	241593e-001
2	541826e+003;3	251917e-001
2	543755e+003;3	252062e-001
2	545683e+003;3	246366e-001
2	547612e+003;3	247956e-001
2	549541e+003;3	251403e-001
2	551469e+003;3	256663e-001
2	553397e+003;3	256389e-001
2	555326e+003;3	253043e-001
2	557255e+003;3	250521e-001
2	559183e+003;3	247376e-001
2	561112e+003;3	243873e-001
2	563040e+003;3	252593e-001
2	564969e+003;3	254792e-001
2	566897e+003;3	252333e-001
2	568826e+003;3	256257e-001
2	570754e+003;3	257554e-001
2	572683e+003;3	260438e-001
2	574612e+003;3	268440e-001
2	576540e+003;3	277782e-001
2	578469e+003;3	286246e-001
2	580397e+003;3	296892e-001
2	582326e+003;3	295502e-001
2	584254e+003;3	287117e-001
2	586183e+003;3	284790e-001
2	588111e+003;3	281204e-001
2	590040e+003;3	282455e-001
2	591969e+003;3	284774e-001
2	593897e+003;3	291915e-001
2	595826e+003;3	298534e-001
2	597754e+003;3	314856e-001
2	599683e+003;3	326261e-001
2	601611e+003;3	327268e-001
2	603540e+003;3	333975e-001
2	605468e+003;3	333407e-001
2	607397e+003;3	324305e-001
2	609325e+003;3	316446e-001
2	611254e+003;3	311376e-001
2	613183e+003;3	313254e-001
2	615111e+003;3	319380e-001
2	617040e+003;3	319518e-001
2	618968e+003;3	323609e-001
2	620897e+003;3	328645e-001
2	622825e+003;3	332119e-001
2	624754e+003;3	339435e-001
2	626682e+003;3	350753e-001
2	628611e+003;3	360394e-001
2	630540e+003;3	366293e-001
2	632468e+003;3	364617e-001
2	634396e+003;3	358820e-001
2	636325e+003;3	352515e-001
2	638254e+003;3	352537e-001
2	640182e+003;3	354212e-001
2	642111e+003;3	352351e-001
2	644039e+003;3	356883e-001
2	645968e+003;3	350773e-001
2	647896e+003;3	343631e-001
2	649825e+003;3	348517e-001
2	651753e+003;3	339804e-001
2	653682e+003;3	334566e-001
2	655611e+003;3	345218e-001
2	657539e+003;3	356017e-001
2	659468e+003;3	352894e-001
2	661396e+003;3	351808e-001
2	663325e+003;3	358577e-001
2	665253e+003;3	363166e-001
2	667182e+003;3	354800e-001
2	669110e+003;3	353349e-001
2	671039e+003;3	364072e-001
2	672968e+003;3	366694e-001
2	674896e+003;3	369889e-001
2	676825e+003;3	373482e-001
2	678753e+003;3	370485e-001
2	680682e+003;3	368739e-001
2	682610e+003;3	376688e-001
2	684539e+003;3	390517e-001
2	686467e+003;3	393136e-001
2	688396e+003;3	383602e-001
2	690324e+003;3	371235e-001
2	692253e+003;3	378245e-001
2	694182e+003;3	385693e-001
2	696110e+003;3	382982e-001
2	698039e+003;3	380445e-001
2	699967e+003;3	384249e-001
2	701896e+003;3	382833e-001
2	703824e+003;3	383063e-001
2	705753e+003;3	389589e-001
2	707681e+003;3	391335e-001
2	709610e+003;3	391250e-001
2	711539e+003;3	391721e-001
2	713467e+003;3	388490e-001
2	715396e+003;3	403446e-001
2	717324e+003;3	409936e-001
2	719253e+003;3	401634e-001
2	721181e+003;3	396623e-001
2	723110e+003;3	398892e-001
2	725038e+003;3	405701e-001
2	726967e+003;3	413031e-001
2	728896e+003;3	417465e-001
2	730824e+003;3	418147e-001
2	732752e+003;3	412217e-001
2	734681e+003;3	405449e-001
2	736610e+003;3	398592e-001
2	738538e+003;3	394376e-001
2	740467e+003;3	397780e-001
2	742395e+003;3	401408e-001
2	744324e+003;3	399548e-001
2	746252e+003;3	403786e-001
2	748181e+003;3	412669e-001
2	750109e+003;3	416092e-001
2	752038e+003;3	417307e-001
2	753967e+003;3	419709e-001
2	755895e+003;3	420658e-001
2	757824e+003;3	425916e-001
2	759752e+003;3	430750e-001
2	761681e+003;3	435289e-001
2	763609e+003;3	438928e-001
2	765538e+003;3	445255e-001
2	767466e+003;3	457732e-001
2	769395e+003;3	474653e-001
2	771323e+003;3	475586e-001
2	773252e+003;3	470568e-001
2	775181e+003;3	476098e-001
2	777109e+003;3	499152e-001
2	779038e+003;3	509297e-001
2	780966e+003;3	505017e-001
2	782895e+003;3	518433e-001
2	784823e+003;3	535844e-001
2	786752e+003;3	532571e-001
2	788680e+003;3	537290e-001
2	790609e+003;3	548029e-001
2	792538e+003;3	547842e-001
2	794466e+003;3	541358e-001
2	796395e+003;3	549058e-001
2	798323e+003;3	576089e-001
2	800252e+003;3	602815e-001
2	802180e+003;3	619081e-001
2	804109e+003;3	631146e-001
2	806037e+003;3	644971e-001
2	807966e+003;3	655473e-001
2	809895e+003;3	663925e-001
2	811823e+003;3	680950e-001
2	813751e+003;3	701530e-001
2	815680e+003;3	720513e-001
2	817609e+003;3	735714e-001
2	819537e+003;3	756855e-001
2	821466e+003;3	792751e-001
2	823394e+003;3	831374e-001
2	825323e+003;3	883473e-001
2	827251e+003;3	961005e-001
2	829180e+003;4	051947e-001
2	831108e+003;4	170550e-001
2	833037e+003;4	341852e-001
2	834966e+003;4	572663e-001
2	836894e+003;4	857854e-001
2	838823e+003;5	212305e-001
2	840751e+003;5	645808e-001
2	842680e+003;6	099405e-001
2	844608e+003;6	501907e-001
2	846537e+003;6	810433e-001
2	848465e+003;6	984340e-001
2	850394e+003;7	030860e-001
2	852323e+003;6	950605e-001
2	854251e+003;6	770436e-001
2	856180e+003;6	506650e-001
2	858108e+003;6	188705e-001
2	860037e+003;5	898480e-001
2	861965e+003;5	676380e-001
2	863894e+003;5	490936e-001
2	865822e+003;5	353197e-001
2	867751e+003;5	282862e-001
2	869679e+003;5	252659e-001
2	871608e+003;5	240101e-001
2	873536e+003;5	253303e-001
2	875465e+003;5	301186e-001
2	877394e+003;5	371057e-001
2	879322e+003;5	463852e-001
2	881251e+003;5	577648e-001
2	883179e+003;5	704157e-001
2	885108e+003;5	831906e-001
2	887036e+003;5	975776e-001
2	888965e+003;6	135702e-001
2	890893e+003;6	306710e-001
2	892822e+003;6	516812e-001
2	894750e+003;6	743976e-001
2	896679e+003;7	018607e-001
2	898608e+003;7	365457e-001
2	900536e+003;7	744783e-001
2	902465e+003;8	139703e-001
2	904393e+003;8	562475e-001
2	906322e+003;9	004098e-001
2	908250e+003;9	449200e-001
2	910179e+003;9	888800e-001
2	912107e+003;1	030455e+000
2	914036e+003;1	074954e+000
2	915965e+003;1	114287e+000
2	917893e+003;1	144581e+000
2	919822e+003;1	172384e+000
2	921750e+003;1	199133e+000
2	923679e+003;1	211519e+000
2	925607e+003;1	206920e+000
2	927536e+003;1	185043e+000
2	929464e+003;1	140928e+000
2	931393e+003;1	082920e+000
2	933322e+003;1	021869e+000
2	935250e+003;9	601849e-001
2	937178e+003;8	999216e-001
2	939107e+003;8	411727e-001
2	941036e+003;7	863510e-001
2	942964e+003;7	369998e-001
2	944893e+003;6	950011e-001
2	946821e+003;6	594692e-001
2	948750e+003;6	300901e-001
2	950678e+003;6	034340e-001
2	952607e+003;5	795916e-001
2	954535e+003;5	597545e-001
2	956464e+003;5	416485e-001
2	958393e+003;5	231384e-001
2	960321e+003;5	057498e-001
2	962250e+003;4	908715e-001
2	964178e+003;4	761929e-001
2	966107e+003;4	606174e-001
2	968035e+003;4	476020e-001
2	969964e+003;4	378745e-001
2	971892e+003;4	304940e-001
2	973821e+003;4	248606e-001
2	975750e+003;4	196348e-001
2	977678e+003;4	152778e-001
2	979607e+003;4	118108e-001
2	981535e+003;4	081092e-001
2	983464e+003;4	062281e-001
2	985392e+003;4	058834e-001
2	987321e+003;4	067657e-001
2	989249e+003;4	101724e-001
2	991178e+003;4	172499e-001
2	993106e+003;4	281055e-001
2	995035e+003;4	447595e-001
2	996964e+003;4	689919e-001
2	998892e+003;4	958369e-001
3	000821e+003;5	118241e-001
3	002749e+003;5	090200e-001
3	004678e+003;4	964208e-001
3	006606e+003;4	847985e-001
3	008535e+003;4	794137e-001
3	010463e+003;4	830354e-001
3	012392e+003;5	005866e-001
3	014321e+003;5	318088e-001
3	016249e+003;5	813160e-001
3	018177e+003;6	572711e-001
3	020106e+003;7	618700e-001
3	022035e+003;8	850588e-001
3	023963e+003;9	884899e-001
3	025892e+003;1	027949e+000
3	027820e+003;9	933248e-001
3	029749e+003;9	047462e-001
3	031677e+003;7	947137e-001
3	033606e+003;6	975147e-001
3	035534e+003;6	260612e-001
3	037463e+003;5	763645e-001
3	039392e+003;5	376903e-001
3	041320e+003;5	108187e-001
3	043249e+003;4	967513e-001
3	045177e+003;4	922611e-001
3	047106e+003;4	979000e-001
3	049034e+003;5	131053e-001
3	050963e+003;5	363282e-001
3	052891e+003;5	672569e-001
3	054820e+003;6	072171e-001
3	056749e+003;6	555773e-001
3	058677e+003;6	930450e-001
3	060606e+003;7	001346e-001
3	062534e+003;6	768899e-001
3	064463e+003;6	327468e-001
3	066391e+003;5	852140e-001
3	068320e+003;5	491253e-001
3	070248e+003;5	244166e-001
3	072177e+003;5	114117e-001
3	074105e+003;5	101134e-001
3	076034e+003;5	219459e-001
3	077963e+003;5	471595e-001
3	079891e+003;5	782631e-001
3	081820e+003;5	958261e-001
3	083748e+003;5	848436e-001
3	085677e+003;5	467935e-001
3	087605e+003;4	999271e-001
3	089534e+003;4	602285e-001
3	091462e+003;4	323706e-001
3	093391e+003;4	154454e-001
3	095320e+003;4	085791e-001
3	097248e+003;4	087581e-001
3	099177e+003;4	116301e-001
3	101105e+003;4	160904e-001
3	103034e+003;4	184316e-001
3	104962e+003;4	132105e-001
3	106891e+003;4	007269e-001
3	108819e+003;3	870486e-001
3	110748e+003;3	750559e-001
3	112677e+003;3	652431e-001
3	114605e+003;3	582871e-001
3	116533e+003;3	530861e-001
3	118462e+003;3	494314e-001
3	120391e+003;3	468498e-001
3	122319e+003;3	447548e-001
3	124248e+003;3	433429e-001
3	126176e+003;3	417884e-001
3	128105e+003;3	414510e-001
3	130033e+003;3	406716e-001
3	131962e+003;3	397961e-001
3	133890e+003;3	396263e-001
3	135819e+003;3	395294e-001
3	137748e+003;3	395354e-001
3	139676e+003;3	394610e-001
3	141605e+003;3	397998e-001
3	143533e+003;3	398129e-001
3	145462e+003;3	396449e-001
3	147390e+003;3	394682e-001
3	149319e+003;3	385762e-001
3	151247e+003;3	378958e-001
3	153176e+003;3	393007e-001
3	155104e+003;3	417012e-001
3	157033e+003;3	433087e-001
3	158962e+003;3	436297e-001
3	160890e+003;3	446340e-001
3	162819e+003;3	455136e-001
3	164747e+003;3	439498e-001
3	166676e+003;3	411804e-001
3	168604e+003;3	404137e-001
3	170533e+003;3	407471e-001
3	172461e+003;3	394945e-001
3	174390e+003;3	389122e-001
3	176319e+003;3	389525e-001
3	178247e+003;3	394801e-001
3	180176e+003;3	392154e-001
3	182104e+003;3	383172e-001
3	184033e+003;3	384254e-001
3	185961e+003;3	375192e-001
3	187890e+003;3	366902e-001
3	189818e+003;3	364409e-001
3	191747e+003;3	358632e-001
3	193676e+003;3	364423e-001
3	195604e+003;3	376326e-001
3	197532e+003;3	379666e-001
3	199461e+003;3	383283e-001
3	201390e+003;3	380249e-001
3	203318e+003;3	387570e-001
3	205247e+003;3	385525e-001
3	207175e+003;3	364085e-001
3	209104e+003;3	356364e-001
3	211032e+003;3	365942e-001
3	212961e+003;3	366932e-001
3	214889e+003;3	370898e-001
3	216818e+003;3	371233e-001
3	218747e+003;3	375250e-001
3	220675e+003;3	380455e-001
3	222604e+003;3	374529e-001
3	224532e+003;3	377191e-001
3	226461e+003;3	385137e-001
3	228389e+003;3	387119e-001
3	230318e+003;3	387872e-001
3	232246e+003;3	379845e-001
3	234175e+003;3	367578e-001
3	236104e+003;3	360067e-001
3	238032e+003;3	360746e-001
3	239961e+003;3	364646e-001
3	241889e+003;3	370434e-001
3	243818e+003;3	381860e-001
3	245746e+003;3	391489e-001
3	247675e+003;3	379561e-001
3	249603e+003;3	371412e-001
3	251532e+003;3	373269e-001
3	253460e+003;3	368911e-001
3	255389e+003;3	371454e-001
3	257318e+003;3	375897e-001
3	259246e+003;3	377326e-001
3	261175e+003;3	386514e-001
3	263103e+003;3	395815e-001
3	265032e+003;3	393867e-001
3	266960e+003;3	384845e-001
3	268889e+003;3	383637e-001
3	270817e+003;3	383251e-001
3	272746e+003;3	379810e-001
3	274675e+003;3	383539e-001
3	276603e+003;3	388976e-001
3	278531e+003;3	398267e-001
3	280460e+003;3	405694e-001
3	282389e+003;3	400905e-001
3	284317e+003;3	389873e-001
3	286246e+003;3	384423e-001
3	288174e+003;3	385050e-001
3	290103e+003;3	386585e-001
3	292031e+003;3	391812e-001
3	293960e+003;3	390284e-001
3	295888e+003;3	379084e-001
3	297817e+003;3	385238e-001
3	299746e+003;3	408241e-001
3	301674e+003;3	411790e-001
3	303603e+003;3	403547e-001
3	305531e+003;3	398294e-001
3	307460e+003;3	389462e-001
3	309388e+003;3	400385e-001
3	311317e+003;3	408899e-001
3	313245e+003;3	394585e-001
3	315174e+003;3	394325e-001
3	317103e+003;3	403332e-001
3	319031e+003;3	394871e-001
3	320960e+003;3	379088e-001
3	322888e+003;3	387349e-001
3	324817e+003;3	393224e-001
3	326745e+003;3	395354e-001
3	328674e+003;3	406185e-001
3	330602e+003;3	400869e-001
3	332531e+003;3	397364e-001
3	334459e+003;3	403095e-001
3	336388e+003;3	406242e-001
3	338317e+003;3	411795e-001
3	340245e+003;3	410710e-001
3	342174e+003;3	406571e-001
3	344102e+003;3	396592e-001
3	346031e+003;3	402137e-001
3	347959e+003;3	406492e-001
3	349888e+003;3	413471e-001
3	351816e+003;3	410217e-001
3	353745e+003;3	401538e-001
3	355674e+003;3	401120e-001
3	357602e+003;3	402671e-001
3	359531e+003;3	404925e-001
3	361459e+003;3	405962e-001
3	363388e+003;3	403550e-001
3	365316e+003;3	401631e-001
3	367245e+003;3	410590e-001
3	369173e+003;3	410733e-001
3	371102e+003;3	415259e-001
3	373031e+003;3	427254e-001
3	374959e+003;3	426223e-001
3	376887e+003;3	424509e-001
3	378816e+003;3	432376e-001
3	380745e+003;3	435182e-001
3	382673e+003;3	425687e-001
3	384602e+003;3	423140e-001
3	386530e+003;3	427978e-001
3	388459e+003;3	424210e-001
3	390387e+003;3	414359e-001
3	392316e+003;3	431191e-001
3	394244e+003;3	457022e-001
3	396173e+003;3	442446e-001
3	398102e+003;3	434675e-001
3	400030e+003;3	420027e-001
3	401959e+003;3	419959e-001
3	403887e+003;3	438798e-001
3	405816e+003;3	450269e-001
3	407744e+003;3	442148e-001
3	409673e+003;3	436950e-001
3	411601e+003;3	435876e-001
3	413530e+003;3	433785e-001
3	415458e+003;3	440742e-001
3	417387e+003;3	443930e-001
3	419316e+003;3	437513e-001
3	421244e+003;3	449986e-001
3	423173e+003;3	460974e-001
3	425101e+003;3	451876e-001
3	427030e+003;3	446100e-001
3	428958e+003;3	449510e-001
3	430887e+003;3	444295e-001
3	432815e+003;3	442658e-001
3	434744e+003;3	443145e-001
3	436673e+003;3	452497e-001
3	438601e+003;3	458131e-001
3	440530e+003;3	459173e-001
3	442458e+003;3	471189e-001
3	444387e+003;3	466159e-001
3	446315e+003;3	459368e-001
3	448244e+003;3	476068e-001
3	450172e+003;3	472588e-001
3	452101e+003;3	469319e-001
3	454030e+003;3	460330e-001
3	455958e+003;3	454038e-001
3	457886e+003;3	450279e-001
3	459815e+003;3	446954e-001
3	461744e+003;3	451469e-001
3	463672e+003;3	456677e-001
3	465601e+003;3	445067e-001
3	467529e+003;3	453260e-001
3	469458e+003;3	448560e-001
3	471386e+003;3	449741e-001
3	473315e+003;3	452410e-001
3	475243e+003;3	462226e-001
3	477172e+003;3	467703e-001
3	479101e+003;3	464760e-001
3	481029e+003;3	474241e-001
3	482958e+003;3	479433e-001
3	484886e+003;3	449662e-001
3	486815e+003;3	447236e-001
3	488743e+003;3	480438e-001
3	490672e+003;3	497267e-001
3	492600e+003;3	482862e-001
3	494529e+003;3	459399e-001
3	496458e+003;3	464510e-001
3	498386e+003;3	459707e-001
3	500315e+003;3	437965e-001
3	502243e+003;3	461536e-001
3	504172e+003;3	494370e-001
3	506100e+003;3	462222e-001
3	508029e+003;3	440965e-001
3	509957e+003;3	476153e-001
3	511886e+003;3	481009e-001
3	513814e+003;3	459724e-001
3	515743e+003;3	448860e-001
3	517672e+003;3	456836e-001
3	519600e+003;3	465990e-001
3	521529e+003;3	443145e-001
3	523457e+003;3	452871e-001
3	525386e+003;3	466812e-001
3	527314e+003;3	472093e-001
3	529243e+003;3	488206e-001
3	531171e+003;3	474272e-001
3	533100e+003;3	463876e-001
3	535029e+003;3	466634e-001
3	536957e+003;3	486988e-001
3	538885e+003;3	481406e-001
3	540814e+003;3	450909e-001
3	542743e+003;3	418754e-001
3	544671e+003;3	420974e-001
3	546600e+003;3	465270e-001
3	548528e+003;3	483283e-001
3	550457e+003;3	452114e-001
3	552385e+003;3	479150e-001
3	554314e+003;3	503788e-001
3	556242e+003;3	466353e-001
3	558171e+003;3	446442e-001
3	560100e+003;3	459573e-001
3	562028e+003;3	459317e-001
3	563957e+003;3	400319e-001
3	565885e+003;3	407474e-001
3	567814e+003;3	566532e-001
3	569742e+003;3	545159e-001
3	571671e+003;3	476735e-001
3	573599e+003;3	448227e-001
3	575528e+003;3	461596e-001
3	577457e+003;3	469290e-001
3	579385e+003;3	482452e-001
3	581314e+003;3	499626e-001
3	583242e+003;3	463393e-001
3	585171e+003;3	408129e-001
3	587099e+003;3	486354e-001
3	589028e+003;3	577993e-001
3	590956e+003;3	479888e-001
3	592885e+003;3	423801e-001
3	594813e+003;3	467654e-001
3	596742e+003;3	490803e-001
3	598671e+003;3	479258e-001
3	600599e+003;3	507721e-001
3	602528e+003;3	513438e-001
3	604456e+003;3	452335e-001
3	606385e+003;3	408908e-001
3	608313e+003;3	477715e-001
3	610242e+003;3	519907e-001
3	612170e+003;3	485240e-001
3	614099e+003;3	543774e-001
3	616028e+003;3	520887e-001
3	617956e+003;3	472152e-001
3	619885e+003;3	577790e-001
3	621813e+003;3	590831e-001
3	623742e+003;3	512220e-001
3	625670e+003;3	445531e-001
3	627599e+003;3	429750e-001
3	629527e+003;3	632078e-001
3	631456e+003;3	579063e-001
3	633385e+003;3	528855e-001
3	635313e+003;3	548531e-001
3	637241e+003;3	513196e-001
3	639170e+003;3	506366e-001
3	641099e+003;3	507643e-001
3	643027e+003;3	529279e-001
3	644956e+003;3	473325e-001
3	646884e+003;3	392783e-001
3	648813e+003;3	549726e-001
3	650741e+003;3	759001e-001
3	652670e+003;3	660513e-001
3	654598e+003;3	515431e-001
3	656527e+003;3	553738e-001
3	658456e+003;3	575045e-001
3	660384e+003;3	538686e-001
3	662313e+003;3	521018e-001
3	664241e+003;3	500021e-001
3	666170e+003;3	459943e-001
3	668098e+003;3	399361e-001
3	670027e+003;3	507255e-001
3	671955e+003;3	528257e-001
3	673884e+003;3	364412e-001
3	675813e+003;3	538451e-001
3	677741e+003;3	625763e-001
3	679669e+003;3	567098e-001
3	681598e+003;3	547312e-001
3	683527e+003;3	505462e-001
3	685455e+003;3	450130e-001
3	687384e+003;3	382845e-001
3	689312e+003;3	475484e-001
3	691241e+003;3	610438e-001
3	693169e+003;3	583522e-001
3	695098e+003;3	522432e-001
3	697026e+003;3	515465e-001
3	698955e+003;3	487549e-001
3	700884e+003;3	490524e-001
3	702812e+003;3	567148e-001
3	704741e+003;3	538297e-001
3	706669e+003;3	489453e-001
3	708598e+003;3	431932e-001
3	710526e+003;3	404486e-001
3	712455e+003;3	540043e-001
3	714383e+003;3	565941e-001
3	716312e+003;3	495730e-001
3	718240e+003;3	469148e-001
3	720169e+003;3	467131e-001
3	722098e+003;3	487007e-001
3	724026e+003;3	548911e-001
3	725955e+003;3	565131e-001
3	727883e+003;3	547348e-001
3	729812e+003;3	439712e-001
3	731740e+003;3	392749e-001
3	733669e+003;3	419384e-001
3	735597e+003;3	555729e-001
3	737526e+003;3	635235e-001
3	739455e+003;3	529914e-001
3	741383e+003;3	429272e-001
3	743312e+003;3	371144e-001
3	745240e+003;3	565797e-001
3	747169e+003;3	510597e-001
3	749097e+003;3	392843e-001
3	751026e+003;3	538895e-001
3	752954e+003;3	642644e-001
3	754883e+003;3	548377e-001
3	756812e+003;3	458108e-001
3	758740e+003;3	460653e-001
3	760668e+003;3	537549e-001
3	762597e+003;3	521451e-001
3	764526e+003;3	487368e-001
3	766454e+003;3	504884e-001
3	768383e+003;3	461868e-001
3	770311e+003;3	528272e-001
3	772240e+003;3	556523e-001
3	774168e+003;3	529857e-001
3	776097e+003;3	511696e-001
3	778025e+003;3	484649e-001
3	779954e+003;3	548639e-001
3	781883e+003;3	536762e-001
3	783811e+003;3	490528e-001
3	785740e+003;3	534582e-001
3	787668e+003;3	534742e-001
3	789597e+003;3	514364e-001
3	791525e+003;3	509187e-001
3	793454e+003;3	480473e-001
3	795382e+003;3	453687e-001
3	797311e+003;3	535008e-001
3	799240e+003;3	488860e-001
3	801168e+003;3	512494e-001
3	803097e+003;3	646572e-001
3	805025e+003;3	521450e-001
3	806954e+003;3	562204e-001
3	808882e+003;3	611447e-001
3	810811e+003;3	518443e-001
3	812739e+003;3	466338e-001
3	814668e+003;3	428460e-001
3	816596e+003;3	525137e-001
3	818525e+003;3	478642e-001
3	820454e+003;3	460418e-001
3	822382e+003;3	637626e-001
3	824311e+003;3	545914e-001
3	826239e+003;3	520503e-001
3	828168e+003;3	547991e-001
3	830096e+003;3	480549e-001
3	832025e+003;3	477014e-001
3	833953e+003;3	482149e-001
3	835882e+003;3	445268e-001
3	837811e+003;3	460566e-001
3	839739e+003;3	546601e-001
3	841667e+003;3	543765e-001
3	843596e+003;3	555331e-001
3	845525e+003;3	581789e-001
3	847453e+003;3	523575e-001
3	849382e+003;3	446683e-001
3	851310e+003;3	377079e-001
3	853239e+003;3	537839e-001
3	855167e+003;3	705394e-001
3	857096e+003;3	622579e-001
3	859024e+003;3	538066e-001
3	860953e+003;3	457009e-001
3	862882e+003;3	448966e-001
3	864810e+003;3	558483e-001
3	866739e+003;3	554687e-001
3	868667e+003;3	429014e-001
3	870596e+003;3	574277e-001
3	872524e+003;3	562135e-001
3	874453e+003;3	571831e-001
3	876381e+003;3	565296e-001
3	878310e+003;3	473680e-001
3	880239e+003;3	520248e-001
3	882167e+003;3	576882e-001
3	884096e+003;3	484071e-001
3	886024e+003;3	572294e-001
3	887953e+003;3	567671e-001
3	889881e+003;3	463080e-001
3	891810e+003;3	538921e-001
3	893738e+003;3	602436e-001
3	895667e+003;3	532044e-001
3	897595e+003;3	469389e-001
3	899524e+003;3	503979e-001
3	901453e+003;3	545941e-001
3	903381e+003;3	566768e-001
3	905310e+003;3	640879e-001
3	907238e+003;3	601235e-001
3	909167e+003;3	533640e-001
3	911095e+003;3	522923e-001
3	913024e+003;3	533243e-001
3	914952e+003;3	491735e-001
3	916881e+003;3	507472e-001
3	918810e+003;3	584572e-001
3	920738e+003;3	597542e-001
3	922667e+003;3	564435e-001
3	924595e+003;3	595020e-001
3	926524e+003;3	609723e-001
3	928452e+003;3	547659e-001
3	930381e+003;3	545318e-001
3	932309e+003;3	588072e-001
3	934238e+003;3	598824e-001
3	936167e+003;3	578249e-001
3	938095e+003;3	560687e-001
3	940023e+003;3	522404e-001
3	941952e+003;3	508493e-001
3	943881e+003;3	555159e-001
3	945809e+003;3	550933e-001
3	947738e+003;3	538998e-001
3	949666e+003;3	574357e-001
3	951595e+003;3	563578e-001
3	953523e+003;3	547261e-001
3	955452e+003;3	539192e-001
3	957380e+003;3	538107e-001
3	959309e+003;3	538383e-001
3	961238e+003;3	555120e-001
3	963166e+003;3	567310e-001
3	965095e+003;3	564915e-001
3	967023e+003;3	563652e-001
3	968952e+003;3	552448e-001
3	970880e+003;3	540075e-001
3	972809e+003;3	549227e-001
3	974737e+003;3	574228e-001
3	976666e+003;3	584029e-001
3	978594e+003;3	566895e-001
3	980523e+003;3	550000e-001
3	982452e+003;3	555870e-001
3	984380e+003;3	565219e-001
3	986309e+003;3	565761e-001
3	988237e+003;3	570071e-001
3	990166e+003;3	597073e-001
3	992094e+003;3	607870e-001
3	994023e+003;3	593139e-001
3	995951e+003;3	602037e-001
3	997880e+003;3	605571e-001
3	999809e+003;3	601180e-001
4	001737e+003;0	000000e+000
