# Supplementary material for: Deep Learning for Reconstructing Low-Quality FTIR and Raman Spectra—A Case Study in Microplastic Analyses
Source: Anal Chem. 2021 Nov 22;93(49):16360–8. doi: 10.1021/acs.analchem.1c02618 (PMC8674871; doi:10.1021/acs.analchem.1c02618)
Supplement: Supplementary file 2 — ac1c02618_si_002.zip [file ac1c02618_si_002.zip › SpectraReconstruction/ATR Spectra/PVC.csv]

6.749919999999999618e+02	8.439993107359348157e-01
6.788491428571428514e+02	9.202521905668863411e-01
6.827062857142856274e+02	9.879852580282408869e-01
6.865634285714285170e+02	9.970021336063747963e-01
6.904205714285714066e+02	1.021162906773892765e+00
6.942777142857142962e+02	1.063958959287021333e+00
6.981348571428570722e+02	1.089287807854287804e+00
7.019919999999999618e+02	1.118257041852707134e+00
7.019919999999999618e+02	1.116874523820124088e+00
7.064918333333332612e+02	1.103336491918583961e+00
7.109916666666666742e+02	9.990093198110646666e-01
7.154914999999999736e+02	8.781973672085846561e-01
7.199913333333332730e+02	7.900812482913595058e-01
7.244911666666666861e+02	7.738344062358205599e-01
7.289909999999999854e+02	7.792186279742248090e-01
7.289909999999999854e+02	7.792381499235673248e-01
7.334909999999999854e+02	9.400220004704794574e-01
7.379909999999999854e+02	1.076177522291832389e+00
7.424909999999999854e+02	1.192559591387539975e+00
7.469909999999999854e+02	1.232450875999103079e+00
7.514909999999999854e+02	1.200618846255305794e+00
7.559909999999999854e+02	1.121575101013140063e+00
7.559909999999999854e+02	1.122863691141827491e+00
7.604909999999999854e+02	8.972397858310109386e-01
7.649909999999999854e+02	8.303719543293024419e-01
7.694909999999999854e+02	7.964416221591861245e-01
7.739909999999999854e+02	7.698860139691128257e-01
7.784909999999999854e+02	7.559291753248358336e-01
7.829909999999999854e+02	7.491047759913767035e-01
7.829909999999999854e+02	7.492792154413394634e-01
7.874909999999999854e+02	7.558871606244814689e-01
7.919909999999999854e+02	7.533541394629468257e-01
7.964909999999999854e+02	7.282798524036659948e-01
8.009909999999999854e+02	6.675754917492492391e-01
8.054909999999999854e+02	5.603902193086766070e-01
8.099909999999999854e+02	4.717620634420875980e-01
8.099909999999999854e+02	4.720889786196497684e-01
8.144909999999999854e+02	4.292758325476329628e-01
8.189909999999999854e+02	4.438776902015446058e-01
8.234909999999999854e+02	5.038490833203710384e-01
8.279909999999999854e+02	6.146038871094828826e-01
8.324909999999999854e+02	7.064460972512219827e-01
8.369909999999999854e+02	7.095719242817358774e-01
8.369909999999999854e+02	7.086738008636527253e-01
8.408481428571428751e+02	6.303520618197134828e-01
8.447052857142856510e+02	6.041229911760656046e-01
8.485624285714285406e+02	5.896529897153827138e-01
8.524195714285714303e+02	5.855478136443723614e-01
8.562767142857143199e+02	5.865059522646146606e-01
8.601338571428570958e+02	5.846209156178524546e-01
8.639909999999999854e+02	6.208525172651777613e-01
8.639909999999999854e+02	6.205805566723840982e-01
8.684908333333332848e+02	6.612340486285971375e-01
8.729906666666666979e+02	6.846711799829409140e-01
8.774904999999999973e+02	6.947324101670814267e-01
8.819903333333332967e+02	7.125261147078109092e-01
8.864901666666667097e+02	7.229074164795135093e-01
8.909900000000000091e+02	7.039267219589624425e-01
8.909900000000000091e+02	7.038737285126070997e-01
8.956186000000000149e+02	6.662626449120687688e-01
9.002472000000000207e+02	6.704944611900834905e-01
9.048758000000000266e+02	6.939624896525323772e-01
9.095044000000000324e+02	7.307131320319364409e-01
9.141330000000000382e+02	7.587412892039098189e-01
9.141330000000000382e+02	7.587841132183680282e-01
9.186330000000000382e+02	8.140993168881686115e-01
9.231330000000000382e+02	8.667953857641089721e-01
9.276330000000000382e+02	8.861789225030791695e-01
9.321330000000000382e+02	9.353691002198890603e-01
9.366330000000000382e+02	9.760862177205816836e-01
9.411330000000000382e+02	1.005632273256972908e+00
9.411330000000000382e+02	1.005515256272449420e+00
9.456330000000000382e+02	1.043428149541867134e+00
9.501330000000000382e+02	1.133458046178286605e+00
9.546330000000000382e+02	1.194590014416134105e+00
9.591330000000000382e+02	1.223778838536274671e+00
9.636330000000000382e+02	1.241547848527782660e+00
9.681330000000000382e+02	1.257486362475498831e+00
9.681330000000000382e+02	1.257846839852159837e+00
9.727613999999999805e+02	1.265653297846005998e+00
9.773898000000000366e+02	1.247700351047711598e+00
9.820181999999999789e+02	1.214803518694679951e+00
9.866466000000000349e+02	1.185556720292670452e+00
9.912749999999999773e+02	1.147929511903380329e+00
9.912749999999999773e+02	1.148040759104970165e+00
9.957749999999999773e+02	1.106848258920791306e+00
1.000274999999999977e+03	1.079057302792226114e+00
1.004774999999999977e+03	1.052449242616792180e+00
1.009274999999999977e+03	1.042268313993347517e+00
1.013774999999999977e+03	1.043493640827179325e+00
1.018274999999999977e+03	9.857060407562853177e-01
1.018274999999999977e+03	9.849304333408602785e-01
1.022774999999999977e+03	8.751307880157226382e-01
1.027275000000000091e+03	8.461863753580164405e-01
1.031775000000000091e+03	9.562455681150291431e-01
1.036275000000000091e+03	1.062420486269688658e+00
1.040775000000000091e+03	1.152130820185369053e+00
1.045275000000000091e+03	1.160165315827634602e+00
1.045275000000000091e+03	1.160125986199490367e+00
1.049903400000000147e+03	1.110412292523404343e+00
1.054531799999999976e+03	1.077329410135072552e+00
1.059160200000000032e+03	1.122419695080878022e+00
1.063788599999999860e+03	1.205817652032894483e+00
1.068416999999999916e+03	1.296188437842798580e+00
1.068416999999999916e+03	1.296353024567909573e+00
1.073045399999999972e+03	1.368320722880549623e+00
1.077673800000000028e+03	1.421526882315541584e+00
1.082302199999999857e+03	1.341432662158000833e+00
1.086930599999999913e+03	1.256430967814655020e+00
1.091558999999999969e+03	1.239259609048153354e+00
1.091558999999999969e+03	1.239046739042738210e+00
1.096187599999999975e+03	1.227739855589122353e+00
1.100816199999999981e+03	1.223426650600702104e+00
1.105444799999999987e+03	1.241768628921534834e+00
1.110073399999999992e+03	1.298332543384259630e+00
1.114701999999999998e+03	1.365317323124648041e+00
1.114701999999999998e+03	1.365448973330294802e+00
1.119330400000000054e+03	1.429115877719581595e+00
1.123958800000000110e+03	1.463224306519379514e+00
1.128587199999999939e+03	1.507667933856504883e+00
1.133215599999999995e+03	1.520701412065194047e+00
1.137844000000000051e+03	1.550611024638497870e+00
1.137844000000000051e+03	1.550586164399778921e+00
1.142472400000000107e+03	1.551013546387969289e+00
1.147100800000000163e+03	1.506778127779475618e+00
1.151729199999999992e+03	1.442751929365081009e+00
1.156357600000000048e+03	1.374711213622325845e+00
1.160986000000000104e+03	1.346674314754064961e+00
1.160986000000000104e+03	1.346687602915826121e+00
1.165614600000000110e+03	1.276241556579063463e+00
1.170243200000000115e+03	1.110709353049545101e+00
1.174871799999999894e+03	1.010043260245956587e+00
1.179500399999999900e+03	1.034534016740655815e+00
1.184128999999999905e+03	1.120841635839809447e+00
1.184128999999999905e+03	1.120639970511022820e+00
1.188757399999999961e+03	1.225882450770522381e+00
1.193385800000000017e+03	1.352673352824445008e+00
1.198014199999999846e+03	1.334955286833261479e+00
1.202642599999999902e+03	1.241889779767731516e+00
1.207270999999999958e+03	1.111748235988029299e+00
1.207270999999999958e+03	1.112285343155355433e+00
1.211899400000000014e+03	1.110961823311799712e+00
1.216527800000000070e+03	1.177345847276175528e+00
1.221156199999999899e+03	1.308663385833034321e+00
1.225784599999999955e+03	1.386275309156977720e+00
1.230413000000000011e+03	1.457673811738192216e+00
1.230413000000000011e+03	1.457505772642946784e+00
1.235041600000000017e+03	1.494012941512061543e+00
1.239670200000000023e+03	1.501685169825187183e+00
1.244298800000000028e+03	1.495456604544295631e+00
1.248927400000000034e+03	1.477401639818679557e+00
1.253556000000000040e+03	1.419878560432990877e+00
1.253556000000000040e+03	1.418563972352119729e+00
1.258184400000000096e+03	1.248464273806835889e+00
1.262812800000000152e+03	8.660876738450548062e-01
1.267441199999999981e+03	4.714184315486770194e-01
1.272069600000000037e+03	6.812159607984780152e-01
1.276698000000000093e+03	8.433720081806538316e-01
1.276698000000000093e+03	8.428322234228868837e-01
1.281197833333333392e+03	9.465234717655410801e-01
1.285697666666666692e+03	1.019763731340353141e+00
1.290197499999999991e+03	1.078415905299870969e+00
1.294697333333333290e+03	1.092738704157290686e+00
1.299197166666666590e+03	1.101313219966530532e+00
1.303696999999999889e+03	1.107831907961197571e+00
1.303696999999999889e+03	1.104904685789604990e+00
1.308196999999999889e+03	1.089671517247530419e+00
1.312696999999999889e+03	1.083677029951487292e+00
1.317196999999999889e+03	1.074761839401677799e+00
1.321696999999999889e+03	1.115768857924816615e+00
1.326196999999999889e+03	1.106823832745164937e+00
1.330696999999999889e+03	1.117161492460504446e+00
1.330696999999999889e+03	1.118864063135584397e+00
1.335325399999999945e+03	1.127967881342446299e+00
1.339953800000000001e+03	1.094508192216575804e+00
1.344582199999999830e+03	1.021092162405172754e+00
1.349210599999999886e+03	9.860554123339855259e-01
1.353838999999999942e+03	9.862673819459992774e-01
1.353838999999999942e+03	9.863144081142513064e-01
1.358467399999999998e+03	9.821214682903801618e-01
1.363095800000000054e+03	9.637817562085562173e-01
1.367724199999999882e+03	9.492484337710861420e-01
1.372352599999999939e+03	9.733063934447031551e-01
1.376980999999999995e+03	1.072323011169749041e+00
1.376980999999999995e+03	1.072640867313387369e+00
1.381609600000000000e+03	1.131921130018560318e+00
1.386238200000000006e+03	1.096969978936028323e+00
1.390866800000000012e+03	1.013226456298511158e+00
1.395495400000000018e+03	8.838302314922193981e-01
1.400124000000000024e+03	7.069827199239770987e-01
1.400124000000000024e+03	7.068342163405491041e-01
1.404752400000000080e+03	5.975047214903536075e-01
1.409380800000000136e+03	5.848046621593968597e-01
1.414009199999999964e+03	6.907473877198379020e-01
1.418637600000000020e+03	8.329431707233631021e-01
1.423266000000000076e+03	9.873317086950519350e-01
1.423266000000000076e+03	9.873475537797022916e-01
1.427894400000000132e+03	1.096477533801853088e+00
1.432522799999999961e+03	1.156578726496555021e+00
1.437151200000000017e+03	1.161470586818950546e+00
1.441779599999999846e+03	1.122301404311045525e+00
1.446407999999999902e+03	1.107383774876362192e+00
1.446407999999999902e+03	1.107590545280500383e+00
1.451036599999999908e+03	1.108366930637121994e+00
1.455665199999999913e+03	1.142230317379006044e+00
1.460293799999999919e+03	1.144066498756428185e+00
1.464922399999999925e+03	1.157440042304660466e+00
1.469550999999999931e+03	1.145310047802330367e+00
1.469550999999999931e+03	1.144531896911992197e+00
1.474179399999999987e+03	1.041740371142305221e+00
1.478807800000000043e+03	7.839607519714225647e-01
1.483436199999999872e+03	7.152688091468609732e-01
1.488064599999999928e+03	7.092008726043521616e-01
1.492692999999999984e+03	6.560843030126931597e-01
1.492692999999999984e+03	6.560814668745758027e-01
1.496550142857142873e+03	5.006542574875130214e-01
1.500407285714285763e+03	4.379480017897298127e-01
1.504264428571428653e+03	3.558610451965463217e-01
1.508121571428571315e+03	2.766094153046542159e-01
1.511978714285714204e+03	-1.097493358857683579e-02
1.515835857142857094e+03	-1.447654216471350452e-01
1.519692999999999984e+03	-1.337964404739415414e-01
1.519692999999999984e+03	-1.334706309150253956e-01
1.524321400000000040e+03	-6.766761931146106357e-02
1.528949800000000096e+03	-4.024743964056535367e-02
1.533578199999999924e+03	-4.341092984233040769e-02
1.538206599999999980e+03	-1.053184844078196153e-01
1.542835000000000036e+03	-1.857857040974877916e-02
1.542835000000000036e+03	-1.861384067822223140e-02
1.547334833333333336e+03	2.103857310522562821e-02
1.551834666666666635e+03	-3.325937406474826358e-02
1.556334499999999935e+03	-5.724362356758468801e-02
1.560834333333333461e+03	-1.919644982437953770e-02
1.565334166666666761e+03	9.670142467090912797e-02
1.569834000000000060e+03	1.026768295725210556e-01
1.569834000000000060e+03	1.034272419142273497e-01
1.574462600000000066e+03	2.189956454357811499e-01
1.579091200000000072e+03	4.702415674828771541e-01
1.583719800000000077e+03	5.569495485258096901e-01
1.588348400000000083e+03	3.615796485746834432e-01
1.592977000000000089e+03	2.847498756605214010e-01
1.592977000000000089e+03	2.847763604790870540e-01
1.597605400000000145e+03	4.034369504047963240e-01
1.602233799999999974e+03	5.147542674094545134e-01
1.606862200000000030e+03	3.780456646717494928e-01
1.611490599999999858e+03	1.388494620863121309e-01
1.616118999999999915e+03	7.110715294430706990e-02
1.616118999999999915e+03	7.102826811061586920e-02
1.620747399999999971e+03	3.916427353346301626e-02
1.625375800000000027e+03	4.044581538507545371e-02
1.630004199999999855e+03	4.792800460005867957e-02
1.634632599999999911e+03	6.640302157017820284e-02
1.639260999999999967e+03	4.977046452526785042e-02
1.639260999999999967e+03	5.004527548264824099e-02
1.643889599999999973e+03	6.277325548472120764e-02
1.648518199999999979e+03	6.787765228103319337e-02
1.653146799999999985e+03	1.113154445778312962e-01
1.657775399999999991e+03	1.100417849499591288e-01
1.662403999999999996e+03	1.537151130439686486e-01
1.662403999999999996e+03	1.534779664778894992e-01
1.667032400000000052e+03	2.211250749917329783e-01
1.671660800000000108e+03	2.956987830679977391e-01
1.676289199999999937e+03	3.685263406014322451e-01
1.680917599999999993e+03	4.740274243723725522e-01
1.685546000000000049e+03	5.584431317072430234e-01
1.685546000000000049e+03	5.583117705775314521e-01
1.690045833333333348e+03	5.695146453069420689e-01
1.694545666666666648e+03	6.774994224411508004e-01
1.699045500000000175e+03	8.442061451027875751e-01
1.703545333333333474e+03	9.065063286287340372e-01
1.708045166666666773e+03	1.001801046398837380e+00
1.712545000000000073e+03	1.105476361210637970e+00
1.712545000000000073e+03	1.104191193288968309e+00
1.717173600000000079e+03	1.178461415613460517e+00
1.721802200000000084e+03	1.126981338757205853e+00
1.726430800000000090e+03	1.198952115187308820e+00
1.731059400000000096e+03	1.196498679752644900e+00
1.735688000000000102e+03	1.258843586305369078e+00
1.735688000000000102e+03	1.259403624146715250e+00
1.740316400000000158e+03	1.281762293470972924e+00
1.744944799999999987e+03	1.249342109711377047e+00
1.749573200000000043e+03	1.156368305926059881e+00
1.754201599999999871e+03	1.030591070780890295e+00
1.758829999999999927e+03	8.719662823170323263e-01
1.758829999999999927e+03	8.719392568382549058e-01
1.763458399999999983e+03	7.609591648272786557e-01
1.768086800000000039e+03	6.647190476351374500e-01
1.772715199999999868e+03	5.494985805434142723e-01
1.777343599999999924e+03	3.874008256245228266e-01
1.781971999999999980e+03	1.580347001994493739e-01
1.781971999999999980e+03	1.580930582807836549e-01
1.786471999999999980e+03	-3.565164028686156061e-02
1.790971999999999980e+03	-1.600388756570866322e-01
1.795471999999999980e+03	-2.239929813579030204e-01
1.799971999999999980e+03	-2.236713474779185584e-01
1.804471999999999980e+03	-2.208149206092381578e-01
1.808971999999999980e+03	-1.732266965834531047e-01
1.808971999999999980e+03	-1.734717485193194297e-01
1.813600400000000036e+03	-1.641202218566730209e-01
1.818228800000000092e+03	-1.603586702479130877e-01
1.822857199999999921e+03	-1.613645566896148575e-01
1.827485599999999977e+03	-1.419913277116391925e-01
1.832114000000000033e+03	-1.549932082359596619e-01
1.832114000000000033e+03	-1.550250251979239657e-01
1.836742400000000089e+03	-1.309040179162466455e-01
1.841370800000000145e+03	-1.216624519165246804e-01
1.845999199999999973e+03	-1.156240408877512171e-01
1.850627600000000029e+03	-1.317687399366786472e-01
1.855256000000000085e+03	-1.516468737430518021e-01
1.855256000000000085e+03	-1.516187090976180707e-01
1.859884600000000091e+03	-1.604292955785832087e-01
1.864513200000000097e+03	-1.687658055447128214e-01
1.869141799999999876e+03	-1.698683078790237666e-01
1.873770399999999881e+03	-1.663201001637925336e-01
1.878398999999999887e+03	-1.766074883157852105e-01
1.878398999999999887e+03	-1.766221692761507644e-01
1.883027399999999943e+03	-1.762998878826999294e-01
1.887655799999999999e+03	-1.726026638937497582e-01
1.892284199999999828e+03	-1.797468275717178932e-01
1.896912599999999884e+03	-1.863775279590247913e-01
1.901540999999999940e+03	-1.906483653827805158e-01
1.901540999999999940e+03	-1.907418655599694146e-01
1.906169399999999996e+03	-1.887115687978712653e-01
1.910797800000000052e+03	-1.925929023654651406e-01
1.915426199999999881e+03	-1.979270805747274931e-01
1.920054599999999937e+03	-1.776400819790467378e-01
1.924682999999999993e+03	-1.595448220973519904e-01
1.924682999999999993e+03	-1.596843367216232434e-01
1.929311599999999999e+03	-1.595746387036637848e-01
1.933940200000000004e+03	-1.550040518312536530e-01
1.938568800000000010e+03	-1.421503192677832927e-01
1.943197400000000016e+03	-1.125458123388067833e-01
1.947826000000000022e+03	-9.569859324997469219e-02
1.947826000000000022e+03	-9.605885961981770749e-02
1.952454400000000078e+03	-1.212771864058388299e-01
1.957082800000000134e+03	-1.342611386898003301e-01
1.961711199999999963e+03	-1.467012677696453160e-01
1.966339600000000019e+03	-1.484651699711363737e-01
1.970968000000000075e+03	-1.471279650545899154e-01
1.970968000000000075e+03	-1.471468646318148388e-01
1.975596400000000131e+03	-1.397309736086806697e-01
1.980224799999999959e+03	-1.364766805068226840e-01
1.984853200000000015e+03	-1.452085162027527965e-01
1.989481599999999844e+03	-1.505751271767879207e-01
1.994109999999999900e+03	-1.722107796318098072e-01
1.994109999999999900e+03	-1.723304953049652477e-01
1.998738599999999906e+03	-1.776050372829927892e-01
2.003367199999999912e+03	-1.862959343013805280e-01
2.007995799999999917e+03	-1.986572310019299736e-01
2.012624399999999923e+03	-2.014310636653679487e-01
2.017252999999999929e+03	-1.973387899951519198e-01
2.017252999999999929e+03	-1.976296863009193994e-01
2.021881399999999985e+03	-2.041982853242531037e-01
2.026509800000000041e+03	-2.040058701529300078e-01
2.031138199999999870e+03	-2.028094625786122096e-01
2.035766599999999926e+03	-2.035187992918205124e-01
2.040394999999999982e+03	-2.040425791078089579e-01
2.040394999999999982e+03	-2.041958296921459193e-01
2.045023599999999988e+03	-2.013733324088811949e-01
2.049652199999999993e+03	-2.083579470180943194e-01
2.054280799999999999e+03	-2.112712400006770685e-01
2.058909400000000005e+03	-2.019430628553032514e-01
2.063538000000000011e+03	-1.920345472478334203e-01
2.063538000000000011e+03	-1.917878704128227751e-01
2.068166600000000017e+03	-1.949258254657173783e-01
2.072795200000000023e+03	-1.982844501992571395e-01
2.077423800000000028e+03	-1.975342366239090375e-01
2.082052400000000034e+03	-1.934643722603536509e-01
2.086681000000000040e+03	-1.890286570879986805e-01
2.086681000000000040e+03	-1.893307861971957051e-01
2.091309600000000046e+03	-1.910368584483652932e-01
2.095938200000000052e+03	-1.885271700956604457e-01
2.100566800000000057e+03	-1.842789582624232425e-01
2.105195400000000063e+03	-1.807493105695323898e-01
2.109824000000000069e+03	-1.790448912846825391e-01
2.109824000000000069e+03	-1.792973923794500268e-01
2.114452600000000075e+03	-1.796316627505992747e-01
2.119081200000000081e+03	-1.751262408197906129e-01
2.123709800000000087e+03	-1.783649051420557186e-01
2.128338400000000092e+03	-1.827047858152555659e-01
2.132967000000000098e+03	-1.816875077486186096e-01
2.132967000000000098e+03	-1.818904494086243384e-01
2.137595600000000104e+03	-1.776926191763577023e-01
2.142224200000000110e+03	-1.795753272140980794e-01
2.146852800000000116e+03	-1.846395339956355408e-01
2.151481400000000122e+03	-1.896075280886921621e-01
2.156110000000000127e+03	-1.910194145293434564e-01
2.156110000000000127e+03	-1.911340936142494618e-01
2.160738600000000133e+03	-1.897185224722995889e-01
2.165367200000000139e+03	-1.904502389703658927e-01
2.169995800000000145e+03	-1.925966338557668911e-01
2.174624400000000151e+03	-1.905303237457171006e-01
2.179253000000000156e+03	-1.949578707880834372e-01
2.179253000000000156e+03	-1.947550822661105463e-01
2.183881600000000162e+03	-1.948215994729036726e-01
2.188510200000000168e+03	-1.916627841185916670e-01
2.193138800000000174e+03	-1.858132412638842934e-01
2.197767400000000180e+03	-1.859080372529798020e-01
2.202396000000000186e+03	-1.821469082739287926e-01
2.202396000000000186e+03	-1.822215962491045005e-01
2.207024600000000191e+03	-1.804519484866253243e-01
2.211653200000000197e+03	-1.775380314921132796e-01
2.216281800000000203e+03	-1.810374622818130830e-01
2.220910400000000209e+03	-1.748095179433066526e-01
2.225539000000000215e+03	-1.779399129444500238e-01
2.225539000000000215e+03	-1.780449896856106662e-01
2.230167600000000220e+03	-1.787668810423348464e-01
2.234796200000000226e+03	-1.698597564466733933e-01
2.239424799999999777e+03	-1.668793249590326822e-01
2.244053399999999783e+03	-1.600378421181596622e-01
2.248681999999999789e+03	-1.621806572327497697e-01
2.248681999999999789e+03	-1.623138173945253837e-01
2.253310599999999795e+03	-1.568956141113635183e-01
2.257939199999999801e+03	-1.497960158438939871e-01
2.262567799999999806e+03	-1.449021436825757292e-01
2.267196399999999812e+03	-1.517926339197104013e-01
2.271824999999999818e+03	-1.434666963934168316e-01
2.271824999999999818e+03	-1.434226395962404643e-01
2.276453799999999774e+03	-1.426466395237191709e-01
2.281082599999999729e+03	-1.375261124402915036e-01
2.285711400000000140e+03	-1.443667130137238908e-01
2.290340200000000095e+03	-1.374216645676347437e-01
2.294969000000000051e+03	-1.495113601251742419e-01
2.294969000000000051e+03	-1.491212317239151708e-01
2.299597600000000057e+03	-1.483361646920262067e-01
2.304226200000000063e+03	-1.503085883878426954e-01
2.308854800000000068e+03	-1.220121942383184527e-01
2.313483400000000074e+03	-1.036565266039564531e-01
2.318112000000000080e+03	-7.336985300047813019e-02
2.318112000000000080e+03	-7.302698460982350037e-02
2.322612000000000080e+03	-1.378800383839433319e-01
2.327112000000000080e+03	-1.393529746057246554e-01
2.331612000000000080e+03	-1.197637362447393217e-01
2.336112000000000080e+03	-6.364576928219084495e-02
2.340612000000000080e+03	-5.608700570348617437e-02
2.345112000000000080e+03	-1.340651006863332606e-01
2.345112000000000080e+03	-1.327144495182426831e-01
2.349740600000000086e+03	-7.404149167653062413e-02
2.354369200000000092e+03	-8.146038241317271611e-02
2.358997800000000097e+03	-5.343817971199774086e-02
2.363626400000000103e+03	-8.113135013830523323e-02
2.368255000000000109e+03	-1.235000958926301823e-01
2.368255000000000109e+03	-1.246529449827969149e-01
2.372755000000000109e+03	-1.617115045762369807e-01
2.377255000000000109e+03	-6.575964730097645650e-02
2.381755000000000109e+03	-7.094523675771405302e-02
2.386255000000000109e+03	-1.036756791321372106e-01
2.390755000000000109e+03	-9.523156914447207522e-02
2.395255000000000109e+03	-9.083725699237721329e-02
2.395255000000000109e+03	-9.067731547511780066e-02
2.399883600000000115e+03	-9.145759883245496713e-02
2.404512200000000121e+03	-7.846386872298974358e-02
2.409140800000000127e+03	-7.901832767026065185e-02
2.413769400000000132e+03	-7.329433325143273892e-02
2.418398000000000138e+03	-7.239701595768832654e-02
2.418398000000000138e+03	-7.267216344651800108e-02
2.423026600000000144e+03	-8.111630473715870926e-02
2.427655200000000150e+03	-8.843519392795316791e-02
2.432283800000000156e+03	-8.925199878195148873e-02
2.436912400000000162e+03	-9.710058502379577405e-02
2.441541000000000167e+03	-1.148167478875672665e-01
2.441541000000000167e+03	-1.148487417539125893e-01
2.446169600000000173e+03	-1.257797658206677438e-01
2.450798200000000179e+03	-1.292750323460783168e-01
2.455426800000000185e+03	-1.310370140863473809e-01
2.460055400000000191e+03	-1.306818540772317627e-01
2.464684000000000196e+03	-1.333140031060179032e-01
2.464684000000000196e+03	-1.334203665648016068e-01
2.469312600000000202e+03	-1.366809258872147548e-01
2.473941200000000208e+03	-1.307868452217987865e-01
2.478569800000000214e+03	-1.279285861947044300e-01
2.483198400000000220e+03	-1.249650717412127965e-01
2.487827000000000226e+03	-1.292150750337627829e-01
2.487827000000000226e+03	-1.295766675828540770e-01
2.492455600000000231e+03	-1.299039514350207591e-01
2.497084200000000237e+03	-1.257305345505589644e-01
2.501712799999999788e+03	-1.042821188385102821e-01
2.506341399999999794e+03	-9.630441989275932702e-02
2.510969999999999800e+03	-9.399038725355057800e-02
2.510969999999999800e+03	-9.427136420580060905e-02
2.515598799999999756e+03	-8.004490805248898333e-02
2.520227599999999711e+03	-6.816767505474000122e-02
2.524856400000000122e+03	-6.881615434874839565e-02
2.529485200000000077e+03	-7.129975271706859297e-02
2.534114000000000033e+03	-7.384389282627286388e-02
2.534114000000000033e+03	-7.386147289770503277e-02
2.538742600000000039e+03	-6.174361183935694886e-02
2.543371200000000044e+03	-5.620696489372540433e-02
2.547999800000000050e+03	-4.565266036154484036e-02
2.552628400000000056e+03	-3.654560513465143073e-02
2.557257000000000062e+03	-3.450550546119946632e-02
2.557257000000000062e+03	-3.433479986727181604e-02
2.561885600000000068e+03	-2.639220859303736955e-02
2.566514200000000073e+03	-2.017658482363213907e-02
2.571142800000000079e+03	-1.716394181130147592e-02
2.575771400000000085e+03	-1.360941057773270256e-02
2.580400000000000091e+03	-9.973296583518542063e-03
2.580400000000000091e+03	-1.026385692495248962e-02
2.585028600000000097e+03	-8.978064373380121102e-03
2.589657200000000103e+03	-7.341096917714539857e-03
2.594285800000000108e+03	-7.870228563923878026e-03
2.598914400000000114e+03	-4.061371170312981851e-03
2.603543000000000120e+03	-1.172070880539956977e-02
2.603543000000000120e+03	-1.201845460203110338e-02
2.608171600000000126e+03	3.349489636799687399e-03
2.612800200000000132e+03	1.532387970773242854e-02
2.617428800000000138e+03	5.532845270304264859e-03
2.622057400000000143e+03	4.892210153635549730e-03
2.626686000000000149e+03	8.967622048908994656e-03
2.626686000000000149e+03	8.738358427584623847e-03
2.631314600000000155e+03	-2.752498319401318360e-04
2.635943200000000161e+03	-1.206427225460476871e-02
2.640571800000000167e+03	-1.134146638904514129e-02
2.645200400000000172e+03	-1.739024090870672917e-02
2.649829000000000178e+03	-1.503788540560009081e-02
2.649829000000000178e+03	-1.504689243151567483e-02
2.654457600000000184e+03	-9.249670217210251288e-03
2.659086200000000190e+03	-1.430391627414050442e-03
2.663714800000000196e+03	1.326587902629299855e-02
2.668343400000000202e+03	1.834380302561454748e-02
2.672972000000000207e+03	2.061459979023588449e-02
2.672972000000000207e+03	2.034442069530353892e-02
2.677600600000000213e+03	3.063544319431372315e-02
2.682229200000000219e+03	3.236628260407057450e-02
2.686857799999999770e+03	2.584878782306019099e-02
2.691486399999999776e+03	2.899376020381263033e-02
2.696114999999999782e+03	3.112361289426832447e-02
2.696114999999999782e+03	3.086143534086754903e-02
2.700743599999999788e+03	3.216637646683889046e-02
2.705372199999999793e+03	3.867855578634624841e-02
2.710000799999999799e+03	4.206002276130824113e-02
2.714629399999999805e+03	6.732548823632632240e-02
2.719257999999999811e+03	8.642964769893744792e-02
2.719257999999999811e+03	8.613764051940428490e-02
2.723886599999999817e+03	9.986247260181982388e-02
2.728515199999999822e+03	1.153949323441147978e-01
2.733143799999999828e+03	1.400272271295174287e-01
2.737772399999999834e+03	1.458410596578294527e-01
2.742400999999999840e+03	1.313790749875612396e-01
2.742400999999999840e+03	1.315563772524231956e-01
2.747029599999999846e+03	1.225866869301262263e-01
2.751658199999999852e+03	1.202134331296281500e-01
2.756286799999999857e+03	1.076368337960577348e-01
2.760915399999999863e+03	1.133598385320337409e-01
2.765543999999999869e+03	1.159706790019201517e-01
2.765543999999999869e+03	1.158234652926668079e-01
2.770172599999999875e+03	1.195868561345254932e-01
2.774801199999999881e+03	1.251563753583099514e-01
2.779429799999999886e+03	1.349260217695205655e-01
2.784058399999999892e+03	1.568901859159852752e-01
2.788686999999999898e+03	1.825797536275994282e-01
2.788686999999999898e+03	1.824428029281657815e-01
2.793315599999999904e+03	2.215710181092647169e-01
2.797944199999999910e+03	2.656225453081951793e-01
2.802572799999999916e+03	3.151989016597532833e-01
2.807201399999999921e+03	3.741180732742272474e-01
2.811829999999999927e+03	4.623166433411581844e-01
2.811829999999999927e+03	4.621497136770656988e-01
2.816458599999999933e+03	5.352359801214252588e-01
2.821087199999999939e+03	5.897022817990879018e-01
2.825715799999999945e+03	6.319979697519030326e-01
2.830344399999999951e+03	6.819237491559382303e-01
2.834972999999999956e+03	7.709462342805520896e-01
2.834972999999999956e+03	7.701910185085686367e-01
2.839601599999999962e+03	8.965727763730740874e-01
2.844230199999999968e+03	1.019990064030994903e+00
2.848858799999999974e+03	1.163825872296593067e+00
2.853487399999999980e+03	1.215257899687321785e+00
2.858115999999999985e+03	1.246422918253048850e+00
2.858115999999999985e+03	1.248551195635443367e+00
2.862744799999999941e+03	1.251232992050499426e+00
2.867373599999999897e+03	1.239816931734199379e+00
2.872002400000000307e+03	1.247885965954008247e+00
2.876631200000000263e+03	1.236747216183599729e+00
2.881260000000000218e+03	1.215197175297295207e+00
2.881260000000000218e+03	1.215527268948909834e+00
2.885888600000000224e+03	1.196099751053002702e+00
2.890517200000000230e+03	1.200288400547655954e+00
2.895145799999999781e+03	1.244623909831577446e+00
2.899774399999999787e+03	1.277577005615736949e+00
2.904402999999999793e+03	1.299328195310090583e+00
2.904402999999999793e+03	1.299226793000167746e+00
2.909031599999999798e+03	1.314263848390118339e+00
2.913660199999999804e+03	1.322724271318096001e+00
2.918288799999999810e+03	1.332930519042914819e+00
2.922917399999999816e+03	1.347253347264744994e+00
2.927545999999999822e+03	1.346416002033941517e+00
2.927545999999999822e+03	1.346083106166311660e+00
2.932174599999999828e+03	1.344337432035927149e+00
2.936803199999999833e+03	1.344804320893511429e+00
2.941431799999999839e+03	1.325335422643531214e+00
2.946060399999999845e+03	1.310028167650636899e+00
2.950688999999999851e+03	1.314508992525834197e+00
2.950688999999999851e+03	1.313781401736283660e+00
2.955317599999999857e+03	1.332348423282285532e+00
2.959946199999999862e+03	1.344377221965773250e+00
2.964574799999999868e+03	1.335100738862482928e+00
2.969203399999999874e+03	1.323012534151931430e+00
2.973831999999999880e+03	1.293490974352038858e+00
2.973831999999999880e+03	1.293121364239868454e+00
2.978460599999999886e+03	1.253705547758372063e+00
2.983089199999999892e+03	1.175186568902061968e+00
2.987717799999999897e+03	1.058990604785129630e+00
2.992346399999999903e+03	9.368410429553999386e-01
2.996974999999999909e+03	8.079496176616084435e-01
2.996974999999999909e+03	8.080660989099741620e-01
3.001603599999999915e+03	6.869876498902919293e-01
3.006232199999999921e+03	5.896492887913291625e-01
3.010860799999999927e+03	4.779409728537415414e-01
3.015489399999999932e+03	4.120558735311403709e-01
3.020117999999999938e+03	3.428637820944799852e-01
3.020117999999999938e+03	3.420550137176462946e-01
3.024617999999999938e+03	3.002456349476679276e-01
3.029117999999999938e+03	2.761816941108327095e-01
3.033617999999999938e+03	2.587881492240138859e-01
3.038117999999999938e+03	2.368309236476440205e-01
3.042617999999999938e+03	2.122072541483522312e-01
3.047117999999999938e+03	1.979920731488002406e-01
3.047117999999999938e+03	1.993936489327538530e-01
3.051746599999999944e+03	1.914706902752145445e-01
3.056375199999999950e+03	1.982747213225176663e-01
3.061003799999999956e+03	2.183616906740382946e-01
3.065632399999999961e+03	2.372658372972097363e-01
3.070260999999999967e+03	2.509046155532074773e-01
3.070260999999999967e+03	2.514671232988371363e-01
3.074889599999999973e+03	2.554646491979151168e-01
3.079518199999999979e+03	2.265096934099251058e-01
3.084146799999999985e+03	1.649931559277827975e-01
3.088775399999999991e+03	9.607058791436286216e-02
3.093403999999999996e+03	4.561584533544273123e-02
3.093403999999999996e+03	4.551700998219286587e-02
3.098032600000000002e+03	3.927060980973064858e-02
3.102661200000000008e+03	3.382798417590383855e-02
3.107289800000000014e+03	2.176420249704526591e-02
3.111918400000000020e+03	1.249777870379033436e-02
3.116547000000000025e+03	-3.995070469438948522e-03
3.116547000000000025e+03	-3.717701994931745836e-03
3.121175600000000031e+03	-1.730598012790525095e-02
3.125804200000000037e+03	-2.920952935256745930e-02
3.130432800000000043e+03	-3.887602392690405612e-02
3.135061400000000049e+03	-4.085238438646046633e-02
3.139690000000000055e+03	-4.516598456975300102e-02
3.139690000000000055e+03	-4.505359906566393929e-02
3.144318600000000060e+03	-5.050147418892453333e-02
3.148947200000000066e+03	-4.366793305470245690e-02
3.153575800000000072e+03	-3.794247612440770218e-02
3.158204400000000078e+03	-3.644007141195372557e-02
3.162833000000000084e+03	-4.569382600665891636e-02
3.162833000000000084e+03	-4.567037223858023270e-02
3.167461800000000039e+03	-4.321774668408540770e-02
3.172090599999999995e+03	-4.535260961148124270e-02
3.176719399999999951e+03	-3.619860185132686703e-02
3.181348199999999906e+03	-3.419450876930624217e-02
3.185976999999999862e+03	-3.843500597179399375e-02
3.185976999999999862e+03	-3.799508440440092089e-02
3.190605599999999868e+03	-4.664886578160833130e-02
3.195234199999999873e+03	-4.710477726342081339e-02
3.199862799999999879e+03	-5.058979703200752048e-02
3.204491399999999885e+03	-6.095398650441126442e-02
3.209119999999999891e+03	-6.777275166144240692e-02
3.209119999999999891e+03	-6.808055673250416884e-02
3.213619999999999891e+03	-7.585855479751034414e-02
3.218119999999999891e+03	-8.051122911654534642e-02
3.222619999999999891e+03	-8.860161646096000043e-02
3.227119999999999891e+03	-1.015069079279941333e-01
3.231619999999999891e+03	-1.050330374728621063e-01
3.236119999999999891e+03	-9.592719267843663467e-02
3.236119999999999891e+03	-9.545696509951918929e-02
3.240619999999999891e+03	-9.394119560346353426e-02
3.245119999999999891e+03	-1.007621714515709727e-01
3.249619999999999891e+03	-1.101160937600970530e-01
3.254119999999999891e+03	-9.636822295599897781e-02
3.258619999999999891e+03	-1.124345714032476545e-01
3.263119999999999891e+03	-1.151174297873689689e-01
3.263119999999999891e+03	-1.194274762483114316e-01
3.267748599999999897e+03	-1.328678529672483177e-01
3.272377199999999903e+03	-1.264391122847647042e-01
3.277005799999999908e+03	-1.022845101374331156e-01
3.281634399999999914e+03	-9.199373509031705254e-02
3.286262999999999920e+03	-9.707494187125038920e-02
3.286262999999999920e+03	-9.690567105442302043e-02
3.290762999999999920e+03	-7.989010706544309726e-02
3.295262999999999920e+03	-1.045170186725269956e-01
3.299762999999999920e+03	-1.119461204238830498e-01
3.304262999999999920e+03	-1.062270021795965469e-01
3.308762999999999920e+03	-9.139460715725594708e-02
3.313262999999999920e+03	-7.784671464410142239e-02
3.313262999999999920e+03	-7.749978279951288962e-02
3.317891599999999926e+03	-7.480823117697513180e-02
3.322520199999999932e+03	-8.968761608145468800e-02
3.327148799999999937e+03	-8.346793482988380808e-02
3.331777399999999943e+03	-9.127837437717499502e-02
3.336405999999999949e+03	-8.550608086943312092e-02
3.336405999999999949e+03	-8.563635368659074099e-02
3.340906166666666650e+03	-8.778948163904753965e-02
3.345406333333333350e+03	-9.353641001722026727e-02
3.349906500000000051e+03	-1.243252087027334335e-01
3.354406666666666752e+03	-1.022444747431252021e-01
3.358906833333333452e+03	-1.077910348089334280e-01
3.363407000000000153e+03	-1.129707932191528208e-01
3.363407000000000153e+03	-1.131428113667528879e-01
3.367907000000000153e+03	-1.012442652034062363e-01
3.372407000000000153e+03	-1.116225575505012807e-01
3.376907000000000153e+03	-9.968684319220552648e-02
3.381407000000000153e+03	-1.002914832551457802e-01
3.385907000000000153e+03	-8.072884859062237628e-02
3.390407000000000153e+03	-8.018518785302221341e-02
3.390407000000000153e+03	-8.030896376268457926e-02
3.395035600000000159e+03	-9.265168440552136453e-02
3.399664200000000164e+03	-8.330107680486606436e-02
3.404292800000000170e+03	-7.092425520894912738e-02
3.408921400000000176e+03	-5.091583080191214306e-02
3.413550000000000182e+03	-2.919828845840215931e-02
3.413550000000000182e+03	-2.900205939971023383e-02
3.418178600000000188e+03	-2.475904476136416010e-02
3.422807200000000194e+03	-5.482320357182983439e-03
3.427435800000000199e+03	2.045327923445446061e-02
3.432064400000000205e+03	1.633078285338960406e-02
3.436693000000000211e+03	-1.209230339752617560e-02
3.436693000000000211e+03	-1.218426082843879904e-02
3.441321600000000217e+03	7.473999355495618453e-03
3.445950200000000223e+03	1.187434974925429508e-02
3.450578799999999774e+03	-1.659768312840471591e-02
3.455207399999999780e+03	-2.814882182732363763e-02
3.459835999999999785e+03	-3.702512725003125754e-02
3.459835999999999785e+03	-3.734081068846096391e-02
3.464335999999999785e+03	-4.966590347271942346e-02
3.468835999999999785e+03	-7.086364036523803978e-02
3.473335999999999785e+03	-9.175811199338364255e-02
3.477835999999999785e+03	-1.155710438495245462e-01
3.482335999999999785e+03	-1.267891945471145421e-01
3.486835999999999785e+03	-1.395087490361918980e-01
3.486835999999999785e+03	-1.393153017792693460e-01
3.491336166666666486e+03	-1.357494861919710250e-01
3.495836333333333187e+03	-1.383015105702990744e-01
3.500336499999999887e+03	-1.522687922032982533e-01
3.504836666666666588e+03	-1.629667043992498454e-01
3.509336833333333288e+03	-1.735000113388114606e-01
3.513836999999999989e+03	-1.679352732551527561e-01
3.513836999999999989e+03	-1.674950512437000660e-01
3.518465599999999995e+03	-1.611313535841282230e-01
3.523094200000000001e+03	-1.489753821655592780e-01
3.527722800000000007e+03	-1.420018049007635008e-01
3.532351400000000012e+03	-1.592076493876367904e-01
3.536980000000000018e+03	-1.608357036342376312e-01
3.536980000000000018e+03	-1.595244878123972254e-01
3.541608600000000024e+03	-1.488844834140051476e-01
3.546237200000000030e+03	-1.500192790828028810e-01
3.550865800000000036e+03	-1.746081671933120694e-01
3.555494400000000041e+03	-1.970251186564585533e-01
3.560123000000000047e+03	-1.901997995730901059e-01
3.560123000000000047e+03	-1.900531719079665005e-01
3.564623000000000047e+03	-1.900495660154655486e-01
3.569123000000000047e+03	-1.716272495268616749e-01
3.573623000000000047e+03	-1.742934421597285843e-01
3.578123000000000047e+03	-1.737383728367477564e-01
3.582623000000000047e+03	-1.711933018919835070e-01
3.587123000000000047e+03	-1.672420228472581705e-01
3.587123000000000047e+03	-1.670532648543041343e-01
3.590980142857142710e+03	-1.730126111719903215e-01
3.594837285714285827e+03	-1.769310480251746476e-01
3.598694428571428489e+03	-1.732826264445246900e-01
3.602551571428571606e+03	-1.918701408371799866e-01
3.606408714285714268e+03	-1.822775186959363081e-01
3.610265857142857385e+03	-1.838602496901594885e-01
3.614123000000000047e+03	-1.749940021106695665e-01
3.614123000000000047e+03	-1.737514199772942913e-01
3.617980285714285856e+03	-1.647367155902144942e-01
3.621837571428571209e+03	-1.693431340507696448e-01
3.625694857142857018e+03	-1.908037817016998705e-01
3.629552142857142826e+03	-1.720486236489339738e-01
3.633409428571428634e+03	-1.972220330444549863e-01
3.637266714285713988e+03	-2.097288472815411753e-01
3.641123999999999796e+03	-1.982452127358689531e-01
3.641123999999999796e+03	-1.997708508671922067e-01
3.645623999999999796e+03	-1.983899710223814283e-01
3.650123999999999796e+03	-1.830550661076360830e-01
3.654623999999999796e+03	-1.806527701592784141e-01
3.659123999999999796e+03	-2.278388964022176333e-01
3.663623999999999796e+03	-2.186603023917495503e-01
3.668123999999999796e+03	-1.628336737935496825e-01
3.668123999999999796e+03	-1.636366613266657111e-01
3.672623999999999796e+03	-2.230186760995057638e-01
3.677123999999999796e+03	-2.152022786528436094e-01
3.681623999999999796e+03	-1.899762812911801324e-01
3.686123999999999796e+03	-1.655806276813870936e-01
3.690623999999999796e+03	-1.599410615704978667e-01
3.695123999999999796e+03	-2.080293405179860500e-01
3.695123999999999796e+03	-2.065493317639607307e-01
3.699623999999999796e+03	-2.031401793164999692e-01
3.704123999999999796e+03	-2.258755768771779082e-01
3.708623999999999796e+03	-2.465462658328999301e-01
3.713123999999999796e+03	-2.636054472825286599e-01
3.717623999999999796e+03	-2.951289128749040036e-01
3.722123999999999796e+03	-2.340583721659398597e-01
3.722123999999999796e+03	-2.344982231898354030e-01
3.726624166666666497e+03	-2.094357178946441300e-01
3.731124333333333198e+03	-1.792825702010316380e-01
3.735624499999999898e+03	-1.747060348814773734e-01
3.740124666666666599e+03	-2.227800072275469279e-01
3.744624833333333299e+03	-2.066781439374254237e-01
3.749125000000000000e+03	-2.025616049693651222e-01
3.749125000000000000e+03	-2.057633611984673594e-01
3.752982166666666672e+03	-2.007617850836854179e-01
3.756839333333333343e+03	-1.604233947424089368e-01
3.760696500000000015e+03	-1.678023767066142979e-01
3.764553666666666686e+03	-1.931409934201362977e-01
3.768410833333333358e+03	-1.942786390218759762e-01
3.772268000000000029e+03	-2.154374690718460772e-01
3.772268000000000029e+03	-2.155852944005663407e-01
3.776125166666666701e+03	-2.226932976587666091e-01
3.779982333333333372e+03	-2.309476714251088303e-01
3.783839500000000044e+03	-2.160626448230770769e-01
3.787696666666666715e+03	-2.168889795633125173e-01
3.791553833333333387e+03	-2.409132043534397694e-01
3.795411000000000058e+03	-2.130173539340509126e-01
3.795411000000000058e+03	-2.130490166898820203e-01
3.799268142857142720e+03	-2.070283057473539523e-01
3.803125285714285837e+03	-2.077339626507531123e-01
3.806982428571428500e+03	-1.960909936407749521e-01
3.810839571428571617e+03	-2.064782383767106988e-01
3.814696714285714279e+03	-2.224263663050061735e-01
3.818553857142857396e+03	-1.646230293941965683e-01
3.822411000000000058e+03	-1.748819833873560547e-01
3.822411000000000058e+03	-1.761799218853195015e-01
3.826911000000000058e+03	-1.940092634433019658e-01
3.831411000000000058e+03	-2.134853694608525032e-01
3.835911000000000058e+03	-2.444911624762850788e-01
3.840411000000000058e+03	-2.021078001645907063e-01
3.844911000000000058e+03	-2.154691543334360249e-01
3.849411000000000058e+03	-1.847834793332702175e-01
3.849411000000000058e+03	-1.846426986812918225e-01
3.853911000000000058e+03	-1.298055268291003206e-01
3.858411000000000058e+03	-2.166775733359063427e-01
3.862911000000000058e+03	-1.640737694748946596e-01
3.867411000000000058e+03	-1.581514628606975337e-01
3.871911000000000058e+03	-1.751449729879121231e-01
3.876411000000000058e+03	-1.969787690728830032e-01
3.876411000000000058e+03	-1.967849093428189755e-01
3.880268285714285867e+03	-2.105683917599134591e-01
3.884125571428571220e+03	-2.078795602209738136e-01
3.887982857142857029e+03	-1.678554828524340403e-01
3.891840142857142837e+03	-1.642294890143294050e-01
3.895697428571428645e+03	-1.659527212734244750e-01
3.899554714285713999e+03	-1.601572064498133219e-01
3.903411999999999807e+03	-1.753046247972065153e-01
3.903411999999999807e+03	-1.735137679586951365e-01
3.907911999999999807e+03	-2.004750718219295291e-01
3.912411999999999807e+03	-2.352577608012297594e-01
3.916911999999999807e+03	-1.919569950508302758e-01
3.921411999999999807e+03	-1.721691638795240786e-01
3.925911999999999807e+03	-1.620941202101559009e-01
3.930411999999999807e+03	-1.767715668262906381e-01
3.930411999999999807e+03	-1.772974214354682554e-01
3.934911999999999807e+03	-1.927153174047151196e-01
3.939411999999999807e+03	-1.817382832972966322e-01
3.943911999999999807e+03	-1.952023709355068526e-01
3.948411999999999807e+03	-2.132372757694799004e-01
3.952911999999999807e+03	-1.992921501759745417e-01
3.957411999999999807e+03	-1.863256379308743105e-01
3.957411999999999807e+03	-1.855065263699507971e-01
3.961911999999999807e+03	-1.762159720174044375e-01
3.966411999999999807e+03	-1.770558083698076102e-01
3.970911999999999807e+03	-2.216672584167181381e-01
3.975411999999999807e+03	-2.076329829435956120e-01
3.979911999999999807e+03	-1.880549123625879504e-01
3.984411999999999807e+03	-1.610368369612152906e-01
3.984411999999999807e+03	-1.634432829495598150e-01
3.988261148499999763e+03	-1.700122089060938924e-01
3.992110297000000173e+03	-1.687516269714719186e-01
3.995959445500000129e+03	-1.462876137826421286e-01
3.999808594000000085e+03	-1.459909482708600659e-01
