# Supplementary material for: Deep Learning for Reconstructing Low-Quality FTIR and Raman Spectra—A Case Study in Microplastic Analyses
Source: Anal Chem. 2021 Nov 22;93(49):16360–8. doi: 10.1021/acs.analchem.1c02618 (PMC8674871; doi:10.1021/acs.analchem.1c02618)
Supplement: Supplementary file 2 — ac1c02618_si_002.zip [file ac1c02618_si_002.zip › SpectraReconstruction/benchmarkMicroFTIR.py]

import random
import time
from typing import List

import numpy as np

import importData as io
import outGraphs as out
from Reconstruction import prepareSpecSet, getDenseReconstructor
from globals import SPECLENGTH

t0 = time.time()

noisySpecs, cleanSpecs, specNames, wavenumbers = io.load_microFTIR_spectra(SPECLENGTH, maxCorr=0.5)
numSpecs = noisySpecs.shape[0]
print(f'loading and remapping {numSpecs} spectra took {round(time.time()-t0)} seconds')
experimentTitle = 'MicroFTIR Spectra'

np.random.seed(42)
# validationIndices = [i for i in range(numSpecs) if specNames[i] in ['PP', 'PS']]
fracValid = 0.90
validationIndices: list = random.sample(range(numSpecs), round(numSpecs * fracValid))
valIndSet = set(validationIndices)
trainIndices: List[int] = [i for i in range(numSpecs) if i not in valIndSet]

trainSpectra = prepareSpecSet(cleanSpecs[trainIndices, :], transpose=False)
noisyTrainSpectra = prepareSpecSet(noisySpecs[trainIndices, :], transpose=False)

testSpectra = prepareSpecSet(cleanSpecs[validationIndices, :], transpose=False)
noisyTestSpectra = prepareSpecSet(noisySpecs[validationIndices, :], transpose=False)
print(f'{len(trainSpectra)} Specs for Training, {len(testSpectra)} Specs for Testing')
rec = getDenseReconstructor()
rec.compile(optimizer='adam', loss='mse')
history = rec.fit(noisyTrainSpectra, trainSpectra,
                  epochs=200, validation_data=(noisyTestSpectra, testSpectra),
                  batch_size=32, shuffle=True)

histplot = out.getHistPlot(history.history, title=experimentTitle, annotate=False, marker=None)
reconstructedSpecs = rec.call(noisyTestSpectra)
specPlot, boxPlot = out.getSpectraComparisons(testSpectra, noisyTestSpectra, reconstructedSpecs,
                                              title=experimentTitle, includeSavGol=False, wavenumbers=wavenumbers)

corrPlot = out.getCorrelationPCAPlot(noisyTestSpectra.numpy(), reconstructedSpecs.numpy(),
                                     testSpectra.numpy(), noisyTrainSpectra.numpy())
