# Supplementary material for: Deep Learning for Reconstructing Low-Quality FTIR and Raman Spectra—A Case Study in Microplastic Analyses
Source: Anal Chem. 2021 Nov 22;93(49):16360–8. doi: 10.1021/acs.analchem.1c02618 (PMC8674871; doi:10.1021/acs.analchem.1c02618)
Supplement: Supplementary file 2 — ac1c02618_si_002.zip [file ac1c02618_si_002.zip › SpectraReconstruction/ManuscriptImages/Figure2.py]

import time
import numpy as np
import os

import outGraphs as out
import distort
import importData as io
from Reconstruction import prepareSpecSet, Reconstructor, getDenseReconstructor
from functions import reduceSpecsToNWavenumbers
from globals import SPECLENGTH

os.chdir(os.path.dirname(os.getcwd()))

noiseLevel: float = 0.4
numTrainSpectra, numTestSpectra = 90, 20
numVariationsTrain, numVariationsTest = 500, 200

experimentTitle = f"Neural Net Denoising"
print(experimentTitle)

t0 = time.time()
specNames, spectra = io.load_specCSVs_from_directory("ATR Spectra", maxSpectra=numTestSpectra+numTrainSpectra)
wavenums = spectra[:, 0].copy()
spectra = reduceSpecsToNWavenumbers(spectra, SPECLENGTH)
specs: np.ndarray = spectra[:, 1:]
print(f'loading and remapping spectra took {round(time.time()-t0)} seconds')

trainSpectra: np.ndarray = np.tile(specs[:, :numTrainSpectra], (1, numVariationsTrain))
testSpectra = np.tile(specs[:, numTrainSpectra:], (1, numVariationsTest))

t0 = time.time()
numSpecsTotal = len(trainSpectra) + len(testSpectra)

noisyTrainSpectra = distort.add_noise(trainSpectra, level=noiseLevel, seed=0)
noisyTestSpectra = distort.add_noise(testSpectra, level=noiseLevel, seed=numSpecsTotal)
print(f'Distorting spectra took {round(time.time()-t0, 2)} seconds')

trainSpectra = prepareSpecSet(trainSpectra, addDimension=False)
testSpectra = prepareSpecSet(testSpectra, addDimension=False)
noisyTrainSpectra = prepareSpecSet(noisyTrainSpectra, addDimension=False)
noisyTestSpectra = prepareSpecSet(noisyTestSpectra, addDimension=False)

rec: Reconstructor = getDenseReconstructor(dropout=0.0)

t0 = time.time()
history = rec.fit(noisyTrainSpectra, trainSpectra,
                  epochs=25,
                  validation_data=(noisyTestSpectra, testSpectra),
                  batch_size=32, shuffle=True)
print(f"Training took {round(time.time()-t0, 2)} seconds.")
# histPLot = out.getHistPlot(history.history, annotate=True)
t0 = time.time()
reconstructedSpecs = rec.call(noisyTestSpectra)
print(f'reconstruction took {round(time.time()-t0, 2)} seconds')

specPlot, boxPlot = out.getSpectraComparisons(testSpectra, noisyTestSpectra, reconstructedSpecs,
                                              includeSavGol=True,
                                              randomIndSeed=None,
                                              wavenumbers=wavenums,
                                              title=experimentTitle)
