# Supplementary material for: Deep Learning for Reconstructing Low-Quality FTIR and Raman Spectra—A Case Study in Microplastic Analyses
Source: Anal Chem. 2021 Nov 22;93(49):16360–8. doi: 10.1021/acs.analchem.1c02618 (PMC8674871; doi:10.1021/acs.analchem.1c02618)
Supplement: Supplementary file 2 — ac1c02618_si_002.zip [file ac1c02618_si_002.zip › SpectraReconstruction/MicroFTIRSpectra/PET.txt]

3.992094e+002	4.106188e-001
4.011380e+002	4.382023e-001
4.030665e+002	3.583050e-001
4.049951e+002	3.716733e-001
4.069236e+002	3.600250e-001
4.088522e+002	3.321294e-001
4.107807e+002	3.960990e-001
4.127093e+002	4.547324e-001
4.146378e+002	4.027236e-001
4.165664e+002	3.433448e-001
4.184949e+002	3.506157e-001
4.204235e+002	4.680707e-001
4.223520e+002	4.919865e-001
4.242806e+002	5.457447e-001
4.262091e+002	5.156267e-001
4.281377e+002	4.269689e-001
4.300662e+002	3.915934e-001
4.319948e+002	4.343724e-001
4.339233e+002	4.685824e-001
4.358519e+002	4.943508e-001
4.377804e+002	5.193292e-001
4.397090e+002	5.109282e-001
4.416375e+002	4.997414e-001
4.435660e+002	4.619240e-001
4.454946e+002	3.763202e-001
4.474232e+002	3.225767e-001
4.493517e+002	3.336300e-001
4.512802e+002	3.234656e-001
4.532088e+002	2.610799e-001
4.551373e+002	2.524813e-001
4.570659e+002	2.318281e-001
4.589944e+002	2.479949e-001
4.609230e+002	2.378587e-001
4.628515e+002	2.098518e-001
4.647801e+002	2.040771e-001
4.667086e+002	2.193771e-001
4.686372e+002	2.304225e-001
4.705657e+002	2.682146e-001
4.724943e+002	2.723798e-001
4.744228e+002	2.471924e-001
4.763513e+002	2.195414e-001
4.782799e+002	2.292255e-001
4.802085e+002	2.413546e-001
4.821370e+002	2.574385e-001
4.840656e+002	2.477269e-001
4.859941e+002	2.220529e-001
4.879226e+002	2.199625e-001
4.898512e+002	2.383098e-001
4.917798e+002	2.547511e-001
4.937083e+002	2.765512e-001
4.956368e+002	3.256033e-001
4.975654e+002	3.837072e-001
4.994939e+002	4.192600e-001
5.014225e+002	4.366711e-001
5.033510e+002	4.195913e-001
5.052796e+002	4.091025e-001
5.072081e+002	4.276584e-001
5.091367e+002	3.855856e-001
5.110652e+002	3.159299e-001
5.129938e+002	3.069385e-001
5.149223e+002	3.215401e-001
5.168509e+002	3.169903e-001
5.187794e+002	3.246875e-001
5.207079e+002	3.431205e-001
5.226365e+002	3.526177e-001
5.245651e+002	3.568222e-001
5.264936e+002	3.545012e-001
5.284222e+002	3.307380e-001
5.303507e+002	3.165463e-001
5.322792e+002	3.101377e-001
5.342078e+002	2.948111e-001
5.361364e+002	2.953281e-001
5.380649e+002	2.927974e-001
5.399935e+002	2.667679e-001
5.419220e+002	2.593461e-001
5.438505e+002	2.654729e-001
5.457791e+002	2.572242e-001
5.477076e+002	2.488059e-001
5.496362e+002	2.455292e-001
5.515648e+002	2.392605e-001
5.534933e+002	2.300976e-001
5.554218e+002	2.272839e-001
5.573504e+002	2.323420e-001
5.592789e+002	2.351714e-001
5.612075e+002	2.282969e-001
5.631360e+002	2.218405e-001
5.650646e+002	2.207800e-001
5.669931e+002	2.258035e-001
5.689217e+002	2.276967e-001
5.708502e+002	2.247708e-001
5.727787e+002	2.140432e-001
5.747073e+002	2.054808e-001
5.766359e+002	2.035732e-001
5.785644e+002	2.099913e-001
5.804930e+002	1.965021e-001
5.824215e+002	1.897327e-001
5.843500e+002	1.920039e-001
5.862786e+002	1.932782e-001
5.882072e+002	1.964028e-001
5.901357e+002	2.024230e-001
5.920643e+002	2.046918e-001
5.939928e+002	1.965894e-001
5.959213e+002	2.002086e-001
5.978499e+002	2.111671e-001
5.997784e+002	2.125969e-001
6.017070e+002	2.019284e-001
6.036355e+002	1.917693e-001
6.055641e+002	1.963609e-001
6.074926e+002	1.965438e-001
6.094211e+002	1.976721e-001
6.113497e+002	1.978355e-001
6.132783e+002	1.998651e-001
6.152068e+002	2.078170e-001
6.171354e+002	2.114591e-001
6.190639e+002	2.112637e-001
6.209924e+002	2.097617e-001
6.229210e+002	2.054199e-001
6.248495e+002	2.059062e-001
6.267781e+002	2.071258e-001
6.287067e+002	2.213693e-001
6.306352e+002	2.560687e-001
6.325637e+002	2.689700e-001
6.344923e+002	2.427281e-001
6.364208e+002	2.197999e-001
6.383494e+002	2.087691e-001
6.402780e+002	2.019944e-001
6.422065e+002	2.036913e-001
6.441350e+002	2.067050e-001
6.460636e+002	2.053030e-001
6.479921e+002	2.055909e-001
6.499207e+002	2.082715e-001
6.518492e+002	2.091396e-001
6.537778e+002	2.077218e-001
6.557063e+002	2.041950e-001
6.576349e+002	2.036363e-001
6.595634e+002	2.056849e-001
6.614919e+002	2.087241e-001
6.634205e+002	2.118597e-001
6.653491e+002	2.154299e-001
6.672776e+002	2.219664e-001
6.692062e+002	2.270486e-001
6.711347e+002	2.198392e-001
6.730632e+002	2.213078e-001
6.749918e+002	2.295810e-001
6.769203e+002	2.453772e-001
6.788489e+002	2.597156e-001
6.807775e+002	2.608109e-001
6.827060e+002	2.530664e-001
6.846345e+002	2.431962e-001
6.865631e+002	2.247223e-001
6.884916e+002	2.162330e-001
6.904202e+002	2.209681e-001
6.923488e+002	2.264430e-001
6.942773e+002	2.283370e-001
6.962058e+002	2.358983e-001
6.981344e+002	2.536279e-001
7.000629e+002	2.751300e-001
7.019915e+002	3.002042e-001
7.039200e+002	3.234999e-001
7.058486e+002	3.438750e-001
7.077771e+002	3.607368e-001
7.097057e+002	3.733481e-001
7.116342e+002	3.813781e-001
7.135627e+002	3.932044e-001
7.154913e+002	4.286927e-001
7.174199e+002	4.961837e-001
7.193484e+002	6.134084e-001
7.212770e+002	7.815531e-001
7.232055e+002	9.111602e-001
7.251340e+002	9.682688e-001
7.270626e+002	1.010798e+000
7.289911e+002	1.059968e+000
7.309197e+002	1.140059e+000
7.328483e+002	1.236715e+000
7.347768e+002	1.262787e+000
7.367053e+002	1.192785e+000
7.386339e+002	9.830337e-001
7.405624e+002	7.187819e-001
7.424910e+002	5.250953e-001
7.444196e+002	4.038838e-001
7.463481e+002	3.336682e-001
7.482766e+002	2.924492e-001
7.502052e+002	2.695912e-001
7.521337e+002	2.545015e-001
7.540623e+002	2.445716e-001
7.559908e+002	2.406958e-001
7.579194e+002	2.417236e-001
7.598479e+002	2.415796e-001
7.617765e+002	2.434146e-001
7.637050e+002	2.464156e-001
7.656335e+002	2.507248e-001
7.675621e+002	2.578402e-001
7.694907e+002	2.680450e-001
7.714192e+002	2.810254e-001
7.733478e+002	2.957820e-001
7.752763e+002	3.031563e-001
7.772048e+002	3.059555e-001
7.791334e+002	3.122712e-001
7.810620e+002	3.241496e-001
7.829905e+002	3.408763e-001
7.849191e+002	3.606335e-001
7.868476e+002	3.870565e-001
7.887761e+002	4.276938e-001
7.907047e+002	4.786019e-001
7.926332e+002	5.234171e-001
7.945618e+002	5.106247e-001
7.964903e+002	4.467025e-001
7.984189e+002	3.922984e-001
8.003474e+002	3.687828e-001
8.022759e+002	3.624208e-001
8.042045e+002	3.635919e-001
8.061331e+002	3.717008e-001
8.080616e+002	3.759580e-001
8.099902e+002	3.721257e-001
8.119187e+002	3.664685e-001
8.138472e+002	3.642167e-001
8.157758e+002	3.665552e-001
8.177043e+002	3.709894e-001
8.196329e+002	3.749716e-001
8.215615e+002	3.788383e-001
8.234900e+002	3.856750e-001
8.254185e+002	3.945554e-001
8.273471e+002	4.070420e-001
8.292756e+002	4.187163e-001
8.312042e+002	4.336177e-001
8.331328e+002	4.518270e-001
8.350613e+002	4.742336e-001
8.369898e+002	5.023140e-001
8.389184e+002	5.289090e-001
8.408469e+002	5.525126e-001
8.427755e+002	5.814186e-001
8.447040e+002	6.076876e-001
8.466326e+002	6.178468e-001
8.485611e+002	6.226122e-001
8.504897e+002	6.250602e-001
8.524182e+002	6.111923e-001
8.543467e+002	5.947117e-001
8.562753e+002	5.764783e-001
8.582039e+002	5.562667e-001
8.601324e+002	5.452932e-001
8.620610e+002	5.392854e-001
8.639895e+002	5.427455e-001
8.659180e+002	5.629805e-001
8.678466e+002	6.122569e-001
8.697751e+002	7.148015e-001
8.717037e+002	8.306063e-001
8.736323e+002	8.790659e-001
8.755608e+002	8.484324e-001
8.774893e+002	7.875549e-001
8.794179e+002	7.173139e-001
8.813464e+002	6.424194e-001
8.832750e+002	5.756888e-001
8.852036e+002	5.247812e-001
8.871321e+002	4.905164e-001
8.890606e+002	4.725962e-001
8.909892e+002	4.620073e-001
8.929177e+002	4.585079e-001
8.948463e+002	4.599530e-001
8.967748e+002	4.652281e-001
8.987034e+002	4.669054e-001
9.006319e+002	4.580571e-001
9.025605e+002	4.381122e-001
9.044890e+002	4.133794e-001
9.064175e+002	3.884117e-001
9.083461e+002	3.617195e-001
9.102747e+002	3.380034e-001
9.122032e+002	3.193145e-001
9.141318e+002	3.020569e-001
9.160603e+002	2.933763e-001
9.179888e+002	2.884370e-001
9.199174e+002	2.819703e-001
9.218459e+002	2.783122e-001
9.237745e+002	2.795835e-001
9.257031e+002	2.801580e-001
9.276316e+002	2.808963e-001
9.295601e+002	2.819374e-001
9.314887e+002	2.853383e-001
9.334172e+002	2.872757e-001
9.353458e+002	2.834423e-001
9.372744e+002	2.829865e-001
9.392029e+002	2.883450e-001
9.411314e+002	2.924608e-001
9.430600e+002	2.953450e-001
9.449885e+002	2.994068e-001
9.469171e+002	3.077740e-001
9.488456e+002	3.162155e-001
9.507742e+002	3.263692e-001
9.527027e+002	3.381534e-001
9.546313e+002	3.541752e-001
9.565598e+002	3.763048e-001
9.584883e+002	4.058098e-001
9.604169e+002	4.350660e-001
9.623455e+002	4.710961e-001
9.642740e+002	5.141253e-001
9.662026e+002	5.597047e-001
9.681311e+002	6.085624e-001
9.700596e+002	6.490389e-001
9.719882e+002	6.744712e-001
9.739167e+002	6.813263e-001
9.758453e+002	6.614088e-001
9.777739e+002	6.279471e-001
9.797024e+002	5.847227e-001
9.816309e+002	5.353614e-001
9.835595e+002	4.925874e-001
9.854880e+002	4.651046e-001
9.874166e+002	4.449730e-001
9.893452e+002	4.280878e-001
9.912737e+002	4.138335e-001
9.932022e+002	4.031774e-001
9.951307e+002	3.980918e-001
9.970593e+002	3.993737e-001
9.989879e+002	4.033559e-001
1.000916e+003	4.097297e-001
1.002845e+003	4.175834e-001
1.004773e+003	4.319707e-001
1.006702e+003	4.635934e-001
1.008631e+003	5.252348e-001
1.010559e+003	6.236540e-001
1.012488e+003	7.573952e-001
1.014416e+003	9.070024e-001
1.016345e+003	1.025035e+000
1.018273e+003	1.089613e+000
1.020202e+003	1.147655e+000
1.022130e+003	1.179864e+000
1.024059e+003	1.106699e+000
1.025988e+003	9.603615e-001
1.027916e+003	8.288798e-001
1.029845e+003	7.533450e-001
1.031773e+003	7.140553e-001
1.033702e+003	6.926906e-001
1.035630e+003	6.897168e-001
1.037559e+003	6.941626e-001
1.039487e+003	7.004119e-001
1.041416e+003	7.023131e-001
1.043344e+003	7.088521e-001
1.045273e+003	7.060543e-001
1.047202e+003	6.824281e-001
1.049130e+003	6.543083e-001
1.051059e+003	6.257007e-001
1.052987e+003	5.937627e-001
1.054916e+003	5.644586e-001
1.056844e+003	5.422786e-001
1.058773e+003	5.331140e-001
1.060701e+003	5.316286e-001
1.062630e+003	5.381827e-001
1.064558e+003	5.499631e-001
1.066487e+003	5.729380e-001
1.068416e+003	6.097653e-001
1.070344e+003	6.555926e-001
1.072273e+003	7.071058e-001
1.074201e+003	7.709763e-001
1.076130e+003	8.406413e-001
1.078058e+003	8.984421e-001
1.079987e+003	9.492874e-001
1.081915e+003	9.790742e-001
1.083844e+003	9.912444e-001
1.085773e+003	1.006281e+000
1.087701e+003	1.000595e+000
1.089630e+003	9.765893e-001
1.091558e+003	9.524990e-001
1.093487e+003	9.384291e-001
1.095415e+003	9.367206e-001
1.097344e+003	9.377481e-001
1.099272e+003	9.406727e-001
1.101201e+003	9.572535e-001
1.103129e+003	9.890010e-001
1.105058e+003	1.025315e+000
1.106987e+003	1.059330e+000
1.108915e+003	1.093462e+000
1.110844e+003	1.112521e+000
1.112772e+003	1.109154e+000
1.114701e+003	1.095656e+000
1.116629e+003	1.090846e+000
1.118558e+003	1.100691e+000
1.120486e+003	1.109940e+000
1.122415e+003	1.137034e+000
1.124344e+003	1.166916e+000
1.126272e+003	1.205490e+000
1.128201e+003	1.273248e+000
1.130129e+003	1.345704e+000
1.132058e+003	1.402958e+000
1.133986e+003	1.447767e+000
1.135915e+003	1.467091e+000
1.137843e+003	1.482150e+000
1.139772e+003	1.460974e+000
1.141700e+003	1.407568e+000
1.143629e+003	1.321664e+000
1.145557e+003	1.245937e+000
1.147486e+003	1.172998e+000
1.149415e+003	1.082033e+000
1.151343e+003	1.007069e+000
1.153272e+003	9.488657e-001
1.155200e+003	8.935900e-001
1.157129e+003	8.323387e-001
1.159057e+003	7.806082e-001
1.160986e+003	7.357769e-001
1.162914e+003	6.941487e-001
1.164843e+003	6.647615e-001
1.166771e+003	6.536843e-001
1.168700e+003	6.665460e-001
1.170629e+003	6.923638e-001
1.172557e+003	7.124539e-001
1.174486e+003	7.189222e-001
1.176414e+003	6.954151e-001
1.178343e+003	6.506460e-001
1.180271e+003	6.019729e-001
1.182200e+003	5.551941e-001
1.184128e+003	5.128568e-001
1.186057e+003	4.835654e-001
1.187986e+003	4.650054e-001
1.189914e+003	4.558380e-001
1.191843e+003	4.539574e-001
1.193771e+003	4.589657e-001
1.195700e+003	4.709509e-001
1.197628e+003	4.889278e-001
1.199557e+003	5.084596e-001
1.201485e+003	5.263121e-001
1.203414e+003	5.444528e-001
1.205343e+003	5.667726e-001
1.207271e+003	5.889995e-001
1.209200e+003	6.091036e-001
1.211128e+003	6.345979e-001
1.213057e+003	6.678119e-001
1.214985e+003	7.018606e-001
1.216914e+003	7.396036e-001
1.218842e+003	7.856748e-001
1.220771e+003	8.311777e-001
1.222699e+003	8.714269e-001
1.224628e+003	9.092768e-001
1.226557e+003	9.361258e-001
1.228485e+003	9.555069e-001
1.230414e+003	9.572647e-001
1.232342e+003	9.484009e-001
1.234271e+003	9.350954e-001
1.236199e+003	9.207983e-001
1.238128e+003	9.019294e-001
1.240056e+003	8.794726e-001
1.241985e+003	8.633295e-001
1.243913e+003	8.554639e-001
1.245842e+003	8.546972e-001
1.247771e+003	8.640350e-001
1.249699e+003	8.751502e-001
1.251628e+003	8.882409e-001
1.253556e+003	8.982732e-001
1.255485e+003	9.010843e-001
1.257413e+003	8.996804e-001
1.259342e+003	8.901993e-001
1.261270e+003	8.816340e-001
1.263199e+003	8.808777e-001
1.265127e+003	8.814495e-001
1.267056e+003	8.964839e-001
1.268985e+003	9.232309e-001
1.270913e+003	9.605168e-001
1.272842e+003	1.004984e+000
1.274770e+003	1.056180e+000
1.276699e+003	1.119173e+000
1.278627e+003	1.174670e+000
1.280556e+003	1.219538e+000
1.282484e+003	1.277298e+000
1.284413e+003	1.338266e+000
1.286342e+003	1.379888e+000
1.288270e+003	1.412512e+000
1.290199e+003	1.466112e+000
1.292127e+003	1.534248e+000
1.294056e+003	1.611027e+000
1.295984e+003	1.672404e+000
1.297913e+003	1.703669e+000
1.299841e+003	1.721190e+000
1.301770e+003	1.712334e+000
1.303698e+003	1.669516e+000
1.305627e+003	1.606003e+000
1.307556e+003	1.527517e+000
1.309484e+003	1.448187e+000
1.311413e+003	1.370177e+000
1.313341e+003	1.278997e+000
1.315270e+003	1.191443e+000
1.317198e+003	1.118687e+000
1.319127e+003	1.047969e+000
1.321055e+003	9.774459e-001
1.322984e+003	9.222948e-001
1.324912e+003	8.882707e-001
1.326841e+003	8.781132e-001
1.328770e+003	9.042894e-001
1.330698e+003	9.741787e-001
1.332627e+003	1.080565e+000
1.334555e+003	1.185976e+000
1.336484e+003	1.260061e+000
1.338412e+003	1.313368e+000
1.340341e+003	1.382144e+000
1.342269e+003	1.448319e+000
1.344198e+003	1.453259e+000
1.346126e+003	1.365829e+000
1.348055e+003	1.221227e+000
1.349984e+003	1.071982e+000
1.351912e+003	9.557373e-001
1.353841e+003	8.697394e-001
1.355769e+003	8.080254e-001
1.357698e+003	7.677610e-001
1.359626e+003	7.505221e-001
1.361555e+003	7.527422e-001
1.363483e+003	7.825568e-001
1.365412e+003	8.300884e-001
1.367341e+003	8.803248e-001
1.369269e+003	9.216363e-001
1.371198e+003	9.366578e-001
1.373126e+003	9.289529e-001
1.375055e+003	8.994321e-001
1.376983e+003	8.689134e-001
1.378912e+003	8.396233e-001
1.380840e+003	8.106415e-001
1.382769e+003	7.883244e-001
1.384698e+003	7.754732e-001
1.386626e+003	7.643464e-001
1.388555e+003	7.505853e-001
1.390483e+003	7.469410e-001
1.392412e+003	7.561885e-001
1.394340e+003	7.856505e-001
1.396269e+003	8.317238e-001
1.398197e+003	8.884857e-001
1.400126e+003	9.807557e-001
1.402054e+003	1.084797e+000
1.403983e+003	1.204045e+000
1.405911e+003	1.311833e+000
1.407840e+003	1.377510e+000
1.409769e+003	1.426994e+000
1.411697e+003	1.415101e+000
1.413626e+003	1.275043e+000
1.415554e+003	1.072580e+000
1.417483e+003	8.680657e-001
1.419411e+003	6.584038e-001
1.421340e+003	5.597767e-001
1.423268e+003	5.134438e-001
1.425197e+003	4.768924e-001
1.427125e+003	4.673502e-001
1.429054e+003	4.752454e-001
1.430983e+003	4.993635e-001
1.432911e+003	5.308541e-001
1.434840e+003	5.657979e-001
1.436768e+003	6.088948e-001
1.438697e+003	6.340564e-001
1.440625e+003	6.474236e-001
1.442554e+003	6.608428e-001
1.444482e+003	6.728594e-001
1.446411e+003	6.854570e-001
1.448340e+003	7.053326e-001
1.450268e+003	7.335368e-001
1.452197e+003	7.618729e-001
1.454125e+003	7.787507e-001
1.456054e+003	7.823502e-001
1.457982e+003	7.558788e-001
1.459911e+003	7.346421e-001
1.461839e+003	7.143151e-001
1.463768e+003	6.871284e-001
1.465697e+003	6.558696e-001
1.467625e+003	6.538681e-001
1.469554e+003	6.697239e-001
1.471482e+003	6.828992e-001
1.473411e+003	6.604108e-001
1.475339e+003	6.232719e-001
1.477268e+003	5.775517e-001
1.479196e+003	5.382929e-001
1.481125e+003	4.906515e-001
1.483053e+003	4.410303e-001
1.484982e+003	4.015555e-001
1.486911e+003	3.647129e-001
1.488839e+003	3.307733e-001
1.490768e+003	3.070496e-001
1.492696e+003	3.021123e-001
1.494625e+003	3.124116e-001
1.496553e+003	3.440344e-001
1.498482e+003	4.123696e-001
1.500410e+003	5.200717e-001
1.502339e+003	6.687465e-001
1.504267e+003	8.040893e-001
1.506196e+003	7.946869e-001
1.508125e+003	5.455116e-001
1.510053e+003	4.475993e-001
1.511982e+003	3.845793e-001
1.513910e+003	3.460765e-001
1.515839e+003	3.288352e-001
1.517767e+003	3.170761e-001
1.519696e+003	3.159147e-001
1.521624e+003	3.181415e-001
1.523553e+003	3.182959e-001
1.525481e+003	3.189958e-001
1.527410e+003	3.142773e-001
1.529339e+003	3.068626e-001
1.531267e+003	2.999879e-001
1.533196e+003	2.865528e-001
1.535124e+003	2.735437e-001
1.537053e+003	2.735597e-001
1.538981e+003	2.729793e-001
1.540910e+003	2.591721e-001
1.542838e+003	2.591233e-001
1.544767e+003	2.593798e-001
1.546695e+003	2.621124e-001
1.548624e+003	2.660082e-001
1.550553e+003	2.677512e-001
1.552481e+003	2.695574e-001
1.554410e+003	2.729101e-001
1.556338e+003	2.768001e-001
1.558267e+003	2.808457e-001
1.560195e+003	2.775002e-001
1.562124e+003	2.851148e-001
1.564052e+003	2.929396e-001
1.565981e+003	3.059723e-001
1.567910e+003	3.213516e-001
1.569838e+003	3.559329e-001
1.571767e+003	3.975933e-001
1.573695e+003	4.369834e-001
1.575624e+003	4.911515e-001
1.577552e+003	5.464867e-001
1.579481e+003	5.288110e-001
1.581409e+003	4.720545e-001
1.583338e+003	4.011254e-001
1.585266e+003	3.467083e-001
1.587195e+003	3.141704e-001
1.589124e+003	2.949701e-001
1.591052e+003	2.805567e-001
1.592981e+003	2.692799e-001
1.594909e+003	2.633129e-001
1.596838e+003	2.623123e-001
1.598766e+003	2.674914e-001
1.600695e+003	2.749591e-001
1.602623e+003	2.856491e-001
1.604552e+003	2.999348e-001
1.606480e+003	3.170749e-001
1.608409e+003	3.375575e-001
1.610338e+003	3.558483e-001
1.612266e+003	3.676738e-001
1.614195e+003	3.712135e-001
1.616123e+003	3.542638e-001
1.618052e+003	3.178106e-001
1.619980e+003	3.030058e-001
1.621909e+003	2.954452e-001
1.623837e+003	2.900719e-001
1.625766e+003	2.890714e-001
1.627694e+003	2.889363e-001
1.629623e+003	2.894783e-001
1.631552e+003	2.921836e-001
1.633480e+003	2.947180e-001
1.635409e+003	2.962291e-001
1.637337e+003	2.943953e-001
1.639266e+003	2.968644e-001
1.641194e+003	3.005537e-001
1.643123e+003	3.051639e-001
1.645051e+003	3.085997e-001
1.646980e+003	3.099598e-001
1.648909e+003	3.138305e-001
1.650837e+003	3.206556e-001
1.652766e+003	3.252605e-001
1.654694e+003	3.296585e-001
1.656623e+003	3.372495e-001
1.658551e+003	3.492984e-001
1.660480e+003	3.643262e-001
1.662408e+003	3.863511e-001
1.664337e+003	4.114441e-001
1.666266e+003	4.334041e-001
1.668194e+003	4.570060e-001
1.670123e+003	4.895950e-001
1.672051e+003	5.109590e-001
1.673980e+003	5.308641e-001
1.675908e+003	5.604200e-001
1.677837e+003	5.916592e-001
1.679765e+003	6.235279e-001
1.681694e+003	6.587968e-001
1.683622e+003	6.837862e-001
1.685551e+003	7.080491e-001
1.687479e+003	7.119232e-001
1.689408e+003	7.201064e-001
1.691337e+003	7.376431e-001
1.693265e+003	7.584606e-001
1.695194e+003	7.851322e-001
1.697122e+003	8.366425e-001
1.699051e+003	8.650935e-001
1.700979e+003	9.368424e-001
1.702908e+003	9.789749e-001
1.704836e+003	1.017715e+000
1.706765e+003	1.045274e+000
1.708693e+003	1.048465e+000
1.710622e+003	1.026274e+000
1.712551e+003	1.002637e+000
1.714479e+003	9.763939e-001
1.716408e+003	9.529393e-001
1.718336e+003	9.484337e-001
1.720265e+003	9.704264e-001
1.722193e+003	9.839426e-001
1.724122e+003	1.010289e+000
1.726050e+003	1.045404e+000
1.727979e+003	1.092696e+000
1.729908e+003	1.139707e+000
1.731836e+003	1.189031e+000
1.733765e+003	1.269212e+000
1.735693e+003	1.423806e+000
1.737622e+003	1.465083e+000
1.739550e+003	1.531892e+000
1.741479e+003	1.590232e+000
1.743407e+003	1.618588e+000
1.745336e+003	1.537637e+000
1.747265e+003	1.390887e+000
1.749193e+003	1.177500e+000
1.751122e+003	9.772049e-001
1.753050e+003	8.440397e-001
1.754979e+003	7.683831e-001
1.756907e+003	6.797078e-001
1.758836e+003	6.153702e-001
1.760764e+003	5.706545e-001
1.762693e+003	5.212093e-001
1.764621e+003	4.923676e-001
1.766550e+003	4.700147e-001
1.768479e+003	4.455459e-001
1.770407e+003	4.293652e-001
1.772336e+003	4.061159e-001
1.774264e+003	3.876609e-001
1.776193e+003	3.775780e-001
1.778121e+003	3.682830e-001
1.780050e+003	3.573645e-001
1.781978e+003	3.474249e-001
1.783907e+003	3.411906e-001
1.785835e+003	3.323707e-001
1.787764e+003	3.267330e-001
1.789693e+003	3.228129e-001
1.791621e+003	3.141760e-001
1.793550e+003	3.059872e-001
1.795478e+003	3.045024e-001
1.797407e+003	3.021694e-001
1.799335e+003	2.996617e-001
1.801264e+003	2.959142e-001
1.803192e+003	2.928808e-001
1.805121e+003	2.917585e-001
1.807049e+003	2.921371e-001
1.808978e+003	2.908378e-001
1.810907e+003	2.890674e-001
1.812835e+003	2.890593e-001
1.814764e+003	2.902599e-001
1.816692e+003	2.900347e-001
1.818621e+003	2.900634e-001
1.820549e+003	2.903294e-001
1.822478e+003	2.897386e-001
1.824406e+003	2.868596e-001
1.826335e+003	2.831927e-001
1.828264e+003	2.806231e-001
1.830192e+003	2.726849e-001
1.832121e+003	2.666879e-001
1.834049e+003	2.620250e-001
1.835978e+003	2.543316e-001
1.837906e+003	2.462252e-001
1.839835e+003	2.397634e-001
1.841763e+003	2.356295e-001
1.843692e+003	2.283916e-001
1.845620e+003	2.187039e-001
1.847549e+003	2.137688e-001
1.849478e+003	2.090398e-001
1.851406e+003	2.030053e-001
1.853335e+003	1.964435e-001
1.855263e+003	1.915393e-001
1.857192e+003	1.880966e-001
1.859120e+003	1.850705e-001
1.861049e+003	1.824627e-001
1.862977e+003	1.802059e-001
1.864906e+003	1.787151e-001
1.866834e+003	1.771096e-001
1.868763e+003	1.734107e-001
1.870692e+003	1.703953e-001
1.872620e+003	1.702708e-001
1.874549e+003	1.702226e-001
1.876477e+003	1.703666e-001
1.878406e+003	1.702031e-001
1.880334e+003	1.695138e-001
1.882263e+003	1.685652e-001
1.884191e+003	1.683076e-001
1.886120e+003	1.682039e-001
1.888048e+003	1.688996e-001
1.889977e+003	1.689773e-001
1.891906e+003	1.699243e-001
1.893834e+003	1.712208e-001
1.895763e+003	1.715405e-001
1.897691e+003	1.720524e-001
1.899620e+003	1.736643e-001
1.901548e+003	1.750509e-001
1.903477e+003	1.764958e-001
1.905405e+003	1.778597e-001
1.907334e+003	1.791057e-001
1.909262e+003	1.798175e-001
1.911191e+003	1.812731e-001
1.913120e+003	1.829188e-001
1.915048e+003	1.854241e-001
1.916977e+003	1.877158e-001
1.918905e+003	1.888095e-001
1.920834e+003	1.911306e-001
1.922762e+003	1.935580e-001
1.924691e+003	1.957125e-001
1.926619e+003	1.991843e-001
1.928548e+003	2.028691e-001
1.930477e+003	2.073697e-001
1.932405e+003	2.117803e-001
1.934334e+003	2.165466e-001
1.936262e+003	2.219299e-001
1.938191e+003	2.279340e-001
1.940119e+003	2.345187e-001
1.942048e+003	2.414541e-001
1.943976e+003	2.479089e-001
1.945905e+003	2.541842e-001
1.947833e+003	2.595904e-001
1.949762e+003	2.648807e-001
1.951691e+003	2.678347e-001
1.953619e+003	2.696699e-001
1.955548e+003	2.704244e-001
1.957476e+003	2.702071e-001
1.959405e+003	2.680679e-001
1.961333e+003	2.630397e-001
1.963262e+003	2.565722e-001
1.965190e+003	2.497217e-001
1.967119e+003	2.408618e-001
1.969047e+003	2.333207e-001
1.970976e+003	2.280107e-001
1.972905e+003	2.232228e-001
1.974833e+003	2.188228e-001
1.976762e+003	2.148289e-001
1.978690e+003	2.111254e-001
1.980619e+003	2.092357e-001
1.982547e+003	2.070422e-001
1.984476e+003	2.038188e-001
1.986404e+003	2.010863e-001
1.988333e+003	1.985204e-001
1.990261e+003	1.953389e-001
1.992190e+003	1.920502e-001
1.994119e+003	1.896735e-001
1.996047e+003	1.877739e-001
1.997976e+003	1.847820e-001
1.999904e+003	1.820870e-001
2.001833e+003	1.793616e-001
2.003761e+003	1.769405e-001
2.005690e+003	1.747693e-001
2.007618e+003	1.735176e-001
2.009547e+003	1.718079e-001
2.011476e+003	1.698077e-001
2.013404e+003	1.676869e-001
2.015333e+003	1.669017e-001
2.017261e+003	1.663055e-001
2.019190e+003	1.652755e-001
2.021118e+003	1.636288e-001
2.023047e+003	1.619093e-001
2.024975e+003	1.607058e-001
2.026904e+003	1.602183e-001
2.028833e+003	1.593193e-001
2.030761e+003	1.586288e-001
2.032690e+003	1.581161e-001
2.034618e+003	1.581860e-001
2.036547e+003	1.579494e-001
2.038475e+003	1.579340e-001
2.040404e+003	1.579554e-001
2.042332e+003	1.582056e-001
2.044261e+003	1.590411e-001
2.046189e+003	1.601230e-001
2.048118e+003	1.607920e-001
2.050047e+003	1.618566e-001
2.051975e+003	1.625216e-001
2.053904e+003	1.637885e-001
2.055832e+003	1.650772e-001
2.057761e+003	1.662497e-001
2.059689e+003	1.677009e-001
2.061618e+003	1.702909e-001
2.063546e+003	1.736505e-001
2.065475e+003	1.765093e-001
2.067404e+003	1.785503e-001
2.069332e+003	1.810301e-001
2.071260e+003	1.835872e-001
2.073189e+003	1.866657e-001
2.075118e+003	1.893295e-001
2.077046e+003	1.912707e-001
2.078975e+003	1.929841e-001
2.080903e+003	1.944429e-001
2.082832e+003	1.961905e-001
2.084760e+003	1.983232e-001
2.086689e+003	1.996323e-001
2.088617e+003	2.009985e-001
2.090546e+003	2.021894e-001
2.092475e+003	2.028667e-001
2.094403e+003	2.027517e-001
2.096332e+003	2.035526e-001
2.098260e+003	2.048492e-001
2.100189e+003	2.050968e-001
2.102117e+003	2.047686e-001
2.104046e+003	2.052205e-001
2.105974e+003	2.056359e-001
2.107903e+003	2.059049e-001
2.109832e+003	2.060446e-001
2.111760e+003	2.050827e-001
2.113688e+003	2.036632e-001
2.115617e+003	2.027364e-001
2.117546e+003	2.012128e-001
2.119474e+003	1.996596e-001
2.121403e+003	1.979620e-001
2.123331e+003	1.969912e-001
2.125260e+003	1.956831e-001
2.127188e+003	1.939096e-001
2.129117e+003	1.928616e-001
2.131045e+003	1.911490e-001
2.132974e+003	1.892091e-001
2.134903e+003	1.881561e-001
2.136831e+003	1.870542e-001
2.138760e+003	1.865080e-001
2.140688e+003	1.859800e-001
2.142617e+003	1.855476e-001
2.144545e+003	1.838366e-001
2.146474e+003	1.811815e-001
2.148402e+003	1.794788e-001
2.150331e+003	1.785460e-001
2.152260e+003	1.773313e-001
2.154188e+003	1.758722e-001
2.156117e+003	1.735390e-001
2.158045e+003	1.719099e-001
2.159974e+003	1.706138e-001
2.161902e+003	1.691189e-001
2.163831e+003	1.672692e-001
2.165759e+003	1.658757e-001
2.167688e+003	1.649004e-001
2.169616e+003	1.636766e-001
2.171545e+003	1.623681e-001
2.173474e+003	1.612673e-001
2.175402e+003	1.606754e-001
2.177331e+003	1.605398e-001
2.179259e+003	1.600240e-001
2.181188e+003	1.599815e-001
2.183116e+003	1.597530e-001
2.185045e+003	1.593854e-001
2.186973e+003	1.587909e-001
2.188902e+003	1.588569e-001
2.190831e+003	1.593756e-001
2.192759e+003	1.589021e-001
2.194688e+003	1.588091e-001
2.196616e+003	1.596757e-001
2.198545e+003	1.600192e-001
2.200473e+003	1.601648e-001
2.202402e+003	1.599962e-001
2.204330e+003	1.605730e-001
2.206259e+003	1.621551e-001
2.208188e+003	1.632091e-001
2.210116e+003	1.634066e-001
2.212044e+003	1.638095e-001
2.213973e+003	1.639825e-001
2.215902e+003	1.641185e-001
2.217830e+003	1.638516e-001
2.219759e+003	1.642533e-001
2.221687e+003	1.650114e-001
2.223616e+003	1.652897e-001
2.225544e+003	1.648777e-001
2.227473e+003	1.654213e-001
2.229401e+003	1.665909e-001
2.231330e+003	1.666951e-001
2.233259e+003	1.664507e-001
2.235187e+003	1.671616e-001
2.237116e+003	1.679111e-001
2.239044e+003	1.686810e-001
2.240973e+003	1.690801e-001
2.242901e+003	1.699134e-001
2.244830e+003	1.707694e-001
2.246758e+003	1.712756e-001
2.248687e+003	1.724350e-001
2.250615e+003	1.732507e-001
2.252544e+003	1.732903e-001
2.254473e+003	1.731706e-001
2.256401e+003	1.726357e-001
2.258330e+003	1.726249e-001
2.260258e+003	1.730474e-001
2.262187e+003	1.730668e-001
2.264115e+003	1.725359e-001
2.266044e+003	1.720230e-001
2.267972e+003	1.715347e-001
2.269901e+003	1.717451e-001
2.271830e+003	1.724991e-001
2.273758e+003	1.728397e-001
2.275687e+003	1.737038e-001
2.277615e+003	1.748557e-001
2.279544e+003	1.753504e-001
2.281472e+003	1.758662e-001
2.283401e+003	1.763652e-001
2.285329e+003	1.771832e-001
2.287258e+003	1.770786e-001
2.289187e+003	1.756489e-001
2.291115e+003	1.734094e-001
2.293043e+003	1.711953e-001
2.294972e+003	1.686145e-001
2.296901e+003	1.664941e-001
2.298829e+003	1.643346e-001
2.300758e+003	1.626442e-001
2.302686e+003	1.613383e-001
2.304615e+003	1.599335e-001
2.306543e+003	1.584623e-001
2.308472e+003	1.581209e-001
2.310400e+003	1.574781e-001
2.312329e+003	1.569427e-001
2.314258e+003	1.566527e-001
2.316186e+003	1.565575e-001
2.318115e+003	1.565780e-001
2.320043e+003	1.571856e-001
2.321972e+003	1.581381e-001
2.323900e+003	1.586780e-001
2.325829e+003	1.589526e-001
2.327757e+003	1.592387e-001
2.329686e+003	1.596547e-001
2.331615e+003	1.608752e-001
2.333543e+003	1.607391e-001
2.335472e+003	1.595946e-001
2.337400e+003	1.567314e-001
2.339329e+003	1.563928e-001
2.341257e+003	1.583560e-001
2.343186e+003	1.614327e-001
2.345114e+003	1.608637e-001
2.347043e+003	1.612373e-001
2.348971e+003	1.648016e-001
2.350900e+003	1.669292e-001
2.352829e+003	1.681954e-001
2.354757e+003	1.690872e-001
2.356686e+003	1.681812e-001
2.358614e+003	1.687562e-001
2.360543e+003	1.672398e-001
2.362471e+003	1.701064e-001
2.364400e+003	1.728470e-001
2.366328e+003	1.737788e-001
2.368257e+003	1.755777e-001
2.370186e+003	1.784251e-001
2.372114e+003	1.796987e-001
2.374042e+003	1.810616e-001
2.375971e+003	1.819914e-001
2.377900e+003	1.825810e-001
2.379828e+003	1.836311e-001
2.381757e+003	1.848765e-001
2.383685e+003	1.855992e-001
2.385614e+003	1.861352e-001
2.387542e+003	1.862634e-001
2.389471e+003	1.860803e-001
2.391399e+003	1.854980e-001
2.393328e+003	1.849205e-001
2.395257e+003	1.834749e-001
2.397185e+003	1.823655e-001
2.399114e+003	1.820407e-001
2.401042e+003	1.820370e-001
2.402971e+003	1.812368e-001
2.404899e+003	1.787658e-001
2.406828e+003	1.763986e-001
2.408756e+003	1.756971e-001
2.410685e+003	1.753261e-001
2.412614e+003	1.739860e-001
2.414542e+003	1.727277e-001
2.416471e+003	1.717633e-001
2.418399e+003	1.704320e-001
2.420328e+003	1.691250e-001
2.422256e+003	1.680361e-001
2.424185e+003	1.672388e-001
2.426113e+003	1.663412e-001
2.428042e+003	1.654236e-001
2.429970e+003	1.640964e-001
2.431899e+003	1.625002e-001
2.433828e+003	1.612578e-001
2.435756e+003	1.605627e-001
2.437685e+003	1.597968e-001
2.439613e+003	1.591022e-001
2.441542e+003	1.589545e-001
2.443470e+003	1.580240e-001
2.445399e+003	1.566678e-001
2.447327e+003	1.564766e-001
2.449256e+003	1.567102e-001
2.451185e+003	1.563635e-001
2.453113e+003	1.559315e-001
2.455042e+003	1.556985e-001
2.456970e+003	1.560543e-001
2.458899e+003	1.561160e-001
2.460827e+003	1.554130e-001
2.462756e+003	1.549052e-001
2.464684e+003	1.550108e-001
2.466613e+003	1.555717e-001
2.468542e+003	1.555989e-001
2.470470e+003	1.554710e-001
2.472398e+003	1.559852e-001
2.474327e+003	1.569798e-001
2.476256e+003	1.577895e-001
2.478184e+003	1.583927e-001
2.480113e+003	1.587976e-001
2.482041e+003	1.591849e-001
2.483970e+003	1.593469e-001
2.485898e+003	1.598585e-001
2.487827e+003	1.604680e-001
2.489755e+003	1.613275e-001
2.491684e+003	1.624519e-001
2.493613e+003	1.633517e-001
2.495541e+003	1.634182e-001
2.497470e+003	1.641924e-001
2.499398e+003	1.656016e-001
2.501327e+003	1.662618e-001
2.503255e+003	1.662846e-001
2.505184e+003	1.668973e-001
2.507112e+003	1.676852e-001
2.509041e+003	1.680661e-001
2.510969e+003	1.682321e-001
2.512898e+003	1.696557e-001
2.514827e+003	1.708021e-001
2.516755e+003	1.712257e-001
2.518684e+003	1.719695e-001
2.520612e+003	1.728384e-001
2.522541e+003	1.733466e-001
2.524469e+003	1.738357e-001
2.526398e+003	1.744933e-001
2.528326e+003	1.751934e-001
2.530255e+003	1.755344e-001
2.532184e+003	1.755276e-001
2.534112e+003	1.756613e-001
2.536041e+003	1.759333e-001
2.537969e+003	1.758146e-001
2.539898e+003	1.754871e-001
2.541826e+003	1.758160e-001
2.543755e+003	1.762706e-001
2.545683e+003	1.757910e-001
2.547612e+003	1.754230e-001
2.549541e+003	1.751864e-001
2.551469e+003	1.750661e-001
2.553397e+003	1.751907e-001
2.555326e+003	1.749347e-001
2.557255e+003	1.747333e-001
2.559183e+003	1.745718e-001
2.561112e+003	1.738933e-001
2.563040e+003	1.738640e-001
2.564969e+003	1.735109e-001
2.566897e+003	1.727902e-001
2.568826e+003	1.729333e-001
2.570754e+003	1.730541e-001
2.572683e+003	1.728473e-001
2.574612e+003	1.732829e-001
2.576540e+003	1.736102e-001
2.578469e+003	1.729117e-001
2.580397e+003	1.727174e-001
2.582326e+003	1.726768e-001
2.584254e+003	1.716477e-001
2.586183e+003	1.712989e-001
2.588111e+003	1.710463e-001
2.590040e+003	1.695654e-001
2.591969e+003	1.681592e-001
2.593897e+003	1.673106e-001
2.595826e+003	1.664672e-001
2.597754e+003	1.652744e-001
2.599683e+003	1.646983e-001
2.601611e+003	1.644958e-001
2.603540e+003	1.636348e-001
2.605468e+003	1.628324e-001
2.607397e+003	1.628013e-001
2.609325e+003	1.627420e-001
2.611254e+003	1.627491e-001
2.613183e+003	1.627205e-001
2.615111e+003	1.624091e-001
2.617040e+003	1.620709e-001
2.618968e+003	1.621303e-001
2.620897e+003	1.627169e-001
2.622825e+003	1.630263e-001
2.624754e+003	1.635693e-001
2.626682e+003	1.639928e-001
2.628611e+003	1.642802e-001
2.630540e+003	1.645708e-001
2.632468e+003	1.638713e-001
2.634396e+003	1.622025e-001
2.636325e+003	1.601473e-001
2.638254e+003	1.583531e-001
2.640182e+003	1.574877e-001
2.642111e+003	1.564082e-001
2.644039e+003	1.553447e-001
2.645968e+003	1.546773e-001
2.647896e+003	1.538765e-001
2.649825e+003	1.536464e-001
2.651753e+003	1.534930e-001
2.653682e+003	1.530504e-001
2.655611e+003	1.526989e-001
2.657539e+003	1.525917e-001
2.659468e+003	1.523822e-001
2.661396e+003	1.526624e-001
2.663325e+003	1.535278e-001
2.665253e+003	1.534453e-001
2.667182e+003	1.531557e-001
2.669110e+003	1.534032e-001
2.671039e+003	1.541338e-001
2.672968e+003	1.543796e-001
2.674896e+003	1.542955e-001
2.676825e+003	1.539034e-001
2.678753e+003	1.542360e-001
2.680682e+003	1.553017e-001
2.682610e+003	1.555730e-001
2.684539e+003	1.545018e-001
2.686467e+003	1.535444e-001
2.688396e+003	1.536008e-001
2.690324e+003	1.541069e-001
2.692253e+003	1.539859e-001
2.694182e+003	1.540475e-001
2.696110e+003	1.542806e-001
2.698039e+003	1.542777e-001
2.699967e+003	1.549787e-001
2.701896e+003	1.547936e-001
2.703824e+003	1.539927e-001
2.705753e+003	1.545307e-001
2.707681e+003	1.556035e-001
2.709610e+003	1.564445e-001
2.711539e+003	1.570696e-001
2.713467e+003	1.572971e-001
2.715396e+003	1.577321e-001
2.717324e+003	1.576763e-001
2.719253e+003	1.579222e-001
2.721181e+003	1.587789e-001
2.723110e+003	1.595767e-001
2.725038e+003	1.601691e-001
2.726967e+003	1.610332e-001
2.728896e+003	1.623142e-001
2.730824e+003	1.635869e-001
2.732752e+003	1.646554e-001
2.734681e+003	1.653083e-001
2.736610e+003	1.658248e-001
2.738538e+003	1.665349e-001
2.740467e+003	1.666894e-001
2.742395e+003	1.666894e-001
2.744324e+003	1.676289e-001
2.746252e+003	1.682656e-001
2.748181e+003	1.678471e-001
2.750109e+003	1.677860e-001
2.752038e+003	1.681136e-001
2.753967e+003	1.684220e-001
2.755895e+003	1.682574e-001
2.757824e+003	1.676432e-001
2.759752e+003	1.675964e-001
2.761681e+003	1.680574e-001
2.763609e+003	1.678267e-001
2.765538e+003	1.674400e-001
2.767466e+003	1.677175e-001
2.769395e+003	1.683350e-001
2.771323e+003	1.686051e-001
2.773252e+003	1.689253e-001
2.775181e+003	1.694857e-001
2.777109e+003	1.693578e-001
2.779038e+003	1.691493e-001
2.780966e+003	1.705954e-001
2.782895e+003	1.728054e-001
2.784823e+003	1.736687e-001
2.786752e+003	1.748015e-001
2.788680e+003	1.767113e-001
2.790609e+003	1.781256e-001
2.792538e+003	1.793114e-001
2.794466e+003	1.813586e-001
2.796395e+003	1.830529e-001
2.798323e+003	1.835237e-001
2.800252e+003	1.846407e-001
2.802180e+003	1.857419e-001
2.804109e+003	1.854760e-001
2.806037e+003	1.853507e-001
2.807966e+003	1.858101e-001
2.809895e+003	1.855036e-001
2.811823e+003	1.842084e-001
2.813751e+003	1.831209e-001
2.815680e+003	1.825147e-001
2.817609e+003	1.819925e-001
2.819537e+003	1.810160e-001
2.821466e+003	1.807432e-001
2.823394e+003	1.818791e-001
2.825323e+003	1.832582e-001
2.827251e+003	1.841191e-001
2.829180e+003	1.848845e-001
2.831108e+003	1.868945e-001
2.833037e+003	1.896057e-001
2.834966e+003	1.916201e-001
2.836894e+003	1.936248e-001
2.838823e+003	1.963157e-001
2.840751e+003	1.996994e-001
2.842680e+003	2.037257e-001
2.844608e+003	2.077311e-001
2.846537e+003	2.122390e-001
2.848465e+003	2.175106e-001
2.850394e+003	2.227532e-001
2.852323e+003	2.281891e-001
2.854251e+003	2.328634e-001
2.856180e+003	2.361064e-001
2.858108e+003	2.392327e-001
2.860037e+003	2.429168e-001
2.861965e+003	2.468869e-001
2.863894e+003	2.502004e-001
2.865822e+003	2.525924e-001
2.867751e+003	2.545435e-001
2.869679e+003	2.575190e-001
2.871608e+003	2.617388e-001
2.873536e+003	2.654126e-001
2.875465e+003	2.679637e-001
2.877394e+003	2.704834e-001
2.879322e+003	2.744170e-001
2.881251e+003	2.799739e-001
2.883179e+003	2.862488e-001
2.885108e+003	2.923737e-001
2.887036e+003	2.981505e-001
2.888965e+003	3.024045e-001
2.890893e+003	3.052420e-001
2.892822e+003	3.076136e-001
2.894750e+003	3.096346e-001
2.896679e+003	3.123443e-001
2.898608e+003	3.180881e-001
2.900536e+003	3.295467e-001
2.902465e+003	3.457278e-001
2.904393e+003	3.629198e-001
2.906322e+003	3.758081e-001
2.908250e+003	3.786787e-001
2.910179e+003	3.708178e-001
2.912107e+003	3.543246e-001
2.914036e+003	3.346176e-001
2.915965e+003	3.161666e-001
2.917893e+003	3.001551e-001
2.919822e+003	2.859596e-001
2.921750e+003	2.745502e-001
2.923679e+003	2.663529e-001
2.925607e+003	2.613125e-001
2.927536e+003	2.580867e-001
2.929464e+003	2.570863e-001
2.931393e+003	2.579313e-001
2.933322e+003	2.613001e-001
2.935250e+003	2.670294e-001
2.937178e+003	2.748150e-001
2.939107e+003	2.870597e-001
2.941036e+003	3.040096e-001
2.942964e+003	3.250549e-001
2.944893e+003	3.482570e-001
2.946821e+003	3.724424e-001
2.948750e+003	3.968033e-001
2.950678e+003	4.212897e-001
2.952607e+003	4.473939e-001
2.954535e+003	4.730267e-001
2.956464e+003	4.964820e-001
2.958393e+003	5.187919e-001
2.960321e+003	5.393192e-001
2.962250e+003	5.549269e-001
2.964178e+003	5.667087e-001
2.966107e+003	5.756757e-001
2.968035e+003	5.802118e-001
2.969964e+003	5.810235e-001
2.971892e+003	5.757040e-001
2.973821e+003	5.626102e-001
2.975750e+003	5.456136e-001
2.977678e+003	5.243843e-001
2.979607e+003	5.008142e-001
2.981535e+003	4.755990e-001
2.983464e+003	4.521331e-001
2.985392e+003	4.320585e-001
2.987321e+003	4.137787e-001
2.989249e+003	3.972883e-001
2.991178e+003	3.838056e-001
2.993106e+003	3.725184e-001
2.995035e+003	3.622428e-001
2.996964e+003	3.544165e-001
2.998892e+003	3.479848e-001
3.000821e+003	3.408853e-001
3.002749e+003	3.333777e-001
3.004678e+003	3.252577e-001
3.006606e+003	3.176053e-001
3.008535e+003	3.101341e-001
3.010463e+003	3.026598e-001
3.012392e+003	2.946814e-001
3.014321e+003	2.856383e-001
3.016249e+003	2.754849e-001
3.018177e+003	2.654335e-001
3.020106e+003	2.561541e-001
3.022035e+003	2.467355e-001
3.023963e+003	2.390218e-001
3.025892e+003	2.334359e-001
3.027820e+003	2.273867e-001
3.029749e+003	2.218886e-001
3.031677e+003	2.178812e-001
3.033606e+003	2.154583e-001
3.035534e+003	2.144130e-001
3.037463e+003	2.135326e-001
3.039392e+003	2.126970e-001
3.041320e+003	2.146573e-001
3.043249e+003	2.202797e-001
3.045177e+003	2.279365e-001
3.047106e+003	2.399269e-001
3.049034e+003	2.555377e-001
3.050963e+003	2.705529e-001
3.052891e+003	2.793636e-001
3.054820e+003	2.798965e-001
3.056749e+003	2.761034e-001
3.058677e+003	2.706306e-001
3.060606e+003	2.667104e-001
3.062534e+003	2.654743e-001
3.064463e+003	2.661349e-001
3.066391e+003	2.675668e-001
3.068320e+003	2.684815e-001
3.070248e+003	2.676233e-001
3.072177e+003	2.662755e-001
3.074105e+003	2.648039e-001
3.076034e+003	2.642748e-001
3.077963e+003	2.647721e-001
3.079891e+003	2.646809e-001
3.081820e+003	2.629294e-001
3.083748e+003	2.588726e-001
3.085677e+003	2.519785e-001
3.087605e+003	2.442284e-001
3.089534e+003	2.378855e-001
3.091462e+003	2.331522e-001
3.093391e+003	2.302680e-001
3.095320e+003	2.304776e-001
3.097248e+003	2.327749e-001
3.099177e+003	2.363908e-001
3.101105e+003	2.398125e-001
3.103034e+003	2.409381e-001
3.104962e+003	2.391288e-001
3.106891e+003	2.348168e-001
3.108819e+003	2.294596e-001
3.110748e+003	2.235245e-001
3.112677e+003	2.174206e-001
3.114605e+003	2.120587e-001
3.116533e+003	2.078244e-001
3.118462e+003	2.054302e-001
3.120391e+003	2.044092e-001
3.122319e+003	2.048254e-001
3.124248e+003	2.061168e-001
3.126176e+003	2.066171e-001
3.128105e+003	2.057630e-001
3.130033e+003	2.034822e-001
3.131962e+003	2.000032e-001
3.133890e+003	1.968636e-001
3.135819e+003	1.944331e-001
3.137748e+003	1.921165e-001
3.139676e+003	1.889754e-001
3.141605e+003	1.862791e-001
3.143533e+003	1.851688e-001
3.145462e+003	1.836295e-001
3.147390e+003	1.814770e-001
3.149319e+003	1.805064e-001
3.151247e+003	1.807020e-001
3.153176e+003	1.792680e-001
3.155104e+003	1.780990e-001
3.157033e+003	1.778787e-001
3.158962e+003	1.771099e-001
3.160890e+003	1.762046e-001
3.162819e+003	1.754468e-001
3.164747e+003	1.743719e-001
3.166676e+003	1.736598e-001
3.168604e+003	1.736837e-001
3.170533e+003	1.740051e-001
3.172461e+003	1.731537e-001
3.174390e+003	1.721653e-001
3.176319e+003	1.720849e-001
3.178247e+003	1.721898e-001
3.180176e+003	1.721887e-001
3.182104e+003	1.713898e-001
3.184033e+003	1.708804e-001
3.185961e+003	1.707761e-001
3.187890e+003	1.708719e-001
3.189818e+003	1.707613e-001
3.191747e+003	1.702175e-001
3.193676e+003	1.699209e-001
3.195604e+003	1.700622e-001
3.197532e+003	1.694486e-001
3.199461e+003	1.683432e-001
3.201390e+003	1.682739e-001
3.203318e+003	1.680663e-001
3.205247e+003	1.664591e-001
3.207175e+003	1.660595e-001
3.209104e+003	1.670897e-001
3.211032e+003	1.668790e-001
3.212961e+003	1.664168e-001
3.214889e+003	1.663393e-001
3.216818e+003	1.667080e-001
3.218747e+003	1.669551e-001
3.220675e+003	1.668971e-001
3.222604e+003	1.675096e-001
3.224532e+003	1.678381e-001
3.226461e+003	1.679170e-001
3.228389e+003	1.683617e-001
3.230318e+003	1.690121e-001
3.232246e+003	1.687024e-001
3.234175e+003	1.684706e-001
3.236104e+003	1.687857e-001
3.238032e+003	1.682964e-001
3.239961e+003	1.671163e-001
3.241889e+003	1.669572e-001
3.243818e+003	1.668064e-001
3.245746e+003	1.654765e-001
3.247675e+003	1.647474e-001
3.249603e+003	1.633367e-001
3.251532e+003	1.623666e-001
3.253460e+003	1.627682e-001
3.255389e+003	1.632464e-001
3.257318e+003	1.634863e-001
3.259246e+003	1.629909e-001
3.261175e+003	1.624432e-001
3.263103e+003	1.619543e-001
3.265032e+003	1.614761e-001
3.266960e+003	1.617779e-001
3.268889e+003	1.615632e-001
3.270817e+003	1.605417e-001
3.272746e+003	1.605650e-001
3.274675e+003	1.607432e-001
3.276603e+003	1.620967e-001
3.278531e+003	1.636784e-001
3.280460e+003	1.639158e-001
3.282389e+003	1.627783e-001
3.284317e+003	1.626262e-001
3.286246e+003	1.632361e-001
3.288174e+003	1.642707e-001
3.290103e+003	1.655143e-001
3.292031e+003	1.656894e-001
3.293960e+003	1.661336e-001
3.295888e+003	1.669708e-001
3.297817e+003	1.672240e-001
3.299746e+003	1.665159e-001
3.301674e+003	1.660354e-001
3.303603e+003	1.663397e-001
3.305531e+003	1.665872e-001
3.307460e+003	1.663714e-001
3.309388e+003	1.654866e-001
3.311317e+003	1.645080e-001
3.313245e+003	1.635293e-001
3.315174e+003	1.633164e-001
3.317103e+003	1.632853e-001
3.319031e+003	1.635956e-001
3.320960e+003	1.640981e-001
3.322888e+003	1.655356e-001
3.324817e+003	1.672512e-001
3.326745e+003	1.681992e-001
3.328674e+003	1.692107e-001
3.330602e+003	1.703978e-001
3.332531e+003	1.724669e-001
3.334459e+003	1.749215e-001
3.336388e+003	1.751809e-001
3.338317e+003	1.733719e-001
3.340245e+003	1.723239e-001
3.342174e+003	1.715128e-001
3.344102e+003	1.706319e-001
3.346031e+003	1.697510e-001
3.347959e+003	1.678424e-001
3.349888e+003	1.666906e-001
3.351816e+003	1.664791e-001
3.353745e+003	1.652986e-001
3.355674e+003	1.621728e-001
3.357602e+003	1.607848e-001
3.359531e+003	1.610934e-001
3.361459e+003	1.608752e-001
3.363388e+003	1.603683e-001
3.365316e+003	1.600478e-001
3.367245e+003	1.595385e-001
3.369173e+003	1.595998e-001
3.371102e+003	1.601660e-001
3.373031e+003	1.598739e-001
3.374959e+003	1.596253e-001
3.376887e+003	1.595314e-001
3.378816e+003	1.594253e-001
3.380745e+003	1.591653e-001
3.382673e+003	1.591509e-001
3.384602e+003	1.592702e-001
3.386530e+003	1.604791e-001
3.388459e+003	1.627747e-001
3.390387e+003	1.644075e-001
3.392316e+003	1.648809e-001
3.394244e+003	1.654801e-001
3.396173e+003	1.663256e-001
3.398102e+003	1.675658e-001
3.400030e+003	1.687582e-001
3.401959e+003	1.705121e-001
3.403887e+003	1.730060e-001
3.405816e+003	1.768493e-001
3.407744e+003	1.811570e-001
3.409673e+003	1.849595e-001
3.411601e+003	1.894902e-001
3.413530e+003	1.937510e-001
3.415458e+003	1.991689e-001
3.417387e+003	2.065131e-001
3.419316e+003	2.149566e-001
3.421244e+003	2.233053e-001
3.423173e+003	2.314769e-001
3.425101e+003	2.404922e-001
3.427030e+003	2.501341e-001
3.428958e+003	2.574265e-001
3.430887e+003	2.612753e-001
3.432815e+003	2.607565e-001
3.434744e+003	2.579084e-001
3.436673e+003	2.528367e-001
3.438601e+003	2.469487e-001
3.440530e+003	2.414189e-001
3.442458e+003	2.354157e-001
3.444387e+003	2.301158e-001
3.446315e+003	2.235378e-001
3.448244e+003	2.158636e-001
3.450172e+003	2.105694e-001
3.452101e+003	2.052143e-001
3.454030e+003	2.005988e-001
3.455958e+003	1.962995e-001
3.457886e+003	1.911034e-001
3.459815e+003	1.874139e-001
3.461744e+003	1.844656e-001
3.463672e+003	1.805131e-001
3.465601e+003	1.785585e-001
3.467529e+003	1.773672e-001
3.469458e+003	1.751194e-001
3.471386e+003	1.734266e-001
3.473315e+003	1.720555e-001
3.475243e+003	1.696443e-001
3.477172e+003	1.682265e-001
3.479101e+003	1.671821e-001
3.481029e+003	1.665092e-001
3.482958e+003	1.664329e-001
3.484886e+003	1.665697e-001
3.486815e+003	1.661350e-001
3.488743e+003	1.655156e-001
3.490672e+003	1.653811e-001
3.492600e+003	1.661052e-001
3.494529e+003	1.669015e-001
3.496458e+003	1.651846e-001
3.498386e+003	1.642276e-001
3.500315e+003	1.657622e-001
3.502243e+003	1.661993e-001
3.504172e+003	1.649901e-001
3.506100e+003	1.667588e-001
3.508029e+003	1.689449e-001
3.509957e+003	1.682826e-001
3.511886e+003	1.681454e-001
3.513814e+003	1.690122e-001
3.515743e+003	1.692630e-001
3.517672e+003	1.696506e-001
3.519600e+003	1.701570e-001
3.521529e+003	1.718999e-001
3.523457e+003	1.737231e-001
3.525386e+003	1.745170e-001
3.527314e+003	1.753588e-001
3.529243e+003	1.757630e-001
3.531171e+003	1.764407e-001
3.533100e+003	1.772963e-001
3.535029e+003	1.790900e-001
3.536957e+003	1.801561e-001
3.538885e+003	1.809327e-001
3.540814e+003	1.823078e-001
3.542743e+003	1.838650e-001
3.544671e+003	1.843663e-001
3.546600e+003	1.837528e-001
3.548528e+003	1.825721e-001
3.550457e+003	1.833859e-001
3.552385e+003	1.849428e-001
3.554314e+003	1.861536e-001
3.556242e+003	1.858527e-001
3.558171e+003	1.854208e-001
3.560100e+003	1.849230e-001
3.562028e+003	1.851846e-001
3.563957e+003	1.870833e-001
3.565885e+003	1.860328e-001
3.567814e+003	1.769961e-001
3.569742e+003	1.746841e-001
3.571671e+003	1.758674e-001
3.573599e+003	1.752758e-001
3.575528e+003	1.730648e-001
3.577457e+003	1.721821e-001
3.579385e+003	1.719561e-001
3.581314e+003	1.709593e-001
3.583242e+003	1.707615e-001
3.585171e+003	1.721947e-001
3.587099e+003	1.699035e-001
3.589028e+003	1.652878e-001
3.590956e+003	1.677794e-001
3.592885e+003	1.676498e-001
3.594813e+003	1.644433e-001
3.596742e+003	1.652801e-001
3.598671e+003	1.663583e-001
3.600599e+003	1.659136e-001
3.602528e+003	1.670997e-001
3.604456e+003	1.694545e-001
3.606385e+003	1.701331e-001
3.608313e+003	1.694152e-001
3.610242e+003	1.706704e-001
3.612170e+003	1.732771e-001
3.614099e+003	1.724521e-001
3.616028e+003	1.742867e-001
3.617956e+003	1.746328e-001
3.619885e+003	1.690864e-001
3.621813e+003	1.696780e-001
3.623742e+003	1.745799e-001
3.625670e+003	1.782783e-001
3.627599e+003	1.798204e-001
3.629527e+003	1.715339e-001
3.631456e+003	1.742388e-001
3.633385e+003	1.781653e-001
3.635313e+003	1.781728e-001
3.637241e+003	1.787795e-001
3.639170e+003	1.785999e-001
3.641099e+003	1.786314e-001
3.643027e+003	1.776561e-001
3.644956e+003	1.788211e-001
3.646884e+003	1.797599e-001
3.648813e+003	1.727284e-001
3.650741e+003	1.659897e-001
3.652670e+003	1.696491e-001
3.654598e+003	1.746516e-001
3.656527e+003	1.709813e-001
3.658456e+003	1.681724e-001
3.660384e+003	1.679040e-001
3.662313e+003	1.661643e-001
3.664241e+003	1.654825e-001
3.666170e+003	1.668079e-001
3.668098e+003	1.691021e-001
3.670027e+003	1.643012e-001
3.671955e+003	1.629180e-001
3.673884e+003	1.673170e-001
3.675813e+003	1.581892e-001
3.677741e+003	1.589053e-001
3.679669e+003	1.621754e-001
3.681598e+003	1.628625e-001
3.683527e+003	1.646157e-001
3.685455e+003	1.661750e-001
3.687384e+003	1.673374e-001
3.689312e+003	1.613466e-001
3.691241e+003	1.548742e-001
3.693169e+003	1.537397e-001
3.695098e+003	1.559642e-001
3.697026e+003	1.557440e-001
3.698955e+003	1.557744e-001
3.700884e+003	1.535407e-001
3.702812e+003	1.480450e-001
3.704741e+003	1.490924e-001
3.706669e+003	1.520432e-001
3.708598e+003	1.538807e-001
3.710526e+003	1.541369e-001
3.712455e+003	1.485422e-001
3.714383e+003	1.468911e-001
3.716312e+003	1.497824e-001
3.718240e+003	1.511012e-001
3.720169e+003	1.512451e-001
3.722098e+003	1.509049e-001
3.724026e+003	1.488986e-001
3.725955e+003	1.499913e-001
3.727883e+003	1.505015e-001
3.729812e+003	1.542140e-001
3.731740e+003	1.557136e-001
3.733669e+003	1.530804e-001
3.735597e+003	1.464712e-001
3.737526e+003	1.453128e-001
3.739455e+003	1.500375e-001
3.741383e+003	1.526819e-001
3.743312e+003	1.538730e-001
3.745240e+003	1.472708e-001
3.747169e+003	1.509916e-001
3.749097e+003	1.558101e-001
3.751026e+003	1.497346e-001
3.752954e+003	1.463410e-001
3.754883e+003	1.507494e-001
3.756812e+003	1.542316e-001
3.758740e+003	1.528082e-001
3.760668e+003	1.499266e-001
3.762597e+003	1.522377e-001
3.764526e+003	1.538246e-001
3.766454e+003	1.526031e-001
3.768383e+003	1.542957e-001
3.770311e+003	1.506661e-001
3.772240e+003	1.502947e-001
3.774168e+003	1.520919e-001
3.776097e+003	1.519322e-001
3.778025e+003	1.522480e-001
3.779954e+003	1.499831e-001
3.781883e+003	1.501256e-001
3.783811e+003	1.509959e-001
3.785740e+003	1.485747e-001
3.787668e+003	1.493310e-001
3.789597e+003	1.507777e-001
3.791525e+003	1.516972e-001
3.793454e+003	1.530936e-001
3.795382e+003	1.548566e-001
3.797311e+003	1.542733e-001
3.799240e+003	1.578626e-001
3.801168e+003	1.563607e-001
3.803097e+003	1.494097e-001
3.805025e+003	1.543707e-001
3.806954e+003	1.533806e-001
3.808882e+003	1.495870e-001
3.810811e+003	1.518718e-001
3.812739e+003	1.541493e-001
3.814668e+003	1.558611e-001
3.816596e+003	1.515263e-001
3.818525e+003	1.540570e-001
3.820454e+003	1.551943e-001
3.822382e+003	1.475029e-001
3.824311e+003	1.520827e-001
3.826239e+003	1.541385e-001
3.828168e+003	1.510105e-001
3.830096e+003	1.515831e-001
3.832025e+003	1.508810e-001
3.833953e+003	1.527516e-001
3.835882e+003	1.554829e-001
3.837811e+003	1.546215e-001
3.839739e+003	1.513303e-001
3.841667e+003	1.504105e-001
3.843596e+003	1.513283e-001
3.845525e+003	1.518984e-001
3.847453e+003	1.534928e-001
3.849382e+003	1.557329e-001
3.851310e+003	1.589075e-001
3.853239e+003	1.505795e-001
3.855167e+003	1.433509e-001
3.857096e+003	1.480211e-001
3.859024e+003	1.516161e-001
3.860953e+003	1.542269e-001
3.862882e+003	1.535153e-001
3.864810e+003	1.489329e-001
3.866739e+003	1.505331e-001
3.868667e+003	1.561948e-001
3.870596e+003	1.504783e-001
3.872524e+003	1.512368e-001
3.874453e+003	1.509098e-001
3.876381e+003	1.513646e-001
3.878310e+003	1.546665e-001
3.880239e+003	1.521089e-001
3.882167e+003	1.506953e-001
3.884096e+003	1.527904e-001
3.886024e+003	1.493491e-001
3.887953e+003	1.516443e-001
3.889881e+003	1.561787e-001
3.891810e+003	1.527676e-001
3.893738e+003	1.511285e-001
3.895667e+003	1.545039e-001
3.897595e+003	1.567957e-001
3.899524e+003	1.561210e-001
3.901453e+003	1.535227e-001
3.903381e+003	1.502393e-001
3.905310e+003	1.480537e-001
3.907238e+003	1.517550e-001
3.909167e+003	1.551711e-001
3.911095e+003	1.555679e-001
3.913024e+003	1.550558e-001
3.914952e+003	1.565704e-001
3.916881e+003	1.560584e-001
3.918810e+003	1.562829e-001
3.920738e+003	1.571730e-001
3.922667e+003	1.571993e-001
3.924595e+003	1.544643e-001
3.926524e+003	1.527085e-001
3.928452e+003	1.547857e-001
3.930381e+003	1.550761e-001
3.932309e+003	1.534725e-001
3.934238e+003	1.546300e-001
3.936167e+003	1.567463e-001
3.938095e+003	1.563485e-001
3.940023e+003	1.566886e-001
3.941952e+003	1.561788e-001
3.943881e+003	1.540077e-001
3.945809e+003	1.557972e-001
3.947738e+003	1.582295e-001
3.949666e+003	1.572966e-001
3.951595e+003	1.558186e-001
3.953523e+003	1.562552e-001
3.955452e+003	1.564963e-001
3.957380e+003	1.562685e-001
3.959309e+003	1.571485e-001
3.961238e+003	1.574159e-001
3.963166e+003	1.567846e-001
3.965095e+003	1.576834e-001
3.967023e+003	1.582476e-001
3.968952e+003	1.563034e-001
3.970880e+003	1.560102e-001
3.972809e+003	1.580177e-001
3.974737e+003	1.589288e-001
3.976666e+003	1.583849e-001
3.978594e+003	1.577113e-001
3.980523e+003	1.575639e-001
3.982452e+003	1.588369e-001
3.984380e+003	1.598457e-001
3.986309e+003	1.593873e-001
3.988237e+003	1.587388e-001
3.990166e+003	1.591660e-001
3.992094e+003	1.592061e-001
3.994023e+003	1.585385e-001
3.995951e+003	1.592841e-001
3.997880e+003	1.603861e-001
3.999809e+003	1.617568e-001
4.001737e+003	0.000000e+000
