# Supplementary material for: Deep Learning for Reconstructing Low-Quality FTIR and Raman Spectra—A Case Study in Microplastic Analyses
Source: Anal Chem. 2021 Nov 22;93(49):16360–8. doi: 10.1021/acs.analchem.1c02618 (PMC8674871; doi:10.1021/acs.analchem.1c02618)
Supplement: Supplementary file 2 — ac1c02618_si_002.zip [file ac1c02618_si_002.zip › SpectraReconstruction/MicroFTIRSpectra/PMMA.txt]

3.992094e+002	6.489195e-001
4.011380e+002	7.310702e-001
4.030665e+002	8.542094e-001
4.049951e+002	8.568202e-001
4.069236e+002	8.423765e-001
4.088522e+002	7.688859e-001
4.107807e+002	5.305361e-001
4.127093e+002	4.991909e-001
4.146378e+002	4.657820e-001
4.165664e+002	5.082076e-001
4.184949e+002	8.121497e-001
4.204235e+002	6.534171e-001
4.223520e+002	4.439495e-001
4.242806e+002	5.384003e-001
4.262091e+002	5.850784e-001
4.281377e+002	5.527455e-001
4.300662e+002	5.087822e-001
4.319948e+002	4.776470e-001
4.339233e+002	4.568665e-001
4.358519e+002	4.703236e-001
4.377804e+002	5.047771e-001
4.397090e+002	5.541468e-001
4.416375e+002	5.157869e-001
4.435660e+002	4.582889e-001
4.454946e+002	4.660643e-001
4.474232e+002	4.504785e-001
4.493517e+002	4.396076e-001
4.512802e+002	4.480907e-001
4.532088e+002	4.344154e-001
4.551373e+002	4.432548e-001
4.570659e+002	4.700363e-001
4.589944e+002	4.506884e-001
4.609230e+002	4.484581e-001
4.628515e+002	4.464571e-001
4.647801e+002	4.276905e-001
4.667086e+002	4.549066e-001
4.686372e+002	4.910796e-001
4.705657e+002	5.340253e-001
4.724943e+002	6.747642e-001
4.744228e+002	6.366227e-001
4.763513e+002	5.452120e-001
4.782799e+002	5.494776e-001
4.802085e+002	5.768252e-001
4.821370e+002	5.933803e-001
4.840656e+002	6.256893e-001
4.859941e+002	6.168205e-001
4.879226e+002	5.692924e-001
4.898512e+002	5.247687e-001
4.917798e+002	5.335196e-001
4.937083e+002	5.350381e-001
4.956368e+002	5.036793e-001
4.975654e+002	4.907135e-001
4.994939e+002	4.634561e-001
5.014225e+002	4.643135e-001
5.033510e+002	4.866282e-001
5.052796e+002	5.056219e-001
5.072081e+002	5.077270e-001
5.091367e+002	5.145528e-001
5.110652e+002	4.914997e-001
5.129938e+002	4.988378e-001
5.149223e+002	4.843423e-001
5.168509e+002	4.391923e-001
5.187794e+002	4.485914e-001
5.207079e+002	4.697869e-001
5.226365e+002	4.214819e-001
5.245651e+002	3.967347e-001
5.264936e+002	4.045534e-001
5.284222e+002	4.192890e-001
5.303507e+002	4.195551e-001
5.322792e+002	4.247151e-001
5.342078e+002	4.220642e-001
5.361364e+002	4.128942e-001
5.380649e+002	4.038069e-001
5.399935e+002	4.092928e-001
5.419220e+002	4.133120e-001
5.438505e+002	4.059376e-001
5.457791e+002	4.061310e-001
5.477076e+002	4.164302e-001
5.496362e+002	4.134124e-001
5.515648e+002	4.239898e-001
5.534933e+002	4.237666e-001
5.554218e+002	4.194214e-001
5.573504e+002	4.308422e-001
5.592789e+002	4.259059e-001
5.612075e+002	4.000006e-001
5.631360e+002	3.990171e-001
5.650646e+002	4.076279e-001
5.669931e+002	4.087141e-001
5.689217e+002	3.975298e-001
5.708502e+002	3.948160e-001
5.727787e+002	3.983823e-001
5.747073e+002	3.953779e-001
5.766359e+002	3.913027e-001
5.785644e+002	3.908561e-001
5.804930e+002	3.767210e-001
5.824215e+002	3.640258e-001
5.843500e+002	3.745845e-001
5.862786e+002	3.840318e-001
5.882072e+002	3.853878e-001
5.901357e+002	3.853819e-001
5.920643e+002	3.857575e-001
5.939928e+002	3.827544e-001
5.959213e+002	3.854032e-001
5.978499e+002	3.878212e-001
5.997784e+002	3.859482e-001
6.017070e+002	3.810549e-001
6.036355e+002	3.677554e-001
6.055641e+002	3.689244e-001
6.074926e+002	3.777744e-001
6.094211e+002	3.659879e-001
6.113497e+002	3.563268e-001
6.132783e+002	3.617423e-001
6.152068e+002	3.646208e-001
6.171354e+002	3.627513e-001
6.190639e+002	3.683863e-001
6.209924e+002	3.743386e-001
6.229210e+002	3.712804e-001
6.248495e+002	3.711334e-001
6.267781e+002	3.788691e-001
6.287067e+002	3.781674e-001
6.306352e+002	3.757847e-001
6.325637e+002	3.750242e-001
6.344923e+002	3.784903e-001
6.364208e+002	3.761410e-001
6.383494e+002	3.660901e-001
6.402780e+002	3.705575e-001
6.422065e+002	3.824973e-001
6.441350e+002	3.848272e-001
6.460636e+002	3.893283e-001
6.479921e+002	3.931936e-001
6.499207e+002	3.877127e-001
6.518492e+002	3.837811e-001
6.537778e+002	3.869212e-001
6.557063e+002	3.892896e-001
6.576349e+002	3.859034e-001
6.595634e+002	3.859892e-001
6.614919e+002	3.864747e-001
6.634205e+002	3.839770e-001
6.653491e+002	3.788888e-001
6.672776e+002	3.693459e-001
6.692062e+002	3.599997e-001
6.711347e+002	3.642775e-001
6.730632e+002	3.712429e-001
6.749918e+002	3.705747e-001
6.769203e+002	3.732690e-001
6.788489e+002	3.753377e-001
6.807775e+002	3.715360e-001
6.827060e+002	3.654492e-001
6.846345e+002	3.544045e-001
6.865631e+002	3.500881e-001
6.884916e+002	3.545709e-001
6.904202e+002	3.577322e-001
6.923488e+002	3.628165e-001
6.942773e+002	3.720042e-001
6.962058e+002	3.795605e-001
6.981344e+002	3.790572e-001
7.000629e+002	3.664570e-001
7.019915e+002	3.580288e-001
7.039200e+002	3.612230e-001
7.058486e+002	3.667322e-001
7.077771e+002	3.687446e-001
7.097057e+002	3.727379e-001
7.116342e+002	3.747636e-001
7.135627e+002	3.708286e-001
7.154913e+002	3.655977e-001
7.174199e+002	3.641018e-001
7.193484e+002	3.742175e-001
7.212770e+002	3.890373e-001
7.232055e+002	3.977864e-001
7.251340e+002	4.069720e-001
7.270626e+002	4.233613e-001
7.289911e+002	4.342346e-001
7.309197e+002	4.433521e-001
7.328483e+002	4.571564e-001
7.347768e+002	4.747767e-001
7.367053e+002	4.919632e-001
7.386339e+002	5.105975e-001
7.405624e+002	5.354213e-001
7.424910e+002	5.860876e-001
7.444196e+002	6.866709e-001
7.463481e+002	8.179789e-001
7.482766e+002	9.401413e-001
7.502052e+002	1.036257e+000
7.521337e+002	1.075845e+000
7.540623e+002	1.059118e+000
7.559908e+002	9.893018e-001
7.579194e+002	9.115136e-001
7.598479e+002	8.565627e-001
7.617765e+002	8.012481e-001
7.637050e+002	7.454254e-001
7.656335e+002	6.986470e-001
7.675621e+002	6.492581e-001
7.694907e+002	6.108470e-001
7.714192e+002	5.786725e-001
7.733478e+002	5.603006e-001
7.752763e+002	5.464542e-001
7.772048e+002	5.284622e-001
7.791334e+002	5.192814e-001
7.810620e+002	5.197749e-001
7.829905e+002	5.156161e-001
7.849191e+002	5.126882e-001
7.868476e+002	5.147226e-001
7.887761e+002	5.189939e-001
7.907047e+002	5.247742e-001
7.926332e+002	5.316185e-001
7.945618e+002	5.435300e-001
7.964903e+002	5.588930e-001
7.984189e+002	5.777615e-001
8.003474e+002	6.052977e-001
8.022759e+002	6.288254e-001
8.042045e+002	6.518181e-001
8.061331e+002	6.741587e-001
8.080616e+002	6.916806e-001
8.099902e+002	7.007238e-001
8.119187e+002	6.812322e-001
8.138472e+002	6.497160e-001
8.157758e+002	6.341870e-001
8.177043e+002	6.393732e-001
8.196329e+002	6.467411e-001
8.215615e+002	6.632414e-001
8.234900e+002	7.013127e-001
8.254185e+002	7.398164e-001
8.273471e+002	7.504675e-001
8.292756e+002	7.319007e-001
8.312042e+002	7.171121e-001
8.331328e+002	7.453378e-001
8.350613e+002	8.274426e-001
8.369898e+002	9.279916e-001
8.389184e+002	1.009812e+000
8.408469e+002	1.022602e+000
8.427755e+002	9.953336e-001
8.447040e+002	9.599497e-001
8.466326e+002	9.083965e-001
8.485611e+002	8.571556e-001
8.504897e+002	8.061256e-001
8.524182e+002	7.651657e-001
8.543467e+002	7.400550e-001
8.562753e+002	7.078096e-001
8.582039e+002	6.776826e-001
8.601324e+002	6.620103e-001
8.620610e+002	6.489875e-001
8.639895e+002	6.323534e-001
8.659180e+002	6.131358e-001
8.678466e+002	5.976540e-001
8.697751e+002	5.833961e-001
8.717037e+002	5.705457e-001
8.736323e+002	5.668591e-001
8.755608e+002	5.698032e-001
8.774893e+002	5.695676e-001
8.794179e+002	5.629556e-001
8.813464e+002	5.650477e-001
8.832750e+002	5.691973e-001
8.852036e+002	5.671190e-001
8.871321e+002	5.680966e-001
8.890606e+002	5.747484e-001
8.909892e+002	5.872906e-001
8.929177e+002	5.977050e-001
8.948463e+002	6.090146e-001
8.967748e+002	6.241946e-001
8.987034e+002	6.349060e-001
9.006319e+002	6.442096e-001
9.025605e+002	6.609853e-001
9.044890e+002	6.831603e-001
9.064175e+002	7.003074e-001
9.083461e+002	7.177625e-001
9.102747e+002	7.411531e-001
9.122032e+002	7.562096e-001
9.141318e+002	7.440878e-001
9.160603e+002	7.386643e-001
9.179888e+002	7.382444e-001
9.199174e+002	7.250957e-001
9.218459e+002	7.149080e-001
9.237745e+002	7.157581e-001
9.257031e+002	7.189789e-001
9.276316e+002	7.193930e-001
9.295601e+002	7.235832e-001
9.314887e+002	7.332187e-001
9.334172e+002	7.437192e-001
9.353458e+002	7.563158e-001
9.372744e+002	7.619057e-001
9.392029e+002	7.768360e-001
9.411314e+002	8.095310e-001
9.430600e+002	8.436200e-001
9.449885e+002	8.621379e-001
9.469171e+002	8.791390e-001
9.488456e+002	9.146974e-001
9.507742e+002	9.621433e-001
9.527027e+002	1.000505e+000
9.546313e+002	1.034498e+000
9.565598e+002	1.060920e+000
9.584883e+002	1.091923e+000
9.604169e+002	1.128055e+000
9.623455e+002	1.162817e+000
9.642740e+002	1.206399e+000
9.662026e+002	1.230281e+000
9.681311e+002	1.217980e+000
9.700596e+002	1.209671e+000
9.719882e+002	1.201231e+000
9.739167e+002	1.193484e+000
9.758453e+002	1.197853e+000
9.777739e+002	1.207629e+000
9.797024e+002	1.239028e+000
9.816309e+002	1.293310e+000
9.835595e+002	1.330017e+000
9.854880e+002	1.362270e+000
9.874166e+002	1.395274e+000
9.893452e+002	1.382041e+000
9.912737e+002	1.352953e+000
9.932022e+002	1.339791e+000
9.951307e+002	1.307135e+000
9.970593e+002	1.218282e+000
9.989879e+002	1.104788e+000
1.000916e+003	9.940884e-001
1.002845e+003	8.798601e-001
1.004773e+003	7.666516e-001
1.006702e+003	6.723400e-001
1.008631e+003	6.120545e-001
1.010559e+003	5.748770e-001
1.012488e+003	5.508456e-001
1.014416e+003	5.322526e-001
1.016345e+003	5.236165e-001
1.018273e+003	5.215846e-001
1.020202e+003	5.174645e-001
1.022130e+003	5.132220e-001
1.024059e+003	5.138395e-001
1.025988e+003	5.143131e-001
1.027916e+003	5.135136e-001
1.029845e+003	5.168856e-001
1.031773e+003	5.161845e-001
1.033702e+003	5.167084e-001
1.035630e+003	5.209074e-001
1.037559e+003	5.276654e-001
1.039487e+003	5.391054e-001
1.041416e+003	5.480185e-001
1.043344e+003	5.622995e-001
1.045273e+003	5.858523e-001
1.047202e+003	6.172076e-001
1.049130e+003	6.529095e-001
1.051059e+003	7.038411e-001
1.052987e+003	7.747546e-001
1.054916e+003	8.622010e-001
1.056844e+003	9.498822e-001
1.058773e+003	1.026194e+000
1.060701e+003	1.076442e+000
1.062630e+003	1.090430e+000
1.064558e+003	1.103326e+000
1.066487e+003	1.106326e+000
1.068416e+003	1.072514e+000
1.070344e+003	1.041488e+000
1.072273e+003	1.039732e+000
1.074201e+003	1.031589e+000
1.076130e+003	1.013067e+000
1.078058e+003	9.965815e-001
1.079987e+003	9.895124e-001
1.081915e+003	9.886335e-001
1.083844e+003	9.861595e-001
1.085773e+003	9.936841e-001
1.087701e+003	1.002614e+000
1.089630e+003	1.008336e+000
1.091558e+003	1.020390e+000
1.093487e+003	1.035897e+000
1.095415e+003	1.062250e+000
1.097344e+003	1.083983e+000
1.099272e+003	1.107833e+000
1.101201e+003	1.133476e+000
1.103129e+003	1.148769e+000
1.105058e+003	1.189951e+000
1.106987e+003	1.217981e+000
1.108915e+003	1.230701e+000
1.110844e+003	1.281460e+000
1.112772e+003	1.337303e+000
1.114701e+003	1.327100e+000
1.116629e+003	1.346861e+000
1.118558e+003	1.430003e+000
1.120486e+003	1.441483e+000
1.122415e+003	1.413954e+000
1.124344e+003	1.451743e+000
1.126272e+003	1.535915e+000
1.128201e+003	1.565818e+000
1.130129e+003	1.551928e+000
1.132058e+003	1.494918e+000
1.133986e+003	1.491957e+000
1.135915e+003	1.510079e+000
1.137843e+003	1.498366e+000
1.139772e+003	1.485176e+000
1.141700e+003	1.507877e+000
1.143629e+003	1.502827e+000
1.145557e+003	1.475190e+000
1.147486e+003	1.474642e+000
1.149415e+003	1.500366e+000
1.151343e+003	1.522287e+000
1.153272e+003	1.542031e+000
1.155200e+003	1.572742e+000
1.157129e+003	1.610221e+000
1.159057e+003	1.624597e+000
1.160986e+003	1.591141e+000
1.162914e+003	1.578974e+000
1.164843e+003	1.606935e+000
1.166771e+003	1.625237e+000
1.168700e+003	1.635515e+000
1.170629e+003	1.633397e+000
1.172557e+003	1.617270e+000
1.174486e+003	1.603375e+000
1.176414e+003	1.613915e+000
1.178343e+003	1.613409e+000
1.180271e+003	1.645335e+000
1.182200e+003	1.646150e+000
1.184128e+003	1.613787e+000
1.186057e+003	1.602184e+000
1.187986e+003	1.601531e+000
1.189914e+003	1.611339e+000
1.191843e+003	1.648522e+000
1.193771e+003	1.649918e+000
1.195700e+003	1.622023e+000
1.197628e+003	1.659395e+000
1.199557e+003	1.725501e+000
1.201485e+003	1.728905e+000
1.203414e+003	1.711859e+000
1.205343e+003	1.683568e+000
1.207271e+003	1.622543e+000
1.209200e+003	1.583515e+000
1.211128e+003	1.559969e+000
1.213057e+003	1.524782e+000
1.214985e+003	1.517918e+000
1.216914e+003	1.524389e+000
1.218842e+003	1.523959e+000
1.220771e+003	1.533443e+000
1.222699e+003	1.562960e+000
1.224628e+003	1.599523e+000
1.226557e+003	1.613485e+000
1.228485e+003	1.618553e+000
1.230414e+003	1.611639e+000
1.232342e+003	1.609056e+000
1.234271e+003	1.607423e+000
1.236199e+003	1.603067e+000
1.238128e+003	1.616968e+000
1.240056e+003	1.668100e+000
1.241985e+003	1.707600e+000
1.243913e+003	1.678118e+000
1.245842e+003	1.662307e+000
1.247771e+003	1.681803e+000
1.249699e+003	1.671524e+000
1.251628e+003	1.664981e+000
1.253556e+003	1.680094e+000
1.255485e+003	1.683942e+000
1.257413e+003	1.678559e+000
1.259342e+003	1.688202e+000
1.261270e+003	1.692937e+000
1.263199e+003	1.676611e+000
1.265127e+003	1.665094e+000
1.267056e+003	1.666946e+000
1.268985e+003	1.686454e+000
1.270913e+003	1.687136e+000
1.272842e+003	1.678329e+000
1.274770e+003	1.692590e+000
1.276699e+003	1.688677e+000
1.278627e+003	1.625190e+000
1.280556e+003	1.549778e+000
1.282484e+003	1.513411e+000
1.284413e+003	1.479998e+000
1.286342e+003	1.399279e+000
1.288270e+003	1.310518e+000
1.290199e+003	1.253198e+000
1.292127e+003	1.207618e+000
1.294056e+003	1.162503e+000
1.295984e+003	1.127947e+000
1.297913e+003	1.093207e+000
1.299841e+003	1.052633e+000
1.301770e+003	1.013978e+000
1.303698e+003	9.787332e-001
1.305627e+003	9.439905e-001
1.307556e+003	9.160492e-001
1.309484e+003	8.946710e-001
1.311413e+003	8.800874e-001
1.313341e+003	8.701794e-001
1.315270e+003	8.588161e-001
1.317198e+003	8.463186e-001
1.319127e+003	8.393561e-001
1.321055e+003	8.368383e-001
1.322984e+003	8.298174e-001
1.324912e+003	8.224519e-001
1.326841e+003	8.203723e-001
1.328770e+003	8.212693e-001
1.330698e+003	8.194441e-001
1.332627e+003	8.114892e-001
1.334555e+003	8.072119e-001
1.336484e+003	8.098626e-001
1.338412e+003	8.135725e-001
1.340341e+003	8.150889e-001
1.342269e+003	8.201619e-001
1.344198e+003	8.285569e-001
1.346126e+003	8.376104e-001
1.348055e+003	8.445066e-001
1.349984e+003	8.545641e-001
1.351912e+003	8.686255e-001
1.353841e+003	8.851838e-001
1.355769e+003	9.081514e-001
1.357698e+003	9.317607e-001
1.359626e+003	9.500778e-001
1.361555e+003	9.699125e-001
1.363483e+003	9.903433e-001
1.365412e+003	1.000117e+000
1.367341e+003	9.974222e-001
1.369269e+003	9.884499e-001
1.371198e+003	9.797456e-001
1.373126e+003	9.780645e-001
1.375055e+003	9.929407e-001
1.376983e+003	1.023789e+000
1.378912e+003	1.085995e+000
1.380840e+003	1.167113e+000
1.382769e+003	1.241824e+000
1.384698e+003	1.293617e+000
1.386626e+003	1.313452e+000
1.388555e+003	1.312963e+000
1.390483e+003	1.304567e+000
1.392412e+003	1.266628e+000
1.394340e+003	1.202081e+000
1.396269e+003	1.116325e+000
1.398197e+003	1.044796e+000
1.400126e+003	9.760029e-001
1.402054e+003	9.216354e-001
1.403983e+003	8.665435e-001
1.405911e+003	8.068210e-001
1.407840e+003	7.691509e-001
1.409769e+003	7.514542e-001
1.411697e+003	7.446504e-001
1.413626e+003	7.521442e-001
1.415554e+003	7.742061e-001
1.417483e+003	8.090882e-001
1.419411e+003	8.799438e-001
1.421340e+003	9.546201e-001
1.423268e+003	1.044661e+000
1.425197e+003	1.194057e+000
1.427125e+003	1.323662e+000
1.429054e+003	1.434530e+000
1.430983e+003	1.523000e+000
1.432911e+003	1.567502e+000
1.434840e+003	1.568305e+000
1.436768e+003	1.570242e+000
1.438697e+003	1.567001e+000
1.440625e+003	1.569924e+000
1.442554e+003	1.575573e+000
1.444482e+003	1.574022e+000
1.446411e+003	1.578430e+000
1.448340e+003	1.586186e+000
1.450268e+003	1.584287e+000
1.452197e+003	1.591155e+000
1.454125e+003	1.605981e+000
1.456054e+003	1.613390e+000
1.457982e+003	1.551446e+000
1.459911e+003	1.550860e+000
1.461839e+003	1.553855e+000
1.463768e+003	1.534065e+000
1.465697e+003	1.503303e+000
1.467625e+003	1.491166e+000
1.469554e+003	1.503350e+000
1.471482e+003	1.496729e+000
1.473411e+003	1.431940e+000
1.475339e+003	1.451305e+000
1.477268e+003	1.502528e+000
1.479196e+003	1.528580e+000
1.481125e+003	1.542153e+000
1.483053e+003	1.542192e+000
1.484982e+003	1.527598e+000
1.486911e+003	1.499141e+000
1.488839e+003	1.419884e+000
1.490768e+003	1.285669e+000
1.492696e+003	1.190980e+000
1.494625e+003	1.092782e+000
1.496553e+003	9.453978e-001
1.498482e+003	8.174031e-001
1.500410e+003	7.396306e-001
1.502339e+003	6.895872e-001
1.504267e+003	6.563781e-001
1.506196e+003	6.270289e-001
1.508125e+003	5.786032e-001
1.510053e+003	5.668730e-001
1.511982e+003	5.562662e-001
1.513910e+003	5.494086e-001
1.515839e+003	5.418093e-001
1.517767e+003	5.318005e-001
1.519696e+003	5.275061e-001
1.521624e+003	5.213375e-001
1.523553e+003	5.129674e-001
1.525481e+003	5.140281e-001
1.527410e+003	5.126360e-001
1.529339e+003	5.121965e-001
1.531267e+003	5.135689e-001
1.533196e+003	5.142598e-001
1.535124e+003	5.096312e-001
1.537053e+003	5.098562e-001
1.538981e+003	5.070193e-001
1.540910e+003	5.036849e-001
1.542838e+003	5.042661e-001
1.544767e+003	5.029971e-001
1.546695e+003	5.021908e-001
1.548624e+003	5.020681e-001
1.550553e+003	4.997647e-001
1.552481e+003	5.009592e-001
1.554410e+003	5.015999e-001
1.556338e+003	5.012280e-001
1.558267e+003	5.010409e-001
1.560195e+003	4.957602e-001
1.562124e+003	4.979769e-001
1.564052e+003	4.992105e-001
1.565981e+003	4.992513e-001
1.567910e+003	5.007972e-001
1.569838e+003	4.992434e-001
1.571767e+003	4.982002e-001
1.573695e+003	4.997062e-001
1.575624e+003	4.998275e-001
1.577552e+003	4.963793e-001
1.579481e+003	4.959371e-001
1.581409e+003	4.955918e-001
1.583338e+003	4.962407e-001
1.585266e+003	4.966105e-001
1.587195e+003	4.972569e-001
1.589124e+003	4.974165e-001
1.591052e+003	4.985871e-001
1.592981e+003	4.992965e-001
1.594909e+003	4.997424e-001
1.596838e+003	5.017407e-001
1.598766e+003	5.045276e-001
1.600695e+003	5.066508e-001
1.602623e+003	5.094069e-001
1.604552e+003	5.130764e-001
1.606480e+003	5.166517e-001
1.608409e+003	5.193570e-001
1.610338e+003	5.199027e-001
1.612266e+003	5.233808e-001
1.614195e+003	5.292021e-001
1.616123e+003	5.337411e-001
1.618052e+003	5.384213e-001
1.619980e+003	5.410936e-001
1.621909e+003	5.423776e-001
1.623837e+003	5.464274e-001
1.625766e+003	5.510746e-001
1.627694e+003	5.530252e-001
1.629623e+003	5.560093e-001
1.631552e+003	5.602807e-001
1.633480e+003	5.622554e-001
1.635409e+003	5.652884e-001
1.637337e+003	5.688448e-001
1.639266e+003	5.694103e-001
1.641194e+003	5.679687e-001
1.643123e+003	5.672226e-001
1.645051e+003	5.667601e-001
1.646980e+003	5.642930e-001
1.648909e+003	5.640665e-001
1.650837e+003	5.651628e-001
1.652766e+003	5.643203e-001
1.654694e+003	5.717760e-001
1.656623e+003	5.724289e-001
1.658551e+003	5.743173e-001
1.660480e+003	5.777431e-001
1.662408e+003	5.837967e-001
1.664337e+003	5.892185e-001
1.666266e+003	5.948137e-001
1.668194e+003	6.021132e-001
1.670123e+003	6.181902e-001
1.672051e+003	6.320952e-001
1.673980e+003	6.499581e-001
1.675908e+003	6.813624e-001
1.677837e+003	7.083070e-001
1.679765e+003	7.364606e-001
1.681694e+003	7.699943e-001
1.683622e+003	8.038006e-001
1.685551e+003	8.529723e-001
1.687479e+003	8.690220e-001
1.689408e+003	8.936406e-001
1.691337e+003	9.130816e-001
1.693265e+003	9.292566e-001
1.695194e+003	9.529458e-001
1.697122e+003	9.774585e-001
1.699051e+003	9.905699e-001
1.700979e+003	1.056828e+000
1.702908e+003	1.108901e+000
1.704836e+003	1.175333e+000
1.706765e+003	1.272590e+000
1.708693e+003	1.348671e+000
1.710622e+003	1.398993e+000
1.712551e+003	1.445164e+000
1.714479e+003	1.463644e+000
1.716408e+003	1.515815e+000
1.718336e+003	1.527005e+000
1.720265e+003	1.504129e+000
1.722193e+003	1.481637e+000
1.724122e+003	1.481646e+000
1.726050e+003	1.478737e+000
1.727979e+003	1.503005e+000
1.729908e+003	1.530718e+000
1.731836e+003	1.544108e+000
1.733765e+003	1.526733e+000
1.735693e+003	1.575401e+000
1.737622e+003	1.615974e+000
1.739550e+003	1.649922e+000
1.741479e+003	1.659294e+000
1.743407e+003	1.705404e+000
1.745336e+003	1.737328e+000
1.747265e+003	1.741094e+000
1.749193e+003	1.685110e+000
1.751122e+003	1.569136e+000
1.753050e+003	1.380129e+000
1.754979e+003	1.230809e+000
1.756907e+003	1.050445e+000
1.758836e+003	9.242429e-001
1.760764e+003	8.368382e-001
1.762693e+003	7.462054e-001
1.764621e+003	6.936917e-001
1.766550e+003	6.583283e-001
1.768479e+003	6.235842e-001
1.770407e+003	5.985637e-001
1.772336e+003	5.727887e-001
1.774264e+003	5.520207e-001
1.776193e+003	5.386376e-001
1.778121e+003	5.270993e-001
1.780050e+003	5.175257e-001
1.781978e+003	5.084358e-001
1.783907e+003	5.022850e-001
1.785835e+003	4.956363e-001
1.787764e+003	4.902865e-001
1.789693e+003	4.856360e-001
1.791621e+003	4.796424e-001
1.793550e+003	4.733803e-001
1.795478e+003	4.698832e-001
1.797407e+003	4.661616e-001
1.799335e+003	4.630452e-001
1.801264e+003	4.587062e-001
1.803192e+003	4.550919e-001
1.805121e+003	4.526142e-001
1.807049e+003	4.493397e-001
1.808978e+003	4.457962e-001
1.810907e+003	4.422572e-001
1.812835e+003	4.381219e-001
1.814764e+003	4.354533e-001
1.816692e+003	4.324656e-001
1.818621e+003	4.306343e-001
1.820549e+003	4.280505e-001
1.822478e+003	4.252340e-001
1.824406e+003	4.222935e-001
1.826335e+003	4.197553e-001
1.828264e+003	4.180445e-001
1.830192e+003	4.143991e-001
1.832121e+003	4.122452e-001
1.834049e+003	4.122049e-001
1.835978e+003	4.104712e-001
1.837906e+003	4.076848e-001
1.839835e+003	4.049732e-001
1.841763e+003	4.035840e-001
1.843692e+003	4.005024e-001
1.845620e+003	3.971494e-001
1.847549e+003	3.948246e-001
1.849478e+003	3.922450e-001
1.851406e+003	3.895900e-001
1.853335e+003	3.866299e-001
1.855263e+003	3.833299e-001
1.857192e+003	3.811693e-001
1.859120e+003	3.790861e-001
1.861049e+003	3.775544e-001
1.862977e+003	3.753212e-001
1.864906e+003	3.726855e-001
1.866834e+003	3.711219e-001
1.868763e+003	3.696088e-001
1.870692e+003	3.666417e-001
1.872620e+003	3.644063e-001
1.874549e+003	3.631735e-001
1.876477e+003	3.632758e-001
1.878406e+003	3.623240e-001
1.880334e+003	3.614718e-001
1.882263e+003	3.609809e-001
1.884191e+003	3.609584e-001
1.886120e+003	3.608138e-001
1.888048e+003	3.608436e-001
1.889977e+003	3.598664e-001
1.891906e+003	3.607624e-001
1.893834e+003	3.623622e-001
1.895763e+003	3.618503e-001
1.897691e+003	3.617873e-001
1.899620e+003	3.642940e-001
1.901548e+003	3.667686e-001
1.903477e+003	3.678056e-001
1.905405e+003	3.687527e-001
1.907334e+003	3.711687e-001
1.909262e+003	3.733001e-001
1.911191e+003	3.741603e-001
1.913120e+003	3.738310e-001
1.915048e+003	3.747662e-001
1.916977e+003	3.758402e-001
1.918905e+003	3.766308e-001
1.920834e+003	3.779432e-001
1.922762e+003	3.789329e-001
1.924691e+003	3.802418e-001
1.926619e+003	3.828852e-001
1.928548e+003	3.842657e-001
1.930477e+003	3.856875e-001
1.932405e+003	3.873119e-001
1.934334e+003	3.885024e-001
1.936262e+003	3.897614e-001
1.938191e+003	3.923910e-001
1.940119e+003	3.955464e-001
1.942048e+003	3.988129e-001
1.943976e+003	4.007416e-001
1.945905e+003	4.029259e-001
1.947833e+003	4.049354e-001
1.949762e+003	4.070888e-001
1.951691e+003	4.083894e-001
1.953619e+003	4.114329e-001
1.955548e+003	4.138386e-001
1.957476e+003	4.153595e-001
1.959405e+003	4.175487e-001
1.961333e+003	4.179282e-001
1.963262e+003	4.170052e-001
1.965190e+003	4.171554e-001
1.967119e+003	4.166198e-001
1.969047e+003	4.155719e-001
1.970976e+003	4.158920e-001
1.972905e+003	4.159585e-001
1.974833e+003	4.145168e-001
1.976762e+003	4.132446e-001
1.978690e+003	4.131588e-001
1.980619e+003	4.134204e-001
1.982547e+003	4.121063e-001
1.984476e+003	4.114212e-001
1.986404e+003	4.098803e-001
1.988333e+003	4.079891e-001
1.990261e+003	4.065261e-001
1.992190e+003	4.052282e-001
1.994119e+003	4.038151e-001
1.996047e+003	4.012626e-001
1.997976e+003	3.986419e-001
1.999904e+003	3.971863e-001
2.001833e+003	3.939599e-001
2.003761e+003	3.919214e-001
2.005690e+003	3.908706e-001
2.007618e+003	3.897145e-001
2.009547e+003	3.872892e-001
2.011476e+003	3.855874e-001
2.013404e+003	3.854839e-001
2.015333e+003	3.856403e-001
2.017261e+003	3.849052e-001
2.019190e+003	3.844343e-001
2.021118e+003	3.842281e-001
2.023047e+003	3.859343e-001
2.024975e+003	3.880913e-001
2.026904e+003	3.896676e-001
2.028833e+003	3.903819e-001
2.030761e+003	3.909769e-001
2.032690e+003	3.921402e-001
2.034618e+003	3.930587e-001
2.036547e+003	3.940700e-001
2.038475e+003	3.960451e-001
2.040404e+003	3.962172e-001
2.042332e+003	3.967413e-001
2.044261e+003	3.982334e-001
2.046189e+003	4.007050e-001
2.048118e+003	4.018016e-001
2.050047e+003	4.004650e-001
2.051975e+003	3.993652e-001
2.053904e+003	3.994601e-001
2.055832e+003	3.991626e-001
2.057761e+003	3.978205e-001
2.059689e+003	3.954027e-001
2.061618e+003	3.936034e-001
2.063546e+003	3.935690e-001
2.065475e+003	3.928261e-001
2.067404e+003	3.912062e-001
2.069332e+003	3.898607e-001
2.071260e+003	3.890674e-001
2.073189e+003	3.889068e-001
2.075118e+003	3.882293e-001
2.077046e+003	3.876610e-001
2.078975e+003	3.874750e-001
2.080903e+003	3.867214e-001
2.082832e+003	3.858370e-001
2.084760e+003	3.851216e-001
2.086689e+003	3.853827e-001
2.088617e+003	3.870485e-001
2.090546e+003	3.867951e-001
2.092475e+003	3.852475e-001
2.094403e+003	3.828107e-001
2.096332e+003	3.814486e-001
2.098260e+003	3.810996e-001
2.100189e+003	3.814006e-001
2.102117e+003	3.811699e-001
2.104046e+003	3.806741e-001
2.105974e+003	3.800686e-001
2.107903e+003	3.786146e-001
2.109832e+003	3.777548e-001
2.111760e+003	3.777120e-001
2.113688e+003	3.762865e-001
2.115617e+003	3.752478e-001
2.117546e+003	3.756622e-001
2.119474e+003	3.763436e-001
2.121403e+003	3.758495e-001
2.123331e+003	3.758943e-001
2.125260e+003	3.765630e-001
2.127188e+003	3.770996e-001
2.129117e+003	3.770273e-001
2.131045e+003	3.763673e-001
2.132974e+003	3.751445e-001
2.134903e+003	3.740954e-001
2.136831e+003	3.740072e-001
2.138760e+003	3.732298e-001
2.140688e+003	3.718177e-001
2.142617e+003	3.712688e-001
2.144545e+003	3.712303e-001
2.146474e+003	3.715803e-001
2.148402e+003	3.706800e-001
2.150331e+003	3.691592e-001
2.152260e+003	3.684601e-001
2.154188e+003	3.686136e-001
2.156117e+003	3.686442e-001
2.158045e+003	3.678856e-001
2.159974e+003	3.668022e-001
2.161902e+003	3.664755e-001
2.163831e+003	3.657655e-001
2.165759e+003	3.648014e-001
2.167688e+003	3.642420e-001
2.169616e+003	3.641280e-001
2.171545e+003	3.637217e-001
2.173474e+003	3.638485e-001
2.175402e+003	3.637218e-001
2.177331e+003	3.626775e-001
2.179259e+003	3.624837e-001
2.181188e+003	3.627585e-001
2.183116e+003	3.622706e-001
2.185045e+003	3.613761e-001
2.186973e+003	3.603487e-001
2.188902e+003	3.602282e-001
2.190831e+003	3.600652e-001
2.192759e+003	3.595438e-001
2.194688e+003	3.583767e-001
2.196616e+003	3.580250e-001
2.198545e+003	3.578383e-001
2.200473e+003	3.572321e-001
2.202402e+003	3.571545e-001
2.204330e+003	3.581710e-001
2.206259e+003	3.582183e-001
2.208188e+003	3.576056e-001
2.210116e+003	3.572984e-001
2.212044e+003	3.573057e-001
2.213973e+003	3.570353e-001
2.215902e+003	3.557106e-001
2.217830e+003	3.545122e-001
2.219759e+003	3.541874e-001
2.221687e+003	3.545060e-001
2.223616e+003	3.541736e-001
2.225544e+003	3.533934e-001
2.227473e+003	3.533015e-001
2.229401e+003	3.536162e-001
2.231330e+003	3.543781e-001
2.233259e+003	3.549448e-001
2.235187e+003	3.549763e-001
2.237116e+003	3.551989e-001
2.239044e+003	3.554585e-001
2.240973e+003	3.549403e-001
2.242901e+003	3.546898e-001
2.244830e+003	3.553653e-001
2.246758e+003	3.556185e-001
2.248687e+003	3.554061e-001
2.250615e+003	3.551795e-001
2.252544e+003	3.546569e-001
2.254473e+003	3.544175e-001
2.256401e+003	3.556592e-001
2.258330e+003	3.568487e-001
2.260258e+003	3.571908e-001
2.262187e+003	3.576053e-001
2.264115e+003	3.570130e-001
2.266044e+003	3.572628e-001
2.267972e+003	3.583082e-001
2.269901e+003	3.589944e-001
2.271830e+003	3.594125e-001
2.273758e+003	3.599880e-001
2.275687e+003	3.600269e-001
2.277615e+003	3.597277e-001
2.279544e+003	3.599089e-001
2.281472e+003	3.611159e-001
2.283401e+003	3.618601e-001
2.285329e+003	3.620756e-001
2.287258e+003	3.620829e-001
2.289187e+003	3.620680e-001
2.291115e+003	3.615591e-001
2.293043e+003	3.614461e-001
2.294972e+003	3.620242e-001
2.296901e+003	3.629752e-001
2.298829e+003	3.634020e-001
2.300758e+003	3.632013e-001
2.302686e+003	3.627450e-001
2.304615e+003	3.632260e-001
2.306543e+003	3.633604e-001
2.308472e+003	3.638779e-001
2.310400e+003	3.646637e-001
2.312329e+003	3.653231e-001
2.314258e+003	3.646562e-001
2.316186e+003	3.657285e-001
2.318115e+003	3.680398e-001
2.320043e+003	3.689473e-001
2.321972e+003	3.676531e-001
2.323900e+003	3.650729e-001
2.325829e+003	3.622967e-001
2.327757e+003	3.616108e-001
2.329686e+003	3.629519e-001
2.331615e+003	3.659234e-001
2.333543e+003	3.676676e-001
2.335472e+003	3.683944e-001
2.337400e+003	3.683220e-001
2.339329e+003	3.663997e-001
2.341257e+003	3.628179e-001
2.343186e+003	3.646521e-001
2.345114e+003	3.695658e-001
2.347043e+003	3.705292e-001
2.348971e+003	3.700421e-001
2.350900e+003	3.699750e-001
2.352829e+003	3.690847e-001
2.354757e+003	3.700708e-001
2.356686e+003	3.704302e-001
2.358614e+003	3.662847e-001
2.360543e+003	3.626791e-001
2.362471e+003	3.669220e-001
2.364400e+003	3.691050e-001
2.366328e+003	3.685211e-001
2.368257e+003	3.696682e-001
2.370186e+003	3.714474e-001
2.372114e+003	3.716558e-001
2.374042e+003	3.713700e-001
2.375971e+003	3.713421e-001
2.377900e+003	3.708816e-001
2.379828e+003	3.708851e-001
2.381757e+003	3.716323e-001
2.383685e+003	3.707613e-001
2.385614e+003	3.697346e-001
2.387542e+003	3.702254e-001
2.389471e+003	3.705378e-001
2.391399e+003	3.701333e-001
2.393328e+003	3.701630e-001
2.395257e+003	3.698202e-001
2.397185e+003	3.696928e-001
2.399114e+003	3.709428e-001
2.401042e+003	3.716759e-001
2.402971e+003	3.715093e-001
2.404899e+003	3.726459e-001
2.406828e+003	3.738312e-001
2.408756e+003	3.736379e-001
2.410685e+003	3.738629e-001
2.412614e+003	3.751509e-001
2.414542e+003	3.748134e-001
2.416471e+003	3.739394e-001
2.418399e+003	3.740132e-001
2.420328e+003	3.734797e-001
2.422256e+003	3.724980e-001
2.424185e+003	3.721240e-001
2.426113e+003	3.707461e-001
2.428042e+003	3.685658e-001
2.429970e+003	3.675415e-001
2.431899e+003	3.672932e-001
2.433828e+003	3.666889e-001
2.435756e+003	3.654847e-001
2.437685e+003	3.646757e-001
2.439613e+003	3.633694e-001
2.441542e+003	3.617209e-001
2.443470e+003	3.607956e-001
2.445399e+003	3.607191e-001
2.447327e+003	3.603815e-001
2.449256e+003	3.596042e-001
2.451185e+003	3.590115e-001
2.453113e+003	3.596020e-001
2.455042e+003	3.593037e-001
2.456970e+003	3.590092e-001
2.458899e+003	3.594974e-001
2.460827e+003	3.589957e-001
2.462756e+003	3.583376e-001
2.464684e+003	3.576490e-001
2.466613e+003	3.572895e-001
2.468542e+003	3.567754e-001
2.470470e+003	3.559955e-001
2.472398e+003	3.557301e-001
2.474327e+003	3.559631e-001
2.476256e+003	3.557368e-001
2.478184e+003	3.559759e-001
2.480113e+003	3.560998e-001
2.482041e+003	3.562929e-001
2.483970e+003	3.561175e-001
2.485898e+003	3.559243e-001
2.487827e+003	3.561276e-001
2.489755e+003	3.556834e-001
2.491684e+003	3.545196e-001
2.493613e+003	3.550185e-001
2.495541e+003	3.562172e-001
2.497470e+003	3.567918e-001
2.499398e+003	3.569880e-001
2.501327e+003	3.571784e-001
2.503255e+003	3.569394e-001
2.505184e+003	3.567103e-001
2.507112e+003	3.567991e-001
2.509041e+003	3.568655e-001
2.510969e+003	3.580270e-001
2.512898e+003	3.593753e-001
2.514827e+003	3.599804e-001
2.516755e+003	3.599212e-001
2.518684e+003	3.606057e-001
2.520612e+003	3.620417e-001
2.522541e+003	3.632876e-001
2.524469e+003	3.639472e-001
2.526398e+003	3.644204e-001
2.528326e+003	3.648803e-001
2.530255e+003	3.660485e-001
2.532184e+003	3.678658e-001
2.534112e+003	3.692440e-001
2.536041e+003	3.695043e-001
2.537969e+003	3.695723e-001
2.539898e+003	3.700834e-001
2.541826e+003	3.705407e-001
2.543755e+003	3.714603e-001
2.545683e+003	3.722775e-001
2.547612e+003	3.728291e-001
2.549541e+003	3.726376e-001
2.551469e+003	3.727524e-001
2.553397e+003	3.737436e-001
2.555326e+003	3.735420e-001
2.557255e+003	3.728309e-001
2.559183e+003	3.735014e-001
2.561112e+003	3.740196e-001
2.563040e+003	3.738512e-001
2.564969e+003	3.743470e-001
2.566897e+003	3.753059e-001
2.568826e+003	3.755386e-001
2.570754e+003	3.763031e-001
2.572683e+003	3.766479e-001
2.574612e+003	3.762310e-001
2.576540e+003	3.768441e-001
2.578469e+003	3.774270e-001
2.580397e+003	3.774992e-001
2.582326e+003	3.784246e-001
2.584254e+003	3.790175e-001
2.586183e+003	3.791852e-001
2.588111e+003	3.792128e-001
2.590040e+003	3.799430e-001
2.591969e+003	3.810556e-001
2.593897e+003	3.815653e-001
2.595826e+003	3.818704e-001
2.597754e+003	3.819190e-001
2.599683e+003	3.814033e-001
2.601611e+003	3.805973e-001
2.603540e+003	3.797818e-001
2.605468e+003	3.790517e-001
2.607397e+003	3.779533e-001
2.609325e+003	3.762561e-001
2.611254e+003	3.756978e-001
2.613183e+003	3.754482e-001
2.615111e+003	3.744945e-001
2.617040e+003	3.733832e-001
2.618968e+003	3.728114e-001
2.620897e+003	3.718254e-001
2.622825e+003	3.707322e-001
2.624754e+003	3.706377e-001
2.626682e+003	3.707844e-001
2.628611e+003	3.714467e-001
2.630540e+003	3.724557e-001
2.632468e+003	3.729545e-001
2.634396e+003	3.733253e-001
2.636325e+003	3.736242e-001
2.638254e+003	3.739103e-001
2.640182e+003	3.742791e-001
2.642111e+003	3.742330e-001
2.644039e+003	3.742889e-001
2.645968e+003	3.751365e-001
2.647896e+003	3.752979e-001
2.649825e+003	3.747191e-001
2.651753e+003	3.736459e-001
2.653682e+003	3.726146e-001
2.655611e+003	3.720743e-001
2.657539e+003	3.707529e-001
2.659468e+003	3.694004e-001
2.661396e+003	3.692895e-001
2.663325e+003	3.689535e-001
2.665253e+003	3.687472e-001
2.667182e+003	3.684947e-001
2.669110e+003	3.674369e-001
2.671039e+003	3.666970e-001
2.672968e+003	3.666356e-001
2.674896e+003	3.670439e-001
2.676825e+003	3.675674e-001
2.678753e+003	3.676035e-001
2.680682e+003	3.672607e-001
2.682610e+003	3.675517e-001
2.684539e+003	3.675545e-001
2.686467e+003	3.675204e-001
2.688396e+003	3.677289e-001
2.690324e+003	3.666058e-001
2.692253e+003	3.656003e-001
2.694182e+003	3.653493e-001
2.696110e+003	3.663684e-001
2.698039e+003	3.683161e-001
2.699967e+003	3.682788e-001
2.701896e+003	3.676755e-001
2.703824e+003	3.667952e-001
2.705753e+003	3.669433e-001
2.707681e+003	3.679500e-001
2.709610e+003	3.684598e-001
2.711539e+003	3.683325e-001
2.713467e+003	3.679167e-001
2.715396e+003	3.676951e-001
2.717324e+003	3.685594e-001
2.719253e+003	3.691420e-001
2.721181e+003	3.696037e-001
2.723110e+003	3.701575e-001
2.725038e+003	3.715194e-001
2.726967e+003	3.730299e-001
2.728896e+003	3.738287e-001
2.730824e+003	3.748123e-001
2.732752e+003	3.762153e-001
2.734681e+003	3.777930e-001
2.736610e+003	3.787813e-001
2.738538e+003	3.796002e-001
2.740467e+003	3.813455e-001
2.742395e+003	3.829325e-001
2.744324e+003	3.829772e-001
2.746252e+003	3.829589e-001
2.748181e+003	3.840763e-001
2.750109e+003	3.852593e-001
2.752038e+003	3.856108e-001
2.753967e+003	3.861917e-001
2.755895e+003	3.872775e-001
2.757824e+003	3.884129e-001
2.759752e+003	3.900421e-001
2.761681e+003	3.921628e-001
2.763609e+003	3.928321e-001
2.765538e+003	3.928965e-001
2.767466e+003	3.950109e-001
2.769395e+003	3.968861e-001
2.771323e+003	3.972026e-001
2.773252e+003	3.973481e-001
2.775181e+003	3.976193e-001
2.777109e+003	3.982170e-001
2.779038e+003	3.987160e-001
2.780966e+003	3.994285e-001
2.782895e+003	4.010054e-001
2.784823e+003	4.013417e-001
2.786752e+003	4.004973e-001
2.788680e+003	4.006056e-001
2.790609e+003	4.016598e-001
2.792538e+003	4.027706e-001
2.794466e+003	4.047807e-001
2.796395e+003	4.062920e-001
2.798323e+003	4.078544e-001
2.800252e+003	4.103993e-001
2.802180e+003	4.129844e-001
2.804109e+003	4.149826e-001
2.806037e+003	4.181915e-001
2.807966e+003	4.233098e-001
2.809895e+003	4.287409e-001
2.811823e+003	4.341908e-001
2.813751e+003	4.404192e-001
2.815680e+003	4.483588e-001
2.817609e+003	4.584614e-001
2.819537e+003	4.701713e-001
2.821466e+003	4.820358e-001
2.823394e+003	4.952303e-001
2.825323e+003	5.107310e-001
2.827251e+003	5.280057e-001
2.829180e+003	5.494193e-001
2.831108e+003	5.761523e-001
2.833037e+003	6.076838e-001
2.834966e+003	6.425305e-001
2.836894e+003	6.771044e-001
2.838823e+003	7.073233e-001
2.840751e+003	7.252240e-001
2.842680e+003	7.305493e-001
2.844608e+003	7.252315e-001
2.846537e+003	7.054459e-001
2.848465e+003	6.815754e-001
2.850394e+003	6.624871e-001
2.852323e+003	6.444849e-001
2.854251e+003	6.283861e-001
2.856180e+003	6.178361e-001
2.858108e+003	6.101551e-001
2.860037e+003	6.060464e-001
2.861965e+003	6.063865e-001
2.863894e+003	6.101426e-001
2.865822e+003	6.160664e-001
2.867751e+003	6.262420e-001
2.869679e+003	6.410418e-001
2.871608e+003	6.569134e-001
2.873536e+003	6.764843e-001
2.875465e+003	7.009558e-001
2.877394e+003	7.264966e-001
2.879322e+003	7.531312e-001
2.881251e+003	7.826174e-001
2.883179e+003	8.109477e-001
2.885108e+003	8.338784e-001
2.887036e+003	8.531044e-001
2.888965e+003	8.716045e-001
2.890893e+003	8.894123e-001
2.892822e+003	9.053609e-001
2.894750e+003	9.224117e-001
2.896679e+003	9.404879e-001
2.898608e+003	9.644682e-001
2.900536e+003	9.926158e-001
2.902465e+003	1.016743e+000
2.904393e+003	1.043017e+000
2.906322e+003	1.075722e+000
2.908250e+003	1.100972e+000
2.910179e+003	1.121245e+000
2.912107e+003	1.147861e+000
2.914036e+003	1.175500e+000
2.915965e+003	1.191456e+000
2.917893e+003	1.202903e+000
2.919822e+003	1.228420e+000
2.921750e+003	1.260290e+000
2.923679e+003	1.281340e+000
2.925607e+003	1.298039e+000
2.927536e+003	1.322067e+000
2.929464e+003	1.349498e+000
2.931393e+003	1.375891e+000
2.933322e+003	1.392973e+000
2.935250e+003	1.403208e+000
2.937178e+003	1.418217e+000
2.939107e+003	1.440983e+000
2.941036e+003	1.475166e+000
2.942964e+003	1.517884e+000
2.944893e+003	1.566815e+000
2.946821e+003	1.601434e+000
2.948750e+003	1.621762e+000
2.950678e+003	1.627176e+000
2.952607e+003	1.612232e+000
2.954535e+003	1.608975e+000
2.956464e+003	1.596806e+000
2.958393e+003	1.561172e+000
2.960321e+003	1.513377e+000
2.962250e+003	1.451162e+000
2.964178e+003	1.389829e+000
2.966107e+003	1.325831e+000
2.968035e+003	1.269234e+000
2.969964e+003	1.226142e+000
2.971892e+003	1.202971e+000
2.973821e+003	1.199365e+000
2.975750e+003	1.211599e+000
2.977678e+003	1.240461e+000
2.979607e+003	1.285015e+000
2.981535e+003	1.339805e+000
2.983464e+003	1.394150e+000
2.985392e+003	1.425385e+000
2.987321e+003	1.454225e+000
2.989249e+003	1.491553e+000
2.991178e+003	1.507132e+000
2.993106e+003	1.514016e+000
2.995035e+003	1.508389e+000
2.996964e+003	1.493943e+000
2.998892e+003	1.495758e+000
3.000821e+003	1.488062e+000
3.002749e+003	1.466475e+000
3.004678e+003	1.444339e+000
3.006606e+003	1.407618e+000
3.008535e+003	1.363569e+000
3.010463e+003	1.330625e+000
3.012392e+003	1.294751e+000
3.014321e+003	1.254477e+000
3.016249e+003	1.215339e+000
3.018177e+003	1.168297e+000
3.020106e+003	1.119455e+000
3.022035e+003	1.077306e+000
3.023963e+003	1.031751e+000
3.025892e+003	9.873918e-001
3.027820e+003	9.424691e-001
3.029749e+003	8.955854e-001
3.031677e+003	8.502971e-001
3.033606e+003	8.047879e-001
3.035534e+003	7.618410e-001
3.037463e+003	7.234924e-001
3.039392e+003	6.870679e-001
3.041320e+003	6.542091e-001
3.043249e+003	6.251410e-001
3.045177e+003	5.990860e-001
3.047106e+003	5.754747e-001
3.049034e+003	5.542056e-001
3.050963e+003	5.356217e-001
3.052891e+003	5.179402e-001
3.054820e+003	5.028716e-001
3.056749e+003	4.909535e-001
3.058677e+003	4.811001e-001
3.060606e+003	4.724443e-001
3.062534e+003	4.654218e-001
3.064463e+003	4.590239e-001
3.066391e+003	4.531069e-001
3.068320e+003	4.476957e-001
3.070248e+003	4.430427e-001
3.072177e+003	4.391412e-001
3.074105e+003	4.357311e-001
3.076034e+003	4.329596e-001
3.077963e+003	4.307388e-001
3.079891e+003	4.278856e-001
3.081820e+003	4.250340e-001
3.083748e+003	4.226508e-001
3.085677e+003	4.210683e-001
3.087605e+003	4.192266e-001
3.089534e+003	4.172530e-001
3.091462e+003	4.166918e-001
3.093391e+003	4.155719e-001
3.095320e+003	4.135342e-001
3.097248e+003	4.124826e-001
3.099177e+003	4.123322e-001
3.101105e+003	4.109015e-001
3.103034e+003	4.098352e-001
3.104962e+003	4.082299e-001
3.106891e+003	4.063019e-001
3.108819e+003	4.056973e-001
3.110748e+003	4.063197e-001
3.112677e+003	4.060770e-001
3.114605e+003	4.046981e-001
3.116533e+003	4.034894e-001
3.118462e+003	4.016187e-001
3.120391e+003	3.998221e-001
3.122319e+003	3.989338e-001
3.124248e+003	3.979904e-001
3.126176e+003	3.975628e-001
3.128105e+003	3.969799e-001
3.130033e+003	3.955525e-001
3.131962e+003	3.944032e-001
3.133890e+003	3.941657e-001
3.135819e+003	3.939486e-001
3.137748e+003	3.922884e-001
3.139676e+003	3.903859e-001
3.141605e+003	3.901231e-001
3.143533e+003	3.902194e-001
3.145462e+003	3.901910e-001
3.147390e+003	3.899418e-001
3.149319e+003	3.902167e-001
3.151247e+003	3.904318e-001
3.153176e+003	3.921542e-001
3.155104e+003	3.939207e-001
3.157033e+003	3.923154e-001
3.158962e+003	3.894939e-001
3.160890e+003	3.894724e-001
3.162819e+003	3.906977e-001
3.164747e+003	3.912081e-001
3.166676e+003	3.908605e-001
3.168604e+003	3.895696e-001
3.170533e+003	3.882258e-001
3.172461e+003	3.866119e-001
3.174390e+003	3.864011e-001
3.176319e+003	3.866521e-001
3.178247e+003	3.846332e-001
3.180176e+003	3.824598e-001
3.182104e+003	3.812583e-001
3.184033e+003	3.807030e-001
3.185961e+003	3.803929e-001
3.187890e+003	3.790219e-001
3.189818e+003	3.788766e-001
3.191747e+003	3.788399e-001
3.193676e+003	3.783016e-001
3.195604e+003	3.780175e-001
3.197532e+003	3.776739e-001
3.199461e+003	3.778283e-001
3.201390e+003	3.772587e-001
3.203318e+003	3.761570e-001
3.205247e+003	3.762199e-001
3.207175e+003	3.758422e-001
3.209104e+003	3.749830e-001
3.211032e+003	3.743184e-001
3.212961e+003	3.747897e-001
3.214889e+003	3.750633e-001
3.216818e+003	3.746699e-001
3.218747e+003	3.735449e-001
3.220675e+003	3.726462e-001
3.222604e+003	3.724351e-001
3.224532e+003	3.711023e-001
3.226461e+003	3.704515e-001
3.228389e+003	3.717494e-001
3.230318e+003	3.717180e-001
3.232246e+003	3.714873e-001
3.234175e+003	3.721846e-001
3.236104e+003	3.719446e-001
3.238032e+003	3.717396e-001
3.239961e+003	3.713644e-001
3.241889e+003	3.711692e-001
3.243818e+003	3.715118e-001
3.245746e+003	3.698553e-001
3.247675e+003	3.685886e-001
3.249603e+003	3.684669e-001
3.251532e+003	3.678794e-001
3.253460e+003	3.670963e-001
3.255389e+003	3.676271e-001
3.257318e+003	3.674730e-001
3.259246e+003	3.666882e-001
3.261175e+003	3.664695e-001
3.263103e+003	3.668268e-001
3.265032e+003	3.674982e-001
3.266960e+003	3.676460e-001
3.268889e+003	3.681209e-001
3.270817e+003	3.693705e-001
3.272746e+003	3.696868e-001
3.274675e+003	3.689785e-001
3.276603e+003	3.681862e-001
3.278531e+003	3.667273e-001
3.280460e+003	3.659982e-001
3.282389e+003	3.669904e-001
3.284317e+003	3.671085e-001
3.286246e+003	3.660685e-001
3.288174e+003	3.655988e-001
3.290103e+003	3.657484e-001
3.292031e+003	3.661025e-001
3.293960e+003	3.671259e-001
3.295888e+003	3.679379e-001
3.297817e+003	3.674427e-001
3.299746e+003	3.656374e-001
3.301674e+003	3.644409e-001
3.303603e+003	3.655201e-001
3.305531e+003	3.663460e-001
3.307460e+003	3.658223e-001
3.309388e+003	3.654873e-001
3.311317e+003	3.660527e-001
3.313245e+003	3.667815e-001
3.315174e+003	3.666317e-001
3.317103e+003	3.669535e-001
3.319031e+003	3.673778e-001
3.320960e+003	3.671050e-001
3.322888e+003	3.671029e-001
3.324817e+003	3.658344e-001
3.326745e+003	3.651564e-001
3.328674e+003	3.666472e-001
3.330602e+003	3.667057e-001
3.332531e+003	3.660261e-001
3.334459e+003	3.667745e-001
3.336388e+003	3.669315e-001
3.338317e+003	3.658356e-001
3.340245e+003	3.643630e-001
3.342174e+003	3.653069e-001
3.344102e+003	3.671447e-001
3.346031e+003	3.676345e-001
3.347959e+003	3.664568e-001
3.349888e+003	3.645460e-001
3.351816e+003	3.633619e-001
3.353745e+003	3.632157e-001
3.355674e+003	3.635412e-001
3.357602e+003	3.645597e-001
3.359531e+003	3.658653e-001
3.361459e+003	3.657214e-001
3.363388e+003	3.651480e-001
3.365316e+003	3.651820e-001
3.367245e+003	3.651393e-001
3.369173e+003	3.646166e-001
3.371102e+003	3.644668e-001
3.373031e+003	3.643930e-001
3.374959e+003	3.648795e-001
3.376887e+003	3.651933e-001
3.378816e+003	3.654009e-001
3.380745e+003	3.657522e-001
3.382673e+003	3.658420e-001
3.384602e+003	3.658496e-001
3.386530e+003	3.659765e-001
3.388459e+003	3.656283e-001
3.390387e+003	3.661449e-001
3.392316e+003	3.672383e-001
3.394244e+003	3.686435e-001
3.396173e+003	3.700409e-001
3.398102e+003	3.701957e-001
3.400030e+003	3.700910e-001
3.401959e+003	3.721417e-001
3.403887e+003	3.749148e-001
3.405816e+003	3.774403e-001
3.407744e+003	3.785492e-001
3.409673e+003	3.804289e-001
3.411601e+003	3.851128e-001
3.413530e+003	3.901882e-001
3.415458e+003	3.944858e-001
3.417387e+003	3.993230e-001
3.419316e+003	4.065709e-001
3.421244e+003	4.136002e-001
3.423173e+003	4.195780e-001
3.425101e+003	4.271480e-001
3.427030e+003	4.344635e-001
3.428958e+003	4.402145e-001
3.430887e+003	4.470097e-001
3.432815e+003	4.528657e-001
3.434744e+003	4.562764e-001
3.436673e+003	4.588133e-001
3.438601e+003	4.600630e-001
3.440530e+003	4.593355e-001
3.442458e+003	4.576437e-001
3.444387e+003	4.557867e-001
3.446315e+003	4.545462e-001
3.448244e+003	4.486564e-001
3.450172e+003	4.420924e-001
3.452101e+003	4.361765e-001
3.454030e+003	4.303672e-001
3.455958e+003	4.243410e-001
3.457886e+003	4.190660e-001
3.459815e+003	4.139633e-001
3.461744e+003	4.082620e-001
3.463672e+003	4.028670e-001
3.465601e+003	3.977892e-001
3.467529e+003	3.944272e-001
3.469458e+003	3.907094e-001
3.471386e+003	3.853594e-001
3.473315e+003	3.816308e-001
3.475243e+003	3.799004e-001
3.477172e+003	3.788582e-001
3.479101e+003	3.766714e-001
3.481029e+003	3.749200e-001
3.482958e+003	3.744327e-001
3.484886e+003	3.725068e-001
3.486815e+003	3.713045e-001
3.488743e+003	3.722986e-001
3.490672e+003	3.721069e-001
3.492600e+003	3.699703e-001
3.494529e+003	3.690372e-001
3.496458e+003	3.706501e-001
3.498386e+003	3.708842e-001
3.500315e+003	3.708695e-001
3.502243e+003	3.719330e-001
3.504172e+003	3.730989e-001
3.506100e+003	3.734802e-001
3.508029e+003	3.735222e-001
3.509957e+003	3.739770e-001
3.511886e+003	3.749244e-001
3.513814e+003	3.763071e-001
3.515743e+003	3.766716e-001
3.517672e+003	3.769086e-001
3.519600e+003	3.773735e-001
3.521529e+003	3.789999e-001
3.523457e+003	3.809312e-001
3.525386e+003	3.822219e-001
3.527314e+003	3.835526e-001
3.529243e+003	3.857936e-001
3.531171e+003	3.891803e-001
3.533100e+003	3.921851e-001
3.535029e+003	3.956244e-001
3.536957e+003	3.981014e-001
3.538885e+003	4.002720e-001
3.540814e+003	4.017096e-001
3.542743e+003	4.035898e-001
3.544671e+003	4.066570e-001
3.546600e+003	4.068997e-001
3.548528e+003	4.072676e-001
3.550457e+003	4.105418e-001
3.552385e+003	4.117636e-001
3.554314e+003	4.084769e-001
3.556242e+003	4.066532e-001
3.558171e+003	4.085515e-001
3.560100e+003	4.082296e-001
3.562028e+003	4.057052e-001
3.563957e+003	4.051077e-001
3.565885e+003	4.006099e-001
3.567814e+003	3.943592e-001
3.569742e+003	3.954267e-001
3.571671e+003	3.943488e-001
3.573599e+003	3.923240e-001
3.575528e+003	3.909975e-001
3.577457e+003	3.887868e-001
3.579385e+003	3.870766e-001
3.581314e+003	3.869208e-001
3.583242e+003	3.875194e-001
3.585171e+003	3.883672e-001
3.587099e+003	3.879213e-001
3.589028e+003	3.862046e-001
3.590956e+003	3.890392e-001
3.592885e+003	3.927599e-001
3.594813e+003	3.925656e-001
3.596742e+003	3.918409e-001
3.598671e+003	3.934635e-001
3.600599e+003	3.973306e-001
3.602528e+003	4.014112e-001
3.604456e+003	4.046500e-001
3.606385e+003	4.072107e-001
3.608313e+003	4.084738e-001
3.610242e+003	4.111196e-001
3.612170e+003	4.140559e-001
3.614099e+003	4.164483e-001
3.616028e+003	4.202067e-001
3.617956e+003	4.218164e-001
3.619885e+003	4.220501e-001
3.621813e+003	4.258195e-001
3.623742e+003	4.309230e-001
3.625670e+003	4.344258e-001
3.627599e+003	4.351866e-001
3.629527e+003	4.288012e-001
3.631456e+003	4.280069e-001
3.633385e+003	4.301718e-001
3.635313e+003	4.305096e-001
3.637241e+003	4.295978e-001
3.639170e+003	4.270591e-001
3.641099e+003	4.253123e-001
3.643027e+003	4.254997e-001
3.644956e+003	4.271568e-001
3.646884e+003	4.295020e-001
3.648813e+003	4.223829e-001
3.650741e+003	4.117591e-001
3.652670e+003	4.114572e-001
3.654598e+003	4.127033e-001
3.656527e+003	4.086674e-001
3.658456e+003	4.038282e-001
3.660384e+003	3.995939e-001
3.662313e+003	3.966490e-001
3.664241e+003	3.950406e-001
3.666170e+003	3.938241e-001
3.668098e+003	3.937988e-001
3.670027e+003	3.873585e-001
3.671955e+003	3.806161e-001
3.673884e+003	3.814562e-001
3.675813e+003	3.761705e-001
3.677741e+003	3.726177e-001
3.679669e+003	3.712534e-001
3.681598e+003	3.693358e-001
3.683527e+003	3.685774e-001
3.685455e+003	3.679626e-001
3.687384e+003	3.678923e-001
3.689312e+003	3.633857e-001
3.691241e+003	3.570238e-001
3.693169e+003	3.551600e-001
3.695098e+003	3.542996e-001
3.697026e+003	3.525243e-001
3.698955e+003	3.525811e-001
3.700884e+003	3.519889e-001
3.702812e+003	3.493705e-001
3.704741e+003	3.493884e-001
3.706669e+003	3.506301e-001
3.708598e+003	3.510890e-001
3.710526e+003	3.493429e-001
3.712455e+003	3.465446e-001
3.714383e+003	3.459535e-001
3.716312e+003	3.468058e-001
3.718240e+003	3.474061e-001
3.720169e+003	3.479958e-001
3.722098e+003	3.490916e-001
3.724026e+003	3.503161e-001
3.725955e+003	3.490385e-001
3.727883e+003	3.451299e-001
3.729812e+003	3.462968e-001
3.731740e+003	3.488709e-001
3.733669e+003	3.505674e-001
3.735597e+003	3.477021e-001
3.737526e+003	3.462071e-001
3.739455e+003	3.481846e-001
3.741383e+003	3.480704e-001
3.743312e+003	3.488501e-001
3.745240e+003	3.460253e-001
3.747169e+003	3.450643e-001
3.749097e+003	3.422742e-001
3.751026e+003	3.368488e-001
3.752954e+003	3.396111e-001
3.754883e+003	3.452327e-001
3.756812e+003	3.488189e-001
3.758740e+003	3.492029e-001
3.760668e+003	3.470287e-001
3.762597e+003	3.468994e-001
3.764526e+003	3.487522e-001
3.766454e+003	3.466390e-001
3.768383e+003	3.470567e-001
3.770311e+003	3.462626e-001
3.772240e+003	3.458602e-001
3.774168e+003	3.467183e-001
3.776097e+003	3.468590e-001
3.778025e+003	3.475749e-001
3.779954e+003	3.471334e-001
3.781883e+003	3.487683e-001
3.783811e+003	3.508161e-001
3.785740e+003	3.485932e-001
3.787668e+003	3.468910e-001
3.789597e+003	3.468426e-001
3.791525e+003	3.478227e-001
3.793454e+003	3.487197e-001
3.795382e+003	3.485019e-001
3.797311e+003	3.468101e-001
3.799240e+003	3.515864e-001
3.801168e+003	3.545921e-001
3.803097e+003	3.480075e-001
3.805025e+003	3.492040e-001
3.806954e+003	3.498674e-001
3.808882e+003	3.503599e-001
3.810811e+003	3.516572e-001
3.812739e+003	3.512059e-001
3.814668e+003	3.521338e-001
3.816596e+003	3.484167e-001
3.818525e+003	3.508766e-001
3.820454e+003	3.556048e-001
3.822382e+003	3.506495e-001
3.824311e+003	3.510948e-001
3.826239e+003	3.516994e-001
3.828168e+003	3.512754e-001
3.830096e+003	3.526203e-001
3.832025e+003	3.518695e-001
3.833953e+003	3.519734e-001
3.835882e+003	3.507969e-001
3.837811e+003	3.482054e-001
3.839739e+003	3.489914e-001
3.841667e+003	3.496252e-001
3.843596e+003	3.483525e-001
3.845525e+003	3.476996e-001
3.847453e+003	3.495750e-001
3.849382e+003	3.494585e-001
3.851310e+003	3.486425e-001
3.853239e+003	3.469666e-001
3.855167e+003	3.448656e-001
3.857096e+003	3.488978e-001
3.859024e+003	3.529261e-001
3.860953e+003	3.537258e-001
3.862882e+003	3.501007e-001
3.864810e+003	3.488288e-001
3.866739e+003	3.502368e-001
3.868667e+003	3.525939e-001
3.870596e+003	3.517320e-001
3.872524e+003	3.526144e-001
3.874453e+003	3.508534e-001
3.876381e+003	3.515618e-001
3.878310e+003	3.543443e-001
3.880239e+003	3.510209e-001
3.882167e+003	3.499023e-001
3.884096e+003	3.540959e-001
3.886024e+003	3.532435e-001
3.887953e+003	3.522704e-001
3.889881e+003	3.542601e-001
3.891810e+003	3.535610e-001
3.893738e+003	3.530613e-001
3.895667e+003	3.536120e-001
3.897595e+003	3.544633e-001
3.899524e+003	3.544772e-001
3.901453e+003	3.551243e-001
3.903381e+003	3.555411e-001
3.905310e+003	3.549450e-001
3.907238e+003	3.552880e-001
3.909167e+003	3.546341e-001
3.911095e+003	3.547116e-001
3.913024e+003	3.559383e-001
3.914952e+003	3.559256e-001
3.916881e+003	3.544501e-001
3.918810e+003	3.544605e-001
3.920738e+003	3.563410e-001
3.922667e+003	3.585253e-001
3.924595e+003	3.592997e-001
3.926524e+003	3.592538e-001
3.928452e+003	3.599431e-001
3.930381e+003	3.598359e-001
3.932309e+003	3.596058e-001
3.934238e+003	3.602946e-001
3.936167e+003	3.614095e-001
3.938095e+003	3.629244e-001
3.940023e+003	3.630222e-001
3.941952e+003	3.613994e-001
3.943881e+003	3.618219e-001
3.945809e+003	3.623419e-001
3.947738e+003	3.615964e-001
3.949666e+003	3.600417e-001
3.951595e+003	3.604575e-001
3.953523e+003	3.603096e-001
3.955452e+003	3.594533e-001
3.957380e+003	3.570638e-001
3.959309e+003	3.578093e-001
3.961238e+003	3.593141e-001
3.963166e+003	3.593763e-001
3.965095e+003	3.597892e-001
3.967023e+003	3.583618e-001
3.968952e+003	3.580134e-001
3.970880e+003	3.593169e-001
3.972809e+003	3.593070e-001
3.974737e+003	3.600735e-001
3.976666e+003	3.610353e-001
3.978594e+003	3.614633e-001
3.980523e+003	3.629169e-001
3.982452e+003	3.638080e-001
3.984380e+003	3.636360e-001
3.986309e+003	3.644475e-001
3.988237e+003	3.677087e-001
3.990166e+003	3.684695e-001
3.992094e+003	3.674450e-001
3.994023e+003	3.664785e-001
3.995951e+003	3.651072e-001
3.997880e+003	3.644494e-001
3.999809e+003	3.645067e-001
4.001737e+003	0.000000e+000
