# Supplementary material for: Deep Learning for Reconstructing Low-Quality FTIR and Raman Spectra—A Case Study in Microplastic Analyses
Source: Anal Chem. 2021 Nov 22;93(49):16360–8. doi: 10.1021/acs.analchem.1c02618 (PMC8674871; doi:10.1021/acs.analchem.1c02618)
Supplement: Supplementary file 2 — ac1c02618_si_002.zip [file ac1c02618_si_002.zip › SpectraReconstruction/MicroFTIRSpectra/polymerNames.txt]

PE
PE
PE
PE
PE
PE
PE
PE
PE
PE
PE
PE
PE
PE
PE
PE
PE
PE
PE
PE
PE
PE
PE
PE
PE
PE
PE
PE
PE
PE
PE
PE
PE
PE
PE
PE
PE
PE
PE
PE
PE
PE
PE
PE
PE
PE
PE
PE
PE
PE
PE
PE
PE
PE
PE
PE
PE
PE
PE
PE
PE
PE
PE
PE
PE
PE
PE
PE
PE
PE
PE
PE
PE
PE
PE
PE
PE
PE
PE
PE
PE
PE
PE
PE
PE
PE
PE
PE
PE
PE
PE
PE
PE
PE
PE
PE
PE
PE
PE
PE
PE
PE
PE
PE
PE
PE
PE
PE
PE
PE
PE
PE
PE
PE
PE
PE
PE
PE
PE
PE
PE
PE
PE
PE
PE
PE
PE
PE
PE
PE
PE
PE
PE
PE
PE
PE
PE
PE
PE
PE
PE
PE
PE
PE
PE
PE
PE
PE
PE
PE
PE
PE
PE
PE
PE
PE
PE
PE
PE
PE
PE
PE
PE
PE
PE
PE
PE
PE
PE
PE
PE
PE
PE
PE
PE
PE
PE
PE
PE
PE
PE
PE
PE
PE
PE
PE
PE
PE
PE
PE
PE
PE
PE
PE
PE
PE
PE
PE
PE
PE
PE
PE
PE
PE
PE
PE
PE
PE
PE
PE
PE
PE
PE
PE
PE
PE
PE
PE
PE
PE
PE
PE
PE
PE
PE
PE
PE
PE
PE
PE
PE
PE
PE
PE
PE
PE
PE
PE
PE
PE
PE
PE
PE
PE
PE
PE
PE
PE
PE
PE
PE
PE
PE
PE
PE
PE
PE
PE
PE
PE
PE
PE
PE
PE
PE
PE
PE
PE
PE
PE
PE
PE
PE
PE
PE
PE
PE
PE
PE
PE
PE
PE
PE
PE
PE
PE
PE
PE
PE
PE
PE
PE
PE
PE
PE
PE
PE
PE
PE
PE
PE
PE
PE
PE
PE
PE
PE
PE
PE
PE
PE
PE
PE
PE
PE
PE
PE
PE
PE
PE
PE
PE
PE
PE
PE
PE
PE
PE
PE
PE
PE
PE
PE
PE
PE
PE
PE
PE
PE
PE
PE
PE
PE
PE
PE
PE
PE
PE
PE
PE
PE
PE
PE
PE
PE
PE
PE
PE
PE
PE
PE
PE
PE
PE
PE
PE
PE
PE
PE
PE
PE
PE
PE
PE
PE
PE
PE
PE
PE
PE
PE
PE
PE
PE
PE
PE
PE
PE
PE
PE
PE
PE
PE
PE
PE
PE
PE
PE
PE
PE
PE
PE
PE
PE
PE
PE
PE
PE
PE
PE
PE
PE
PE
PE
PE
PE
PE
PE
PE
PE
PE
PE
PE
PE
PE
PE
PE
PE
PE
PE
PE
PE
PE
PE
PE
PE
PE
PE
PE
PE
PE
PE
PE
PE
PE
PE
PE
PE
PE
PE
PE
PE
PE
PE
PE
PE
PE
PE
PE
PE
PE
PE
PE
PE
PE
PE
PE
PE
PE
PE
PE
PE
PE
PE
PE
PE
PE
PE
PE
PE
PE
PE
PE
PE
PE
PE
PE
PE
PE
PE
PE
PE
PE
PE
PE
PE
PE
PE
PE
PE
PE
PE
PE
PE
PE
PE
PE
PE
PE
PET
PET
PET
PET
PET
PET
PET
PET
PET
PET
PET
PET
PET
PET
PET
PET
PET
PET
PET
PET
PET
PET
PET
PET
PET
PET
PET
PET
PET
PET
PET
PET
PET
PET
PET
PET
PET
PET
PET
PET
PET
PET
PET
PET
PET
PET
PET
PET
PET
PET
PET
PET
PET
PET
PET
PET
PET
PET
PET
PET
PET
PET
PET
PET
PET
PET
PET
PET
PET
PET
PET
PET
PET
PET
PET
PET
PET
PET
PET
PET
PET
PET
PET
PET
PET
PET
PET
PET
PET
PET
PET
PET
PET
PET
PET
PET
PET
PET
PET
PET
PET
PET
PET
PET
PET
PET
PET
PET
PET
PET
PET
PET
PET
PET
PET
PET
PET
PET
PET
PET
PET
PET
PET
PET
PET
PET
PET
PET
PET
PET
PET
PET
PET
PET
PET
PET
PET
PET
PET
PET
PET
PET
PET
PET
PET
PET
PET
PET
PET
PET
PET
PET
PET
PET
PET
PET
PET
PET
PET
PET
PET
PET
PET
PET
PET
PET
PET
PET
PET
PET
PET
PET
PET
PET
PET
PET
PET
PET
PET
PET
PET
PET
PET
PET
PET
PET
PET
PET
PET
PET
PET
PET
PET
PET
PET
PET
PET
PET
PET
PET
PET
PET
PET
PET
PET
PET
PET
PET
PET
PET
PET
PET
PET
PET
PET
PET
PET
PET
PET
PET
PET
PET
PET
PET
PET
PET
PET
PET
PET
PET
PET
PET
PET
PET
PET
PET
PET
PET
PET
PET
PET
PET
PET
PET
PET
PET
PET
PET
PET
PET
PET
PET
PET
PET
PET
PET
PET
PET
PET
PET
PET
PET
PET
PET
PET
PET
PET
PET
PET
PET
PET
PET
PET
PET
PET
PET
PET
PET
PET
PET
PET
PET
PET
PET
PET
PET
PET
PET
PET
PET
PET
PET
PET
PET
PET
PET
PET
PET
PET
PET
PET
PET
PET
PET
PET
PET
PET
PET
PET
PET
PET
PET
PET
PET
PET
PET
PET
PET
PET
PET
PET
PET
PET
PET
PET
PET
PET
PET
PET
PET
PET
PET
PET
PET
PET
PET
PET
PET
PET
PET
PET
PET
PET
PET
PET
PET
PET
PET
PET
PET
PET
PET
PET
PET
PET
PET
PET
PET
PET
PET
PET
PET
PET
PET
PET
PET
PET
PET
PET
PET
PET
PET
PET
PET
PET
PET
PET
PET
PET
PET
PET
PET
PET
PET
PET
PET
PET
PET
PET
PET
PET
PET
PET
PET
PET
PET
PET
PET
PET
PET
PET
PET
PET
PET
PET
PET
PET
PET
PET
PET
PET
PET
PET
PET
PET
PET
PET
PET
PET
PET
PET
PET
PET
PET
PET
PET
PET
PET
PET
PET
PET
PET
PET
PET
PET
PET
PET
PET
PET
PET
PET
PET
PET
PET
PET
PET
PET
PET
PET
PET
PET
PET
PET
PET
PET
PET
PET
PET
PET
PET
PET
PET
PET
PET
PET
PET
PET
PET
PET
PET
PET
PET
PET
PET
PET
PET
PET
PET
PET
PET
PET
PET
PET
PET
PET
PET
PET
PET
PET
PET
PET
PET
PET
PET
PET
PET
PET
PET
PET
PET
PET
PET
PET
PET
PET
PET
PET
PET
PET
PET
PET
PET
PET
PET
PET
PET
PET
PET
PET
PET
PET
PET
PET
PET
PET
PET
PET
PET
PET
PET
PET
PET
PET
PET
PET
PET
PET
PET
PET
PET
PET
PET
PET
PET
PET
PET
PET
PET
PET
PET
PET
PET
PET
PET
PET
PET
PET
PET
PET
PET
PET
PET
PET
PET
PET
PET
PET
PET
PET
PET
PET
PET
PET
PET
PET
PET
PET
PET
PET
PET
PET
PET
PET
PET
PET
PET
PET
PET
PET
PET
PET
PET
PET
PET
PET
PET
PET
PET
PET
PET
PET
PET
PET
PET
PET
PET
PET
PET
PET
PET
PET
PET
PET
PET
PET
PET
PET
PET
PET
PET
PET
PET
PET
PET
PET
PET
PET
PET
PET
PET
PET
PET
PET
PET
PET
PET
PET
PET
PET
PET
PET
PET
PET
PET
PET
PET
PET
PET
PET
PET
PET
PET
PET
PET
PET
PET
PET
PET
PET
PET
PET
PET
PET
PET
PET
PET
PET
PET
PET
PET
PET
PET
PET
PET
PET
PET
PET
PET
PET
PET
PET
PET
PET
PET
PET
PET
PET
PET
PET
PET
PET
PET
PET
PET
PET
PET
PET
PET
PET
PET
PET
PET
PET
PET
PET
PET
PET
PET
PET
PET
PET
PET
PET
PET
PET
PET
PET
PET
PET
PET
PET
PET
PET
PET
PET
PET
PET
PET
PET
PET
PET
PET
PET
PET
PET
PET
PET
PET
PET
PET
PET
PET
PET
PET
PET
PET
PET
PET
PET
PET
PET
PET
PET
PET
PET
PET
PET
PET
PET
PET
PET
PET
PET
PET
PET
PET
PET
PET
PET
PET
PET
PET
PET
PET
PET
PET
PET
PET
PET
PET
PET
PET
PET
PET
PET
PET
PET
PET
PET
PET
PET
PET
PET
PET
PET
PET
PET
PET
PET
PET
PET
PET
PET
PET
PET
PET
PET
PET
PET
PET
PET
PET
PET
PET
PET
PET
PET
PET
PET
PET
PET
PET
PET
PET
PET
PET
PET
PET
PET
PET
PET
PET
PET
PET
PET
PET
PET
PET
PET
PET
PET
PET
PET
PET
PET
PET
PET
PET
PET
PET
PET
PET
PET
PET
PET
PET
PET
PET
PET
PET
PET
PET
PET
PET
PET
PET
PET
PET
PET
PET
PET
PET
PET
PET
PET
PET
PET
PET
PET
PET
PET
PET
PET
PET
PET
PET
PET
PET
PET
PET
PET
PET
PET
PET
PET
PET
PET
PET
PET
PET
PET
PET
PET
PET
PET
PET
PET
PET
PET
PET
PET
PET
PET
PET
PET
PET
PET
PET
PET
PET
PET
PET
PET
PET
PET
PET
PET
PET
PET
PET
PET
PET
PET
PET
PET
PET
PET
PET
PET
PET
PET
PET
PET
PET
PET
PET
PET
PET
PET
PET
PET
PET
PET
PET
PET
PET
PET
PET
PET
PET
PET
PET
PET
PET
PET
PET
PET
PET
PET
PET
PET
PET
PET
PET
PET
PET
PET
PET
PET
PET
PET
PET
PET
PET
PET
PET
PET
PET
PET
PET
PET
PET
PET
PET
PET
PET
PET
PET
PET
PET
PET
PET
PET
PET
PET
PET
PET
PET
PET
PET
PET
PET
PET
PET
PET
PET
PET
PET
PET
PET
PET
PET
PET
PET
PET
PET
PET
PET
PET
PET
PET
PET
PET
PET
PET
PET
PET
PET
PET
PET
PET
PET
PET
PET
PET
PET
PET
PET
PET
PET
PET
PET
PET
PET
PET
PET
PET
PET
PET
PET
PET
PET
PET
PET
PET
PET
PET
PET
PET
PET
PET
PET
PET
PET
PET
PET
PET
PET
PET
PET
PET
PET
PET
PET
PET
PET
PET
PET
PET
PET
PET
PET
PET
PET
PET
PET
PET
PET
PET
PET
PET
PET
PET
PET
PET
PET
PET
PET
PET
PET
PET
PET
PET
PET
PET
PET
PET
PET
PET
PET
PET
PET
PET
PET
PET
PET
PET
PET
PET
PET
PET
PET
PET
PET
PET
PET
PET
PET
PET
PET
PET
PET
PET
PET
PET
PET
PET
PET
PET
PET
PET
PET
PET
PET
PET
PET
PET
PET
PET
PET
PET
PET
PET
PET
PET
PET
PET
PET
PET
PET
PET
PET
PET
PET
PET
PET
PET
PET
PET
PET
PET
PET
PET
PET
PET
PET
PET
PET
PET
PET
PET
PET
PET
PET
PET
PET
PET
PET
PET
PET
PET
PET
PET
PET
PET
PET
PET
PET
PET
PET
PET
PET
PET
PET
PET
PET
PET
PET
PET
PET
PET
PET
PET
PET
PET
PET
PET
PET
PET
PET
PET
PET
PET
PET
PET
PET
PET
PET
PET
PET
PET
PET
PET
PET
PET
PET
PET
PET
PET
PET
PET
PET
PET
PET
PET
PET
PET
PET
PET
PET
PET
PET
PET
PET
PET
PET
PET
PET
PET
PET
PET
PET
PET
PET
PET
PET
PET
PET
PET
PET
PET
PET
PET
PET
PET
PET
PET
PET
PET
PET
PET
PET
PET
PET
PET
PET
PET
PET
PET
PET
PET
PET
PET
PET
PET
PET
PET
PET
PET
PET
PET
PET
PET
PET
PET
PET
PET
PET
PET
PET
PET
PET
PET
PET
PET
PET
PET
PET
PET
PET
PET
PET
PET
PET
PET
PET
PET
PET
PET
PET
PET
PET
PET
PET
PET
PET
PET
PET
PET
PET
PET
PET
PET
PET
PET
PET
PET
PET
PET
PET
PET
PET
PET
PET
PET
PET
PET
PET
PET
PET
PET
PET
PET
PET
PET
PET
PET
PET
PET
PET
PET
PET
PET
PET
PET
PET
PET
PET
PET
PET
PET
PET
PET
PET
PET
PET
PET
PET
PET
PET
PET
PET
PET
PET
PET
PET
PET
PET
PET
PET
PET
PET
PET
PET
PET
PET
PET
PET
PET
PET
PET
PET
PET
PET
PET
PET
PET
PET
PET
PET
PET
PET
PET
PET
PET
PET
PET
PET
PET
PET
PET
PET
PET
PET
PET
PET
PET
PET
PET
PET
PET
PET
PET
PET
PET
PET
PET
PET
PET
PET
PET
PET
PET
PET
PET
PET
PET
PET
PET
PET
PET
PET
PET
PET
PET
PET
PET
PET
PET
PET
PET
PET
PET
PET
PET
PET
PET
PET
PET
PET
PET
PET
PET
PET
PET
PET
PET
PET
PET
PET
PET
PET
PET
PET
PET
PET
PET
PET
PET
PET
PET
PET
PET
PET
PET
PET
PET
PET
PET
PET
PET
PET
PET
PET
PET
PET
PET
PET
PET
PET
PET
PET
PET
PET
PET
PET
PET
PET
PET
PET
PET
PET
PET
PET
PET
PET
PET
PET
PET
PET
PET
PET
PET
PET
PET
PET
PET
PET
PET
PET
PET
PET
PET
PET
PET
PET
PET
PET
PET
PET
PET
PET
PET
PET
PET
PET
PET
PET
PET
PET
PET
PET
PET
PET
PET
PET
PET
PET
PET
PET
PET
PET
PET
PET
PET
PET
PET
PMMA
PMMA
PMMA
PMMA
PMMA
PMMA
PMMA
PMMA
PMMA
PMMA
PMMA
PMMA
PMMA
PMMA
PMMA
PMMA
PMMA
PMMA
PMMA
PMMA
PMMA
PMMA
PMMA
PMMA
PMMA
PMMA
PMMA
PMMA
PMMA
PMMA
PMMA
PMMA
PMMA
PMMA
PMMA
PMMA
PMMA
PMMA
PMMA
PMMA
PMMA
PMMA
PMMA
PMMA
PMMA
PMMA
PMMA
PMMA
PMMA
PMMA
PMMA
PMMA
PMMA
PMMA
PMMA
PMMA
PMMA
PMMA
PMMA
PMMA
PMMA
PMMA
PMMA
PMMA
PMMA
PMMA
PMMA
PMMA
PMMA
PMMA
PMMA
PMMA
PMMA
PMMA
PMMA
PMMA
PMMA
PMMA
PMMA
PMMA
PMMA
PMMA
PMMA
PMMA
PMMA
PMMA
PMMA
PMMA
PMMA
PMMA
PMMA
PMMA
PMMA
PMMA
PMMA
PMMA
PMMA
PMMA
PMMA
PMMA
PMMA
PMMA
PMMA
PMMA
PMMA
PMMA
PMMA
PMMA
PMMA
PMMA
PMMA
PMMA
PMMA
PMMA
PMMA
PMMA
PMMA
PMMA
PMMA
PMMA
PMMA
PMMA
PMMA
PMMA
PMMA
PMMA
PMMA
PMMA
PMMA
PMMA
PMMA
PMMA
PMMA
PMMA
PMMA
PMMA
PMMA
PMMA
PMMA
PMMA
PMMA
PMMA
PMMA
PMMA
PMMA
PMMA
PMMA
PMMA
PMMA
PMMA
PMMA
PMMA
PMMA
PMMA
PMMA
PMMA
PMMA
PMMA
PMMA
PMMA
PMMA
PMMA
PMMA
PMMA
PMMA
PMMA
PMMA
PMMA
PMMA
PMMA
PMMA
PMMA
PMMA
PMMA
PMMA
PMMA
PMMA
PMMA
PMMA
PMMA
PMMA
PMMA
PMMA
PMMA
PMMA
PMMA
PMMA
PMMA
PMMA
PMMA
PMMA
PMMA
PMMA
PMMA
PMMA
PMMA
PMMA
PMMA
PMMA
PMMA
PMMA
PMMA
PMMA
PMMA
PMMA
PMMA
PMMA
PMMA
PMMA
PMMA
PMMA
PMMA
PMMA
PMMA
PMMA
PMMA
PMMA
PMMA
PMMA
PMMA
PMMA
PMMA
PMMA
PMMA
PMMA
PMMA
PMMA
PMMA
PMMA
PMMA
PMMA
PMMA
PMMA
PMMA
PMMA
PMMA
PMMA
PMMA
PMMA
PMMA
PMMA
PMMA
PMMA
PMMA
PMMA
PMMA
PMMA
PMMA
PMMA
PMMA
PMMA
PMMA
PMMA
PMMA
PMMA
PMMA
PMMA
PMMA
PMMA
PMMA
PMMA
PMMA
PMMA
PMMA
PMMA
PMMA
PMMA
PMMA
PMMA
PMMA
PMMA
PMMA
PMMA
PMMA
PMMA
PMMA
PMMA
PMMA
PMMA
PMMA
PMMA
PMMA
PMMA
PMMA
PMMA
PMMA
PMMA
PMMA
PMMA
PMMA
PMMA
PMMA
PMMA
PMMA
PMMA
PMMA
PMMA
PMMA
PMMA
PMMA
PMMA
PMMA
PMMA
PMMA
PMMA
PMMA
PMMA
PMMA
PMMA
PMMA
PMMA
PMMA
PMMA
PMMA
PMMA
PMMA
PMMA
PMMA
PMMA
PMMA
PMMA
PMMA
PMMA
PMMA
PMMA
PMMA
PMMA
PMMA
PMMA
PMMA
PMMA
PMMA
PMMA
PMMA
PMMA
PMMA
PMMA
PMMA
PMMA
PMMA
PMMA
PMMA
PMMA
PMMA
PMMA
PMMA
PMMA
PMMA
PMMA
PMMA
PMMA
PMMA
PMMA
PMMA
PMMA
PMMA
PMMA
PMMA
PMMA
PMMA
PMMA
PMMA
PMMA
PMMA
PMMA
PMMA
PMMA
PMMA
PMMA
PMMA
PMMA
PMMA
PMMA
PMMA
PMMA
PMMA
PMMA
PMMA
PMMA
PMMA
PMMA
PMMA
PMMA
PMMA
PMMA
PMMA
PMMA
PMMA
PMMA
PMMA
PMMA
PMMA
PMMA
PMMA
PMMA
PMMA
PMMA
PMMA
PMMA
PMMA
PMMA
PMMA
PMMA
PMMA
PMMA
PMMA
PMMA
PMMA
PMMA
PMMA
PMMA
PMMA
PMMA
PMMA
PMMA
PMMA
PMMA
PMMA
PMMA
PMMA
PMMA
PMMA
PMMA
PMMA
PMMA
PMMA
PMMA
PMMA
PMMA
PMMA
PMMA
PMMA
PMMA
PMMA
PMMA
PMMA
PMMA
PMMA
PMMA
PMMA
PMMA
PMMA
PMMA
PMMA
PMMA
PMMA
PMMA
PMMA
PMMA
PMMA
PMMA
PMMA
PMMA
PMMA
PMMA
PMMA
PMMA
PMMA
PMMA
PMMA
PMMA
PMMA
PMMA
PMMA
PMMA
PMMA
PMMA
PMMA
PMMA
PMMA
PMMA
PMMA
PMMA
PMMA
PMMA
PMMA
PMMA
PMMA
PMMA
PMMA
PMMA
PMMA
PMMA
PMMA
PMMA
PMMA
PMMA
PMMA
PMMA
PMMA
PMMA
PMMA
PMMA
PMMA
PMMA
PMMA
PMMA
PMMA
PMMA
PMMA
PMMA
PMMA
PMMA
PMMA
PMMA
PMMA
PMMA
PMMA
PMMA
PMMA
PMMA
PMMA
PMMA
PMMA
PMMA
PMMA
PMMA
PMMA
PMMA
PMMA
PMMA
PMMA
PMMA
PMMA
PMMA
PMMA
PMMA
PMMA
PMMA
PMMA
PMMA
PMMA
PMMA
PMMA
PMMA
PMMA
PMMA
PMMA
PMMA
PMMA
PMMA
PMMA
PMMA
PMMA
PMMA
PMMA
PMMA
PMMA
PMMA
PMMA
PMMA
PMMA
PMMA
PMMA
PMMA
PMMA
PMMA
PMMA
PMMA
PMMA
PMMA
PMMA
PMMA
PMMA
PMMA
PMMA
PMMA
PMMA
PMMA
PMMA
PMMA
PMMA
PMMA
PMMA
PMMA
PMMA
PMMA
PMMA
PMMA
PMMA
PMMA
PMMA
PMMA
PMMA
PMMA
PMMA
PMMA
PMMA
PMMA
PMMA
PMMA
PMMA
PMMA
PMMA
PMMA
PMMA
PMMA
PMMA
PMMA
PMMA
PMMA
PMMA
PMMA
PMMA
PMMA
PMMA
PMMA
PMMA
PMMA
PMMA
PMMA
PMMA
PMMA
PMMA
PMMA
PMMA
PMMA
PMMA
PMMA
PMMA
PMMA
PMMA
PMMA
PMMA
PMMA
PMMA
PMMA
PMMA
PMMA
PMMA
PMMA
PMMA
PMMA
PMMA
PMMA
PMMA
PMMA
PMMA
PMMA
PMMA
PMMA
PMMA
PMMA
PMMA
PMMA
PMMA
PMMA
PMMA
PMMA
PMMA
PMMA
PMMA
PMMA
PMMA
PMMA
PMMA
PMMA
PMMA
PMMA
PMMA
PMMA
PMMA
PMMA
PMMA
PMMA
PMMA
PMMA
PMMA
PMMA
PMMA
PMMA
PMMA
PMMA
PMMA
PMMA
PMMA
PMMA
PMMA
PMMA
PMMA
PMMA
PMMA
PMMA
PMMA
PMMA
PMMA
PMMA
PMMA
PMMA
PMMA
PMMA
PMMA
PMMA
PMMA
PMMA
PMMA
PMMA
PMMA
PMMA
PMMA
PMMA
PMMA
PMMA
PMMA
PMMA
PMMA
PMMA
PMMA
PMMA
PMMA
PMMA
PMMA
PMMA
PMMA
PMMA
PMMA
PMMA
PMMA
PMMA
PMMA
PMMA
PMMA
PMMA
PMMA
PMMA
PMMA
PMMA
PMMA
PMMA
PMMA
PMMA
PMMA
PMMA
PMMA
PMMA
PMMA
PMMA
PMMA
PMMA
PMMA
PMMA
PMMA
PMMA
PMMA
PMMA
PMMA
PMMA
PMMA
PMMA
PMMA
PMMA
PMMA
PMMA
PMMA
PMMA
PMMA
PMMA
PMMA
PMMA
PMMA
PMMA
PMMA
PMMA
PMMA
PMMA
PMMA
PMMA
PMMA
PMMA
PMMA
PMMA
PMMA
PMMA
PMMA
PMMA
PMMA
PMMA
PMMA
PMMA
PMMA
PMMA
PMMA
PMMA
PMMA
PMMA
PMMA
PMMA
PMMA
PMMA
PMMA
PMMA
PMMA
PMMA
PMMA
PMMA
PMMA
PMMA
PMMA
PMMA
PMMA
PMMA
PMMA
PMMA
PMMA
PMMA
PMMA
PMMA
PMMA
PMMA
PMMA
PMMA
PMMA
PMMA
PMMA
PMMA
PMMA
PMMA
PMMA
PMMA
PMMA
PMMA
PMMA
PMMA
PMMA
PMMA
PMMA
PMMA
PMMA
PMMA
PMMA
PMMA
PMMA
PMMA
PMMA
PMMA
PMMA
PMMA
PMMA
PMMA
PMMA
PMMA
PMMA
PMMA
PMMA
PMMA
PMMA
PMMA
PMMA
PMMA
PMMA
PMMA
PMMA
PMMA
PMMA
PMMA
PMMA
PMMA
PMMA
PMMA
PMMA
PMMA
PMMA
PMMA
PMMA
PMMA
PMMA
PMMA
PMMA
PMMA
PMMA
PMMA
PMMA
PMMA
PMMA
PMMA
PMMA
PMMA
PMMA
PMMA
PMMA
PMMA
PMMA
PMMA
PMMA
PMMA
PMMA
PMMA
PMMA
PMMA
PMMA
PMMA
PMMA
PMMA
PMMA
PMMA
PMMA
PMMA
PMMA
PMMA
PMMA
PMMA
PMMA
PMMA
PMMA
PMMA
PMMA
PMMA
PMMA
PMMA
PMMA
PMMA
PMMA
PMMA
PMMA
PMMA
PMMA
PMMA
PMMA
PMMA
PMMA
PMMA
PMMA
PMMA
PMMA
PMMA
PMMA
PMMA
PMMA
PMMA
PMMA
PMMA
PMMA
PMMA
PMMA
PMMA
PMMA
PMMA
PMMA
PMMA
PMMA
PMMA
PMMA
PMMA
PMMA
PMMA
PMMA
PMMA
PMMA
PMMA
PMMA
PMMA
PMMA
PMMA
PMMA
PMMA
PMMA
PMMA
PMMA
PMMA
PMMA
PMMA
PMMA
PMMA
PMMA
PMMA
PMMA
PMMA
PMMA
PMMA
PMMA
PMMA
PMMA
PMMA
PMMA
PMMA
PMMA
PMMA
PMMA
PMMA
PMMA
PMMA
PMMA
PMMA
PMMA
PMMA
PMMA
PMMA
PMMA
PMMA
PMMA
PMMA
PMMA
PMMA
PMMA
PMMA
PMMA
PMMA
PMMA
PMMA
PMMA
PMMA
PMMA
PMMA
PMMA
PMMA
PMMA
PMMA
PMMA
PMMA
PMMA
PMMA
PMMA
PMMA
PMMA
PMMA
PMMA
PMMA
PMMA
PMMA
PMMA
PMMA
PMMA
PMMA
PMMA
PMMA
PMMA
PMMA
PMMA
PMMA
PMMA
PMMA
PMMA
PMMA
PP
PP
PP
PP
PP
PP
PP
PP
PP
PP
PP
PP
PP
PP
PP
PP
PP
PP
PP
PP
PP
PP
PP
PP
PP
PP
PP
PP
PP
PP
PP
PP
PP
PP
PP
PP
PP
PP
PP
PP
PP
PP
PP
PP
PP
PP
PP
PP
PP
PP
PP
PP
PP
PP
PP
PP
PP
PP
PP
PP
PP
PP
PP
PP
PP
PP
PP
PP
PP
PP
PP
PP
PP
PP
PP
PP
PP
PP
PP
PP
PP
PP
PP
PP
PP
PP
PP
PP
PP
PP
PP
PP
PP
PP
PP
PP
PP
PP
PP
PP
PP
PP
PP
PP
PP
PP
PP
PP
PP
PP
PP
PP
PP
PP
PP
PP
PP
PP
PP
PP
PP
PP
PP
PP
PP
PP
PP
PP
PP
PP
PP
PP
PP
PP
PP
PP
PP
PP
PP
PP
PP
PP
PP
PP
PP
PP
PP
PP
PP
PP
PP
PP
PP
PP
PP
PS
PS
PS
PS
PS
PS
PS
PS
PS
PS
PS
PS
PS
PS
PS
PS
PS
PS
PS
PS
PS
PS
PS
PS
PS
PS
PS
PS
PS
PS
PS
PS
PS
PS
PS
PS
PS
PS
PS
PS
PS
PS
PS
PS
PS
PS
PS
PS
PS
PS
PS
PS
PS
PS
PS
PVC
PVC
PVC
PVC
PVC
PVC
PVC
PVC
PVC
PVC
PVC
PVC
PVC
PVC
PVC
PVC
PVC
PVC
PVC
PVC
PVC
PVC
PVC
PVC
PVC
PVC
PVC
PVC
PVC
PVC
PVC
PVC
PVC
PVC
PVC
PVC
PVC
PVC
PVC
PVC
PVC
PVC
PVC
PVC
PVC
PVC
PVC
PVC
PVC
PVC
PVC
PVC
PVC
PVC
PVC
PVC
PVC
PVC
PVC
PVC
PVC
PVC
PVC
PVC
PVC
PVC
PVC
PVC
PVC
PVC
PVC
PVC
PVC
PVC
PVC
PVC
PVC
PVC
PVC
PVC
PVC
PVC
PVC
PVC
PVC
PVC
PVC
PVC
PVC
PVC
PVC
PVC
PVC
PVC
PVC
PVC
PVC
PVC
PVC
PVC
PVC
PVC
PVC
PVC
PVC
PVC
PVC
PVC
PVC
PVC
PVC
PVC
PVC
PVC
PVC
PVC
PVC
PVC
PVC
PVC
PVC
PVC
PVC
PVC
PVC
PVC
PVC
PVC
PVC
PVC
PVC
PVC
PVC
PVC
PVC
PVC
PVC
PVC
PVC
PVC
PVC
PVC
PVC
PVC
PVC
PVC
PVC
PVC
PVC
PVC
PVC
PVC
PVC
PVC
PVC
PVC
PVC
PVC
PVC
PVC
PVC
PVC
PVC
PVC
PVC
PVC
PVC
PVC
PVC
PVC
PVC
PVC
PVC
PVC
PVC
PVC
PVC
PVC
PVC
PVC
PVC
PVC
PVC
PVC
PVC
PVC
PVC
PVC
PVC
PVC
PVC
PVC
PVC
PVC
PVC
PVC
PVC
PVC
PVC
PVC
PVC
PVC
PVC
PVC
PVC
PVC
PVC
PVC
PVC
PVC
PVC
PVC
PVC
PVC
PVC
PVC
PVC
PVC
PVC
PVC
PVC
PVC
PVC
PVC
PVC
PVC
PVC
PVC
PVC
PVC
PVC
PVC
PVC
PVC
PVC
PVC
PVC
PVC
PVC
PVC
PVC
PVC
PVC
PVC
PVC
PVC
PVC
PVC
PVC
PVC
PVC
PVC
PVC
PVC
PVC
PVC
PVC
PVC
PVC
PVC
PVC
PVC
PVC
PVC
PVC
PVC
PVC
PVC
PVC
PVC
PVC
PVC
PVC
PVC
PVC
PVC
PVC
PVC
PVC
PVC
PVC
PVC
PVC
PVC
PVC
PVC
PVC
PVC
PVC
PVC
PVC
PVC
PVC
PVC
PVC
PVC
PVC
PVC
PVC
PVC
PVC
PVC
PVC
PVC
PVC
PVC
PVC
PVC
PVC
PVC
PVC
PVC
PVC
PVC
PVC
PVC
PVC
PVC
PVC
PVC
PVC
PVC
PVC
PVC
PVC
PVC
PVC
PVC
PVC
PVC
PVC
PVC
PVC
PVC
PVC
PVC
PVC
PVC
PVC
PVC
PVC
PVC
PVC
PVC
PVC
PVC
PVC
PVC
PVC
PVC
PVC
PVC
PVC
PVC
PVC
PVC
PVC
PVC
PVC
PVC
PVC
PVC
PVC
PVC
PVC
PVC
PVC
PVC
PVC
PVC
PVC
PVC
PVC
PVC
PVC
PVC
PVC
PVC
PVC
PVC
PVC
PVC
PVC
PVC
PVC
PVC
PVC
PVC
PVC
PVC
PVC
PVC
PVC
PVC
PVC
PVC
PVC
PVC
PVC
PVC
PVC
PVC
PVC
PVC
PVC
PVC
PVC
PVC
PVC
PVC
PVC
PVC
PVC
PVC
PVC
PVC
PVC
PVC
PVC
PVC
PVC
PVC
PVC
PVC
PVC
PVC
PVC
PVC
PVC
PVC
PVC
PVC
PVC
PVC
PVC
PVC
PVC
PVC
PVC
PVC
PVC
PVC
PVC
PVC
PVC
PVC
PVC
PVC
PVC
PVC
PVC
PVC
PVC
PVC
PVC
PVC
PVC
PVC
PVC
PVC
PVC
PVC
PVC
PVC
PVC
PVC
PVC
PVC
PVC
PVC
PVC
PVC
PVC
PVC
PVC
PVC
PVC
PVC
PVC
PVC
PVC
PVC
PVC
PVC
PVC
PVC
PVC
PVC
PVC
PVC
PVC
PVC
PVC
PVC
PVC
PVC
PVC
PVC
PVC
PVC
PVC
PVC
PVC
PVC
PVC
PVC
PVC
PVC
PVC
PVC
PVC
PVC
PVC
PVC
PVC
PVC
PVC
PVC
PVC
PVC
PVC
PVC
PVC
PVC
PVC
PVC
PVC
PVC
PVC
PVC
PVC
PVC
PVC
PVC
PVC
PVC
PVC
PVC
PVC
PVC
PVC
PVC
PVC
PVC
PVC
PVC
PVC
PVC
PVC
PVC
PVC
PVC
PVC
PVC
PVC
PVC
PVC
PVC
PVC
PVC
PVC
PVC
PVC
PVC
PVC
PVC
PVC
PVC
PVC
PVC
PVC
PVC
PVC
PVC
PVC
PVC
PVC
PVC
PVC
PVC
PVC
PVC
PVC
PVC
PVC
PVC
PVC
PVC
PVC
PVC
PVC
PVC
PVC
PVC
PVC
PVC
PVC
PVC
PVC
PVC
PVC
PVC
PVC
PVC
PVC
PVC
PVC
PVC
PVC
PVC
PVC
PVC
PVC
PVC
PVC
PVC
PVC
PVC
PVC
PVC
PVC
PVC
PVC
PVC
PVC
PVC
PVC
PVC
PVC
PVC
PVC
PVC
PVC
PVC
PVC
PVC
PVC
PVC
PVC
PVC
PVC
PVC
PVC
PVC
PVC
PVC
PVC
PVC
PVC
PVC
PVC
PVC
PVC
PVC
PVC
PVC
PVC
PVC
PVC
PVC
PVC
PVC
PVC
PVC
PVC
PVC
PVC
PVC
PVC
PVC
PVC
PVC
PVC
PVC
PVC
PVC
PVC
PVC
PVC
PVC
PVC
PVC
PVC
PVC
PVC
PVC
PVC
PVC
PVC
PVC
PVC
PVC
PVC
PVC
PVC
PVC
PVC
PVC
PVC
PVC
PVC
PVC
PVC
PVC
PVC
PVC
PVC
PVC
PVC
PVC
PVC
PVC
PVC
PVC
PVC
PVC
PVC
PVC
PVC
PVC
PVC
PVC
PVC
PVC
PVC
PVC
PVC
PVC
PVC
PVC
PVC
PVC
PVC
PVC
PVC
PVC
PVC
PVC
PVC
PVC
PVC
PVC
PVC
PVC
PVC
PVC
PVC
PVC
PVC
PVC
PVC
PVC
PVC
PVC
PVC
PVC
PVC
PVC
PVC
PVC
PVC
PVC
PVC
PVC
PVC
PVC
PVC
PVC
PVC
PVC
PVC
PVC
PVC
PVC
PVC
PVC
PVC
PVC
PVC
PVC
PVC
PVC
PVC
PVC
PVC
PVC
PVC
PVC
PVC
PVC
PVC
PVC
PVC
PVC
PVC
PVC
PVC
PVC
PVC
PVC
PVC
PVC
PVC
PVC
PVC
PVC
PVC
PVC
PVC
PVC
PVC
PVC
PVC
PVC
PVC
PVC
PVC
PVC
PVC
PVC
PVC
PVC
PVC
PVC
PVC
PVC
PVC
PVC
PVC
PVC
PVC
PVC
PVC
PVC
PVC
PVC
PVC
PVC
PVC
PVC
PVC
PVC
PVC
PVC
PVC
PVC
PVC
PVC
PVC
PVC
PVC
PVC
PVC
PVC
PVC
PVC
PVC
PVC
PVC
PVC
PVC
PVC
PVC
PVC
PVC
PVC
PVC
PVC
PVC
PVC
PVC
PVC
PVC
PVC
PVC
PVC
PVC
PVC
PVC
PVC
PVC
PVC
PVC
PVC
PVC
PVC
PVC
PVC
PVC
PVC
PVC
PVC
PVC
PVC
PVC
PVC
PVC
PVC
PVC
PVC
PVC
PVC
PVC
PVC
PVC
PVC
PVC
PVC
PVC
PVC
PVC
PVC
PVC
PVC
PVC
PVC
PVC
PVC
PVC
PVC
PVC
PVC
PVC
PVC
PVC
PVC
PVC
PVC
PVC
PVC
PVC
PVC
PVC
PVC
PVC
PVC
PVC
PVC
PVC
PVC
PVC
PVC
PVC
PVC
PVC
PVC
PVC
PVC
PVC
PVC
PVC
PVC
PVC
PVC
PVC
PVC
PVC
PVC
PVC
PVC
PVC
PVC
PVC
PVC
PVC
PVC
PVC
PVC
PVC
PVC
PVC
PVC
PVC
PVC
PVC
PVC
PVC
PVC
PVC
PVC
PVC
PVC
PVC
PVC
PVC
PVC
PVC
PVC
PVC
PVC
PVC
PVC
PVC
PVC
PVC
PVC
PVC
PVC
PVC
PVC
PVC
PVC
PVC
PVC
PVC
PVC
PVC
PVC
PVC
PVC
PVC
PVC
PVC
PVC
PVC
PVC
PVC
PVC
PVC
PVC
PVC
PVC
PVC
PVC
PVC
PVC
PVC
PVC
PVC
PVC
PVC
PVC
PVC
PVC
PVC
PVC
PVC
PVC
PVC
PVC
PVC
PVC
PVC
PVC
PVC
PVC
PVC
PVC
PVC
PVC
PVC
PVC
PVC
PVC
PVC
PVC
PVC
PVC
PVC
PVC
PVC
PVC
PVC
PVC
PVC
PVC
PVC
PVC
PVC
PVC
PVC
PVC
PVC
PVC
PVC
PVC
PVC
PVC
PVC
PVC
PVC
PVC
PVC
PVC
PVC
PVC
PVC
PVC
PVC
PVC
PVC
PVC
PVC
PVC
PVC
PVC
PVC
PVC
PVC
PVC
PVC
PVC
PVC
PVC
PVC
PVC
PVC
PVC
PVC
PVC
PVC
PVC
PVC
PVC
PVC
PVC
PVC
PVC
PVC
PVC
PVC
PVC
PVC
PVC
PVC
PVC
PVC
PVC
PVC
PVC
PVC
PVC
PVC
PVC
PVC
PVC
PVC
PVC
PVC
PVC
PVC
PVC
PVC
PVC
PVC
PVC
PVC
PVC
PVC
PVC
PVC
PVC
PVC
PVC
PVC
PVC
PVC
PVC
PVC
PVC
PVC
PVC
PVC
PVC
PVC
PVC
PVC
PVC
PVC
PVC
PVC
PVC
PVC
PVC
PVC
PVC
PVC
PVC
PVC
PVC
PVC
PVC
PVC
PVC
PVC
PVC
PVC
PVC
PVC
PVC
PVC
PVC
PVC
PVC
PVC
PVC
PVC
PVC
PVC
PVC
PVC
PVC
PVC
PVC
PVC
PVC
PVC
PVC
PVC
PVC
PVC
PVC
PVC
PVC
PVC
PVC
PVC
PVC
PVC
PVC
PVC
