# Supplementary material for: Deep Learning for Reconstructing Low-Quality FTIR and Raman Spectra—A Case Study in Microplastic Analyses
Source: Anal Chem. 2021 Nov 22;93(49):16360–8. doi: 10.1021/acs.analchem.1c02618 (PMC8674871; doi:10.1021/acs.analchem.1c02618)
Supplement: Supplementary file 2 — ac1c02618_si_002.zip [file ac1c02618_si_002.zip › SpectraReconstruction/MicroFTIRSpectra/PP.txt]

3.992094e+002	8.157238e-002
4.011380e+002	1.630136e-001
4.030665e+002	2.013057e-001
4.049951e+002	2.950633e-001
4.069236e+002	3.330934e-001
4.088522e+002	3.159826e-001
4.107807e+002	3.430436e-001
4.127093e+002	3.666401e-001
4.146378e+002	3.101214e-001
4.165664e+002	2.644452e-001
4.184949e+002	2.454966e-001
4.204235e+002	3.631352e-001
4.223520e+002	3.492332e-001
4.242806e+002	3.417855e-001
4.262091e+002	3.416601e-001
4.281377e+002	3.122379e-001
4.300662e+002	2.617351e-001
4.319948e+002	2.731000e-001
4.339233e+002	2.951791e-001
4.358519e+002	3.121545e-001
4.377804e+002	3.288502e-001
4.397090e+002	3.296112e-001
4.416375e+002	3.012365e-001
4.435660e+002	2.696990e-001
4.454946e+002	2.779277e-001
4.474232e+002	2.992656e-001
4.493517e+002	2.987652e-001
4.512802e+002	3.310258e-001
4.532088e+002	3.699517e-001
4.551373e+002	3.707082e-001
4.570659e+002	3.591538e-001
4.589944e+002	3.450077e-001
4.609230e+002	3.191234e-001
4.628515e+002	2.985770e-001
4.647801e+002	2.952342e-001
4.667086e+002	2.923805e-001
4.686372e+002	2.697962e-001
4.705657e+002	3.143247e-001
4.724943e+002	3.400596e-001
4.744228e+002	3.295260e-001
4.763513e+002	3.188824e-001
4.782799e+002	3.012246e-001
4.802085e+002	2.883194e-001
4.821370e+002	2.911342e-001
4.840656e+002	2.905981e-001
4.859941e+002	3.197601e-001
4.879226e+002	3.509765e-001
4.898512e+002	3.503723e-001
4.917798e+002	3.238119e-001
4.937083e+002	3.138594e-001
4.956368e+002	3.062229e-001
4.975654e+002	3.004343e-001
4.994939e+002	2.987952e-001
5.014225e+002	2.932090e-001
5.033510e+002	2.925815e-001
5.052796e+002	3.068354e-001
5.072081e+002	3.154650e-001
5.091367e+002	3.094178e-001
5.110652e+002	3.046946e-001
5.129938e+002	3.030508e-001
5.149223e+002	3.279207e-001
5.168509e+002	3.280418e-001
5.187794e+002	2.986957e-001
5.207079e+002	2.950526e-001
5.226365e+002	2.963221e-001
5.245651e+002	2.903789e-001
5.264936e+002	3.021280e-001
5.284222e+002	3.115254e-001
5.303507e+002	3.042790e-001
5.322792e+002	3.071674e-001
5.342078e+002	3.136405e-001
5.361364e+002	3.132286e-001
5.380649e+002	3.171571e-001
5.399935e+002	3.247431e-001
5.419220e+002	3.246103e-001
5.438505e+002	3.181855e-001
5.457791e+002	3.009955e-001
5.477076e+002	2.968661e-001
5.496362e+002	3.150411e-001
5.515648e+002	3.150491e-001
5.534933e+002	3.128725e-001
5.554218e+002	3.175269e-001
5.573504e+002	3.260130e-001
5.592789e+002	3.301379e-001
5.612075e+002	3.225389e-001
5.631360e+002	3.134609e-001
5.650646e+002	3.130959e-001
5.669931e+002	3.174877e-001
5.689217e+002	3.132464e-001
5.708502e+002	3.080983e-001
5.727787e+002	3.056428e-001
5.747073e+002	3.189881e-001
5.766359e+002	3.186866e-001
5.785644e+002	3.079636e-001
5.804930e+002	3.015695e-001
5.824215e+002	3.066531e-001
5.843500e+002	3.160916e-001
5.862786e+002	3.292770e-001
5.882072e+002	3.329799e-001
5.901357e+002	3.279324e-001
5.920643e+002	3.212606e-001
5.939928e+002	3.079119e-001
5.959213e+002	3.039007e-001
5.978499e+002	3.080075e-001
5.997784e+002	3.112604e-001
6.017070e+002	3.140690e-001
6.036355e+002	3.096370e-001
6.055641e+002	3.111928e-001
6.074926e+002	3.096825e-001
6.094211e+002	3.070695e-001
6.113497e+002	3.080711e-001
6.132783e+002	3.060256e-001
6.152068e+002	3.010198e-001
6.171354e+002	2.975854e-001
6.190639e+002	2.969782e-001
6.209924e+002	2.972292e-001
6.229210e+002	2.960234e-001
6.248495e+002	2.968755e-001
6.267781e+002	2.979428e-001
6.287067e+002	2.972837e-001
6.306352e+002	3.019151e-001
6.325637e+002	3.045505e-001
6.344923e+002	3.023950e-001
6.364208e+002	3.030815e-001
6.383494e+002	3.032971e-001
6.402780e+002	2.943183e-001
6.422065e+002	2.862419e-001
6.441350e+002	2.940163e-001
6.460636e+002	2.993329e-001
6.479921e+002	2.980954e-001
6.499207e+002	2.954671e-001
6.518492e+002	2.941304e-001
6.537778e+002	2.890855e-001
6.557063e+002	2.902801e-001
6.576349e+002	2.936707e-001
6.595634e+002	2.918436e-001
6.614919e+002	2.900517e-001
6.634205e+002	2.887739e-001
6.653491e+002	2.913988e-001
6.672776e+002	2.966033e-001
6.692062e+002	2.945191e-001
6.711347e+002	2.954991e-001
6.730632e+002	2.969001e-001
6.749918e+002	2.915214e-001
6.769203e+002	2.886124e-001
6.788489e+002	2.917256e-001
6.807775e+002	2.959103e-001
6.827060e+002	2.954378e-001
6.846345e+002	2.945621e-001
6.865631e+002	2.918848e-001
6.884916e+002	2.902196e-001
6.904202e+002	2.909020e-001
6.923488e+002	2.897773e-001
6.942773e+002	2.888395e-001
6.962058e+002	2.900835e-001
6.981344e+002	2.906329e-001
7.000629e+002	2.909789e-001
7.019915e+002	2.907644e-001
7.039200e+002	2.926031e-001
7.058486e+002	2.949775e-001
7.077771e+002	2.982616e-001
7.097057e+002	3.022942e-001
7.116342e+002	3.063245e-001
7.135627e+002	3.107958e-001
7.154913e+002	3.139294e-001
7.174199e+002	3.151678e-001
7.193484e+002	3.221759e-001
7.212770e+002	3.261606e-001
7.232055e+002	3.215867e-001
7.251340e+002	3.175132e-001
7.270626e+002	3.155379e-001
7.289911e+002	3.141463e-001
7.309197e+002	3.108765e-001
7.328483e+002	3.077860e-001
7.347768e+002	3.084213e-001
7.367053e+002	3.113937e-001
7.386339e+002	3.095375e-001
7.405624e+002	3.073770e-001
7.424910e+002	3.059996e-001
7.444196e+002	3.084624e-001
7.463481e+002	3.066938e-001
7.482766e+002	3.010685e-001
7.502052e+002	2.976916e-001
7.521337e+002	2.966389e-001
7.540623e+002	2.981695e-001
7.559908e+002	2.994373e-001
7.579194e+002	2.996574e-001
7.598479e+002	2.979396e-001
7.617765e+002	2.989574e-001
7.637050e+002	3.001029e-001
7.656335e+002	3.047571e-001
7.675621e+002	3.093561e-001
7.694907e+002	3.061411e-001
7.714192e+002	3.010666e-001
7.733478e+002	2.972419e-001
7.752763e+002	2.938151e-001
7.772048e+002	2.933239e-001
7.791334e+002	2.969047e-001
7.810620e+002	2.968715e-001
7.829905e+002	2.950787e-001
7.849191e+002	2.957580e-001
7.868476e+002	2.993312e-001
7.887761e+002	3.041076e-001
7.907047e+002	3.083130e-001
7.926332e+002	3.090023e-001
7.945618e+002	3.096094e-001
7.964903e+002	3.162853e-001
7.984189e+002	3.203527e-001
8.003474e+002	3.205726e-001
8.022759e+002	3.227969e-001
8.042045e+002	3.297681e-001
8.061331e+002	3.393925e-001
8.080616e+002	3.481933e-001
8.099902e+002	3.499765e-001
8.119187e+002	3.401689e-001
8.138472e+002	3.296634e-001
8.157758e+002	3.223878e-001
8.177043e+002	3.177586e-001
8.196329e+002	3.143886e-001
8.215615e+002	3.103732e-001
8.234900e+002	3.103180e-001
8.254185e+002	3.113105e-001
8.273471e+002	3.140768e-001
8.292756e+002	3.209873e-001
8.312042e+002	3.269016e-001
8.331328e+002	3.298446e-001
8.350613e+002	3.398218e-001
8.369898e+002	3.671829e-001
8.389184e+002	4.191012e-001
8.408469e+002	4.652872e-001
8.427755e+002	4.473461e-001
8.447040e+002	3.920715e-001
8.466326e+002	3.515892e-001
8.485611e+002	3.355551e-001
8.504897e+002	3.294054e-001
8.524182e+002	3.213089e-001
8.543467e+002	3.144437e-001
8.562753e+002	3.112127e-001
8.582039e+002	3.111329e-001
8.601324e+002	3.119072e-001
8.620610e+002	3.141613e-001
8.639895e+002	3.126255e-001
8.659180e+002	3.077774e-001
8.678466e+002	3.040772e-001
8.697751e+002	3.022013e-001
8.717037e+002	3.013071e-001
8.736323e+002	3.032186e-001
8.755608e+002	3.062275e-001
8.774893e+002	3.062275e-001
8.794179e+002	3.030979e-001
8.813464e+002	3.023680e-001
8.832750e+002	3.017878e-001
8.852036e+002	3.031141e-001
8.871321e+002	3.031891e-001
8.890606e+002	3.003320e-001
8.909892e+002	2.991480e-001
8.929177e+002	3.034873e-001
8.948463e+002	3.164604e-001
8.967748e+002	3.293730e-001
8.987034e+002	3.363763e-001
9.006319e+002	3.335149e-001
9.025605e+002	3.221261e-001
9.044890e+002	3.094785e-001
9.064175e+002	3.027970e-001
9.083461e+002	3.014802e-001
9.102747e+002	2.971959e-001
9.122032e+002	2.946745e-001
9.141318e+002	2.940906e-001
9.160603e+002	2.923009e-001
9.179888e+002	2.914106e-001
9.199174e+002	2.923239e-001
9.218459e+002	2.914827e-001
9.237745e+002	2.896438e-001
9.257031e+002	2.886618e-001
9.276316e+002	2.882242e-001
9.295601e+002	2.894835e-001
9.314887e+002	2.927335e-001
9.334172e+002	2.956193e-001
9.353458e+002	2.987944e-001
9.372744e+002	3.014897e-001
9.392029e+002	3.019573e-001
9.411314e+002	3.019010e-001
9.430600e+002	3.027331e-001
9.449885e+002	3.025088e-001
9.469171e+002	3.014418e-001
9.488456e+002	3.024023e-001
9.507742e+002	3.025296e-001
9.527027e+002	3.030828e-001
9.546313e+002	3.062634e-001
9.565598e+002	3.102446e-001
9.584883e+002	3.148899e-001
9.604169e+002	3.227111e-001
9.623455e+002	3.297722e-001
9.642740e+002	3.395212e-001
9.662026e+002	3.629169e-001
9.681311e+002	4.089129e-001
9.700596e+002	4.741299e-001
9.719882e+002	5.324784e-001
9.739167e+002	5.378737e-001
9.758453e+002	4.922110e-001
9.777739e+002	4.319739e-001
9.797024e+002	3.839296e-001
9.816309e+002	3.545765e-001
9.835595e+002	3.398640e-001
9.854880e+002	3.352141e-001
9.874166e+002	3.367841e-001
9.893452e+002	3.428913e-001
9.912737e+002	3.591153e-001
9.932022e+002	3.943632e-001
9.951307e+002	4.485814e-001
9.970593e+002	4.901026e-001
9.989879e+002	4.795338e-001
1.000916e+003	4.282939e-001
1.002845e+003	3.795002e-001
1.004773e+003	3.504885e-001
1.006702e+003	3.333731e-001
1.008631e+003	3.210656e-001
1.010559e+003	3.127389e-001
1.012488e+003	3.078627e-001
1.014416e+003	3.066272e-001
1.016345e+003	3.054331e-001
1.018273e+003	3.018145e-001
1.020202e+003	2.984484e-001
1.022130e+003	2.975783e-001
1.024059e+003	2.950791e-001
1.025988e+003	2.918001e-001
1.027916e+003	2.928640e-001
1.029845e+003	2.960486e-001
1.031773e+003	2.967762e-001
1.033702e+003	2.984587e-001
1.035630e+003	3.008657e-001
1.037559e+003	3.023143e-001
1.039487e+003	3.049210e-001
1.041416e+003	3.087942e-001
1.043344e+003	3.122264e-001
1.045273e+003	3.117882e-001
1.047202e+003	3.073792e-001
1.049130e+003	3.022875e-001
1.051059e+003	2.987714e-001
1.052987e+003	2.977273e-001
1.054916e+003	2.953291e-001
1.056844e+003	2.916319e-001
1.058773e+003	2.931208e-001
1.060701e+003	2.951636e-001
1.062630e+003	2.941789e-001
1.064558e+003	2.942877e-001
1.066487e+003	2.924311e-001
1.068416e+003	2.918617e-001
1.070344e+003	2.922556e-001
1.072273e+003	2.928232e-001
1.074201e+003	2.925453e-001
1.076130e+003	2.923299e-001
1.078058e+003	2.956887e-001
1.079987e+003	2.991563e-001
1.081915e+003	3.002405e-001
1.083844e+003	2.997383e-001
1.085773e+003	2.982081e-001
1.087701e+003	2.967244e-001
1.089630e+003	2.961111e-001
1.091558e+003	2.970748e-001
1.093487e+003	3.008222e-001
1.095415e+003	3.037299e-001
1.097344e+003	3.085686e-001
1.099272e+003	3.141091e-001
1.101201e+003	3.171101e-001
1.103129e+003	3.174748e-001
1.105058e+003	3.144042e-001
1.106987e+003	3.077935e-001
1.108915e+003	3.031658e-001
1.110844e+003	3.025157e-001
1.112772e+003	3.032798e-001
1.114701e+003	3.011334e-001
1.116629e+003	2.992899e-001
1.118558e+003	2.989890e-001
1.120486e+003	2.976394e-001
1.122415e+003	2.962406e-001
1.124344e+003	2.977182e-001
1.126272e+003	2.986486e-001
1.128201e+003	3.008439e-001
1.130129e+003	3.035004e-001
1.132058e+003	3.042991e-001
1.133986e+003	3.045428e-001
1.135915e+003	3.091922e-001
1.137843e+003	3.157580e-001
1.139772e+003	3.225048e-001
1.141700e+003	3.315196e-001
1.143629e+003	3.428446e-001
1.145557e+003	3.548176e-001
1.147486e+003	3.669477e-001
1.149415e+003	3.809109e-001
1.151343e+003	3.936135e-001
1.153272e+003	4.017133e-001
1.155200e+003	4.090422e-001
1.157129e+003	4.167015e-001
1.159057e+003	4.275531e-001
1.160986e+003	4.459296e-001
1.162914e+003	4.717582e-001
1.164843e+003	4.974987e-001
1.166771e+003	5.142342e-001
1.168700e+003	5.070740e-001
1.170629e+003	4.680227e-001
1.172557e+003	4.189502e-001
1.174486e+003	3.793679e-001
1.176414e+003	3.517232e-001
1.178343e+003	3.317587e-001
1.180271e+003	3.197835e-001
1.182200e+003	3.183991e-001
1.184128e+003	3.186203e-001
1.186057e+003	3.151650e-001
1.187986e+003	3.124787e-001
1.189914e+003	3.111834e-001
1.191843e+003	3.117600e-001
1.193771e+003	3.122204e-001
1.195700e+003	3.113118e-001
1.197628e+003	3.121611e-001
1.199557e+003	3.123504e-001
1.201485e+003	3.125454e-001
1.203414e+003	3.133673e-001
1.205343e+003	3.149487e-001
1.207271e+003	3.155267e-001
1.209200e+003	3.156076e-001
1.211128e+003	3.160840e-001
1.213057e+003	3.183634e-001
1.214985e+003	3.219686e-001
1.216914e+003	3.241829e-001
1.218842e+003	3.237545e-001
1.220771e+003	3.226453e-001
1.222699e+003	3.214382e-001
1.224628e+003	3.193657e-001
1.226557e+003	3.166571e-001
1.228485e+003	3.161575e-001
1.230414e+003	3.168842e-001
1.232342e+003	3.168202e-001
1.234271e+003	3.164140e-001
1.236199e+003	3.165364e-001
1.238128e+003	3.175810e-001
1.240056e+003	3.176863e-001
1.241985e+003	3.188173e-001
1.243913e+003	3.214868e-001
1.245842e+003	3.233120e-001
1.247771e+003	3.272907e-001
1.249699e+003	3.345381e-001
1.251628e+003	3.463000e-001
1.253556e+003	3.616306e-001
1.255485e+003	3.695635e-001
1.257413e+003	3.623474e-001
1.259342e+003	3.475535e-001
1.261270e+003	3.347697e-001
1.263199e+003	3.274396e-001
1.265127e+003	3.233065e-001
1.267056e+003	3.209153e-001
1.268985e+003	3.191643e-001
1.270913e+003	3.185329e-001
1.272842e+003	3.182959e-001
1.274770e+003	3.185223e-001
1.276699e+003	3.190949e-001
1.278627e+003	3.202511e-001
1.280556e+003	3.211091e-001
1.282484e+003	3.234214e-001
1.284413e+003	3.258220e-001
1.286342e+003	3.277935e-001
1.288270e+003	3.312388e-001
1.290199e+003	3.368876e-001
1.292127e+003	3.428510e-001
1.294056e+003	3.484186e-001
1.295984e+003	3.522271e-001
1.297913e+003	3.546571e-001
1.299841e+003	3.605815e-001
1.301770e+003	3.728641e-001
1.303698e+003	3.821913e-001
1.305627e+003	3.729555e-001
1.307556e+003	3.520114e-001
1.309484e+003	3.369246e-001
1.311413e+003	3.305767e-001
1.313341e+003	3.284020e-001
1.315270e+003	3.287268e-001
1.317198e+003	3.294860e-001
1.319127e+003	3.301639e-001
1.321055e+003	3.321081e-001
1.322984e+003	3.365034e-001
1.324912e+003	3.435519e-001
1.326841e+003	3.498476e-001
1.328770e+003	3.539910e-001
1.330698e+003	3.539787e-001
1.332627e+003	3.498655e-001
1.334555e+003	3.465697e-001
1.336484e+003	3.468302e-001
1.338412e+003	3.483977e-001
1.340341e+003	3.481057e-001
1.342269e+003	3.515476e-001
1.344198e+003	3.597375e-001
1.346126e+003	3.685135e-001
1.348055e+003	3.792420e-001
1.349984e+003	3.940989e-001
1.351912e+003	4.166888e-001
1.353841e+003	4.467411e-001
1.355769e+003	4.836276e-001
1.357698e+003	5.144571e-001
1.359626e+003	5.240272e-001
1.361555e+003	5.097684e-001
1.363483e+003	4.881105e-001
1.365412e+003	4.868648e-001
1.367341e+003	5.120286e-001
1.369269e+003	5.786311e-001
1.371198e+003	6.923173e-001
1.373126e+003	8.631284e-001
1.375055e+003	1.132834e+000
1.376983e+003	1.258285e+000
1.378912e+003	1.125147e+000
1.380840e+003	8.734826e-001
1.382769e+003	6.613995e-001
1.384698e+003	5.297924e-001
1.386626e+003	4.479668e-001
1.388555e+003	3.944752e-001
1.390483e+003	3.759847e-001
1.392412e+003	3.687637e-001
1.394340e+003	3.600592e-001
1.396269e+003	3.495979e-001
1.398197e+003	3.459158e-001
1.400126e+003	3.402549e-001
1.402054e+003	3.406596e-001
1.403983e+003	3.416477e-001
1.405911e+003	3.383504e-001
1.407840e+003	3.395260e-001
1.409769e+003	3.420575e-001
1.411697e+003	3.422015e-001
1.413626e+003	3.442861e-001
1.415554e+003	3.499190e-001
1.417483e+003	3.537835e-001
1.419411e+003	3.487642e-001
1.421340e+003	3.519213e-001
1.423268e+003	3.598223e-001
1.425197e+003	3.655172e-001
1.427125e+003	3.767494e-001
1.429054e+003	3.939747e-001
1.430983e+003	4.269683e-001
1.432911e+003	4.768028e-001
1.434840e+003	5.267653e-001
1.436768e+003	5.519630e-001
1.438697e+003	5.594732e-001
1.440625e+003	5.791467e-001
1.442554e+003	6.167929e-001
1.444482e+003	6.781610e-001
1.446411e+003	7.663811e-001
1.448340e+003	8.909370e-001
1.450268e+003	9.826187e-001
1.452197e+003	1.041529e+000
1.454125e+003	1.081154e+000
1.456054e+003	1.105469e+000
1.457982e+003	1.088064e+000
1.459911e+003	1.082883e+000
1.461839e+003	1.078191e+000
1.463768e+003	1.047432e+000
1.465697e+003	9.266937e-001
1.467625e+003	8.214277e-001
1.469554e+003	7.375003e-001
1.471482e+003	6.494290e-001
1.473411e+003	5.152403e-001
1.475339e+003	4.546347e-001
1.477268e+003	4.150864e-001
1.479196e+003	3.960689e-001
1.481125e+003	3.766326e-001
1.483053e+003	3.609962e-001
1.484982e+003	3.556613e-001
1.486911e+003	3.501443e-001
1.488839e+003	3.384304e-001
1.490768e+003	3.236341e-001
1.492696e+003	3.239963e-001
1.494625e+003	3.277471e-001
1.496553e+003	3.217170e-001
1.498482e+003	3.136096e-001
1.500410e+003	3.116831e-001
1.502339e+003	3.149371e-001
1.504267e+003	3.207164e-001
1.506196e+003	3.168259e-001
1.508125e+003	2.897233e-001
1.510053e+003	2.967115e-001
1.511982e+003	2.994720e-001
1.513910e+003	3.035821e-001
1.515839e+003	3.056628e-001
1.517767e+003	3.003341e-001
1.519696e+003	3.055519e-001
1.521624e+003	2.995080e-001
1.523553e+003	2.952608e-001
1.525481e+003	2.974743e-001
1.527410e+003	2.948613e-001
1.529339e+003	2.973108e-001
1.531267e+003	3.037769e-001
1.533196e+003	3.009679e-001
1.535124e+003	2.970925e-001
1.537053e+003	3.071638e-001
1.538981e+003	3.133781e-001
1.540910e+003	2.983722e-001
1.542838e+003	2.914031e-001
1.544767e+003	2.920922e-001
1.546695e+003	2.992258e-001
1.548624e+003	3.067713e-001
1.550553e+003	3.064675e-001
1.552481e+003	3.109820e-001
1.554410e+003	3.130332e-001
1.556338e+003	3.172604e-001
1.558267e+003	3.148728e-001
1.560195e+003	2.817532e-001
1.562124e+003	2.933503e-001
1.564052e+003	2.981889e-001
1.565981e+003	2.967989e-001
1.567910e+003	3.003508e-001
1.569838e+003	2.937356e-001
1.571767e+003	2.931902e-001
1.573695e+003	3.008406e-001
1.575624e+003	2.988759e-001
1.577552e+003	2.876473e-001
1.579481e+003	2.917849e-001
1.581409e+003	2.939135e-001
1.583338e+003	2.942587e-001
1.585266e+003	2.945936e-001
1.587195e+003	2.948997e-001
1.589124e+003	2.950909e-001
1.591052e+003	2.957298e-001
1.592981e+003	2.972029e-001
1.594909e+003	2.981428e-001
1.596838e+003	2.984902e-001
1.598766e+003	2.992969e-001
1.600695e+003	2.985842e-001
1.602623e+003	2.957446e-001
1.604552e+003	2.953566e-001
1.606480e+003	2.976903e-001
1.608409e+003	2.964934e-001
1.610338e+003	2.947028e-001
1.612266e+003	2.964833e-001
1.614195e+003	3.011892e-001
1.616123e+003	2.990752e-001
1.618052e+003	2.917596e-001
1.619980e+003	2.978787e-001
1.621909e+003	3.014853e-001
1.623837e+003	2.952752e-001
1.625766e+003	2.964659e-001
1.627694e+003	2.969096e-001
1.629623e+003	2.947246e-001
1.631552e+003	2.983122e-001
1.633480e+003	3.046938e-001
1.635409e+003	3.016832e-001
1.637337e+003	2.897860e-001
1.639266e+003	2.954496e-001
1.641194e+003	2.979315e-001
1.643123e+003	3.009707e-001
1.645051e+003	3.067809e-001
1.646980e+003	2.990916e-001
1.648909e+003	2.959713e-001
1.650837e+003	3.081293e-001
1.652766e+003	3.049102e-001
1.654694e+003	2.828675e-001
1.656623e+003	2.913874e-001
1.658551e+003	2.966739e-001
1.660480e+003	2.999519e-001
1.662408e+003	2.975309e-001
1.664337e+003	2.937422e-001
1.666266e+003	3.007245e-001
1.668194e+003	3.042560e-001
1.670123e+003	2.950522e-001
1.672051e+003	2.937525e-001
1.673980e+003	2.978157e-001
1.675908e+003	2.913360e-001
1.677837e+003	2.952656e-001
1.679765e+003	3.003524e-001
1.681694e+003	3.053356e-001
1.683622e+003	3.032038e-001
1.685551e+003	2.857824e-001
1.687479e+003	2.943090e-001
1.689408e+003	2.946866e-001
1.691337e+003	2.937163e-001
1.693265e+003	3.008240e-001
1.695194e+003	3.040480e-001
1.697122e+003	2.967569e-001
1.699051e+003	2.993084e-001
1.700979e+003	2.873504e-001
1.702908e+003	2.919537e-001
1.704836e+003	2.949293e-001
1.706765e+003	2.902430e-001
1.708693e+003	2.937084e-001
1.710622e+003	2.956053e-001
1.712551e+003	2.976967e-001
1.714479e+003	2.992093e-001
1.716408e+003	2.960334e-001
1.718336e+003	2.848327e-001
1.720265e+003	2.881941e-001
1.722193e+003	2.940800e-001
1.724122e+003	2.939981e-001
1.726050e+003	2.950113e-001
1.727979e+003	2.987457e-001
1.729908e+003	3.005521e-001
1.731836e+003	3.054431e-001
1.733765e+003	3.010915e-001
1.735693e+003	2.919232e-001
1.737622e+003	3.019672e-001
1.739550e+003	3.025700e-001
1.741479e+003	3.014233e-001
1.743407e+003	3.030272e-001
1.745336e+003	3.043675e-001
1.747265e+003	3.055913e-001
1.749193e+003	3.003797e-001
1.751122e+003	2.925256e-001
1.753050e+003	2.910707e-001
1.754979e+003	2.952931e-001
1.756907e+003	2.923818e-001
1.758836e+003	2.913942e-001
1.760764e+003	2.916439e-001
1.762693e+003	2.843924e-001
1.764621e+003	2.863211e-001
1.766550e+003	2.905631e-001
1.768479e+003	2.893066e-001
1.770407e+003	2.918157e-001
1.772336e+003	2.860186e-001
1.774264e+003	2.817414e-001
1.776193e+003	2.844078e-001
1.778121e+003	2.873030e-001
1.780050e+003	2.871843e-001
1.781978e+003	2.850135e-001
1.783907e+003	2.867028e-001
1.785835e+003	2.855217e-001
1.787764e+003	2.871607e-001
1.789693e+003	2.900828e-001
1.791621e+003	2.856025e-001
1.793550e+003	2.794366e-001
1.795478e+003	2.833338e-001
1.797407e+003	2.859308e-001
1.799335e+003	2.863710e-001
1.801264e+003	2.828895e-001
1.803192e+003	2.821010e-001
1.805121e+003	2.843820e-001
1.807049e+003	2.863556e-001
1.808978e+003	2.869859e-001
1.810907e+003	2.856644e-001
1.812835e+003	2.836434e-001
1.814764e+003	2.851062e-001
1.816692e+003	2.855346e-001
1.818621e+003	2.850750e-001
1.820549e+003	2.860579e-001
1.822478e+003	2.889654e-001
1.824406e+003	2.884550e-001
1.826335e+003	2.865172e-001
1.828264e+003	2.899439e-001
1.830192e+003	2.841933e-001
1.832121e+003	2.826017e-001
1.834049e+003	2.866479e-001
1.835978e+003	2.874135e-001
1.837906e+003	2.861777e-001
1.839835e+003	2.873047e-001
1.841763e+003	2.911133e-001
1.843692e+003	2.880939e-001
1.845620e+003	2.819889e-001
1.847549e+003	2.833053e-001
1.849478e+003	2.835706e-001
1.851406e+003	2.841882e-001
1.853335e+003	2.843494e-001
1.855263e+003	2.847337e-001
1.857192e+003	2.853462e-001
1.859120e+003	2.850762e-001
1.861049e+003	2.847883e-001
1.862977e+003	2.855158e-001
1.864906e+003	2.876995e-001
1.866834e+003	2.895500e-001
1.868763e+003	2.843486e-001
1.870692e+003	2.809279e-001
1.872620e+003	2.833855e-001
1.874549e+003	2.844509e-001
1.876477e+003	2.848588e-001
1.878406e+003	2.856169e-001
1.880334e+003	2.856480e-001
1.882263e+003	2.853895e-001
1.884191e+003	2.847433e-001
1.886120e+003	2.853072e-001
1.888048e+003	2.869849e-001
1.889977e+003	2.842432e-001
1.891906e+003	2.850724e-001
1.893834e+003	2.874472e-001
1.895763e+003	2.857473e-001
1.897691e+003	2.850376e-001
1.899620e+003	2.856990e-001
1.901548e+003	2.859644e-001
1.903477e+003	2.856804e-001
1.905405e+003	2.855631e-001
1.907334e+003	2.860992e-001
1.909262e+003	2.851107e-001
1.911191e+003	2.840205e-001
1.913120e+003	2.851990e-001
1.915048e+003	2.873576e-001
1.916977e+003	2.873549e-001
1.918905e+003	2.839594e-001
1.920834e+003	2.859583e-001
1.922762e+003	2.847082e-001
1.924691e+003	2.828132e-001
1.926619e+003	2.845013e-001
1.928548e+003	2.844789e-001
1.930477e+003	2.842193e-001
1.932405e+003	2.844171e-001
1.934334e+003	2.844906e-001
1.936262e+003	2.844591e-001
1.938191e+003	2.844177e-001
1.940119e+003	2.855844e-001
1.942048e+003	2.852080e-001
1.943976e+003	2.831429e-001
1.945905e+003	2.836452e-001
1.947833e+003	2.836843e-001
1.949762e+003	2.841391e-001
1.951691e+003	2.843890e-001
1.953619e+003	2.853120e-001
1.955548e+003	2.854558e-001
1.957476e+003	2.850043e-001
1.959405e+003	2.840523e-001
1.961333e+003	2.832080e-001
1.963262e+003	2.835105e-001
1.965190e+003	2.847123e-001
1.967119e+003	2.839756e-001
1.969047e+003	2.832623e-001
1.970976e+003	2.835666e-001
1.972905e+003	2.836075e-001
1.974833e+003	2.838563e-001
1.976762e+003	2.839372e-001
1.978690e+003	2.835534e-001
1.980619e+003	2.831329e-001
1.982547e+003	2.832259e-001
1.984476e+003	2.839468e-001
1.986404e+003	2.848345e-001
1.988333e+003	2.851093e-001
1.990261e+003	2.853199e-001
1.992190e+003	2.833640e-001
1.994119e+003	2.820303e-001
1.996047e+003	2.838376e-001
1.997976e+003	2.843571e-001
1.999904e+003	2.838599e-001
2.001833e+003	2.837087e-001
2.003761e+003	2.838979e-001
2.005690e+003	2.841034e-001
2.007618e+003	2.844012e-001
2.009547e+003	2.834935e-001
2.011476e+003	2.836154e-001
2.013404e+003	2.842002e-001
2.015333e+003	2.854542e-001
2.017261e+003	2.853473e-001
2.019190e+003	2.843602e-001
2.021118e+003	2.843010e-001
2.023047e+003	2.850951e-001
2.024975e+003	2.854703e-001
2.026904e+003	2.854566e-001
2.028833e+003	2.857764e-001
2.030761e+003	2.859392e-001
2.032690e+003	2.856075e-001
2.034618e+003	2.850711e-001
2.036547e+003	2.843933e-001
2.038475e+003	2.849863e-001
2.040404e+003	2.853961e-001
2.042332e+003	2.847859e-001
2.044261e+003	2.849559e-001
2.046189e+003	2.852373e-001
2.048118e+003	2.850766e-001
2.050047e+003	2.848212e-001
2.051975e+003	2.847747e-001
2.053904e+003	2.851385e-001
2.055832e+003	2.847287e-001
2.057761e+003	2.840448e-001
2.059689e+003	2.844384e-001
2.061618e+003	2.854341e-001
2.063546e+003	2.859096e-001
2.065475e+003	2.846125e-001
2.067404e+003	2.844324e-001
2.069332e+003	2.850077e-001
2.071260e+003	2.842128e-001
2.073189e+003	2.837192e-001
2.075118e+003	2.839963e-001
2.077046e+003	2.847776e-001
2.078975e+003	2.853673e-001
2.080903e+003	2.855679e-001
2.082832e+003	2.862810e-001
2.084760e+003	2.871947e-001
2.086689e+003	2.872428e-001
2.088617e+003	2.874765e-001
2.090546e+003	2.871898e-001
2.092475e+003	2.871384e-001
2.094403e+003	2.871929e-001
2.096332e+003	2.870912e-001
2.098260e+003	2.866436e-001
2.100189e+003	2.865742e-001
2.102117e+003	2.861280e-001
2.104046e+003	2.854890e-001
2.105974e+003	2.860383e-001
2.107903e+003	2.865697e-001
2.109832e+003	2.859960e-001
2.111760e+003	2.862391e-001
2.113688e+003	2.874386e-001
2.115617e+003	2.876337e-001
2.117546e+003	2.872468e-001
2.119474e+003	2.874370e-001
2.121403e+003	2.877197e-001
2.123331e+003	2.887001e-001
2.125260e+003	2.896352e-001
2.127188e+003	2.899023e-001
2.129117e+003	2.902864e-001
2.131045e+003	2.897390e-001
2.132974e+003	2.889854e-001
2.134903e+003	2.897435e-001
2.136831e+003	2.906073e-001
2.138760e+003	2.903040e-001
2.140688e+003	2.891371e-001
2.142617e+003	2.884813e-001
2.144545e+003	2.886496e-001
2.146474e+003	2.891679e-001
2.148402e+003	2.895259e-001
2.150331e+003	2.900029e-001
2.152260e+003	2.903793e-001
2.154188e+003	2.901501e-001
2.156117e+003	2.893331e-001
2.158045e+003	2.894513e-001
2.159974e+003	2.892140e-001
2.161902e+003	2.893977e-001
2.163831e+003	2.904408e-001
2.165759e+003	2.914159e-001
2.167688e+003	2.918034e-001
2.169616e+003	2.924347e-001
2.171545e+003	2.929813e-001
2.173474e+003	2.918636e-001
2.175402e+003	2.909240e-001
2.177331e+003	2.914391e-001
2.179259e+003	2.924324e-001
2.181188e+003	2.926890e-001
2.183116e+003	2.924462e-001
2.185045e+003	2.922252e-001
2.186973e+003	2.920199e-001
2.188902e+003	2.919472e-001
2.190831e+003	2.915770e-001
2.192759e+003	2.906517e-001
2.194688e+003	2.902956e-001
2.196616e+003	2.903561e-001
2.198545e+003	2.902971e-001
2.200473e+003	2.905291e-001
2.202402e+003	2.906145e-001
2.204330e+003	2.899947e-001
2.206259e+003	2.893962e-001
2.208188e+003	2.891456e-001
2.210116e+003	2.892146e-001
2.212044e+003	2.894343e-001
2.213973e+003	2.895195e-001
2.215902e+003	2.898353e-001
2.217830e+003	2.898521e-001
2.219759e+003	2.900769e-001
2.221687e+003	2.909137e-001
2.223616e+003	2.909723e-001
2.225544e+003	2.904680e-001
2.227473e+003	2.905069e-001
2.229401e+003	2.907330e-001
2.231330e+003	2.908994e-001
2.233259e+003	2.912615e-001
2.235187e+003	2.912174e-001
2.237116e+003	2.908285e-001
2.239044e+003	2.908222e-001
2.240973e+003	2.902929e-001
2.242901e+003	2.902189e-001
2.244830e+003	2.906761e-001
2.246758e+003	2.912663e-001
2.248687e+003	2.921762e-001
2.250615e+003	2.924126e-001
2.252544e+003	2.921462e-001
2.254473e+003	2.925554e-001
2.256401e+003	2.934254e-001
2.258330e+003	2.937368e-001
2.260258e+003	2.931868e-001
2.262187e+003	2.927691e-001
2.264115e+003	2.925747e-001
2.266044e+003	2.929206e-001
2.267972e+003	2.930627e-001
2.269901e+003	2.928374e-001
2.271830e+003	2.929737e-001
2.273758e+003	2.928615e-001
2.275687e+003	2.922573e-001
2.277615e+003	2.918861e-001
2.279544e+003	2.916653e-001
2.281472e+003	2.914687e-001
2.283401e+003	2.913297e-001
2.285329e+003	2.916526e-001
2.287258e+003	2.918208e-001
2.289187e+003	2.919231e-001
2.291115e+003	2.922941e-001
2.293043e+003	2.928324e-001
2.294972e+003	2.936870e-001
2.296901e+003	2.944205e-001
2.298829e+003	2.941468e-001
2.300758e+003	2.933515e-001
2.302686e+003	2.929624e-001
2.304615e+003	2.930286e-001
2.306543e+003	2.938097e-001
2.308472e+003	2.942497e-001
2.310400e+003	2.941943e-001
2.312329e+003	2.949858e-001
2.314258e+003	2.957288e-001
2.316186e+003	2.953056e-001
2.318115e+003	2.949529e-001
2.320043e+003	2.957559e-001
2.321972e+003	2.956320e-001
2.323900e+003	2.945186e-001
2.325829e+003	2.950865e-001
2.327757e+003	2.967343e-001
2.329686e+003	2.975453e-001
2.331615e+003	2.935576e-001
2.333543e+003	2.903364e-001
2.335472e+003	2.957820e-001
2.337400e+003	3.005393e-001
2.339329e+003	2.984580e-001
2.341257e+003	2.955217e-001
2.343186e+003	2.956783e-001
2.345114e+003	2.953602e-001
2.347043e+003	2.926131e-001
2.348971e+003	2.966698e-001
2.350900e+003	3.023208e-001
2.352829e+003	3.018206e-001
2.354757e+003	3.013912e-001
2.356686e+003	3.008411e-001
2.358614e+003	3.028678e-001
2.360543e+003	3.004336e-001
2.362471e+003	2.948043e-001
2.364400e+003	2.919034e-001
2.366328e+003	2.924081e-001
2.368257e+003	2.910096e-001
2.370186e+003	2.901554e-001
2.372114e+003	2.902674e-001
2.374042e+003	2.914096e-001
2.375971e+003	2.928722e-001
2.377900e+003	2.926975e-001
2.379828e+003	2.923719e-001
2.381757e+003	2.934388e-001
2.383685e+003	2.943322e-001
2.385614e+003	2.947595e-001
2.387542e+003	2.954488e-001
2.389471e+003	2.964283e-001
2.391399e+003	2.977202e-001
2.393328e+003	2.984328e-001
2.395257e+003	2.977970e-001
2.397185e+003	2.973638e-001
2.399114e+003	2.975620e-001
2.401042e+003	2.976236e-001
2.402971e+003	2.973654e-001
2.404899e+003	2.970273e-001
2.406828e+003	2.965182e-001
2.408756e+003	2.967052e-001
2.410685e+003	2.970186e-001
2.412614e+003	2.969750e-001
2.414542e+003	2.965801e-001
2.416471e+003	2.965946e-001
2.418399e+003	2.976024e-001
2.420328e+003	2.981352e-001
2.422256e+003	2.981796e-001
2.424185e+003	2.986023e-001
2.426113e+003	2.992874e-001
2.428042e+003	2.991775e-001
2.429970e+003	2.988133e-001
2.431899e+003	2.986944e-001
2.433828e+003	2.988712e-001
2.435756e+003	2.983273e-001
2.437685e+003	2.974215e-001
2.439613e+003	2.966775e-001
2.441542e+003	2.960858e-001
2.443470e+003	2.965712e-001
2.445399e+003	2.964218e-001
2.447327e+003	2.955141e-001
2.449256e+003	2.956080e-001
2.451185e+003	2.957225e-001
2.453113e+003	2.959306e-001
2.455042e+003	2.962995e-001
2.456970e+003	2.963852e-001
2.458899e+003	2.964391e-001
2.460827e+003	2.958314e-001
2.462756e+003	2.943822e-001
2.464684e+003	2.944187e-001
2.466613e+003	2.955983e-001
2.468542e+003	2.955681e-001
2.470470e+003	2.951875e-001
2.472398e+003	2.953226e-001
2.474327e+003	2.959612e-001
2.476256e+003	2.968233e-001
2.478184e+003	2.970290e-001
2.480113e+003	2.970156e-001
2.482041e+003	2.969119e-001
2.483970e+003	2.964905e-001
2.485898e+003	2.959968e-001
2.487827e+003	2.968123e-001
2.489755e+003	2.974177e-001
2.491684e+003	2.975475e-001
2.493613e+003	2.980225e-001
2.495541e+003	2.976789e-001
2.497470e+003	2.964268e-001
2.499398e+003	2.964739e-001
2.501327e+003	2.971475e-001
2.503255e+003	2.973853e-001
2.505184e+003	2.977671e-001
2.507112e+003	2.979252e-001
2.509041e+003	2.980303e-001
2.510969e+003	2.979319e-001
2.512898e+003	2.980067e-001
2.514827e+003	2.985023e-001
2.516755e+003	2.992408e-001
2.518684e+003	2.999331e-001
2.520612e+003	3.011980e-001
2.522541e+003	3.023463e-001
2.524469e+003	3.028090e-001
2.526398e+003	3.030446e-001
2.528326e+003	3.035279e-001
2.530255e+003	3.040745e-001
2.532184e+003	3.042010e-001
2.534112e+003	3.045915e-001
2.536041e+003	3.044540e-001
2.537969e+003	3.049033e-001
2.539898e+003	3.060136e-001
2.541826e+003	3.072109e-001
2.543755e+003	3.079520e-001
2.545683e+003	3.090440e-001
2.547612e+003	3.104265e-001
2.549541e+003	3.108814e-001
2.551469e+003	3.109131e-001
2.553397e+003	3.107497e-001
2.555326e+003	3.111605e-001
2.557255e+003	3.123400e-001
2.559183e+003	3.131222e-001
2.561112e+003	3.137346e-001
2.563040e+003	3.149787e-001
2.564969e+003	3.157459e-001
2.566897e+003	3.159132e-001
2.568826e+003	3.168680e-001
2.570754e+003	3.181493e-001
2.572683e+003	3.199283e-001
2.574612e+003	3.227290e-001
2.576540e+003	3.249136e-001
2.578469e+003	3.265480e-001
2.580397e+003	3.274767e-001
2.582326e+003	3.273998e-001
2.584254e+003	3.260451e-001
2.586183e+003	3.244289e-001
2.588111e+003	3.227967e-001
2.590040e+003	3.208677e-001
2.591969e+003	3.195059e-001
2.593897e+003	3.191698e-001
2.595826e+003	3.195896e-001
2.597754e+003	3.198141e-001
2.599683e+003	3.198630e-001
2.601611e+003	3.204209e-001
2.603540e+003	3.211822e-001
2.605468e+003	3.228180e-001
2.607397e+003	3.244474e-001
2.609325e+003	3.257918e-001
2.611254e+003	3.277053e-001
2.613183e+003	3.293728e-001
2.615111e+003	3.299309e-001
2.617040e+003	3.300332e-001
2.618968e+003	3.296722e-001
2.620897e+003	3.290573e-001
2.622825e+003	3.289452e-001
2.624754e+003	3.289607e-001
2.626682e+003	3.280732e-001
2.628611e+003	3.265595e-001
2.630540e+003	3.261464e-001
2.632468e+003	3.264071e-001
2.634396e+003	3.262611e-001
2.636325e+003	3.266834e-001
2.638254e+003	3.281028e-001
2.640182e+003	3.291149e-001
2.642111e+003	3.301267e-001
2.644039e+003	3.310576e-001
2.645968e+003	3.314208e-001
2.647896e+003	3.321128e-001
2.649825e+003	3.330878e-001
2.651753e+003	3.341706e-001
2.653682e+003	3.356054e-001
2.655611e+003	3.367640e-001
2.657539e+003	3.375188e-001
2.659468e+003	3.386118e-001
2.661396e+003	3.390770e-001
2.663325e+003	3.386286e-001
2.665253e+003	3.381596e-001
2.667182e+003	3.381498e-001
2.669110e+003	3.388959e-001
2.671039e+003	3.403473e-001
2.672968e+003	3.410311e-001
2.674896e+003	3.420375e-001
2.676825e+003	3.427891e-001
2.678753e+003	3.424439e-001
2.680682e+003	3.427115e-001
2.682610e+003	3.425471e-001
2.684539e+003	3.420486e-001
2.686467e+003	3.418624e-001
2.688396e+003	3.422365e-001
2.690324e+003	3.425997e-001
2.692253e+003	3.423571e-001
2.694182e+003	3.425609e-001
2.696110e+003	3.437892e-001
2.698039e+003	3.444705e-001
2.699967e+003	3.448546e-001
2.701896e+003	3.457389e-001
2.703824e+003	3.473868e-001
2.705753e+003	3.498080e-001
2.707681e+003	3.527270e-001
2.709610e+003	3.569211e-001
2.711539e+003	3.611182e-001
2.713467e+003	3.641328e-001
2.715396e+003	3.685817e-001
2.717324e+003	3.753000e-001
2.719253e+003	3.831507e-001
2.721181e+003	3.901290e-001
2.723110e+003	3.926742e-001
2.725038e+003	3.893109e-001
2.726967e+003	3.824654e-001
2.728896e+003	3.757351e-001
2.730824e+003	3.719210e-001
2.732752e+003	3.681079e-001
2.734681e+003	3.637965e-001
2.736610e+003	3.601458e-001
2.738538e+003	3.570234e-001
2.740467e+003	3.534741e-001
2.742395e+003	3.512343e-001
2.744324e+003	3.495377e-001
2.746252e+003	3.474648e-001
2.748181e+003	3.461353e-001
2.750109e+003	3.453240e-001
2.752038e+003	3.449629e-001
2.753967e+003	3.458140e-001
2.755895e+003	3.464114e-001
2.757824e+003	3.469491e-001
2.759752e+003	3.476254e-001
2.761681e+003	3.490111e-001
2.763609e+003	3.510110e-001
2.765538e+003	3.526010e-001
2.767466e+003	3.533305e-001
2.769395e+003	3.536137e-001
2.771323e+003	3.548104e-001
2.773252e+003	3.574748e-001
2.775181e+003	3.604941e-001
2.777109e+003	3.638448e-001
2.779038e+003	3.674389e-001
2.780966e+003	3.717451e-001
2.782895e+003	3.776487e-001
2.784823e+003	3.845358e-001
2.786752e+003	3.916091e-001
2.788680e+003	3.999482e-001
2.790609e+003	4.098636e-001
2.792538e+003	4.194784e-001
2.794466e+003	4.269069e-001
2.796395e+003	4.320957e-001
2.798323e+003	4.365699e-001
2.800252e+003	4.435316e-001
2.802180e+003	4.535574e-001
2.804109e+003	4.662223e-001
2.806037e+003	4.799266e-001
2.807966e+003	4.919346e-001
2.809895e+003	5.017452e-001
2.811823e+003	5.113267e-001
2.813751e+003	5.223469e-001
2.815680e+003	5.356997e-001
2.817609e+003	5.519195e-001
2.819537e+003	5.736858e-001
2.821466e+003	6.016964e-001
2.823394e+003	6.358685e-001
2.825323e+003	6.820967e-001
2.827251e+003	7.463407e-001
2.829180e+003	8.381968e-001
2.831108e+003	9.699139e-001
2.833037e+003	1.136200e+000
2.834966e+003	1.292899e+000
2.836894e+003	1.397792e+000
2.838823e+003	1.443225e+000
2.840751e+003	1.416769e+000
2.842680e+003	1.359710e+000
2.844608e+003	1.301276e+000
2.846537e+003	1.253242e+000
2.848465e+003	1.222989e+000
2.850394e+003	1.194635e+000
2.852323e+003	1.154549e+000
2.854251e+003	1.104474e+000
2.856180e+003	1.059549e+000
2.858108e+003	1.046033e+000
2.860037e+003	1.075132e+000
2.861965e+003	1.145098e+000
2.863894e+003	1.243755e+000
2.865822e+003	1.325107e+000
2.867751e+003	1.360707e+000
2.869679e+003	1.369283e+000
2.871608e+003	1.357519e+000
2.873536e+003	1.340294e+000
2.875465e+003	1.350587e+000
2.877394e+003	1.365250e+000
2.879322e+003	1.365683e+000
2.881251e+003	1.361207e+000
2.883179e+003	1.349149e+000
2.885108e+003	1.339243e+000
2.887036e+003	1.338633e+000
2.888965e+003	1.342402e+000
2.890893e+003	1.350613e+000
2.892822e+003	1.365935e+000
2.894750e+003	1.391456e+000
2.896679e+003	1.425753e+000
2.898608e+003	1.458946e+000
2.900536e+003	1.492192e+000
2.902465e+003	1.529003e+000
2.904393e+003	1.554669e+000
2.906322e+003	1.553941e+000
2.908250e+003	1.549091e+000
2.910179e+003	1.543769e+000
2.912107e+003	1.531967e+000
2.914036e+003	1.545493e+000
2.915965e+003	1.565722e+000
2.917893e+003	1.575025e+000
2.919822e+003	1.586029e+000
2.921750e+003	1.610100e+000
2.923679e+003	1.630315e+000
2.925607e+003	1.623738e+000
2.927536e+003	1.605960e+000
2.929464e+003	1.601681e+000
2.931393e+003	1.608317e+000
2.933322e+003	1.593947e+000
2.935250e+003	1.552112e+000
2.937178e+003	1.509889e+000
2.939107e+003	1.489642e+000
2.941036e+003	1.484100e+000
2.942964e+003	1.505079e+000
2.944893e+003	1.548321e+000
2.946821e+003	1.581609e+000
2.948750e+003	1.590803e+000
2.950678e+003	1.595285e+000
2.952607e+003	1.610847e+000
2.954535e+003	1.620030e+000
2.956464e+003	1.621364e+000
2.958393e+003	1.629379e+000
2.960321e+003	1.633199e+000
2.962250e+003	1.636019e+000
2.964178e+003	1.650032e+000
2.966107e+003	1.645828e+000
2.968035e+003	1.572768e+000
2.969964e+003	1.438853e+000
2.971892e+003	1.298487e+000
2.973821e+003	1.158218e+000
2.975750e+003	1.018530e+000
2.977678e+003	8.953882e-001
2.979607e+003	7.944113e-001
2.981535e+003	7.118737e-001
2.983464e+003	6.445293e-001
2.985392e+003	5.923457e-001
2.987321e+003	5.504856e-001
2.989249e+003	5.158435e-001
2.991178e+003	4.887466e-001
2.993106e+003	4.651047e-001
2.995035e+003	4.439821e-001
2.996964e+003	4.269341e-001
2.998892e+003	4.135823e-001
3.000821e+003	4.008229e-001
3.002749e+003	3.895212e-001
3.004678e+003	3.806243e-001
3.006606e+003	3.742163e-001
3.008535e+003	3.680790e-001
3.010463e+003	3.615508e-001
3.012392e+003	3.558998e-001
3.014321e+003	3.509336e-001
3.016249e+003	3.464843e-001
3.018177e+003	3.422135e-001
3.020106e+003	3.385220e-001
3.022035e+003	3.355910e-001
3.023963e+003	3.332513e-001
3.025892e+003	3.310713e-001
3.027820e+003	3.286903e-001
3.029749e+003	3.270206e-001
3.031677e+003	3.253097e-001
3.033606e+003	3.241635e-001
3.035534e+003	3.230970e-001
3.037463e+003	3.220512e-001
3.039392e+003	3.215943e-001
3.041320e+003	3.198872e-001
3.043249e+003	3.179295e-001
3.045177e+003	3.174419e-001
3.047106e+003	3.175644e-001
3.049034e+003	3.170551e-001
3.050963e+003	3.166838e-001
3.052891e+003	3.170161e-001
3.054820e+003	3.168536e-001
3.056749e+003	3.156176e-001
3.058677e+003	3.140718e-001
3.060606e+003	3.128308e-001
3.062534e+003	3.129269e-001
3.064463e+003	3.136497e-001
3.066391e+003	3.127882e-001
3.068320e+003	3.119768e-001
3.070248e+003	3.120050e-001
3.072177e+003	3.114544e-001
3.074105e+003	3.108284e-001
3.076034e+003	3.109373e-001
3.077963e+003	3.109910e-001
3.079891e+003	3.111491e-001
3.081820e+003	3.101551e-001
3.083748e+003	3.093494e-001
3.085677e+003	3.087881e-001
3.087605e+003	3.077482e-001
3.089534e+003	3.086255e-001
3.091462e+003	3.095264e-001
3.093391e+003	3.092114e-001
3.095320e+003	3.089038e-001
3.097248e+003	3.094338e-001
3.099177e+003	3.109511e-001
3.101105e+003	3.098918e-001
3.103034e+003	3.084857e-001
3.104962e+003	3.097503e-001
3.106891e+003	3.106197e-001
3.108819e+003	3.109243e-001
3.110748e+003	3.113633e-001
3.112677e+003	3.112752e-001
3.114605e+003	3.114829e-001
3.116533e+003	3.113127e-001
3.118462e+003	3.116981e-001
3.120391e+003	3.122348e-001
3.122319e+003	3.125168e-001
3.124248e+003	3.133760e-001
3.126176e+003	3.137033e-001
3.128105e+003	3.134482e-001
3.130033e+003	3.140503e-001
3.131962e+003	3.134486e-001
3.133890e+003	3.135880e-001
3.135819e+003	3.154525e-001
3.137748e+003	3.169469e-001
3.139676e+003	3.177457e-001
3.141605e+003	3.178449e-001
3.143533e+003	3.173849e-001
3.145462e+003	3.171002e-001
3.147390e+003	3.164859e-001
3.149319e+003	3.159321e-001
3.151247e+003	3.155411e-001
3.153176e+003	3.146466e-001
3.155104e+003	3.140034e-001
3.157033e+003	3.136259e-001
3.158962e+003	3.129627e-001
3.160890e+003	3.133041e-001
3.162819e+003	3.139100e-001
3.164747e+003	3.136265e-001
3.166676e+003	3.126007e-001
3.168604e+003	3.117804e-001
3.170533e+003	3.123528e-001
3.172461e+003	3.141648e-001
3.174390e+003	3.151444e-001
3.176319e+003	3.151235e-001
3.178247e+003	3.150471e-001
3.180176e+003	3.159468e-001
3.182104e+003	3.156629e-001
3.184033e+003	3.153523e-001
3.185961e+003	3.158817e-001
3.187890e+003	3.157766e-001
3.189818e+003	3.159441e-001
3.191747e+003	3.163573e-001
3.193676e+003	3.163393e-001
3.195604e+003	3.167827e-001
3.197532e+003	3.159837e-001
3.199461e+003	3.144464e-001
3.201390e+003	3.137862e-001
3.203318e+003	3.132719e-001
3.205247e+003	3.135756e-001
3.207175e+003	3.134677e-001
3.209104e+003	3.106677e-001
3.211032e+003	3.085071e-001
3.212961e+003	3.078386e-001
3.214889e+003	3.061045e-001
3.216818e+003	3.058211e-001
3.218747e+003	3.054010e-001
3.220675e+003	3.029824e-001
3.222604e+003	3.020631e-001
3.224532e+003	3.022293e-001
3.226461e+003	3.017411e-001
3.228389e+003	3.010347e-001
3.230318e+003	3.005068e-001
3.232246e+003	3.003399e-001
3.234175e+003	2.992707e-001
3.236104e+003	2.982886e-001
3.238032e+003	2.978347e-001
3.239961e+003	2.980308e-001
3.241889e+003	2.978166e-001
3.243818e+003	2.978569e-001
3.245746e+003	2.969787e-001
3.247675e+003	2.965774e-001
3.249603e+003	2.967263e-001
3.251532e+003	2.967798e-001
3.253460e+003	2.959380e-001
3.255389e+003	2.955647e-001
3.257318e+003	2.966895e-001
3.259246e+003	2.966916e-001
3.261175e+003	2.967088e-001
3.263103e+003	2.977239e-001
3.265032e+003	2.984752e-001
3.266960e+003	2.981250e-001
3.268889e+003	2.975325e-001
3.270817e+003	2.979347e-001
3.272746e+003	2.973439e-001
3.274675e+003	2.971586e-001
3.276603e+003	2.972432e-001
3.278531e+003	2.968322e-001
3.280460e+003	2.972882e-001
3.282389e+003	2.971570e-001
3.284317e+003	2.964811e-001
3.286246e+003	2.968522e-001
3.288174e+003	2.961770e-001
3.290103e+003	2.958972e-001
3.292031e+003	2.967105e-001
3.293960e+003	2.980239e-001
3.295888e+003	2.977341e-001
3.297817e+003	2.964263e-001
3.299746e+003	2.969105e-001
3.301674e+003	2.971252e-001
3.303603e+003	2.972244e-001
3.305531e+003	2.978749e-001
3.307460e+003	2.975422e-001
3.309388e+003	2.971716e-001
3.311317e+003	2.976150e-001
3.313245e+003	2.965463e-001
3.315174e+003	2.953401e-001
3.317103e+003	2.950299e-001
3.319031e+003	2.952644e-001
3.320960e+003	2.959418e-001
3.322888e+003	2.964237e-001
3.324817e+003	2.961938e-001
3.326745e+003	2.955001e-001
3.328674e+003	2.957830e-001
3.330602e+003	2.966450e-001
3.332531e+003	2.974132e-001
3.334459e+003	2.980773e-001
3.336388e+003	2.981144e-001
3.338317e+003	2.978867e-001
3.340245e+003	2.975509e-001
3.342174e+003	2.976748e-001
3.344102e+003	2.990984e-001
3.346031e+003	2.997334e-001
3.347959e+003	2.989468e-001
3.349888e+003	2.987833e-001
3.351816e+003	2.986135e-001
3.353745e+003	2.990543e-001
3.355674e+003	2.987464e-001
3.357602e+003	2.982285e-001
3.359531e+003	2.990918e-001
3.361459e+003	2.990480e-001
3.363388e+003	2.983514e-001
3.365316e+003	2.982543e-001
3.367245e+003	2.972128e-001
3.369173e+003	2.965478e-001
3.371102e+003	2.971025e-001
3.373031e+003	2.977609e-001
3.374959e+003	2.982167e-001
3.376887e+003	2.973547e-001
3.378816e+003	2.960065e-001
3.380745e+003	2.960468e-001
3.382673e+003	2.967853e-001
3.384602e+003	2.966451e-001
3.386530e+003	2.955832e-001
3.388459e+003	2.951178e-001
3.390387e+003	2.963805e-001
3.392316e+003	2.957391e-001
3.394244e+003	2.944430e-001
3.396173e+003	2.955686e-001
3.398102e+003	2.957820e-001
3.400030e+003	2.969182e-001
3.401959e+003	2.972709e-001
3.403887e+003	2.972472e-001
3.405816e+003	2.972131e-001
3.407744e+003	2.963468e-001
3.409673e+003	2.952645e-001
3.411601e+003	2.951198e-001
3.413530e+003	2.958603e-001
3.415458e+003	2.961654e-001
3.417387e+003	2.976406e-001
3.419316e+003	2.985444e-001
3.421244e+003	2.971864e-001
3.423173e+003	2.961270e-001
3.425101e+003	2.954656e-001
3.427030e+003	2.953991e-001
3.428958e+003	2.953844e-001
3.430887e+003	2.950311e-001
3.432815e+003	2.952932e-001
3.434744e+003	2.953342e-001
3.436673e+003	2.954106e-001
3.438601e+003	2.951861e-001
3.440530e+003	2.947910e-001
3.442458e+003	2.938812e-001
3.444387e+003	2.944906e-001
3.446315e+003	2.941273e-001
3.448244e+003	2.902918e-001
3.450172e+003	2.914504e-001
3.452101e+003	2.933196e-001
3.454030e+003	2.944293e-001
3.455958e+003	2.937854e-001
3.457886e+003	2.937941e-001
3.459815e+003	2.946427e-001
3.461744e+003	2.937244e-001
3.463672e+003	2.913016e-001
3.465601e+003	2.916941e-001
3.467529e+003	2.915859e-001
3.469458e+003	2.913472e-001
3.471386e+003	2.931398e-001
3.473315e+003	2.955766e-001
3.475243e+003	2.934820e-001
3.477172e+003	2.923962e-001
3.479101e+003	2.947278e-001
3.481029e+003	2.933530e-001
3.482958e+003	2.896931e-001
3.484886e+003	2.904080e-001
3.486815e+003	2.904918e-001
3.488743e+003	2.909162e-001
3.490672e+003	2.927752e-001
3.492600e+003	2.933533e-001
3.494529e+003	2.930494e-001
3.496458e+003	2.915628e-001
3.498386e+003	2.914973e-001
3.500315e+003	2.945630e-001
3.502243e+003	2.940368e-001
3.504172e+003	2.892414e-001
3.506100e+003	2.904927e-001
3.508029e+003	2.934703e-001
3.509957e+003	2.907746e-001
3.511886e+003	2.893996e-001
3.513814e+003	2.907257e-001
3.515743e+003	2.926565e-001
3.517672e+003	2.936815e-001
3.519600e+003	2.927820e-001
3.521529e+003	2.932163e-001
3.523457e+003	2.918267e-001
3.525386e+003	2.918818e-001
3.527314e+003	2.899646e-001
3.529243e+003	2.859820e-001
3.531171e+003	2.877280e-001
3.533100e+003	2.915075e-001
3.535029e+003	2.931671e-001
3.536957e+003	2.901522e-001
3.538885e+003	2.907522e-001
3.540814e+003	2.937746e-001
3.542743e+003	2.970366e-001
3.544671e+003	2.955508e-001
3.546600e+003	2.895336e-001
3.548528e+003	2.888457e-001
3.550457e+003	2.934978e-001
3.552385e+003	2.900624e-001
3.554314e+003	2.869050e-001
3.556242e+003	2.891541e-001
3.558171e+003	2.915461e-001
3.560100e+003	2.933467e-001
3.562028e+003	2.956548e-001
3.563957e+003	3.013236e-001
3.565885e+003	2.994707e-001
3.567814e+003	2.792825e-001
3.569742e+003	2.794157e-001
3.571671e+003	2.867953e-001
3.573599e+003	2.888889e-001
3.575528e+003	2.889869e-001
3.577457e+003	2.916165e-001
3.579385e+003	2.929970e-001
3.581314e+003	2.932304e-001
3.583242e+003	2.961707e-001
3.585171e+003	3.016106e-001
3.587099e+003	2.917251e-001
3.589028e+003	2.782234e-001
3.590956e+003	2.882408e-001
3.592885e+003	2.960167e-001
3.594813e+003	2.922294e-001
3.596742e+003	2.893948e-001
3.598671e+003	2.915155e-001
3.600599e+003	2.889070e-001
3.602528e+003	2.882668e-001
3.604456e+003	2.956778e-001
3.606385e+003	3.002474e-001
3.608313e+003	2.932107e-001
3.610242e+003	2.918477e-001
3.612170e+003	2.956209e-001
3.614099e+003	2.874466e-001
3.616028e+003	2.926523e-001
3.617956e+003	2.969137e-001
3.619885e+003	2.842550e-001
3.621813e+003	2.834367e-001
3.623742e+003	2.914664e-001
3.625670e+003	3.006610e-001
3.627599e+003	3.079859e-001
3.629527e+003	2.801719e-001
3.631456e+003	2.839971e-001
3.633385e+003	2.919140e-001
3.635313e+003	2.915410e-001
3.637241e+003	2.957724e-001
3.639170e+003	2.958910e-001
3.641099e+003	2.970661e-001
3.643027e+003	2.984739e-001
3.644956e+003	3.077339e-001
3.646884e+003	3.126869e-001
3.648813e+003	2.927367e-001
3.650741e+003	2.719223e-001
3.652670e+003	2.836437e-001
3.654598e+003	2.994133e-001
3.656527e+003	2.893606e-001
3.658456e+003	2.850536e-001
3.660384e+003	2.899327e-001
3.662313e+003	2.903816e-001
3.664241e+003	2.925878e-001
3.666170e+003	2.996881e-001
3.668098e+003	3.081223e-001
3.670027e+003	2.916438e-001
3.671955e+003	2.906221e-001
3.673884e+003	3.128307e-001
3.675813e+003	2.852998e-001
3.677741e+003	2.789909e-001
3.679669e+003	2.847559e-001
3.681598e+003	2.870775e-001
3.683527e+003	2.932453e-001
3.685455e+003	3.010699e-001
3.687384e+003	3.086185e-001
3.689312e+003	2.934539e-001
3.691241e+003	2.809102e-001
3.693169e+003	2.852791e-001
3.695098e+003	2.915930e-001
3.697026e+003	2.928167e-001
3.698955e+003	2.985863e-001
3.700884e+003	2.998504e-001
3.702812e+003	2.907690e-001
3.704741e+003	2.928482e-001
3.706669e+003	2.995354e-001
3.708598e+003	3.055228e-001
3.710526e+003	2.982705e-001
3.712455e+003	2.810415e-001
3.714383e+003	2.877150e-001
3.716312e+003	2.983312e-001
3.718240e+003	3.002132e-001
3.720169e+003	3.004300e-001
3.722098e+003	2.978144e-001
3.724026e+003	2.937866e-001
3.725955e+003	2.937580e-001
3.727883e+003	2.926544e-001
3.729812e+003	3.043432e-001
3.731740e+003	3.099249e-001
3.733669e+003	3.052890e-001
3.735597e+003	2.834485e-001
3.737526e+003	2.785162e-001
3.739455e+003	2.943464e-001
3.741383e+003	3.051958e-001
3.743312e+003	3.111927e-001
3.745240e+003	2.871638e-001
3.747169e+003	2.974707e-001
3.749097e+003	3.106545e-001
3.751026e+003	2.874327e-001
3.752954e+003	2.761477e-001
3.754883e+003	2.916279e-001
3.756812e+003	3.021534e-001
3.758740e+003	2.984850e-001
3.760668e+003	2.903151e-001
3.762597e+003	2.992879e-001
3.764526e+003	3.059819e-001
3.766454e+003	2.989311e-001
3.768383e+003	3.017799e-001
3.770311e+003	2.921304e-001
3.772240e+003	2.907539e-001
3.774168e+003	2.954653e-001
3.776097e+003	2.998321e-001
3.778025e+003	3.029946e-001
3.779954e+003	2.927850e-001
3.781883e+003	2.948048e-001
3.783811e+003	2.994704e-001
3.785740e+003	2.939433e-001
3.787668e+003	2.949015e-001
3.789597e+003	2.978513e-001
3.791525e+003	2.996761e-001
3.793454e+003	3.025882e-001
3.795382e+003	3.056410e-001
3.797311e+003	3.012787e-001
3.799240e+003	3.113798e-001
3.801168e+003	3.005036e-001
3.803097e+003	2.819783e-001
3.805025e+003	2.997023e-001
3.806954e+003	2.945818e-001
3.808882e+003	2.890128e-001
3.810811e+003	2.988625e-001
3.812739e+003	3.077467e-001
3.814668e+003	3.140972e-001
3.816596e+003	2.975245e-001
3.818525e+003	3.045184e-001
3.820454e+003	3.052139e-001
3.822382e+003	2.823787e-001
3.824311e+003	2.954663e-001
3.826239e+003	2.997692e-001
3.828168e+003	2.975581e-001
3.830096e+003	3.044614e-001
3.832025e+003	3.030794e-001
3.833953e+003	3.061604e-001
3.835882e+003	3.101406e-001
3.837811e+003	3.048861e-001
3.839739e+003	2.926455e-001
3.841667e+003	2.949534e-001
3.843596e+003	2.931900e-001
3.845525e+003	2.904344e-001
3.847453e+003	2.995072e-001
3.849382e+003	3.102245e-001
3.851310e+003	3.234523e-001
3.853239e+003	3.007003e-001
3.855167e+003	2.783298e-001
3.857096e+003	2.872807e-001
3.859024e+003	2.971387e-001
3.860953e+003	3.060195e-001
3.862882e+003	3.061105e-001
3.864810e+003	2.972395e-001
3.866739e+003	3.020872e-001
3.868667e+003	3.150521e-001
3.870596e+003	2.943066e-001
3.872524e+003	2.977340e-001
3.874453e+003	2.927991e-001
3.876381e+003	2.954677e-001
3.878310e+003	3.086171e-001
3.880239e+003	3.036036e-001
3.882167e+003	2.989173e-001
3.884096e+003	3.076455e-001
3.886024e+003	2.939574e-001
3.887953e+003	2.967670e-001
3.889881e+003	3.079821e-001
3.891810e+003	2.965979e-001
3.893738e+003	2.928015e-001
3.895667e+003	3.038718e-001
3.897595e+003	3.114052e-001
3.899524e+003	3.047853e-001
3.901453e+003	3.013242e-001
3.903381e+003	2.984357e-001
3.905310e+003	2.876127e-001
3.907238e+003	2.927549e-001
3.909167e+003	3.004260e-001
3.911095e+003	3.026265e-001
3.913024e+003	3.036057e-001
3.914952e+003	3.074198e-001
3.916881e+003	3.042780e-001
3.918810e+003	3.009869e-001
3.920738e+003	3.012928e-001
3.922667e+003	3.050537e-001
3.924595e+003	3.003739e-001
3.926524e+003	2.981741e-001
3.928452e+003	3.049945e-001
3.930381e+003	3.049890e-001
3.932309e+003	2.988958e-001
3.934238e+003	2.958853e-001
3.936167e+003	3.003991e-001
3.938095e+003	3.020810e-001
3.940023e+003	3.036332e-001
3.941952e+003	3.026907e-001
3.943881e+003	2.973811e-001
3.945809e+003	3.005880e-001
3.947738e+003	3.026455e-001
3.949666e+003	2.981703e-001
3.951595e+003	2.971818e-001
3.953523e+003	2.994140e-001
3.955452e+003	3.015746e-001
3.957380e+003	3.021582e-001
3.959309e+003	3.037549e-001
3.961238e+003	3.034304e-001
3.963166e+003	2.990021e-001
3.965095e+003	3.004229e-001
3.967023e+003	3.041375e-001
3.968952e+003	3.043141e-001
3.970880e+003	3.030267e-001
3.972809e+003	3.025722e-001
3.974737e+003	3.023217e-001
3.976666e+003	3.020601e-001
3.978594e+003	3.021216e-001
3.980523e+003	3.021987e-001
3.982452e+003	3.032183e-001
3.984380e+003	3.053885e-001
3.986309e+003	3.076695e-001
3.988237e+003	3.087520e-001
3.990166e+003	3.077145e-001
3.992094e+003	3.075632e-001
3.994023e+003	3.093392e-001
3.995951e+003	3.088165e-001
3.997880e+003	3.066689e-001
3.999809e+003	3.058115e-001
4.001737e+003	0.000000e+000
