# Supplementary material for: Deep Learning for Reconstructing Low-Quality FTIR and Raman Spectra—A Case Study in Microplastic Analyses
Source: Anal Chem. 2021 Nov 22;93(49):16360–8. doi: 10.1021/acs.analchem.1c02618 (PMC8674871; doi:10.1021/acs.analchem.1c02618)
Supplement: Supplementary file 2 — ac1c02618_si_002.zip [file ac1c02618_si_002.zip › SpectraReconstruction/MicroFTIRSpectra/PS.txt]

3.992094e+002	1.843337e-001
4.011380e+002	2.213512e-001
4.030665e+002	1.909517e-001
4.049951e+002	2.139333e-001
4.069236e+002	2.840324e-001
4.088522e+002	2.916318e-001
4.107807e+002	2.020096e-001
4.127093e+002	1.511527e-001
4.146378e+002	1.823461e-001
4.165664e+002	2.031222e-001
4.184949e+002	1.210595e-001
4.204235e+002	1.039210e-001
4.223520e+002	1.545279e-001
4.242806e+002	1.518258e-001
4.262091e+002	1.681128e-001
4.281377e+002	2.246673e-001
4.300662e+002	2.449999e-001
4.319948e+002	2.379162e-001
4.339233e+002	2.177991e-001
4.358519e+002	2.219751e-001
4.377804e+002	2.314174e-001
4.397090e+002	2.285756e-001
4.416375e+002	2.376676e-001
4.435660e+002	2.161806e-001
4.454946e+002	1.923188e-001
4.474232e+002	1.835041e-001
4.493517e+002	1.697902e-001
4.512802e+002	1.767353e-001
4.532088e+002	1.819139e-001
4.551373e+002	1.355750e-001
4.570659e+002	1.237357e-001
4.589944e+002	1.719943e-001
4.609230e+002	1.944431e-001
4.628515e+002	1.860249e-001
4.647801e+002	1.796777e-001
4.667086e+002	1.587851e-001
4.686372e+002	1.600624e-001
4.705657e+002	1.818768e-001
4.724943e+002	1.655078e-001
4.744228e+002	1.651797e-001
4.763513e+002	1.887289e-001
4.782799e+002	2.096358e-001
4.802085e+002	1.832093e-001
4.821370e+002	1.617496e-001
4.840656e+002	1.598959e-001
4.859941e+002	1.668942e-001
4.879226e+002	1.896213e-001
4.898512e+002	1.942462e-001
4.917798e+002	1.701765e-001
4.937083e+002	1.948492e-001
4.956368e+002	2.219338e-001
4.975654e+002	2.013136e-001
4.994939e+002	1.744210e-001
5.014225e+002	1.790850e-001
5.033510e+002	1.874937e-001
5.052796e+002	1.951369e-001
5.072081e+002	1.966376e-001
5.091367e+002	1.910379e-001
5.110652e+002	1.922786e-001
5.129938e+002	1.969282e-001
5.149223e+002	2.131463e-001
5.168509e+002	2.273533e-001
5.187794e+002	2.284852e-001
5.207079e+002	2.276532e-001
5.226365e+002	2.307134e-001
5.245651e+002	2.391779e-001
5.264936e+002	2.829347e-001
5.284222e+002	3.319834e-001
5.303507e+002	3.602269e-001
5.322792e+002	3.872375e-001
5.342078e+002	4.126430e-001
5.361364e+002	4.377023e-001
5.380649e+002	4.641975e-001
5.399935e+002	4.757037e-001
5.419220e+002	4.604597e-001
5.438505e+002	4.401992e-001
5.457791e+002	4.281642e-001
5.477076e+002	4.121434e-001
5.496362e+002	3.928349e-001
5.515648e+002	3.792201e-001
5.534933e+002	3.607240e-001
5.554218e+002	3.462141e-001
5.573504e+002	3.472123e-001
5.592789e+002	3.503684e-001
5.612075e+002	3.483509e-001
5.631360e+002	3.398102e-001
5.650646e+002	3.279467e-001
5.669931e+002	3.162023e-001
5.689217e+002	3.012418e-001
5.708502e+002	2.891629e-001
5.727787e+002	2.783399e-001
5.747073e+002	2.605417e-001
5.766359e+002	2.530796e-001
5.785644e+002	2.481396e-001
5.804930e+002	2.454319e-001
5.824215e+002	2.401759e-001
5.843500e+002	2.327653e-001
5.862786e+002	2.229806e-001
5.882072e+002	2.241950e-001
5.901357e+002	2.345397e-001
5.920643e+002	2.325649e-001
5.939928e+002	2.115136e-001
5.959213e+002	2.004234e-001
5.978499e+002	2.040523e-001
5.997784e+002	2.133546e-001
6.017070e+002	2.214316e-001
6.036355e+002	2.179727e-001
6.055641e+002	2.147641e-001
6.074926e+002	2.171268e-001
6.094211e+002	2.181572e-001
6.113497e+002	2.204148e-001
6.132783e+002	2.353638e-001
6.152068e+002	2.459529e-001
6.171354e+002	2.426140e-001
6.190639e+002	2.440925e-001
6.209924e+002	2.446501e-001
6.229210e+002	2.379540e-001
6.248495e+002	2.349712e-001
6.267781e+002	2.311706e-001
6.287067e+002	2.233498e-001
6.306352e+002	2.167943e-001
6.325637e+002	2.137982e-001
6.344923e+002	2.127282e-001
6.364208e+002	2.103462e-001
6.383494e+002	2.083699e-001
6.402780e+002	2.058693e-001
6.422065e+002	2.082567e-001
6.441350e+002	2.118613e-001
6.460636e+002	2.194047e-001
6.479921e+002	2.296308e-001
6.499207e+002	2.289225e-001
6.518492e+002	2.249355e-001
6.537778e+002	2.347956e-001
6.557063e+002	2.436607e-001
6.576349e+002	2.465093e-001
6.595634e+002	2.476489e-001
6.614919e+002	2.566931e-001
6.634205e+002	2.666751e-001
6.653491e+002	2.710866e-001
6.672776e+002	2.796606e-001
6.692062e+002	2.928978e-001
6.711347e+002	2.913870e-001
6.730632e+002	3.000241e-001
6.749918e+002	3.120687e-001
6.769203e+002	3.157564e-001
6.788489e+002	3.185103e-001
6.807775e+002	3.363442e-001
6.827060e+002	3.645446e-001
6.846345e+002	3.902868e-001
6.865631e+002	4.267309e-001
6.884916e+002	5.007306e-001
6.904202e+002	6.241570e-001
6.923488e+002	8.280236e-001
6.942773e+002	1.137916e+000
6.962058e+002	1.424065e+000
6.981344e+002	1.538549e+000
7.000629e+002	1.550840e+000
7.019915e+002	1.425363e+000
7.039200e+002	1.185115e+000
7.058486e+002	8.529621e-001
7.077771e+002	5.762277e-001
7.097057e+002	3.993013e-001
7.116342e+002	3.007417e-001
7.135627e+002	2.574988e-001
7.154913e+002	2.418861e-001
7.174199e+002	2.313166e-001
7.193484e+002	2.288378e-001
7.212770e+002	2.352566e-001
7.232055e+002	2.395456e-001
7.251340e+002	2.436430e-001
7.270626e+002	2.532172e-001
7.289911e+002	2.686868e-001
7.309197e+002	2.909100e-001
7.328483e+002	3.190308e-001
7.347768e+002	3.573880e-001
7.367053e+002	3.935110e-001
7.386339e+002	4.328555e-001
7.405624e+002	4.897251e-001
7.424910e+002	5.586505e-001
7.444196e+002	6.383161e-001
7.463481e+002	7.098377e-001
7.482766e+002	7.486408e-001
7.502052e+002	7.819324e-001
7.521337e+002	8.144639e-001
7.540623e+002	8.499945e-001
7.559908e+002	8.663538e-001
7.579194e+002	8.550347e-001
7.598479e+002	8.121130e-001
7.617765e+002	7.578892e-001
7.637050e+002	7.099549e-001
7.656335e+002	6.681149e-001
7.675621e+002	6.125845e-001
7.694907e+002	5.409201e-001
7.714192e+002	4.759295e-001
7.733478e+002	4.255541e-001
7.752763e+002	3.820286e-001
7.772048e+002	3.418233e-001
7.791334e+002	3.101673e-001
7.810620e+002	2.947560e-001
7.829905e+002	2.852072e-001
7.849191e+002	2.715845e-001
7.868476e+002	2.600650e-001
7.887761e+002	2.491999e-001
7.907047e+002	2.377701e-001
7.926332e+002	2.322212e-001
7.945618e+002	2.343029e-001
7.964903e+002	2.345211e-001
7.984189e+002	2.261917e-001
8.003474e+002	2.202719e-001
8.022759e+002	2.197309e-001
8.042045e+002	2.252919e-001
8.061331e+002	2.288941e-001
8.080616e+002	2.256841e-001
8.099902e+002	2.276294e-001
8.119187e+002	2.342216e-001
8.138472e+002	2.305795e-001
8.157758e+002	2.282497e-001
8.177043e+002	2.273550e-001
8.196329e+002	2.232275e-001
8.215615e+002	2.247343e-001
8.234900e+002	2.298055e-001
8.254185e+002	2.307083e-001
8.273471e+002	2.335030e-001
8.292756e+002	2.329825e-001
8.312042e+002	2.315647e-001
8.331328e+002	2.405755e-001
8.350613e+002	2.559680e-001
8.369898e+002	2.655992e-001
8.389184e+002	2.682562e-001
8.408469e+002	2.709437e-001
8.427755e+002	2.747197e-001
8.447040e+002	2.732271e-001
8.466326e+002	2.649688e-001
8.485611e+002	2.529501e-001
8.504897e+002	2.463535e-001
8.524182e+002	2.437237e-001
8.543467e+002	2.434136e-001
8.562753e+002	2.448107e-001
8.582039e+002	2.457895e-001
8.601324e+002	2.428888e-001
8.620610e+002	2.441610e-001
8.639895e+002	2.495345e-001
8.659180e+002	2.517997e-001
8.678466e+002	2.486801e-001
8.697751e+002	2.477212e-001
8.717037e+002	2.485094e-001
8.736323e+002	2.499792e-001
8.755608e+002	2.516221e-001
8.774893e+002	2.519630e-001
8.794179e+002	2.530972e-001
8.813464e+002	2.547328e-001
8.832750e+002	2.540084e-001
8.852036e+002	2.555347e-001
8.871321e+002	2.585838e-001
8.890606e+002	2.621950e-001
8.909892e+002	2.692729e-001
8.929177e+002	2.747272e-001
8.948463e+002	2.798854e-001
8.967748e+002	2.929603e-001
8.987034e+002	3.090589e-001
9.006319e+002	3.286549e-001
9.025605e+002	3.522066e-001
9.044890e+002	3.736917e-001
9.064175e+002	3.811519e-001
9.083461e+002	3.755345e-001
9.102747e+002	3.595366e-001
9.122032e+002	3.403319e-001
9.141318e+002	3.219828e-001
9.160603e+002	3.052449e-001
9.179888e+002	2.935632e-001
9.199174e+002	2.865596e-001
9.218459e+002	2.790999e-001
9.237745e+002	2.726895e-001
9.257031e+002	2.707528e-001
9.276316e+002	2.684369e-001
9.295601e+002	2.666311e-001
9.314887e+002	2.683096e-001
9.334172e+002	2.709812e-001
9.353458e+002	2.767527e-001
9.372744e+002	2.828542e-001
9.392029e+002	2.879790e-001
9.411314e+002	2.906606e-001
9.430600e+002	2.913330e-001
9.449885e+002	2.906696e-001
9.469171e+002	2.881256e-001
9.488456e+002	2.853688e-001
9.507742e+002	2.855022e-001
9.527027e+002	2.880439e-001
9.546313e+002	2.921183e-001
9.565598e+002	3.010875e-001
9.584883e+002	3.132014e-001
9.604169e+002	3.276872e-001
9.623455e+002	3.451157e-001
9.642740e+002	3.567379e-001
9.662026e+002	3.622293e-001
9.681311e+002	3.574443e-001
9.700596e+002	3.449688e-001
9.719882e+002	3.311339e-001
9.739167e+002	3.197899e-001
9.758453e+002	3.148666e-001
9.777739e+002	3.138557e-001
9.797024e+002	3.120422e-001
9.816309e+002	3.074884e-001
9.835595e+002	3.002311e-001
9.854880e+002	2.925732e-001
9.874166e+002	2.843442e-001
9.893452e+002	2.803515e-001
9.912737e+002	2.809815e-001
9.932022e+002	2.849234e-001
9.951307e+002	2.872990e-001
9.970593e+002	2.855202e-001
9.989879e+002	2.889249e-001
1.000916e+003	3.011590e-001
1.002845e+003	3.084949e-001
1.004773e+003	3.081807e-001
1.006702e+003	3.021479e-001
1.008631e+003	3.002649e-001
1.010559e+003	3.026192e-001
1.012488e+003	3.040175e-001
1.014416e+003	3.060851e-001
1.016345e+003	3.163937e-001
1.018273e+003	3.301953e-001
1.020202e+003	3.457942e-001
1.022130e+003	3.661355e-001
1.024059e+003	3.949345e-001
1.025988e+003	4.297234e-001
1.027916e+003	4.548854e-001
1.029845e+003	4.504879e-001
1.031773e+003	4.130895e-001
1.033702e+003	3.561056e-001
1.035630e+003	3.143427e-001
1.037559e+003	2.932248e-001
1.039487e+003	2.829906e-001
1.041416e+003	2.786846e-001
1.043344e+003	2.766531e-001
1.045273e+003	2.793693e-001
1.047202e+003	2.817693e-001
1.049130e+003	2.816881e-001
1.051059e+003	2.864839e-001
1.052987e+003	2.891349e-001
1.054916e+003	2.904944e-001
1.056844e+003	2.952999e-001
1.058773e+003	3.014518e-001
1.060701e+003	3.097366e-001
1.062630e+003	3.232537e-001
1.064558e+003	3.384632e-001
1.066487e+003	3.499048e-001
1.068416e+003	3.533193e-001
1.070344e+003	3.508393e-001
1.072273e+003	3.444712e-001
1.074201e+003	3.337835e-001
1.076130e+003	3.216862e-001
1.078058e+003	3.165770e-001
1.079987e+003	3.114839e-001
1.081915e+003	3.026524e-001
1.083844e+003	2.950192e-001
1.085773e+003	2.892861e-001
1.087701e+003	2.848062e-001
1.089630e+003	2.836544e-001
1.091558e+003	2.818528e-001
1.093487e+003	2.777153e-001
1.095415e+003	2.747614e-001
1.097344e+003	2.736165e-001
1.099272e+003	2.729572e-001
1.101201e+003	2.723534e-001
1.103129e+003	2.706199e-001
1.105058e+003	2.688470e-001
1.106987e+003	2.679890e-001
1.108915e+003	2.670506e-001
1.110844e+003	2.680124e-001
1.112772e+003	2.671991e-001
1.114701e+003	2.649318e-001
1.116629e+003	2.627411e-001
1.118558e+003	2.609412e-001
1.120486e+003	2.582472e-001
1.122415e+003	2.541634e-001
1.124344e+003	2.525223e-001
1.126272e+003	2.515482e-001
1.128201e+003	2.518733e-001
1.130129e+003	2.528314e-001
1.132058e+003	2.510054e-001
1.133986e+003	2.514135e-001
1.135915e+003	2.544183e-001
1.137843e+003	2.566623e-001
1.139772e+003	2.594837e-001
1.141700e+003	2.613152e-001
1.143629e+003	2.646526e-001
1.145557e+003	2.686951e-001
1.147486e+003	2.749003e-001
1.149415e+003	2.885624e-001
1.151343e+003	3.070927e-001
1.153272e+003	3.241397e-001
1.155200e+003	3.286155e-001
1.157129e+003	3.163326e-001
1.159057e+003	2.992630e-001
1.160986e+003	2.865100e-001
1.162914e+003	2.793267e-001
1.164843e+003	2.764139e-001
1.166771e+003	2.788358e-001
1.168700e+003	2.813285e-001
1.170629e+003	2.809168e-001
1.172557e+003	2.818317e-001
1.174486e+003	2.879020e-001
1.176414e+003	3.004835e-001
1.178343e+003	3.176157e-001
1.180271e+003	3.303973e-001
1.182200e+003	3.331688e-001
1.184128e+003	3.247118e-001
1.186057e+003	3.135648e-001
1.187986e+003	3.058394e-001
1.189914e+003	3.036725e-001
1.191843e+003	3.042172e-001
1.193771e+003	3.049635e-001
1.195700e+003	3.038088e-001
1.197628e+003	3.017990e-001
1.199557e+003	2.987689e-001
1.201485e+003	2.953991e-001
1.203414e+003	2.913779e-001
1.205343e+003	2.874869e-001
1.207271e+003	2.850664e-001
1.209200e+003	2.828503e-001
1.211128e+003	2.805939e-001
1.213057e+003	2.795121e-001
1.214985e+003	2.768363e-001
1.216914e+003	2.744905e-001
1.218842e+003	2.758232e-001
1.220771e+003	2.781262e-001
1.222699e+003	2.792084e-001
1.224628e+003	2.806770e-001
1.226557e+003	2.811747e-001
1.228485e+003	2.800508e-001
1.230414e+003	2.790216e-001
1.232342e+003	2.790247e-001
1.234271e+003	2.784024e-001
1.236199e+003	2.779542e-001
1.238128e+003	2.786724e-001
1.240056e+003	2.798898e-001
1.241985e+003	2.803206e-001
1.243913e+003	2.809343e-001
1.245842e+003	2.819176e-001
1.247771e+003	2.831632e-001
1.249699e+003	2.831149e-001
1.251628e+003	2.826419e-001
1.253556e+003	2.808636e-001
1.255485e+003	2.813710e-001
1.257413e+003	2.827454e-001
1.259342e+003	2.836097e-001
1.261270e+003	2.845678e-001
1.263199e+003	2.846510e-001
1.265127e+003	2.829088e-001
1.267056e+003	2.831784e-001
1.268985e+003	2.853814e-001
1.270913e+003	2.871722e-001
1.272842e+003	2.912894e-001
1.274770e+003	2.964636e-001
1.276699e+003	2.994972e-001
1.278627e+003	3.019839e-001
1.280556e+003	3.032669e-001
1.282484e+003	3.048704e-001
1.284413e+003	3.058536e-001
1.286342e+003	3.075577e-001
1.288270e+003	3.104449e-001
1.290199e+003	3.124609e-001
1.292127e+003	3.132077e-001
1.294056e+003	3.133430e-001
1.295984e+003	3.141434e-001
1.297913e+003	3.178861e-001
1.299841e+003	3.223571e-001
1.301770e+003	3.270261e-001
1.303698e+003	3.310322e-001
1.305627e+003	3.356471e-001
1.307556e+003	3.396766e-001
1.309484e+003	3.427358e-001
1.311413e+003	3.451495e-001
1.313341e+003	3.464012e-001
1.315270e+003	3.428773e-001
1.317198e+003	3.395497e-001
1.319127e+003	3.385976e-001
1.321055e+003	3.400928e-001
1.322984e+003	3.435260e-001
1.324912e+003	3.475394e-001
1.326841e+003	3.509596e-001
1.328770e+003	3.521527e-001
1.330698e+003	3.495252e-001
1.332627e+003	3.441796e-001
1.334555e+003	3.381280e-001
1.336484e+003	3.340976e-001
1.338412e+003	3.322885e-001
1.340341e+003	3.376891e-001
1.342269e+003	3.417836e-001
1.344198e+003	3.457325e-001
1.346126e+003	3.505321e-001
1.348055e+003	3.532364e-001
1.349984e+003	3.539558e-001
1.351912e+003	3.554024e-001
1.353841e+003	3.556726e-001
1.355769e+003	3.576950e-001
1.357698e+003	3.630073e-001
1.359626e+003	3.677042e-001
1.361555e+003	3.715344e-001
1.363483e+003	3.782203e-001
1.365412e+003	3.795543e-001
1.367341e+003	3.803709e-001
1.369269e+003	3.843233e-001
1.371198e+003	3.873342e-001
1.373126e+003	3.885775e-001
1.375055e+003	3.907673e-001
1.376983e+003	3.847625e-001
1.378912e+003	3.762731e-001
1.380840e+003	3.660081e-001
1.382769e+003	3.564219e-001
1.384698e+003	3.452479e-001
1.386626e+003	3.349243e-001
1.388555e+003	3.249286e-001
1.390483e+003	3.161331e-001
1.392412e+003	3.098851e-001
1.394340e+003	3.062441e-001
1.396269e+003	3.025496e-001
1.398197e+003	3.019459e-001
1.400126e+003	3.032546e-001
1.402054e+003	2.997516e-001
1.403983e+003	2.984377e-001
1.405911e+003	3.001392e-001
1.407840e+003	2.987497e-001
1.409769e+003	2.984975e-001
1.411697e+003	3.004469e-001
1.413626e+003	3.009248e-001
1.415554e+003	3.010291e-001
1.417483e+003	3.043081e-001
1.419411e+003	3.126336e-001
1.421340e+003	3.148788e-001
1.423268e+003	3.160704e-001
1.425197e+003	3.230118e-001
1.427125e+003	3.271631e-001
1.429054e+003	3.391154e-001
1.430983e+003	3.606030e-001
1.432911e+003	3.837596e-001
1.434840e+003	4.069198e-001
1.436768e+003	4.537674e-001
1.438697e+003	4.957144e-001
1.440625e+003	5.300877e-001
1.442554e+003	5.808994e-001
1.444482e+003	6.420896e-001
1.446411e+003	7.089770e-001
1.448340e+003	8.246081e-001
1.450268e+003	9.588804e-001
1.452197e+003	1.062637e+000
1.454125e+003	1.000530e+000
1.456054e+003	7.752033e-001
1.457982e+003	4.655812e-001
1.459911e+003	3.973353e-001
1.461839e+003	3.767958e-001
1.463768e+003	3.638540e-001
1.465697e+003	3.554420e-001
1.467625e+003	3.440946e-001
1.469554e+003	3.333280e-001
1.471482e+003	3.271109e-001
1.473411e+003	3.324522e-001
1.475339e+003	3.303777e-001
1.477268e+003	3.330905e-001
1.479196e+003	3.382251e-001
1.481125e+003	3.538196e-001
1.483053e+003	3.827984e-001
1.484982e+003	4.183814e-001
1.486911e+003	4.756575e-001
1.488839e+003	5.998695e-001
1.490768e+003	9.060693e-001
1.492696e+003	1.081613e+000
1.494625e+003	9.682994e-001
1.496553e+003	6.641195e-001
1.498482e+003	4.497980e-001
1.500410e+003	3.714523e-001
1.502339e+003	3.363539e-001
1.504267e+003	3.163413e-001
1.506196e+003	3.077604e-001
1.508125e+003	3.097088e-001
1.510053e+003	3.001838e-001
1.511982e+003	2.956117e-001
1.513910e+003	2.921355e-001
1.515839e+003	2.885221e-001
1.517767e+003	2.928827e-001
1.519696e+003	2.903787e-001
1.521624e+003	2.951517e-001
1.523553e+003	2.955916e-001
1.525481e+003	2.914190e-001
1.527410e+003	2.940345e-001
1.529339e+003	2.956504e-001
1.531267e+003	2.926551e-001
1.533196e+003	2.999504e-001
1.535124e+003	3.101017e-001
1.537053e+003	3.043134e-001
1.538981e+003	2.983060e-001
1.540910e+003	3.120618e-001
1.542838e+003	3.146553e-001
1.544767e+003	3.123135e-001
1.546695e+003	3.067796e-001
1.548624e+003	3.018246e-001
1.550553e+003	3.014862e-001
1.552481e+003	2.964084e-001
1.554410e+003	2.918733e-001
1.556338e+003	2.899676e-001
1.558267e+003	2.941930e-001
1.560195e+003	3.066834e-001
1.562124e+003	2.956427e-001
1.564052e+003	2.922302e-001
1.565981e+003	2.936475e-001
1.567910e+003	2.922212e-001
1.569838e+003	3.000812e-001
1.571767e+003	3.034616e-001
1.573695e+003	3.001531e-001
1.575624e+003	3.073022e-001
1.577552e+003	3.344930e-001
1.579481e+003	3.535674e-001
1.581409e+003	3.799337e-001
1.583338e+003	3.906987e-001
1.585266e+003	3.742842e-001
1.587195e+003	3.551980e-001
1.589124e+003	3.516165e-001
1.591052e+003	3.621107e-001
1.592981e+003	3.820689e-001
1.594909e+003	4.175282e-001
1.596838e+003	4.759766e-001
1.598766e+003	5.454103e-001
1.600695e+003	5.969418e-001
1.602623e+003	5.799440e-001
1.604552e+003	5.096808e-001
1.606480e+003	4.334777e-001
1.608409e+003	3.734946e-001
1.610338e+003	3.378933e-001
1.612266e+003	3.191667e-001
1.614195e+003	3.068264e-001
1.616123e+003	3.022251e-001
1.618052e+003	3.040136e-001
1.619980e+003	2.975021e-001
1.621909e+003	2.930011e-001
1.623837e+003	2.956508e-001
1.625766e+003	2.936794e-001
1.627694e+003	2.920762e-001
1.629623e+003	2.933672e-001
1.631552e+003	2.907945e-001
1.633480e+003	2.863816e-001
1.635409e+003	2.877592e-001
1.637337e+003	2.986196e-001
1.639266e+003	2.961440e-001
1.641194e+003	2.941419e-001
1.643123e+003	2.911175e-001
1.645051e+003	2.877373e-001
1.646980e+003	2.946608e-001
1.648909e+003	2.987453e-001
1.650837e+003	2.896142e-001
1.652766e+003	2.849039e-001
1.654694e+003	3.057460e-001
1.656623e+003	3.024597e-001
1.658551e+003	2.989978e-001
1.660480e+003	2.978981e-001
1.662408e+003	3.020710e-001
1.664337e+003	3.066537e-001
1.666266e+003	3.011380e-001
1.668194e+003	2.967228e-001
1.670123e+003	3.014046e-001
1.672051e+003	3.036657e-001
1.673980e+003	2.996234e-001
1.675908e+003	3.012332e-001
1.677837e+003	2.976662e-001
1.679765e+003	2.950910e-001
1.681694e+003	2.930475e-001
1.683622e+003	2.922342e-001
1.685551e+003	3.020729e-001
1.687479e+003	2.967021e-001
1.689408e+003	2.944116e-001
1.691337e+003	2.924770e-001
1.693265e+003	2.868771e-001
1.695194e+003	2.856991e-001
1.697122e+003	2.924082e-001
1.699051e+003	2.906599e-001
1.700979e+003	2.981449e-001
1.702908e+003	2.932551e-001
1.704836e+003	2.905411e-001
1.706765e+003	2.953064e-001
1.708693e+003	2.923393e-001
1.710622e+003	2.898550e-001
1.712551e+003	2.870686e-001
1.714479e+003	2.872100e-001
1.716408e+003	2.918877e-001
1.718336e+003	3.001103e-001
1.720265e+003	2.980243e-001
1.722193e+003	2.948554e-001
1.724122e+003	2.965926e-001
1.726050e+003	2.969231e-001
1.727979e+003	2.953002e-001
1.729908e+003	2.971683e-001
1.731836e+003	2.985223e-001
1.733765e+003	3.067521e-001
1.735693e+003	3.171445e-001
1.737622e+003	3.110707e-001
1.739550e+003	3.136437e-001
1.741479e+003	3.178691e-001
1.743407e+003	3.181229e-001
1.745336e+003	3.174798e-001
1.747265e+003	3.142644e-001
1.749193e+003	3.141401e-001
1.751122e+003	3.134515e-001
1.753050e+003	3.098907e-001
1.754979e+003	3.039044e-001
1.756907e+003	3.024843e-001
1.758836e+003	2.988711e-001
1.760764e+003	2.941649e-001
1.762693e+003	2.958042e-001
1.764621e+003	2.924187e-001
1.766550e+003	2.877809e-001
1.768479e+003	2.876450e-001
1.770407e+003	2.867728e-001
1.772336e+003	2.925974e-001
1.774264e+003	2.962341e-001
1.776193e+003	2.939803e-001
1.778121e+003	2.910843e-001
1.780050e+003	2.904136e-001
1.781978e+003	2.916226e-001
1.783907e+003	2.912138e-001
1.785835e+003	2.940079e-001
1.787764e+003	2.954187e-001
1.789693e+003	2.951132e-001
1.791621e+003	3.014289e-001
1.793550e+003	3.145079e-001
1.795478e+003	3.184658e-001
1.797407e+003	3.215342e-001
1.799335e+003	3.241495e-001
1.801264e+003	3.284119e-001
1.803192e+003	3.287997e-001
1.805121e+003	3.261072e-001
1.807049e+003	3.234753e-001
1.808978e+003	3.210137e-001
1.810907e+003	3.183742e-001
1.812835e+003	3.155402e-001
1.814764e+003	3.103900e-001
1.816692e+003	3.073906e-001
1.818621e+003	3.055972e-001
1.820549e+003	3.029798e-001
1.822478e+003	2.991383e-001
1.824406e+003	2.963546e-001
1.826335e+003	2.950729e-001
1.828264e+003	2.907883e-001
1.830192e+003	2.915922e-001
1.832121e+003	2.916125e-001
1.834049e+003	2.882485e-001
1.835978e+003	2.871309e-001
1.837906e+003	2.879967e-001
1.839835e+003	2.882777e-001
1.841763e+003	2.857095e-001
1.843692e+003	2.877100e-001
1.845620e+003	2.920418e-001
1.847549e+003	2.908000e-001
1.849478e+003	2.911342e-001
1.851406e+003	2.918405e-001
1.853335e+003	2.942210e-001
1.855263e+003	2.979420e-001
1.857192e+003	3.029157e-001
1.859120e+003	3.086679e-001
1.861049e+003	3.148766e-001
1.862977e+003	3.195859e-001
1.864906e+003	3.229200e-001
1.866834e+003	3.254832e-001
1.868763e+003	3.320543e-001
1.870692e+003	3.327596e-001
1.872620e+003	3.281624e-001
1.874549e+003	3.258095e-001
1.876477e+003	3.238568e-001
1.878406e+003	3.218097e-001
1.880334e+003	3.202438e-001
1.882263e+003	3.184355e-001
1.884191e+003	3.170697e-001
1.886120e+003	3.154637e-001
1.888048e+003	3.124295e-001
1.889977e+003	3.106354e-001
1.891906e+003	3.070480e-001
1.893834e+003	3.020484e-001
1.895763e+003	2.999482e-001
1.897691e+003	2.984667e-001
1.899620e+003	2.964196e-001
1.901548e+003	2.934093e-001
1.903477e+003	2.914962e-001
1.905405e+003	2.908386e-001
1.907334e+003	2.905223e-001
1.909262e+003	2.911219e-001
1.911191e+003	2.918152e-001
1.913120e+003	2.910025e-001
1.915048e+003	2.907716e-001
1.916977e+003	2.920035e-001
1.918905e+003	2.961035e-001
1.920834e+003	2.962890e-001
1.922762e+003	2.996410e-001
1.924691e+003	3.033472e-001
1.926619e+003	3.038456e-001
1.928548e+003	3.062760e-001
1.930477e+003	3.112971e-001
1.932405e+003	3.184731e-001
1.934334e+003	3.265348e-001
1.936262e+003	3.339770e-001
1.938191e+003	3.407670e-001
1.940119e+003	3.443458e-001
1.942048e+003	3.471123e-001
1.943976e+003	3.482149e-001
1.945905e+003	3.444157e-001
1.947833e+003	3.399931e-001
1.949762e+003	3.349164e-001
1.951691e+003	3.299056e-001
1.953619e+003	3.268050e-001
1.955548e+003	3.254948e-001
1.957476e+003	3.236357e-001
1.959405e+003	3.217898e-001
1.961333e+003	3.193367e-001
1.963262e+003	3.136192e-001
1.965190e+003	3.079979e-001
1.967119e+003	3.055803e-001
1.969047e+003	3.028540e-001
1.970976e+003	2.993698e-001
1.972905e+003	2.968483e-001
1.974833e+003	2.955308e-001
1.976762e+003	2.951126e-001
1.978690e+003	2.944804e-001
1.980619e+003	2.943029e-001
1.982547e+003	2.943477e-001
1.984476e+003	2.945489e-001
1.986404e+003	2.946011e-001
1.988333e+003	2.942978e-001
1.990261e+003	2.925933e-001
1.992190e+003	2.920213e-001
1.994119e+003	2.920338e-001
1.996047e+003	2.905028e-001
1.997976e+003	2.896703e-001
1.999904e+003	2.906019e-001
2.001833e+003	2.912874e-001
2.003761e+003	2.910257e-001
2.005690e+003	2.912073e-001
2.007618e+003	2.915561e-001
2.009547e+003	2.915986e-001
2.011476e+003	2.911044e-001
2.013404e+003	2.908490e-001
2.015333e+003	2.907106e-001
2.017261e+003	2.910554e-001
2.019190e+003	2.915851e-001
2.021118e+003	2.915615e-001
2.023047e+003	2.916830e-001
2.024975e+003	2.909556e-001
2.026904e+003	2.905221e-001
2.028833e+003	2.914732e-001
2.030761e+003	2.925756e-001
2.032690e+003	2.931872e-001
2.034618e+003	2.927303e-001
2.036547e+003	2.921047e-001
2.038475e+003	2.926654e-001
2.040404e+003	2.928550e-001
2.042332e+003	2.925806e-001
2.044261e+003	2.925592e-001
2.046189e+003	2.928974e-001
2.048118e+003	2.929108e-001
2.050047e+003	2.931385e-001
2.051975e+003	2.931246e-001
2.053904e+003	2.936018e-001
2.055832e+003	2.943694e-001
2.057761e+003	2.939517e-001
2.059689e+003	2.937999e-001
2.061618e+003	2.939839e-001
2.063546e+003	2.939913e-001
2.065475e+003	2.952211e-001
2.067404e+003	2.959043e-001
2.069332e+003	2.959845e-001
2.071260e+003	2.965831e-001
2.073189e+003	2.965179e-001
2.075118e+003	2.961949e-001
2.077046e+003	2.964517e-001
2.078975e+003	2.968408e-001
2.080903e+003	2.967041e-001
2.082832e+003	2.958479e-001
2.084760e+003	2.953725e-001
2.086689e+003	2.950584e-001
2.088617e+003	2.946655e-001
2.090546e+003	2.964174e-001
2.092475e+003	2.976260e-001
2.094403e+003	2.969042e-001
2.096332e+003	2.970196e-001
2.098260e+003	2.979500e-001
2.100189e+003	2.987531e-001
2.102117e+003	2.988475e-001
2.104046e+003	2.981549e-001
2.105974e+003	2.981336e-001
2.107903e+003	2.993893e-001
2.109832e+003	2.996658e-001
2.111760e+003	2.991031e-001
2.113688e+003	2.994554e-001
2.115617e+003	3.003444e-001
2.117546e+003	3.004144e-001
2.119474e+003	3.002282e-001
2.121403e+003	3.004023e-001
2.123331e+003	3.004026e-001
2.125260e+003	3.004241e-001
2.127188e+003	2.998944e-001
2.129117e+003	3.002425e-001
2.131045e+003	3.010944e-001
2.132974e+003	3.007013e-001
2.134903e+003	3.008550e-001
2.136831e+003	3.015102e-001
2.138760e+003	3.021749e-001
2.140688e+003	3.018553e-001
2.142617e+003	3.013739e-001
2.144545e+003	3.019101e-001
2.146474e+003	3.031437e-001
2.148402e+003	3.033957e-001
2.150331e+003	3.026766e-001
2.152260e+003	3.028754e-001
2.154188e+003	3.033763e-001
2.156117e+003	3.038489e-001
2.158045e+003	3.034523e-001
2.159974e+003	3.033273e-001
2.161902e+003	3.035042e-001
2.163831e+003	3.038681e-001
2.165759e+003	3.051426e-001
2.167688e+003	3.056296e-001
2.169616e+003	3.050986e-001
2.171545e+003	3.053589e-001
2.173474e+003	3.055209e-001
2.175402e+003	3.059168e-001
2.177331e+003	3.070514e-001
2.179259e+003	3.069052e-001
2.181188e+003	3.069076e-001
2.183116e+003	3.073013e-001
2.185045e+003	3.076486e-001
2.186973e+003	3.081857e-001
2.188902e+003	3.080546e-001
2.190831e+003	3.070875e-001
2.192759e+003	3.065161e-001
2.194688e+003	3.070430e-001
2.196616e+003	3.075821e-001
2.198545e+003	3.067527e-001
2.200473e+003	3.069151e-001
2.202402e+003	3.080678e-001
2.204330e+003	3.083713e-001
2.206259e+003	3.081880e-001
2.208188e+003	3.080001e-001
2.210116e+003	3.087074e-001
2.212044e+003	3.093607e-001
2.213973e+003	3.087868e-001
2.215902e+003	3.079911e-001
2.217830e+003	3.079307e-001
2.219759e+003	3.088238e-001
2.221687e+003	3.093850e-001
2.223616e+003	3.084150e-001
2.225544e+003	3.081358e-001
2.227473e+003	3.081429e-001
2.229401e+003	3.085876e-001
2.231330e+003	3.094322e-001
2.233259e+003	3.093685e-001
2.235187e+003	3.094606e-001
2.237116e+003	3.093958e-001
2.239044e+003	3.091687e-001
2.240973e+003	3.099859e-001
2.242901e+003	3.112662e-001
2.244830e+003	3.110383e-001
2.246758e+003	3.105328e-001
2.248687e+003	3.109900e-001
2.250615e+003	3.116567e-001
2.252544e+003	3.120568e-001
2.254473e+003	3.118285e-001
2.256401e+003	3.120853e-001
2.258330e+003	3.122192e-001
2.260258e+003	3.116523e-001
2.262187e+003	3.115902e-001
2.264115e+003	3.113861e-001
2.266044e+003	3.111084e-001
2.267972e+003	3.111646e-001
2.269901e+003	3.105468e-001
2.271830e+003	3.101373e-001
2.273758e+003	3.104385e-001
2.275687e+003	3.100634e-001
2.277615e+003	3.103362e-001
2.279544e+003	3.112207e-001
2.281472e+003	3.111146e-001
2.283401e+003	3.106039e-001
2.285329e+003	3.107743e-001
2.287258e+003	3.110565e-001
2.289187e+003	3.113949e-001
2.291115e+003	3.116239e-001
2.293043e+003	3.119834e-001
2.294972e+003	3.122721e-001
2.296901e+003	3.126498e-001
2.298829e+003	3.130637e-001
2.300758e+003	3.130248e-001
2.302686e+003	3.132252e-001
2.304615e+003	3.138858e-001
2.306543e+003	3.139160e-001
2.308472e+003	3.134529e-001
2.310400e+003	3.142067e-001
2.312329e+003	3.158230e-001
2.314258e+003	3.168565e-001
2.316186e+003	3.167194e-001
2.318115e+003	3.155358e-001
2.320043e+003	3.141761e-001
2.321972e+003	3.159719e-001
2.323900e+003	3.168978e-001
2.325829e+003	3.155216e-001
2.327757e+003	3.172839e-001
2.329686e+003	3.211669e-001
2.331615e+003	3.259037e-001
2.333543e+003	3.280758e-001
2.335472e+003	3.261028e-001
2.337400e+003	3.270180e-001
2.339329e+003	3.248184e-001
2.341257e+003	3.206266e-001
2.343186e+003	3.211478e-001
2.345114e+003	3.209358e-001
2.347043e+003	3.204738e-001
2.348971e+003	3.170719e-001
2.350900e+003	3.140097e-001
2.352829e+003	3.130430e-001
2.354757e+003	3.137147e-001
2.356686e+003	3.177163e-001
2.358614e+003	3.250343e-001
2.360543e+003	3.308043e-001
2.362471e+003	3.309390e-001
2.364400e+003	3.256847e-001
2.366328e+003	3.237535e-001
2.368257e+003	3.253528e-001
2.370186e+003	3.235863e-001
2.372114e+003	3.210553e-001
2.374042e+003	3.191255e-001
2.375971e+003	3.184960e-001
2.377900e+003	3.173419e-001
2.379828e+003	3.156897e-001
2.381757e+003	3.145667e-001
2.383685e+003	3.140798e-001
2.385614e+003	3.134715e-001
2.387542e+003	3.127583e-001
2.389471e+003	3.128499e-001
2.391399e+003	3.125632e-001
2.393328e+003	3.120996e-001
2.395257e+003	3.124943e-001
2.397185e+003	3.130330e-001
2.399114e+003	3.128111e-001
2.401042e+003	3.119890e-001
2.402971e+003	3.121385e-001
2.404899e+003	3.123477e-001
2.406828e+003	3.124098e-001
2.408756e+003	3.132156e-001
2.410685e+003	3.129438e-001
2.412614e+003	3.121412e-001
2.414542e+003	3.117225e-001
2.416471e+003	3.115557e-001
2.418399e+003	3.115693e-001
2.420328e+003	3.121529e-001
2.422256e+003	3.121980e-001
2.424185e+003	3.118773e-001
2.426113e+003	3.123847e-001
2.428042e+003	3.129839e-001
2.429970e+003	3.133084e-001
2.431899e+003	3.130682e-001
2.433828e+003	3.128144e-001
2.435756e+003	3.131715e-001
2.437685e+003	3.128783e-001
2.439613e+003	3.130023e-001
2.441542e+003	3.133266e-001
2.443470e+003	3.131528e-001
2.445399e+003	3.136238e-001
2.447327e+003	3.152374e-001
2.449256e+003	3.156343e-001
2.451185e+003	3.147051e-001
2.453113e+003	3.135006e-001
2.455042e+003	3.131918e-001
2.456970e+003	3.136134e-001
2.458899e+003	3.145264e-001
2.460827e+003	3.151833e-001
2.462756e+003	3.150245e-001
2.464684e+003	3.150519e-001
2.466613e+003	3.156216e-001
2.468542e+003	3.157913e-001
2.470470e+003	3.158027e-001
2.472398e+003	3.162235e-001
2.474327e+003	3.169969e-001
2.476256e+003	3.165425e-001
2.478184e+003	3.169319e-001
2.480113e+003	3.184162e-001
2.482041e+003	3.189608e-001
2.483970e+003	3.187047e-001
2.485898e+003	3.192463e-001
2.487827e+003	3.198853e-001
2.489755e+003	3.198120e-001
2.491684e+003	3.197772e-001
2.493613e+003	3.197157e-001
2.495541e+003	3.199708e-001
2.497470e+003	3.207132e-001
2.499398e+003	3.214262e-001
2.501327e+003	3.222131e-001
2.503255e+003	3.229186e-001
2.505184e+003	3.229425e-001
2.507112e+003	3.228534e-001
2.509041e+003	3.225894e-001
2.510969e+003	3.224515e-001
2.512898e+003	3.222899e-001
2.514827e+003	3.223448e-001
2.516755e+003	3.228675e-001
2.518684e+003	3.232202e-001
2.520612e+003	3.230387e-001
2.522541e+003	3.227363e-001
2.524469e+003	3.231117e-001
2.526398e+003	3.231907e-001
2.528326e+003	3.228053e-001
2.530255e+003	3.228526e-001
2.532184e+003	3.228754e-001
2.534112e+003	3.228083e-001
2.536041e+003	3.230604e-001
2.537969e+003	3.232499e-001
2.539898e+003	3.241593e-001
2.541826e+003	3.251917e-001
2.543755e+003	3.252062e-001
2.545683e+003	3.246366e-001
2.547612e+003	3.247956e-001
2.549541e+003	3.251403e-001
2.551469e+003	3.256663e-001
2.553397e+003	3.256389e-001
2.555326e+003	3.253043e-001
2.557255e+003	3.250521e-001
2.559183e+003	3.247376e-001
2.561112e+003	3.243873e-001
2.563040e+003	3.252593e-001
2.564969e+003	3.254792e-001
2.566897e+003	3.252333e-001
2.568826e+003	3.256257e-001
2.570754e+003	3.257554e-001
2.572683e+003	3.260438e-001
2.574612e+003	3.268440e-001
2.576540e+003	3.277782e-001
2.578469e+003	3.286246e-001
2.580397e+003	3.296892e-001
2.582326e+003	3.295502e-001
2.584254e+003	3.287117e-001
2.586183e+003	3.284790e-001
2.588111e+003	3.281204e-001
2.590040e+003	3.282455e-001
2.591969e+003	3.284774e-001
2.593897e+003	3.291915e-001
2.595826e+003	3.298534e-001
2.597754e+003	3.314856e-001
2.599683e+003	3.326261e-001
2.601611e+003	3.327268e-001
2.603540e+003	3.333975e-001
2.605468e+003	3.333407e-001
2.607397e+003	3.324305e-001
2.609325e+003	3.316446e-001
2.611254e+003	3.311376e-001
2.613183e+003	3.313254e-001
2.615111e+003	3.319380e-001
2.617040e+003	3.319518e-001
2.618968e+003	3.323609e-001
2.620897e+003	3.328645e-001
2.622825e+003	3.332119e-001
2.624754e+003	3.339435e-001
2.626682e+003	3.350753e-001
2.628611e+003	3.360394e-001
2.630540e+003	3.366293e-001
2.632468e+003	3.364617e-001
2.634396e+003	3.358820e-001
2.636325e+003	3.352515e-001
2.638254e+003	3.352537e-001
2.640182e+003	3.354212e-001
2.642111e+003	3.352351e-001
2.644039e+003	3.356883e-001
2.645968e+003	3.350773e-001
2.647896e+003	3.343631e-001
2.649825e+003	3.348517e-001
2.651753e+003	3.339804e-001
2.653682e+003	3.334566e-001
2.655611e+003	3.345218e-001
2.657539e+003	3.356017e-001
2.659468e+003	3.352894e-001
2.661396e+003	3.351808e-001
2.663325e+003	3.358577e-001
2.665253e+003	3.363166e-001
2.667182e+003	3.354800e-001
2.669110e+003	3.353349e-001
2.671039e+003	3.364072e-001
2.672968e+003	3.366694e-001
2.674896e+003	3.369889e-001
2.676825e+003	3.373482e-001
2.678753e+003	3.370485e-001
2.680682e+003	3.368739e-001
2.682610e+003	3.376688e-001
2.684539e+003	3.390517e-001
2.686467e+003	3.393136e-001
2.688396e+003	3.383602e-001
2.690324e+003	3.371235e-001
2.692253e+003	3.378245e-001
2.694182e+003	3.385693e-001
2.696110e+003	3.382982e-001
2.698039e+003	3.380445e-001
2.699967e+003	3.384249e-001
2.701896e+003	3.382833e-001
2.703824e+003	3.383063e-001
2.705753e+003	3.389589e-001
2.707681e+003	3.391335e-001
2.709610e+003	3.391250e-001
2.711539e+003	3.391721e-001
2.713467e+003	3.388490e-001
2.715396e+003	3.403446e-001
2.717324e+003	3.409936e-001
2.719253e+003	3.401634e-001
2.721181e+003	3.396623e-001
2.723110e+003	3.398892e-001
2.725038e+003	3.405701e-001
2.726967e+003	3.413031e-001
2.728896e+003	3.417465e-001
2.730824e+003	3.418147e-001
2.732752e+003	3.412217e-001
2.734681e+003	3.405449e-001
2.736610e+003	3.398592e-001
2.738538e+003	3.394376e-001
2.740467e+003	3.397780e-001
2.742395e+003	3.401408e-001
2.744324e+003	3.399548e-001
2.746252e+003	3.403786e-001
2.748181e+003	3.412669e-001
2.750109e+003	3.416092e-001
2.752038e+003	3.417307e-001
2.753967e+003	3.419709e-001
2.755895e+003	3.420658e-001
2.757824e+003	3.425916e-001
2.759752e+003	3.430750e-001
2.761681e+003	3.435289e-001
2.763609e+003	3.438928e-001
2.765538e+003	3.445255e-001
2.767466e+003	3.457732e-001
2.769395e+003	3.474653e-001
2.771323e+003	3.475586e-001
2.773252e+003	3.470568e-001
2.775181e+003	3.476098e-001
2.777109e+003	3.499152e-001
2.779038e+003	3.509297e-001
2.780966e+003	3.505017e-001
2.782895e+003	3.518433e-001
2.784823e+003	3.535844e-001
2.786752e+003	3.532571e-001
2.788680e+003	3.537290e-001
2.790609e+003	3.548029e-001
2.792538e+003	3.547842e-001
2.794466e+003	3.541358e-001
2.796395e+003	3.549058e-001
2.798323e+003	3.576089e-001
2.800252e+003	3.602815e-001
2.802180e+003	3.619081e-001
2.804109e+003	3.631146e-001
2.806037e+003	3.644971e-001
2.807966e+003	3.655473e-001
2.809895e+003	3.663925e-001
2.811823e+003	3.680950e-001
2.813751e+003	3.701530e-001
2.815680e+003	3.720513e-001
2.817609e+003	3.735714e-001
2.819537e+003	3.756855e-001
2.821466e+003	3.792751e-001
2.823394e+003	3.831374e-001
2.825323e+003	3.883473e-001
2.827251e+003	3.961005e-001
2.829180e+003	4.051947e-001
2.831108e+003	4.170550e-001
2.833037e+003	4.341852e-001
2.834966e+003	4.572663e-001
2.836894e+003	4.857854e-001
2.838823e+003	5.212305e-001
2.840751e+003	5.645808e-001
2.842680e+003	6.099405e-001
2.844608e+003	6.501907e-001
2.846537e+003	6.810433e-001
2.848465e+003	6.984340e-001
2.850394e+003	7.030860e-001
2.852323e+003	6.950605e-001
2.854251e+003	6.770436e-001
2.856180e+003	6.506650e-001
2.858108e+003	6.188705e-001
2.860037e+003	5.898480e-001
2.861965e+003	5.676380e-001
2.863894e+003	5.490936e-001
2.865822e+003	5.353197e-001
2.867751e+003	5.282862e-001
2.869679e+003	5.252659e-001
2.871608e+003	5.240101e-001
2.873536e+003	5.253303e-001
2.875465e+003	5.301186e-001
2.877394e+003	5.371057e-001
2.879322e+003	5.463852e-001
2.881251e+003	5.577648e-001
2.883179e+003	5.704157e-001
2.885108e+003	5.831906e-001
2.887036e+003	5.975776e-001
2.888965e+003	6.135702e-001
2.890893e+003	6.306710e-001
2.892822e+003	6.516812e-001
2.894750e+003	6.743976e-001
2.896679e+003	7.018607e-001
2.898608e+003	7.365457e-001
2.900536e+003	7.744783e-001
2.902465e+003	8.139703e-001
2.904393e+003	8.562475e-001
2.906322e+003	9.004098e-001
2.908250e+003	9.449200e-001
2.910179e+003	9.888800e-001
2.912107e+003	1.030455e+000
2.914036e+003	1.074954e+000
2.915965e+003	1.114287e+000
2.917893e+003	1.144581e+000
2.919822e+003	1.172384e+000
2.921750e+003	1.199133e+000
2.923679e+003	1.211519e+000
2.925607e+003	1.206920e+000
2.927536e+003	1.185043e+000
2.929464e+003	1.140928e+000
2.931393e+003	1.082920e+000
2.933322e+003	1.021869e+000
2.935250e+003	9.601849e-001
2.937178e+003	8.999216e-001
2.939107e+003	8.411727e-001
2.941036e+003	7.863510e-001
2.942964e+003	7.369998e-001
2.944893e+003	6.950011e-001
2.946821e+003	6.594692e-001
2.948750e+003	6.300901e-001
2.950678e+003	6.034340e-001
2.952607e+003	5.795916e-001
2.954535e+003	5.597545e-001
2.956464e+003	5.416485e-001
2.958393e+003	5.231384e-001
2.960321e+003	5.057498e-001
2.962250e+003	4.908715e-001
2.964178e+003	4.761929e-001
2.966107e+003	4.606174e-001
2.968035e+003	4.476020e-001
2.969964e+003	4.378745e-001
2.971892e+003	4.304940e-001
2.973821e+003	4.248606e-001
2.975750e+003	4.196348e-001
2.977678e+003	4.152778e-001
2.979607e+003	4.118108e-001
2.981535e+003	4.081092e-001
2.983464e+003	4.062281e-001
2.985392e+003	4.058834e-001
2.987321e+003	4.067657e-001
2.989249e+003	4.101724e-001
2.991178e+003	4.172499e-001
2.993106e+003	4.281055e-001
2.995035e+003	4.447595e-001
2.996964e+003	4.689919e-001
2.998892e+003	4.958369e-001
3.000821e+003	5.118241e-001
3.002749e+003	5.090200e-001
3.004678e+003	4.964208e-001
3.006606e+003	4.847985e-001
3.008535e+003	4.794137e-001
3.010463e+003	4.830354e-001
3.012392e+003	5.005866e-001
3.014321e+003	5.318088e-001
3.016249e+003	5.813160e-001
3.018177e+003	6.572711e-001
3.020106e+003	7.618700e-001
3.022035e+003	8.850588e-001
3.023963e+003	9.884899e-001
3.025892e+003	1.027949e+000
3.027820e+003	9.933248e-001
3.029749e+003	9.047462e-001
3.031677e+003	7.947137e-001
3.033606e+003	6.975147e-001
3.035534e+003	6.260612e-001
3.037463e+003	5.763645e-001
3.039392e+003	5.376903e-001
3.041320e+003	5.108187e-001
3.043249e+003	4.967513e-001
3.045177e+003	4.922611e-001
3.047106e+003	4.979000e-001
3.049034e+003	5.131053e-001
3.050963e+003	5.363282e-001
3.052891e+003	5.672569e-001
3.054820e+003	6.072171e-001
3.056749e+003	6.555773e-001
3.058677e+003	6.930450e-001
3.060606e+003	7.001346e-001
3.062534e+003	6.768899e-001
3.064463e+003	6.327468e-001
3.066391e+003	5.852140e-001
3.068320e+003	5.491253e-001
3.070248e+003	5.244166e-001
3.072177e+003	5.114117e-001
3.074105e+003	5.101134e-001
3.076034e+003	5.219459e-001
3.077963e+003	5.471595e-001
3.079891e+003	5.782631e-001
3.081820e+003	5.958261e-001
3.083748e+003	5.848436e-001
3.085677e+003	5.467935e-001
3.087605e+003	4.999271e-001
3.089534e+003	4.602285e-001
3.091462e+003	4.323706e-001
3.093391e+003	4.154454e-001
3.095320e+003	4.085791e-001
3.097248e+003	4.087581e-001
3.099177e+003	4.116301e-001
3.101105e+003	4.160904e-001
3.103034e+003	4.184316e-001
3.104962e+003	4.132105e-001
3.106891e+003	4.007269e-001
3.108819e+003	3.870486e-001
3.110748e+003	3.750559e-001
3.112677e+003	3.652431e-001
3.114605e+003	3.582871e-001
3.116533e+003	3.530861e-001
3.118462e+003	3.494314e-001
3.120391e+003	3.468498e-001
3.122319e+003	3.447548e-001
3.124248e+003	3.433429e-001
3.126176e+003	3.417884e-001
3.128105e+003	3.414510e-001
3.130033e+003	3.406716e-001
3.131962e+003	3.397961e-001
3.133890e+003	3.396263e-001
3.135819e+003	3.395294e-001
3.137748e+003	3.395354e-001
3.139676e+003	3.394610e-001
3.141605e+003	3.397998e-001
3.143533e+003	3.398129e-001
3.145462e+003	3.396449e-001
3.147390e+003	3.394682e-001
3.149319e+003	3.385762e-001
3.151247e+003	3.378958e-001
3.153176e+003	3.393007e-001
3.155104e+003	3.417012e-001
3.157033e+003	3.433087e-001
3.158962e+003	3.436297e-001
3.160890e+003	3.446340e-001
3.162819e+003	3.455136e-001
3.164747e+003	3.439498e-001
3.166676e+003	3.411804e-001
3.168604e+003	3.404137e-001
3.170533e+003	3.407471e-001
3.172461e+003	3.394945e-001
3.174390e+003	3.389122e-001
3.176319e+003	3.389525e-001
3.178247e+003	3.394801e-001
3.180176e+003	3.392154e-001
3.182104e+003	3.383172e-001
3.184033e+003	3.384254e-001
3.185961e+003	3.375192e-001
3.187890e+003	3.366902e-001
3.189818e+003	3.364409e-001
3.191747e+003	3.358632e-001
3.193676e+003	3.364423e-001
3.195604e+003	3.376326e-001
3.197532e+003	3.379666e-001
3.199461e+003	3.383283e-001
3.201390e+003	3.380249e-001
3.203318e+003	3.387570e-001
3.205247e+003	3.385525e-001
3.207175e+003	3.364085e-001
3.209104e+003	3.356364e-001
3.211032e+003	3.365942e-001
3.212961e+003	3.366932e-001
3.214889e+003	3.370898e-001
3.216818e+003	3.371233e-001
3.218747e+003	3.375250e-001
3.220675e+003	3.380455e-001
3.222604e+003	3.374529e-001
3.224532e+003	3.377191e-001
3.226461e+003	3.385137e-001
3.228389e+003	3.387119e-001
3.230318e+003	3.387872e-001
3.232246e+003	3.379845e-001
3.234175e+003	3.367578e-001
3.236104e+003	3.360067e-001
3.238032e+003	3.360746e-001
3.239961e+003	3.364646e-001
3.241889e+003	3.370434e-001
3.243818e+003	3.381860e-001
3.245746e+003	3.391489e-001
3.247675e+003	3.379561e-001
3.249603e+003	3.371412e-001
3.251532e+003	3.373269e-001
3.253460e+003	3.368911e-001
3.255389e+003	3.371454e-001
3.257318e+003	3.375897e-001
3.259246e+003	3.377326e-001
3.261175e+003	3.386514e-001
3.263103e+003	3.395815e-001
3.265032e+003	3.393867e-001
3.266960e+003	3.384845e-001
3.268889e+003	3.383637e-001
3.270817e+003	3.383251e-001
3.272746e+003	3.379810e-001
3.274675e+003	3.383539e-001
3.276603e+003	3.388976e-001
3.278531e+003	3.398267e-001
3.280460e+003	3.405694e-001
3.282389e+003	3.400905e-001
3.284317e+003	3.389873e-001
3.286246e+003	3.384423e-001
3.288174e+003	3.385050e-001
3.290103e+003	3.386585e-001
3.292031e+003	3.391812e-001
3.293960e+003	3.390284e-001
3.295888e+003	3.379084e-001
3.297817e+003	3.385238e-001
3.299746e+003	3.408241e-001
3.301674e+003	3.411790e-001
3.303603e+003	3.403547e-001
3.305531e+003	3.398294e-001
3.307460e+003	3.389462e-001
3.309388e+003	3.400385e-001
3.311317e+003	3.408899e-001
3.313245e+003	3.394585e-001
3.315174e+003	3.394325e-001
3.317103e+003	3.403332e-001
3.319031e+003	3.394871e-001
3.320960e+003	3.379088e-001
3.322888e+003	3.387349e-001
3.324817e+003	3.393224e-001
3.326745e+003	3.395354e-001
3.328674e+003	3.406185e-001
3.330602e+003	3.400869e-001
3.332531e+003	3.397364e-001
3.334459e+003	3.403095e-001
3.336388e+003	3.406242e-001
3.338317e+003	3.411795e-001
3.340245e+003	3.410710e-001
3.342174e+003	3.406571e-001
3.344102e+003	3.396592e-001
3.346031e+003	3.402137e-001
3.347959e+003	3.406492e-001
3.349888e+003	3.413471e-001
3.351816e+003	3.410217e-001
3.353745e+003	3.401538e-001
3.355674e+003	3.401120e-001
3.357602e+003	3.402671e-001
3.359531e+003	3.404925e-001
3.361459e+003	3.405962e-001
3.363388e+003	3.403550e-001
3.365316e+003	3.401631e-001
3.367245e+003	3.410590e-001
3.369173e+003	3.410733e-001
3.371102e+003	3.415259e-001
3.373031e+003	3.427254e-001
3.374959e+003	3.426223e-001
3.376887e+003	3.424509e-001
3.378816e+003	3.432376e-001
3.380745e+003	3.435182e-001
3.382673e+003	3.425687e-001
3.384602e+003	3.423140e-001
3.386530e+003	3.427978e-001
3.388459e+003	3.424210e-001
3.390387e+003	3.414359e-001
3.392316e+003	3.431191e-001
3.394244e+003	3.457022e-001
3.396173e+003	3.442446e-001
3.398102e+003	3.434675e-001
3.400030e+003	3.420027e-001
3.401959e+003	3.419959e-001
3.403887e+003	3.438798e-001
3.405816e+003	3.450269e-001
3.407744e+003	3.442148e-001
3.409673e+003	3.436950e-001
3.411601e+003	3.435876e-001
3.413530e+003	3.433785e-001
3.415458e+003	3.440742e-001
3.417387e+003	3.443930e-001
3.419316e+003	3.437513e-001
3.421244e+003	3.449986e-001
3.423173e+003	3.460974e-001
3.425101e+003	3.451876e-001
3.427030e+003	3.446100e-001
3.428958e+003	3.449510e-001
3.430887e+003	3.444295e-001
3.432815e+003	3.442658e-001
3.434744e+003	3.443145e-001
3.436673e+003	3.452497e-001
3.438601e+003	3.458131e-001
3.440530e+003	3.459173e-001
3.442458e+003	3.471189e-001
3.444387e+003	3.466159e-001
3.446315e+003	3.459368e-001
3.448244e+003	3.476068e-001
3.450172e+003	3.472588e-001
3.452101e+003	3.469319e-001
3.454030e+003	3.460330e-001
3.455958e+003	3.454038e-001
3.457886e+003	3.450279e-001
3.459815e+003	3.446954e-001
3.461744e+003	3.451469e-001
3.463672e+003	3.456677e-001
3.465601e+003	3.445067e-001
3.467529e+003	3.453260e-001
3.469458e+003	3.448560e-001
3.471386e+003	3.449741e-001
3.473315e+003	3.452410e-001
3.475243e+003	3.462226e-001
3.477172e+003	3.467703e-001
3.479101e+003	3.464760e-001
3.481029e+003	3.474241e-001
3.482958e+003	3.479433e-001
3.484886e+003	3.449662e-001
3.486815e+003	3.447236e-001
3.488743e+003	3.480438e-001
3.490672e+003	3.497267e-001
3.492600e+003	3.482862e-001
3.494529e+003	3.459399e-001
3.496458e+003	3.464510e-001
3.498386e+003	3.459707e-001
3.500315e+003	3.437965e-001
3.502243e+003	3.461536e-001
3.504172e+003	3.494370e-001
3.506100e+003	3.462222e-001
3.508029e+003	3.440965e-001
3.509957e+003	3.476153e-001
3.511886e+003	3.481009e-001
3.513814e+003	3.459724e-001
3.515743e+003	3.448860e-001
3.517672e+003	3.456836e-001
3.519600e+003	3.465990e-001
3.521529e+003	3.443145e-001
3.523457e+003	3.452871e-001
3.525386e+003	3.466812e-001
3.527314e+003	3.472093e-001
3.529243e+003	3.488206e-001
3.531171e+003	3.474272e-001
3.533100e+003	3.463876e-001
3.535029e+003	3.466634e-001
3.536957e+003	3.486988e-001
3.538885e+003	3.481406e-001
3.540814e+003	3.450909e-001
3.542743e+003	3.418754e-001
3.544671e+003	3.420974e-001
3.546600e+003	3.465270e-001
3.548528e+003	3.483283e-001
3.550457e+003	3.452114e-001
3.552385e+003	3.479150e-001
3.554314e+003	3.503788e-001
3.556242e+003	3.466353e-001
3.558171e+003	3.446442e-001
3.560100e+003	3.459573e-001
3.562028e+003	3.459317e-001
3.563957e+003	3.400319e-001
3.565885e+003	3.407474e-001
3.567814e+003	3.566532e-001
3.569742e+003	3.545159e-001
3.571671e+003	3.476735e-001
3.573599e+003	3.448227e-001
3.575528e+003	3.461596e-001
3.577457e+003	3.469290e-001
3.579385e+003	3.482452e-001
3.581314e+003	3.499626e-001
3.583242e+003	3.463393e-001
3.585171e+003	3.408129e-001
3.587099e+003	3.486354e-001
3.589028e+003	3.577993e-001
3.590956e+003	3.479888e-001
3.592885e+003	3.423801e-001
3.594813e+003	3.467654e-001
3.596742e+003	3.490803e-001
3.598671e+003	3.479258e-001
3.600599e+003	3.507721e-001
3.602528e+003	3.513438e-001
3.604456e+003	3.452335e-001
3.606385e+003	3.408908e-001
3.608313e+003	3.477715e-001
3.610242e+003	3.519907e-001
3.612170e+003	3.485240e-001
3.614099e+003	3.543774e-001
3.616028e+003	3.520887e-001
3.617956e+003	3.472152e-001
3.619885e+003	3.577790e-001
3.621813e+003	3.590831e-001
3.623742e+003	3.512220e-001
3.625670e+003	3.445531e-001
3.627599e+003	3.429750e-001
3.629527e+003	3.632078e-001
3.631456e+003	3.579063e-001
3.633385e+003	3.528855e-001
3.635313e+003	3.548531e-001
3.637241e+003	3.513196e-001
3.639170e+003	3.506366e-001
3.641099e+003	3.507643e-001
3.643027e+003	3.529279e-001
3.644956e+003	3.473325e-001
3.646884e+003	3.392783e-001
3.648813e+003	3.549726e-001
3.650741e+003	3.759001e-001
3.652670e+003	3.660513e-001
3.654598e+003	3.515431e-001
3.656527e+003	3.553738e-001
3.658456e+003	3.575045e-001
3.660384e+003	3.538686e-001
3.662313e+003	3.521018e-001
3.664241e+003	3.500021e-001
3.666170e+003	3.459943e-001
3.668098e+003	3.399361e-001
3.670027e+003	3.507255e-001
3.671955e+003	3.528257e-001
3.673884e+003	3.364412e-001
3.675813e+003	3.538451e-001
3.677741e+003	3.625763e-001
3.679669e+003	3.567098e-001
3.681598e+003	3.547312e-001
3.683527e+003	3.505462e-001
3.685455e+003	3.450130e-001
3.687384e+003	3.382845e-001
3.689312e+003	3.475484e-001
3.691241e+003	3.610438e-001
3.693169e+003	3.583522e-001
3.695098e+003	3.522432e-001
3.697026e+003	3.515465e-001
3.698955e+003	3.487549e-001
3.700884e+003	3.490524e-001
3.702812e+003	3.567148e-001
3.704741e+003	3.538297e-001
3.706669e+003	3.489453e-001
3.708598e+003	3.431932e-001
3.710526e+003	3.404486e-001
3.712455e+003	3.540043e-001
3.714383e+003	3.565941e-001
3.716312e+003	3.495730e-001
3.718240e+003	3.469148e-001
3.720169e+003	3.467131e-001
3.722098e+003	3.487007e-001
3.724026e+003	3.548911e-001
3.725955e+003	3.565131e-001
3.727883e+003	3.547348e-001
3.729812e+003	3.439712e-001
3.731740e+003	3.392749e-001
3.733669e+003	3.419384e-001
3.735597e+003	3.555729e-001
3.737526e+003	3.635235e-001
3.739455e+003	3.529914e-001
3.741383e+003	3.429272e-001
3.743312e+003	3.371144e-001
3.745240e+003	3.565797e-001
3.747169e+003	3.510597e-001
3.749097e+003	3.392843e-001
3.751026e+003	3.538895e-001
3.752954e+003	3.642644e-001
3.754883e+003	3.548377e-001
3.756812e+003	3.458108e-001
3.758740e+003	3.460653e-001
3.760668e+003	3.537549e-001
3.762597e+003	3.521451e-001
3.764526e+003	3.487368e-001
3.766454e+003	3.504884e-001
3.768383e+003	3.461868e-001
3.770311e+003	3.528272e-001
3.772240e+003	3.556523e-001
3.774168e+003	3.529857e-001
3.776097e+003	3.511696e-001
3.778025e+003	3.484649e-001
3.779954e+003	3.548639e-001
3.781883e+003	3.536762e-001
3.783811e+003	3.490528e-001
3.785740e+003	3.534582e-001
3.787668e+003	3.534742e-001
3.789597e+003	3.514364e-001
3.791525e+003	3.509187e-001
3.793454e+003	3.480473e-001
3.795382e+003	3.453687e-001
3.797311e+003	3.535008e-001
3.799240e+003	3.488860e-001
3.801168e+003	3.512494e-001
3.803097e+003	3.646572e-001
3.805025e+003	3.521450e-001
3.806954e+003	3.562204e-001
3.808882e+003	3.611447e-001
3.810811e+003	3.518443e-001
3.812739e+003	3.466338e-001
3.814668e+003	3.428460e-001
3.816596e+003	3.525137e-001
3.818525e+003	3.478642e-001
3.820454e+003	3.460418e-001
3.822382e+003	3.637626e-001
3.824311e+003	3.545914e-001
3.826239e+003	3.520503e-001
3.828168e+003	3.547991e-001
3.830096e+003	3.480549e-001
3.832025e+003	3.477014e-001
3.833953e+003	3.482149e-001
3.835882e+003	3.445268e-001
3.837811e+003	3.460566e-001
3.839739e+003	3.546601e-001
3.841667e+003	3.543765e-001
3.843596e+003	3.555331e-001
3.845525e+003	3.581789e-001
3.847453e+003	3.523575e-001
3.849382e+003	3.446683e-001
3.851310e+003	3.377079e-001
3.853239e+003	3.537839e-001
3.855167e+003	3.705394e-001
3.857096e+003	3.622579e-001
3.859024e+003	3.538066e-001
3.860953e+003	3.457009e-001
3.862882e+003	3.448966e-001
3.864810e+003	3.558483e-001
3.866739e+003	3.554687e-001
3.868667e+003	3.429014e-001
3.870596e+003	3.574277e-001
3.872524e+003	3.562135e-001
3.874453e+003	3.571831e-001
3.876381e+003	3.565296e-001
3.878310e+003	3.473680e-001
3.880239e+003	3.520248e-001
3.882167e+003	3.576882e-001
3.884096e+003	3.484071e-001
3.886024e+003	3.572294e-001
3.887953e+003	3.567671e-001
3.889881e+003	3.463080e-001
3.891810e+003	3.538921e-001
3.893738e+003	3.602436e-001
3.895667e+003	3.532044e-001
3.897595e+003	3.469389e-001
3.899524e+003	3.503979e-001
3.901453e+003	3.545941e-001
3.903381e+003	3.566768e-001
3.905310e+003	3.640879e-001
3.907238e+003	3.601235e-001
3.909167e+003	3.533640e-001
3.911095e+003	3.522923e-001
3.913024e+003	3.533243e-001
3.914952e+003	3.491735e-001
3.916881e+003	3.507472e-001
3.918810e+003	3.584572e-001
3.920738e+003	3.597542e-001
3.922667e+003	3.564435e-001
3.924595e+003	3.595020e-001
3.926524e+003	3.609723e-001
3.928452e+003	3.547659e-001
3.930381e+003	3.545318e-001
3.932309e+003	3.588072e-001
3.934238e+003	3.598824e-001
3.936167e+003	3.578249e-001
3.938095e+003	3.560687e-001
3.940023e+003	3.522404e-001
3.941952e+003	3.508493e-001
3.943881e+003	3.555159e-001
3.945809e+003	3.550933e-001
3.947738e+003	3.538998e-001
3.949666e+003	3.574357e-001
3.951595e+003	3.563578e-001
3.953523e+003	3.547261e-001
3.955452e+003	3.539192e-001
3.957380e+003	3.538107e-001
3.959309e+003	3.538383e-001
3.961238e+003	3.555120e-001
3.963166e+003	3.567310e-001
3.965095e+003	3.564915e-001
3.967023e+003	3.563652e-001
3.968952e+003	3.552448e-001
3.970880e+003	3.540075e-001
3.972809e+003	3.549227e-001
3.974737e+003	3.574228e-001
3.976666e+003	3.584029e-001
3.978594e+003	3.566895e-001
3.980523e+003	3.550000e-001
3.982452e+003	3.555870e-001
3.984380e+003	3.565219e-001
3.986309e+003	3.565761e-001
3.988237e+003	3.570071e-001
3.990166e+003	3.597073e-001
3.992094e+003	3.607870e-001
3.994023e+003	3.593139e-001
3.995951e+003	3.602037e-001
3.997880e+003	3.605571e-001
3.999809e+003	3.601180e-001
4.001737e+003	0.000000e+000
